# Supplementary material for: Chromatin modifier Hmga2 promotes adult hematopoietic stem cell function and blood regeneration in stress conditions
Source: EMBO J. 2024 May 29;43(13):7. doi: 10.1038/s44318-024-00122-4 (PMC11217491; doi:10.1038/s44318-024-00122-4)
Supplement: Supplementary file 2 — Dataset EV1 [file 44318_2024_122_MOESM2_ESM.xlsx]

## Sheet: DEG_UP_Hmga2KI_HSC
Dataset EV1. List of >2-fold differentially expressed genes in Hmga2 KI HSCs relative to those in WT HSCs in the steady state.
Upregulated genes in Hmga2 KI HSCs
NAME	logFC	logCPM	Pvalue(-log10)
Cd177	10.7592	2.55295	4.57962
Chil3	10.5965	2.3986	5.69739
Ltf	10.4791	4.87045	7.48343
Kifc1	10.1855	3.43206	9.22494
Lcn2	9.98169	2.07632	3.1024
LO018689.1	9.92674	2.22791	4.57634
Lrg1	9.50197	1.35415	4.25487
Nupl1	9.11902	1.47506	3.86028
Fam198a	8.97597	1.00561	3.6457
F13a1	8.57114	3.25068	3.71117
Errfi1	8.54622	1.26217	4.67076
Fgd6	8.49414	1.30592	4.47367
Gm5134	8.41541	0.618572	2.84366
Adgre1	8.37885	2.03906	2.45495
Myo1a	8.21141	0.196441	2.10618
Gls2	8.1502	0.669614	3.43951
Cd7	8.10079	0.237962	2.06894
Slc24a3	8.08979	1.55649	3.02073
Smoc1	8.08174	1.53476	4.15793
Slc27a2	8.06826	0.521282	2.71305
Atp8a2	8.00353	0.639132	2.84551
AEKR01077154.1	7.99059	0.312069	2.04065
Shroom2	7.93872	0.387497	2.00014
Myo1b	7.75399	1.49258	2.89712
Ccdc187	7.73415	-0.201856	2.19345
Lipc	7.73273	-0.00206256	2.48363
Gm9899	7.68304	-0.222498	2.27139
Vasn	7.68141	0.665376	2.50273
Hsd17b14	7.68136	0.353455	2.36869
Fcnb	7.62958	2.79427	3.23662
Aldh3b1	7.59248	0.128579	2.33845
Nt5e	7.57793	-0.332655	2.34051
Usp35	7.57608	-0.333785	2.33377
Gm20431	7.50173	-0.390607	2.31428
Sh2d4b	7.48012	0.0622256	2.97014
Aoah	7.40117	0.580445	2.9379
Ccdc80	7.38255	0.402472	2.25901
Kcnab3	7.33661	0.0354698	2.1648
Hcar2	7.31473	-0.507563	2.26873
Tlr3	7.29363	0.0141515	2.17408
Cdkl5	7.23546	-0.288747	2.05494
Hspg2	7.17232	0.824219	2.15387
Pald1	7.1203	-0.0507091	2.25666
AC133488.1	7.06447	-0.722569	2.03268
Pla2g7	7.04458	0.937958	2.40148
Smtnl2	7.03067	2.0532	4.07784
Camsap2	6.92533	2.74086	2.91677
Zfp658	6.92361	0.140478	2.01516
Tifab	6.88592	0.922273	2.61797
Ngp	6.81299	4.3874	4.88392
Chn1	6.78497	0.933617	2.29566
C1qa	6.73487	1.10589	2.17473
Ctsg	6.71367	3.16235	3.04156
Slc38a5	6.63795	4.22631	2.75502
Erich2os	6.43035	0.225096	2.26284
Tulp2	6.38217	-0.0604312	2.07561
Alox15	6.37773	0.735433	2.56547
Hp	6.06623	3.38933	2.73798
Cdr2	5.9796	1.94078	2.12969
Cnnm1	5.91638	0.854581	2.19034
Slc22a4	5.83946	2.15864	2.61831
H19	5.83463	5.9552	3.79924
A830005F24Rik	5.82492	0.0372224	2.01734
Ighm	5.6546	2.85944	4.2509
Cdkl2	5.64684	0.163644	2.33712
Tmem119	5.64057	1.97567	2.15808
S100a8	5.36681	4.39826	5.7442
AC153140.1	5.1884	0.238768	2.46603
Ryr2	5.17143	0.489584	2.29519
S100a9	5.10586	4.20304	5.003
Camp	4.82587	3.75315	3.83141
1700001L05Rik	4.72776	1.83436	3.3523
Lzts3	4.72188	1.13562	2.88508
Gm10655	4.70266	0.454468	2.20614
Elane	4.65982	6.01324	3.04295
Mpo	4.62311	8.80445	4.5026
Igf2bp2	4.59768	6.169	21.6047
Lgals3	4.12402	2.03362	2.79155
C130050O18Rik	3.5968	1.30989	2.03554
Hspa1a	3.45543	3.99527	6.5733
Zhx3	3.40804	2.31803	2.49059
Hbb-bs	3.29289	9.00432	2.16512
Gkn3	3.23927	1.80708	2.18671
Src	3.22258	2.38089	2.96457
Hba-a1	3.13458	9.41559	2.08719
Midn	3.02987	1.73685	2.07414
Hmga2	2.96014	4.8841	10.2341
Itga9	2.85891	2.96819	2.62156
Dlk1	2.71828	4.67757	4.4127
Carmil3	2.52234	3.34088	2.53714
Hif3a	2.48982	3.5436	3.32041
Taco1	2.18259	2.94666	2.25071
Bdh1	2.10817	3.95832	2.12211
Krt7	2.07451	2.78761	2.16304
Chad	2.06185	2.91817	2.14075
Raly	2.01595	5.27195	2.75706
Erf	1.84119	3.73513	2.81009
Trmt44	1.72945	3.92054	2.6183
Troap	1.72674	4.15458	2.61958
Shroom3	1.72318	3.85854	2.38194
Gfod2	1.64507	3.64955	2.10108
Dhx9	1.59334	4.46943	3.1155
Kif2c	1.51573	5.521	3.70252
Zfp27	1.51108	4.40251	3.03255
Hmga1b	1.48248	6.34403	5.49287
Ephb4	1.4758	3.84397	2.28791
Lipo3	1.46789	4.18892	2.07261
Mettl17	1.44515	4.16807	2.402
Tgm1	1.44043	3.94338	2.26478
Hmga1	1.39955	7.9729	5.79303
Nnt	1.39111	6.85143	5.43734
Pigt	1.37794	5.6806	2.44856
Pms1	1.36177	5.01864	2.46498
Obsl1	1.35845	6.88653	3.76578
Maoa	1.32148	4.41153	2.35322
Tns2	1.29376	5.29779	2.11238
Rtkn	1.28647	5.1624	2.48265
Rcor2	1.25916	5.17995	2.19376
Sgo1	1.20847	4.83721	2.34992
AC149090.1	1.19538	7.52298	2.06475
Fscn1	1.17087	6.10109	3.15611
Zscan21	1.16853	4.90862	2.23401
Lgals1	1.16374	6.95668	2.32592
Aurka	1.16258	5.68552	2.26109
Dlgap5	1.12153	4.96081	2.18968
Jup	1.0944	4.8387	2.07227
Jun	1.07044	10.4557	2.62091
Anp32a	1.07043	6.20419	2.37183
Hmmr	1.06841	5.64339	2.17471
Junos	1.02241	8.39424	2.43611
Ebi3	1.0169	6.74507	2.47826
Daglb	1.01369	5.84937	2.67927

## Sheet: DEG_UP_WT_HSC
Dataset EV1. List of >2-fold differentially expressed genes in Hmga2 KI HSCs relative to those in WT HSCs in the steady state.
Upregulated genes in WT HSCs
NAME	logFC	logCPM	Pvalue(-log10)
Slc39a2	-11.3517	3.12294	15.516
Synpo	-9.05894	1.10926	2.67776
Adamts3	-8.79985	1.56827	5.41945
Cttnbp2nl	-8.54626	0.618286	3.35953
BC030343	-8.41027	0.299579	2.31167
Col20a1	-8.38375	0.671141	3.07977
Gpat3	-8.11027	0.0337827	2.09921
Cadm3	-8.10515	0.0451393	3.0393
Ndnf	-8.08161	1.3851	4.61581
Pcdhgb2	-7.99546	0.767779	2.77403
Slc9a5	-7.98952	0.475109	3.51672
Bank1	-7.98614	3.42118	7.59223
Zbtb32	-7.96921	0.394371	2.64178
8430432A02Rik	-7.91956	-0.0964404	2.60354
C4b	-7.90376	-0.128311	2.75344
Gm26649	-7.88279	0.501012	3.24508
Spta1	-7.86377	3.96567	3.22659
Pdk4	-7.82287	0.040539	2.6379
4930578C19Rik	-7.77983	-0.244102	2.40736
Col4a5	-7.71058	-0.266683	2.23605
Ttc21a	-7.69839	-0.315584	2.1883
C4a	-7.67004	-0.31875	2.52986
Kcnb2	-7.66882	-0.341133	2.07472
Gpc3	-7.64377	1.17138	2.89876
Ar	-7.60736	-0.362932	2.41393
Hdx	-7.58507	0.0441322	2.96517
Plk5	-7.58011	-0.394047	2.42647
Nlrp6	-7.5199	-0.428848	2.30951
Arhgap42	-7.50851	0.912307	3.66941
Gm17518	-7.50476	-0.227704	2.7944
Sox9	-7.46153	-0.486812	2.34063
Pawr	-7.44937	1.77327	3.2303
Rnase10	-7.41587	-0.43678	2.27702
AC154683.1	-7.40587	-0.501551	2.04948
Rasl11b	-7.40055	-0.00331725	2.2704
Slc25a47	-7.38566	0.0338857	2.28475
D030025E07Rik	-7.37989	-0.559443	2.2782
AC133103.5	-7.36754	-0.546237	2.15551
Paqr9	-7.33786	0.874195	2.01082
3300005D01Rik	-7.33244	0.439435	2.36662
Lmln	-7.29763	0.295332	2.80547
Prdm8	-7.25707	-0.642488	2.15074
Chrm1	-7.23682	-0.677481	2.05742
Ccnb1ip1	-7.23169	-0.658884	2.10087
Gm10605	-7.22741	-0.584457	2.15949
Igsf3	-7.22306	1.66995	2.99767
Hoxc6	-7.21982	0.0651264	2.22145
Shd	-7.20763	-0.663527	2.32369
Olfr248	-7.1897	-0.700964	2.11142
Slc19a3	-7.17827	-0.645321	2.25232
Slc45a3	-7.17627	-0.546074	2.0897
Rnf128	-7.14753	1.68514	2.5731
2310069B03Rik	-7.12311	-0.747464	2.03077
Pabpn1l	-7.11648	-0.762551	2.00376
Plvap	-7.11608	3.16596	5.91888
Cds1	-7.08502	-0.77834	2.06928
4921522P10Rik	-7.07869	-0.0113926	2.15403
Spef2	-7.00501	0.474879	3.11685
Susd4	-7.00127	0.487931	2.351
Ccdc9b	-6.92932	-0.858596	2.06989
Gm10358	-6.92302	-0.527681	2.41299
Prom1	-6.90372	0.999006	2.53493
Nrg1	-6.90321	0.635385	2.40329
Rasgrp3	-6.80229	2.36829	3.30633
Tenm4	-6.79898	1.49341	2.66413
Chac1	-6.74396	0.0783613	2.03575
Shc4	-6.74135	0.840212	2.23615
Tmeff1	-6.71093	-0.156117	2.31294
Pacsin1	-6.67664	0.298917	2.15174
P2rx2	-6.67648	0.37864	2.18621
4930403P22Rik	-6.67028	-0.585004	2.34483
Prss41	-6.60718	-0.013642	2.02094
Magi1	-6.56367	2.83085	4.18239
Prkd1	-6.51305	0.65326	2.44258
Apba1	-6.48569	0.633717	2.53208
Gm26614	-6.40644	-0.16914	2.3086
Atp4a	-6.37061	1.49542	2.50337
Creb3l4	-6.35254	0.0536222	2.22432
Zcchc12	-6.29972	0.433521	2.97677
Garem1	-6.27957	2.81464	2.90023
Bmp8a	-6.21845	1.06657	2.46294
Nxpe4	-6.189	2.00498	2.62262
Wfdc18	-6.07808	-0.640476	2.00871
Mycbpap	-6.03922	1.46343	2.8279
Pdgfrl	-5.92066	0.774727	2.0247
Naip6	-5.73004	0.114495	2.38498
Cfap69	-5.71574	-0.0202927	2.43629
9030407P20Rik	-5.62048	0.889221	2.95501
Ptprf	-5.60462	2.18926	2.41883
Pik3r6	-5.31321	2.28224	2.27242
Setbp1	-5.20467	2.40491	3.31618
Frat1	-5.05443	1.10389	3.06779
Muc1	-4.693	1.41626	2.33947
Evpl	-4.61554	0.220167	2.03573
Cnn3	-4.51369	5.71613	11.0957
Gm48302	-4.25672	0.294744	2.0022
Nid2	-4.15045	1.89836	2.06056
Spata2l	-3.48932	2.94818	4.88114
Cxadr	-3.48697	3.14489	5.1006
Ubash3a	-3.18064	4.04142	2.51548
Ccdc15	-2.94705	3.80829	4.33164
Plekhg5	-2.44008	3.70679	3.63521
Tmem267	-1.82639	3.9775	3.49578
Ranbp6	-1.81472	4.43165	3.10441
Vldlr	-1.76672	4.71912	3.80741
Slc2a8	-1.70042	3.75147	2.49515
Acvr2b	-1.63457	3.87166	2.46827
Pld2	-1.60979	3.60353	2.13326
Ccdc18	-1.60879	4.57057	2.84766
Pam	-1.55658	4.20276	2.51924
Slc7a8	-1.4481	4.60622	3.1474
Sos2	-1.44016	4.57098	2.78451
Polk	-1.38631	4.49391	2.61128
Gpr146	-1.37364	4.10186	2.19382
Plek	-1.05641	5.14358	2.08876
Pf4	-1.03136	5.72538	2.33874
