# Supplementary material for: Chromatin modifier Hmga2 promotes adult hematopoietic stem cell function and blood regeneration in stress conditions
Source: EMBO J. 2024 May 29;43(13):7. doi: 10.1038/s44318-024-00122-4 (PMC11217491; doi:10.1038/s44318-024-00122-4)
Supplement: Supplementary file 3 — Dataset EV2 [file 44318_2024_122_MOESM3_ESM.xlsx]

## Sheet: DEG_UP_WT_Day 0
Dataset EV2. List of >2-fold differentially expressed genes in Hmga2 KI Lineage-CD150+CD48-EPCR+ HSCs relative to those in WT HSCs before and 3 days after the 5-FU injection.
Upregulated genes in WT HSCs in day 0
NAME	logFC	logCPM	Pvalue(-log10)
Abcc9	-12.1142	5.81672	29.5573
Lepr	-11.4585	5.16798	10.8785
Mmrn2	-10.9214	4.64428	24.3298
Cyp1b1	-10.5288	4.25823	4.64674
Fat4	-10.285	4.02282	9.93421
Chrdl1	-10.2235	3.96246	4.42245
Col3a1	-10.1868	3.92699	4.39816
Itga1	-10.0016	3.751	13.6675
Col6a2	-9.93324	3.68298	4.18676
Kcnj8	-9.84976	3.61165	7.05662
Pappa	-9.84169	3.59524	4.11271
Fgfr2	-9.78138	3.53755	4.05966
Ltbp2	-9.57598	3.34196	4.65594
Galnt18	-9.5146	3.29161	10.6312
Lama1	-9.41922	3.19316	3.71659
Ptx3	-9.31209	3.09214	3.98841
Pcdh12	-9.27913	3.07258	5.33201
Amotl1	-9.25969	3.0508	11.1205
Btnl9	-9.24667	3.03954	9.50903
Mrc2	-9.24258	3.0266	3.55836
Ebf3	-9.18749	2.97498	3.86443
Sema3a	-9.14878	2.94786	9.3442
Pxdn	-9.14147	2.93851	12.4418
Prickle2	-8.98044	2.78906	11.1071
Ptprd	-8.96738	2.76922	3.29373
Dpep1	-8.90091	2.70746	3.23657
Afap1l2	-8.90072	2.71624	9.7933
Col6a3	-8.87282	5.01977	28.7049
Bicc1	-8.85482	2.66476	3.19575
Zfhx4	-8.68085	2.50432	3.05538
Adcy2	-8.65255	2.47897	3.96479
Sulf1	-8.64011	2.46716	3.36091
Galnt15	-8.63666	2.47688	5.94029
Nrcam	-8.63504	2.4719	8.81977
Ptchd1	-8.62646	2.45466	3.34834
Myo1b	-8.62034	2.45531	8.8287
Pagr1b	-8.60798	2.44623	9.23616
Efemp1	-8.59934	2.42962	2.98339
Gm10717	-8.58644	2.41848	3.90038
Nr2f2	-8.54793	2.39399	7.42004
Csmd1	-8.49804	2.3372	2.90744
Gm45713	-8.48285	2.33324	8.36403
Colec12	-8.45511	2.30265	6.56655
Snai2	-8.37085	2.22266	3.7074
Ldb2	-8.29586	2.16343	8.04448
Dcn	-8.27124	2.13212	2.73188
Esm1	-8.27124	2.13212	2.73245
Ddr2	-8.21331	2.08193	4.16578
Gpc6	-8.1993	2.06765	2.68552
Sfrp4	-8.19854	2.06729	3.02014
Igfbp2	-8.1869	2.06717	7.40357
Adamts2	-8.18074	2.05106	2.66871
Thbs2	-8.15746	2.03212	4.11483
Nid1	-8.13876	5.14355	48.993
Pard3	-8.11385	2.00175	7.29068
Foxc1	-8.10162	1.98161	3.49807
Prss23	-8.10162	1.98161	3.49867
Steap4	-8.08418	1.96509	2.60078
Cdh2	-8.06241	1.94651	3.22667
Rgs4	-8.04931	1.94662	6.33033
Adamts5	-8.02788	5.03554	45.3124
Rspo2	-8.02299	1.91089	2.56269
Eif3j2	-7.9993	1.94699	2.58697
Ednra	-7.95908	1.85454	2.52296
Gm21985	-7.92326	1.83316	6.75229
Fam160a1	-7.8922	1.79585	2.47834
Adamts4	-7.88278	1.79961	6.25183
Slc26a7	-7.84584	1.75533	2.44326
Adam28	-7.82208	1.73463	2.43123
Capn11	-7.8086	1.72856	5.15358
Sdk2	-7.74838	1.67065	2.38005
Gpihbp1	-7.7072	1.65116	4.45927
Adh6b	-7.6563	1.60736	4.41406
Tmem132e	-7.62618	1.58323	3.77157
Tshz2	-7.58858	1.54459	5.74699
Parva	-7.53129	1.49629	5.52621
Fbn2	-7.53116	1.48438	2.25553
Cdc42ep1	-7.52428	1.48171	3.65046
Gpnmb	-7.50156	1.45927	2.2368
C1qtnf1	-7.49493	1.46841	4.71448
Cgnl1	-7.4939	1.46796	4.58282
Pcdh18	-7.47134	1.43371	2.21644
Col5a2	-7.40892	1.38116	2.17177
Pcdh19	-7.40383	1.37932	3.19824
Slco1a4	-7.37667	1.35414	2.15369
Cald1	-7.36665	1.35043	3.82987
Heph	-7.32992	1.32144	4.21847
Fbln5	-7.32933	3.50021	5.95213
Ptprg	-7.32221	1.31816	4.93365
Map1a	-7.32221	1.31816	4.93436
Zfpm2	-7.31064	1.313	4.59036
Ltbp1	-7.3085	1.29802	2.43292
Grid1	-7.27535	1.26982	2.09
Pla2r1	-7.27248	1.26887	2.68529
Fam167b	-7.2677	1.28147	3.49213
Col6a1	-7.24418	4.32255	3.70122
Aldob	-7.22496	1.25026	2.07691
Aplnr	-7.21481	3.42587	12.2345
Trpc3	-7.19954	1.22466	3.58666
Plagl1	-7.18729	1.19728	2.04908
Tspan18	-7.17581	1.19998	4.65435
Osmr	-7.16053	3.37125	12.231
Plekhh2	-7.12814	1.14897	2.03178
Tead1	-7.12054	1.14648	3.21262
Pcdhb9	-7.09384	1.13531	4.19233
Tnfrsf19	-7.08886	1.11706	2.00871
Ushbp1	-7.08853	4.10419	12.614
Pdzrn4	-7.08106	1.11456	3.18456
Npr1	-7.04088	4.08369	20.9307
Plvap	-7.00621	4.0266	13.5749
Thsd7a	-6.99278	1.04641	3.70888
Astn2	-6.92473	1.00285	3.26464
Fmo2	-6.9147	0.980169	2.70451
Pcdh1	-6.90665	0.977558	3.50829
Prelp	-6.90537	5.18994	10.8511
Epn2	-6.90081	0.975469	3.95355
Flt4	-6.87849	6.15044	15.229
Ptprb	-6.84811	5.69595	20.8435
Rbms3	-6.7771	0.870459	2.14218
Ccl2	-6.77513	0.86992	2.39605
Il17rd	-6.72478	0.83098	2.36193
Eln	-6.71219	0.827162	3.43887
1700001O22Rik	-6.70597	0.824982	3.72083
Igfbp5	-6.64897	5.63638	2.80183
Npr3	-6.64705	0.782669	3.50773
Postn	-6.60021	0.744152	3.50466
C2	-6.59327	0.735942	3.19294
Il13ra2	-6.58487	0.739139	2.87429
Gpr150	-6.53503	0.698825	3.20906
Hist1h3g	-6.5345	0.69855	3.19338
Srpx	-6.50371	0.663521	2.21509
Itga8	-6.4952	0.661238	2.87159
Tfpi2	-6.47922	0.656107	3.21553
Ifi208	-6.44325	0.621951	2.75368
Meis2	-6.43815	0.617209	2.53182
Oit3	-6.41349	0.609711	2.85666
Slc2a13	-6.36213	0.567045	3.06229
Grrp1	-6.35073	0.563545	2.78869
Fam124a	-6.35073	0.563545	2.78823
Sdk1	-6.34402	0.561796	2.35621
Abca8a	-6.338	2.56153	2.62728
Cdh5	-6.31511	5.06114	20.8822
Lmtk3	-6.28721	0.51639	2.8101
Loxl2	-6.27468	4.24141	23.7166
Cpeb1	-6.2426	0.473543	2.08959
Sele	-6.20506	4.14089	13.81
Pcdhb2	-6.1819	0.431976	2.21906
Cxcl12	-6.17503	4.71306	3.33692
Klhl29	-6.1614	0.419953	2.51372
Kng1	-6.16132	2.40072	2.48794
Ppfia2	-6.14846	0.416322	2.79327
Nova2	-6.13673	0.413298	2.1861
Efna5	-6.07904	0.364971	2.62837
Ctla4	-6.06567	0.361295	2.47886
Myzap	-6.06313	0.360683	2.26587
Kng2	-6.00281	3.03824	2.69974
Efs	-5.99925	0.309697	2.46242
Bmp6	-5.99802	2.25354	2.36266
Hs6st2	-5.99235	0.307836	2.56902
Tead4	-5.98774	0.306595	2.48535
Ccdc170	-5.9148	0.252144	2.28569
Bex6	-5.81967	0.190841	2.27016
Acsl6	-5.72649	0.128743	2.01163
Bcar1	-5.71884	2.81268	6.84612
Tstd1	-5.7182	0.126808	2.17337
Kcnc2	-5.7182	0.126808	2.17355
Fbln1	-5.7182	0.126808	2.17363
Gdpd2	-5.70861	4.07242	2.5796
S1pr3	-5.68443	2.84068	3.25917
Gpm6a	-5.67552	2.03095	4.44658
Adamtsl3	-5.65791	2.01967	2.16501
Hspg2	-5.64955	6.81708	47.2393
Flt1	-5.6214	3.21379	6.26675
S100a16	-5.61477	0.0610982	2.02752
Serping1	-5.59117	5.39626	2.2007
Nfib	-5.58769	1.91942	5.86263
Adgrf5	-5.54078	5.27519	30.1471
Hmcn1	-5.49877	4.06948	13.6825
Irs1	-5.46216	2.54137	2.25142
Cd300lg	-5.42417	1.7812	5.3117
Pdgfra	-5.39707	3.08772	3.24282
Adipoq	-5.35226	2.49468	2.38915
Igfbp7	-5.30486	3.64241	11.6
Cldn5	-5.27495	1.65362	4.10635
Svep1	-5.18062	5.27167	4.7854
Cyr61	-5.17826	2.33897	2.98302
Agt	-5.09742	2.31326	2.54409
Timd4	-5.04523	1.49428	3.44914
Gm10801	-4.85595	3.90726	2.47159
Fhl2	-4.79624	2.50822	2.64422
She	-4.75687	1.22606	2.9402
Nos3	-4.70727	1.91489	4.98512
Gnao1	-4.70623	1.2128	2.10638
Adam19	-4.70227	1.20452	3.79905
Gm21887	-4.68096	8.10514	75.2724
Gm10800	-4.67545	6.68044	2.14542
Akap12	-4.54796	3.20046	6.88429
Dlc1	-4.5344	4.55767	20.3898
Lamb1	-4.5268	3.89031	2.4692
Serpinh1	-4.51084	4.06247	8.7319
Fermt2	-4.4503	2.219	4.7691
Gpr182	-4.43691	3.43991	6.20414
Cdr2l	-4.32092	2.04952	3.84004
Serpine2	-4.15911	3.38438	2.88984
Enpep	-4.15021	0.786095	2.64314
Sox18	-4.13134	2.3035	4.66962
Alpl	-4.07441	0.70327	2.59294
Cct6b	-4.06951	0.701579	2.57408
Pnldc1	-3.95485	1.76473	4.1095
Ephx2	-3.94376	1.326	2.69197
Adgb	-3.94137	0.610797	2.04651
Ccl5	-3.88152	1.66848	2.7352
Olfml2a	-3.87588	2.0196	2.50911
Epas1	-3.8641	5.95751	14.5575
Depp1	-3.83949	3.1364	4.88778
Unc5a	-3.81967	4.39026	13.7138
Dpysl3	-3.78751	0.524159	2.13347
Papln	-3.76915	2.19104	3.17557
Antxr1	-3.76206	3.46012	3.00423
Hecw2	-3.753	2.17457	2.789
Lifr	-3.74316	4.21274	4.75421
Tspan7	-3.69747	2.56982	4.25171
Adh1	-3.6748	1.53123	3.28447
Kcnn1	-3.63699	1.05015	2.76143
Bpifc	-3.56449	1.42682	3.10767
Hist1h2ae	-3.51568	2.02315	3.60888
Cftr	-3.48784	0.979408	2.17188
Lmo7	-3.48463	1.42929	2.43372
Sapcd2	-3.46408	2.18117	3.78237
Gm47283	-3.46088	9.3647	49.2801
Col1a2	-3.44867	5.26623	3.27982
Zcchc14	-3.4461	2.96625	6.26713
Stab2	-3.40612	7.99402	9.50694
Enpp6	-3.36502	2.32014	2.25637
Dclk1	-3.3629	1.94569	2.93556
Stap2	-3.35019	2.15482	2.80664
Ptprf	-3.32915	3.38186	3.60524
Col5a1	-3.32787	3.56808	3.13997
Rab34	-3.29674	1.23823	2.77211
Gm10719	-3.27438	3.60474	2.30421
Hist1h3f	-3.24544	2.14216	2.78633
Map1b	-3.21234	3.31484	3.39213
Clec14a	-3.16425	2.31518	3.84182
Rtn4rl1	-3.12788	1.71701	2.55307
Kdr	-3.07632	5.52301	7.8381
Sema6a	-3.04058	2.87532	2.18287
Kirrel	-2.98095	2.64436	2.31738
Zfp423	-2.95981	2.89854	2.61117
Ston1	-2.94345	1.80056	2.58003
Spp1	-2.93586	1.77904	2.56981
Rasip1	-2.93195	2.81725	3.44163
Cep55	-2.90075	2.4696	2.1807
Akr1b8	-2.84488	1.49618	2.48336
Dchs1	-2.77387	3.48811	3.35099
Notch4	-2.75499	3.00342	2.892
Adam12	-2.74025	2.17468	2.06738
Fabp4	-2.73821	3.59099	3.58565
Vsig4	-2.70835	3.15134	2.19178
Stox2	-2.66291	3.05623	3.76839
Fat1	-2.65459	5.65485	2.27077
Adamts9	-2.64929	3.5983	3.03498
Thbd	-2.64844	5.79552	6.25277
Npnt	-2.63838	2.45624	2.67404
Plpp3	-2.63738	4.46863	9.9
Stab1	-2.62986	7.23961	2.16202
Dab2	-2.60762	3.52555	3.29304
Gm16867	-2.53509	2.11601	2.95595
Srgap1	-2.52892	3.38033	3.44344
Kank1	-2.51934	1.4337	2.04745
Col27a1	-2.4872	1.60512	2.08328
Atp1b2	-2.46299	2.99149	2.40726
Eya4	-2.46211	3.1108	3.70786
Sparc	-2.39302	6.17202	17.9374
Efemp2	-2.33813	2.68315	2.49472
Zdhhc2	-2.23411	1.76328	2.04987
Pimreg	-2.2114	2.96853	3.07082
Nphp4	-2.19926	2.54686	2.60905
P3h2	-2.19218	3.02037	2.58984
Troap	-2.15782	2.7599	2.63027
Ltc4s	-2.09932	2.17961	2.11311
Enah	-2.09553	2.20218	2.24295
Knstrn	-2.09114	2.71267	2.07067
Fbn1	-2.0636	6.38683	2.61412
C4b	-2.05293	6.7551	2.22824
Bcl6b	-2.05183	1.85926	2.00106
Slc9a5	-2.00584	2.35266	2.03675
F8	-1.98312	4.04901	3.61397
Cdc25c	-1.97427	2.75578	2.52865
Bgn	-1.95635	6.1372	7.05685
Prr11	-1.9233	3.21045	2.41104
Hpn	-1.9055	2.67769	2.02775
Cks1b	-1.86998	3.08647	2.55467
Adcy4	-1.82444	3.54418	3.26017
Nectin2	-1.82418	3.29178	2.39109
Ung	-1.80523	4.26755	5.26385
Pf4	-1.79974	3.1654	2.74714
Gja1	-1.77684	4.92438	3.99601
Thbs1	-1.74372	4.08069	2.07178
Prag1	-1.74064	3.84369	2.61795
Kbtbd11	-1.72207	3.01095	2.30806
Fcgr2b	-1.71951	3.47125	2.17659
Nek2	-1.6825	3.59976	3.16794
Zbtb46	-1.6766	2.97909	2.13826
Atp7b	-1.65969	4.60643	3.28979
Eps8l1	-1.65471	5.36658	7.90689
Sh3bp4	-1.61003	3.42635	2.28367
Hist1h4c	-1.58827	4.03602	2.43488
Plxnd1	-1.56227	7.36391	10.2075
Fzd4	-1.55624	3.55736	2.37548
Cenpf	-1.52634	5.4115	7.37439
Lox	-1.52363	4.11298	2.30463
Nkg7	-1.511	4.36319	3.08929
Dhfr	-1.5047	3.9788	3.19367
Ube2c	-1.47315	5.10778	3.71967
Igfbp4	-1.45557	5.84035	8.55291
Kif18b	-1.44974	4.86146	3.78601
Dnph1	-1.43937	3.41054	2.25907
E2f7	-1.42674	4.17459	2.51525
Fah	-1.41447	4.13112	3.00568
Adamts1	-1.39527	3.90169	2.1568
Foxm1	-1.38085	4.88367	2.48646
Banf1	-1.37504	4.81207	4.43643
Alg3	-1.37446	4.68395	4.37139
Ckap2	-1.36843	3.68474	2.31353
Neil3	-1.34919	4.52077	2.12363
Gas6	-1.32854	5.99828	2.41358
Kalrn	-1.3216	5.25319	2.46806
Aspm	-1.31222	6.08429	5.87981
Atp5k	-1.3049	4.30584	2.85127
Ncapg	-1.22654	4.51179	3.14049
Ggt5	-1.21888	5.18679	4.45172
Nrp1	-1.21497	5.03279	2.81492
Iqgap3	-1.20099	5.56322	3.38936
Kif2c	-1.19215	4.38533	2.40101
Pno1	-1.18953	3.8851	2.03935
Cdc7	-1.16436	4.95144	3.36515
Ckap2l	-1.15978	4.36618	2.668
Nmral1	-1.15739	4.85887	3.6017
Racgap1	-1.13008	6.07895	4.48369
Cenpe	-1.12004	4.97711	3.30059
Phldb2	-1.10639	4.20659	2.40647
Tmem267	-1.09439	4.71835	3.16633
CR974586.6	-1.06946	5.44789	4.21496
Lmnb1	-1.06105	7.28462	4.34154
Pask	-1.05806	5.01729	2.22352
Steap3	-1.05746	4.2395	2.09963
Igflr1	-1.04769	4.51393	2.50762
Col4a1	-1.03154	7.21381	5.38614
Phf19	-1.00377	4.46264	2.01821

## Sheet: DEG_UP_Hmga2 KI_Day 0
Dataset EV2. List of >2-fold differentially expressed genes in Hmga2 KI Lineage-CD150+CD48-EPCR+ HSCs relative to those in WT HSCs before and 3 days after the 5-FU injection.
Upregulated genes in Hmga2 KI HSCs in day 0
NAME	logFC	logCPM	Pvalue(-log10)
Olfm4	9.73775	3.41851	3.9794
Rorc	8.82938	2.56042	9.62299
Igkv12-98	8.44467	2.15764	2.79497
Ighd	8.40464	2.11974	2.77035
Smtnl1	8.04055	1.81322	5.89113
Igf2bp2	7.80309	5.47745	66.4936
AK157302	7.73695	1.50462	2.33497
Fcmr	7.42641	1.23201	2.12963
Pkd1l1	7.31302	1.24692	2.31092
Gm49358	7.26453	1.15924	4.76655
Ryr2	6.72951	0.689798	2.98649
Epha3	6.55618	0.57874	3.29621
Gm20518	6.44026	0.506109	3.14282
Apol11a	6.39451	0.458168	2.95561
Gpr55	6.38869	0.429551	2.36026
Mettl7b	6.37661	0.46287	3.00402
Gm42517	6.23645	0.354507	2.81162
Gm14025	6.21573	0.349191	2.75339
AC125149.3	6.17624	0.303008	2.7078
Ntf5	6.16609	0.29833	2.6359
Ckmt1	5.96523	0.167417	2.42852
Egr3	5.81342	0.089238	2.11552
Pcdha11	5.75657	0.0390197	2.157
Slc39a2	5.07356	4.05252	17.2247
Bpifb9a	5.00794	0.548308	2.48649
Shisa9	4.78021	0.94898	2.86031
Isl1	4.65292	0.886295	3.23664
Slc17a8	4.47248	3.19235	7.42477
Sntg2	4.36396	0.696921	2.1346
Tacr1	4.14094	2.00447	3.55801
Trpm5	4.10987	2.2253	5.54422
Nipal2	4.06079	0.459115	2.18233
MF597757.2	3.93718	0.640896	2.55695
Ccdc187	3.92206	2.48202	4.24118
Lct	3.70245	1.60361	2.98759
Slc16a5	3.51549	1.73957	3.63127
Tdrd9	3.50633	2.14883	4.00397
Slc27a2	3.45385	1.05852	2.26974
Gm32687	3.38764	2.30105	2.97232
Fhl4	3.33922	0.978007	2.23244
Calml4	3.30502	1.30385	2.4308
Cxcl2	3.29616	1.55254	3.40947
Cyp26b1	3.26696	3.4174	5.01792
Neo1	3.24222	6.35227	20.8496
Mmp9	3.19456	3.56492	3.04499
Myh14	3.13449	1.65391	3.01134
Camk2b	3.12922	2.74681	4.64513
Dnm3	3.12245	2.71659	3.83001
Grap2	3.08583	1.59705	3.01121
Srms	3.0086	1.06889	2.1768
Acox2	3.00054	1.75697	2.11959
Armc2	2.98566	2.50221	2.91325
Pagr1a	2.90018	2.93757	3.13178
Mmp25	2.85936	3.92634	8.61458
Lancl3	2.77013	2.44126	3.78655
Arhgap8	2.70869	1.51238	2.18751
Plekhg6	2.69536	4.24863	9.31632
Il1rapl2	2.65763	1.76122	2.5439
Strc	2.64646	3.51656	5.95112
Neil2	2.6208	1.60591	2.42727
Clec9a	2.61497	1.42732	2.39085
Gbp11	2.60085	1.7116	2.57507
Olfr98	2.53911	1.58861	2.18297
Fpr2	2.53229	2.9292	2.68601
Ksr2	2.5136	4.0368	6.76905
Mmp17	2.50242	2.56008	3.60016
Vwf	2.48328	9.24313	15.2089
Obscn	2.47527	5.18422	9.87648
Aldh1a7	2.45231	2.51538	2.55837
Tinagl1	2.30592	4.93409	10.2761
Wnk2	2.27457	2.14364	2.38948
Gm14326	2.25606	2.24321	2.03565
Inhba	2.22815	3.44736	3.1174
Iqcn	2.22282	5.76617	18.4106
Dsg2	2.21993	1.81791	2.02287
Hmga2	2.21863	4.54825	8.05873
Ifitm7	2.21051	2.26565	2.38818
Rtn2	2.16053	4.51625	8.34527
Ikzf4	2.15782	3.24005	3.25904
Pcdhb18	2.14507	2.29826	2.4016
Trib2	2.14411	2.19957	2.34873
Muc5b	2.11803	4.04549	2.43205
Zfp612	2.10391	2.31388	2.061
Sptbn4	2.09889	3.96673	4.6108
Ccr3	2.08811	6.04768	6.41049
Kcnj10	2.07323	4.38603	5.20346
Fam169a	2.05436	2.1367	2.30406
Acp5	2.04395	5.00822	8.28911
Bank1	2.04341	4.05802	4.81312
Gfra2	2.01509	4.31143	2.40214
Plag1	1.99921	5.61534	12.8314
Fpr1	1.99468	2.80391	2.54556
Tlr9	1.9905	2.60024	2.221
Clec4a3	1.97588	3.40721	2.79914
Ccdc136	1.96653	2.9674	2.52609
Tmem26	1.96068	3.66526	3.25146
Gm5431	1.95964	2.72297	2.15041
Pgap1	1.92048	4.3224	2.78573
Slc15a2	1.92043	4.35903	3.89262
Fcna	1.90456	7.65254	4.47502
Rap1gap	1.88833	3.45605	3.57811
Cd22	1.88188	3.54841	2.3004
Kazald1	1.87864	2.98383	2.79918
Inha	1.87746	3.01468	2.53714
Ndnf	1.86702	3.245	2.2151
Apol11b	1.86078	5.0132	2.46661
Cdh23	1.85527	5.29524	9.10118
Adamtsl5	1.85406	3.08337	2.09806
Cacna1d	1.8503	3.36826	2.90225
Mpeg1	1.84218	6.83269	8.67046
Ear2	1.82911	2.86452	2.56063
Ccdc60	1.82903	3.47012	2.85657
Slc37a2	1.82838	4.39781	4.94537
Ntn4	1.82499	3.49164	3.46373
Tent5c	1.81333	5.78521	4.00217
Slc4a1	1.81048	8.22155	2.42818
Evc2	1.79408	4.78289	3.98795
Sh3tc2	1.78971	3.92639	3.37244
Cdkn1c	1.75082	4.07388	4.04448
Hbb-bs	1.74186	12.4352	3.93976
Hif3a	1.73894	4.9182	7.94504
Olfr1055	1.7119	3.76119	2.9872
Adgre1	1.70274	7.30719	5.89745
Cd86	1.70138	3.68145	2.62473
Cdk5rap1	1.69577	5.46352	9.73584
Dok3	1.68873	4.98944	5.55254
Hba-a1	1.67593	10.6298	2.82818
Obsl1	1.6307	6.55668	9.29092
Plbd1	1.62683	5.88043	8.58021
Evc	1.61052	3.41706	2.00825
Tns2	1.60119	6.63771	9.27917
Alas2	1.58917	7.06621	2.78912
Hbb-bt	1.58762	10.0609	2.95405
Axl	1.58244	8.46145	4.39104
Hba-a2	1.5697	10.1924	3.09183
Gimap3	1.56519	4.15472	3.64082
Adgrg2	1.55533	3.4532	2.22336
Pkhd1l1	1.54923	5.8624	3.13202
Slc22a21	1.54447	3.69519	2.86646
Abca9	1.54195	3.9674	2.85085
Plscr2	1.53758	3.88964	2.76197
Clip3	1.53583	4.99797	6.59628
AB124611	1.52954	3.73124	2.84907
Ahnak	1.52762	7.96527	4.41982
Tlr7	1.52725	4.2475	4.10456
Slc40a1	1.52041	7.4499	5.70075
Chil5	1.50936	4.19555	3.84494
Sdc3	1.50743	6.31036	4.42917
Slc7a8	1.50499	6.38249	6.50893
Rap1gap2	1.49812	4.51248	2.37594
Pilra	1.49097	5.22908	6.6333
Pilrb1	1.47413	4.08416	3.2438
Cd59a	1.47139	3.69244	2.52528
Clec1a	1.44558	4.67776	4.45059
Ifi207	1.4436	3.5356	2.15083
Lilr4b	1.43187	4.25087	2.92943
C130026I21Rik	1.4273	4.00124	2.9259
Siglec1	1.41687	7.57288	2.41026
BC067074	1.41034	3.75767	2.52427
Sptb	1.40569	7.07757	2.70208
Gm7694	1.40473	3.50076	2.29793
Slc11a1	1.40246	5.15527	5.37769
Adgre4	1.37366	5.55648	6.10295
Lst1	1.35898	5.26747	5.97175
B430306N03Rik	1.35648	3.60951	2.02799
Krt7	1.34571	3.43345	2.01972
Ryr1	1.34435	4.83866	3.19129
Hck	1.34435	5.71177	6.82047
Rcor2	1.3399	4.86351	4.97253
Ehd3	1.31492	4.72488	4.16862
Mettl17	1.31294	5.7916	7.33819
Ahr	1.29891	4.35896	2.80621
Gm2163	1.29354	4.0033	2.38958
AC087559.4	1.29354	4.0033	2.3895
Csf1r	1.29275	7.38355	5.96353
Mid1	1.28162	6.61781	7.34498
Dock4	1.28119	4.74574	2.62101
Spic	1.27465	4.32132	2.00482
Bpifb5	1.26353	3.72919	2.21439
C1qa	1.24432	6.34895	2.22549
Tmtc2	1.23904	5.11255	5.06952
Apbb1	1.23562	4.19439	2.66921
Lrp1	1.22521	9.57536	6.90995
Treml4	1.22259	3.9101	2.24595
Pilrb2	1.20853	4.03084	2.05274
Pld3	1.19326	8.06267	4.88186
Ctnnal1	1.19127	5.36232	5.04251
Carmil1	1.18853	4.10661	2.37359
Nr4a2	1.17188	5.57365	5.72592
Nrk	1.16646	4.59918	2.47171
Mtss1l	1.16599	5.69338	5.30674
Cd5l	1.16165	6.42807	2.64275
Ctsb	1.15533	8.983	4.74731
Gpr162	1.1479	4.49232	2.75941
Slamf1	1.13772	4.91216	3.73236
Mpl	1.13754	9.4686	7.35747
Cd300c2	1.12256	4.20451	2.26053
Rtkn	1.12053	4.36822	2.61934
Pld4	1.11018	5.45227	3.46081
Slc6a15	1.0997	4.33673	2.05188
Rdh10	1.09922	4.61604	2.38461
Coq8a	1.0982	6.80606	4.04742
Vcam1	1.08962	8.78644	4.11096
Aldh1a1	1.07966	6.52437	5.49812
Abcg3	1.0765	6.9661	5.66704
Ank1	1.06977	7.01374	2.7974
Fcgr3	1.06404	4.97693	2.2361
Itgb5	1.05351	6.18851	2.56526
Serpinb6a	1.04897	6.3023	3.54578
P2rx1	1.04364	6.11052	4.82517
Fech	1.04246	6.21483	4.00104
Abca1	1.03615	8.29746	5.55209
Stxbp4	1.02812	6.72073	3.69136
Ldhd	1.02424	4.92096	2.81639
St3gal5	1.02319	5.60122	3.1666
Sirpa	1.01812	7.1564	4.11188
Tyrobp	1.00514	5.68663	3.51944

## Sheet: DEG_UP_WT_Day 3
Dataset EV2. List of >2-fold differentially expressed genes in Hmga2 KI Lineage-CD150+CD48-EPCR+ HSCs relative to those in WT HSCs before and 3 days after the 5-FU injection.
Upregulated genes in WT HSCs 3 days after the 5-FU injection
NAME	logFC	logCPM	Pvalue(-log10)
Col6a3	-14.1809	8.017	22.7211
Mmrn2	-13.9703	7.80669	27.2966
Itga1	-12.5522	6.39297	30.2331
Prelp	-12.4694	6.31053	29.467
Col6a1	-12.0694	5.91349	4.82713
Chrdl1	-12.0505	5.8947	5.47868
Ctgf	-12.0313	5.87451	9.88316
Cyr61	-12.0211	5.86448	11.6301
Amotl1	-11.9698	5.81396	23.6109
Naip6	-11.8202	5.66549	23.0087
Adh6b	-11.7129	5.55905	21.3685
Ackr1	-11.6734	5.51983	22.6885
Col6a2	-11.663	5.51046	4.6855
Galnt18	-11.6527	5.49918	16.0318
Gpm6a	-11.609	5.45574	14.3436
Pappa	-11.6045	5.45252	4.66299
Galnt15	-11.5611	5.40857	18.7945
Adipoq	-11.4821	5.3312	7.25199
Nid1	-11.2534	8.18438	31.1666
Adamts5	-11.2398	7.33501	22.8424
Gpihbp1	-11.2334	5.08334	7.58033
Fermt2	-11.1815	5.0331	18.3756
Ebf3	-11.1128	4.96606	8.51609
Fst	-11.0189	4.87396	4.35936
Slc22a14	-11.0159	4.86824	4.28315
Nfib	-10.9385	4.79322	15.5738
Zfhx4	-10.9145	4.77106	4.30752
Rgs4	-10.893	4.74841	15.993
Col5a2	-10.8498	4.70746	4.26742
Slc26a7	-10.8116	4.66982	4.24075
Igkv2-112	-10.7941	4.64949	4.16049
Atp8b1	-10.7904	4.64684	11.2729
Efemp1	-10.7042	4.56436	4.16774
Plvap	-10.6453	6.76556	17.4961
Cdh5	-10.6426	8.15567	16.3475
Oit3	-10.6361	4.49461	8.11839
Adam12	-10.6351	4.49477	13.986
Btnl9	-10.5754	4.43562	11.0936
Abcc9	-10.5453	8.0478	23.7675
Mark1	-10.5231	4.3867	4.01695
Kng2	-10.4306	4.29612	3.92987
Fmo2	-10.378	4.24401	7.13416
Fgfr2	-10.3726	6.52034	5.14907
Disp2	-10.3373	4.20164	8.02082
C1qtnf1	-10.325	4.19015	9.96518
Nr2f2	-10.2952	4.16142	11.2234
Sema3a	-10.2917	4.15742	9.18778
Madcam1	-10.2741	4.13883	3.73408
Afap1l2	-10.2574	6.37496	24.1985
Thbs2	-10.2457	4.11501	6.0709
Irs1	-10.1839	6.33236	5.09536
Dpep1	-10.1616	4.03344	4.20512
Aplnr	-10.1455	4.01351	5.69849
Plekhh2	-10.1406	4.0131	3.66851
Cyp4b1	-10.1337	7.95561	17.5023
Tmem132e	-10.1329	4.00249	9.02272
Svep1	-10.1263	8.07738	3.94095
Adamtsl3	-10.0988	3.97245	3.6271
Kif26a	-9.89525	3.77126	8.11252
Pcdh12	-9.87664	3.75232	6.54305
Car3	-9.85358	5.93344	4.99111
Cald1	-9.84809	3.7271	7.82297
Pard3	-9.8082	3.68701	7.99492
Zfpm2	-9.80607	3.68425	6.99963
Igkv8-24	-9.79962	3.6823	3.31543
Timd4	-9.71109	3.59411	7.68635
Bmp5	-9.61931	3.50839	3.13584
Lamb1	-9.61458	6.61116	7.67797
Akap2	-9.60907	3.49808	4.28734
Mrc2	-9.55355	3.44367	5.66755
Kcnj8	-9.55241	5.68071	13.5048
Plce1	-9.53568	3.42799	3.05827
Kank1	-9.53203	3.41822	4.78211
Fgf23	-9.51692	3.40674	7.03225
Pcdh19	-9.46663	3.36009	5.55471
Snai2	-9.45854	3.35356	3.98207
Nrcam	-9.41734	5.54343	17.0165
Kng1	-9.40971	3.30725	2.9235
Nav3	-9.32247	3.22078	6.09664
Igfbp5	-9.29795	3.2005	2.82063
Ephx2	-9.27418	3.17648	4.67436
Bmp6	-9.22866	3.12957	5.95233
Pdzrn4	-9.22215	3.12833	2.75883
Pcdh1	-9.1757	3.07967	5.90634
Cd300lg	-9.15505	5.25597	9.90181
Lama1	-9.15239	3.06207	2.69735
Cadm3	-9.13682	3.04125	5.34199
Pcdhb7	-9.11134	3.02021	5.24448
Lepr	-9.10162	7.01047	14.7068
Stap2	-9.08422	2.991	5.08957
Tmem178	-9.06946	2.98329	3.01788
Agt	-9.02349	5.10981	4.03365
Lipg	-9.02247	2.93261	5.01921
Cdc42ep1	-9.01847	2.92828	4.77189
Sod3	-8.99473	2.90948	5.06286
Tspan12	-8.99472	2.90802	5.33378
Kcne4	-8.99048	2.90892	2.53368
Tspan15	-8.9855	2.89678	4.55556
Il13ra2	-8.98536	2.89901	5.29611
Tead1	-8.98226	2.89699	5.21901
Aldh1a2	-8.97901	2.89811	2.52017
Fhl2	-8.96745	2.88722	2.51076
Il7	-8.89736	2.82104	2.82583
Tnc	-8.88382	2.80857	2.42836
Igfbp2	-8.87656	2.79205	3.32246
Pcdhb9	-8.87046	2.79603	2.42027
Palmd	-8.86805	2.78866	4.95596
Inhbb	-8.86373	2.78113	4.00837
Prss23	-8.85326	2.77487	4.90452
Sgk2	-8.83251	2.75312	4.50013
Hrct1	-8.76488	2.69246	4.61854
Cxcl12	-8.74513	6.87344	5.47302
Tmeff2	-8.71434	2.65006	2.27989
Esm1	-8.69808	5.70977	5.24951
Hhip	-8.67224	2.61086	2.25566
Pdzrn3	-8.67224	2.61086	2.25538
Dlc1	-8.66955	7.27781	27.4488
Cd300ld4	-8.66747	2.60643	2.25389
Slc10a6	-8.65874	2.59637	3.5727
Plin1	-8.60079	2.54422	2.56662
Abca8a	-8.58415	2.52913	2.19227
Fam189a2	-8.56809	2.50179	2.13001
Flt4	-8.55588	8.43332	12.9443
Tlr11	-8.52461	2.47171	3.49385
Kirrel	-8.51894	4.63551	13.1165
Ltbp2	-8.49309	6.65379	4.54273
Hspg2	-8.48954	9.11159	27.6211
Cxcl14	-8.47704	4.57847	4.81195
Fam167b	-8.46742	2.41201	3.731
Gdpd2	-8.40689	4.57809	3.70129
Acss3	-8.37254	2.33435	2.03489
Col8a1	-8.3549	2.31822	2.02289
Col3a1	-8.34451	6.30091	3.55245
Gpc6	-8.33705	2.30191	2.01207
Fign	-8.33705	2.30191	2.01183
Igfbp7	-8.32651	6.97955	26.317
Ifi208	-8.29979	2.25859	3.60615
Igfbp3	-8.24874	2.21815	3.2448
Aldob	-8.24275	4.38844	11.713
Sdk2	-8.20622	2.17561	3.63395
Ackr2	-8.19699	2.16392	3.33991
Unc5b	-8.16283	2.13857	3.40787
Egfem1	-8.14073	2.1088	2.1844
Col1a1	-8.11902	5.6843	3.5889
Jph1	-8.09244	2.07098	3.40786
Il17rd	-8.08905	2.07309	3.15311
Trpc3	-8.04908	2.02895	2.97867
Gm17430	-8.02236	2.01464	2.80331
Tead4	-8.01075	1.99319	2.69169
Prl2c3	-8.00989	1.9999	3.28742
Has2	-7.95516	4.13797	3.32924
Amy1	-7.92669	1.92497	3.1997
Slc2a13	-7.92395	1.91692	2.86839
Gjb2	-7.90907	1.90844	3.21442
Gm10358	-7.8746	1.87838	3.14241
C1s1	-7.85266	4.88514	3.49968
Lpar1	-7.82335	1.83678	2.74846
Dchs2	-7.82111	4.00825	3.20144
Kcnc2	-7.68275	1.70202	2.38234
Pxdn	-7.67739	6.09449	20.1172
Lrp3	-7.66789	1.70364	2.06877
Myo1b	-7.57726	4.52901	10.6666
Cpeb1	-7.57702	1.62036	2.61642
Ptprd	-7.54446	5.11735	3.33677
Cacna2d1	-7.53165	1.57867	2.72245
Fam13c	-7.53087	1.57356	2.61807
Cyp1b1	-7.4948	5.29968	3.39911
Hs3st3b1	-7.48725	1.53223	2.18723
Stk32c	-7.45142	1.50154	2.16817
Efnb2	-7.4453	1.49731	2.28621
Timp1	-7.4285	1.49601	2.20786
Loxl2	-7.41929	4.94462	14.4456
Edn1	-7.40528	1.46374	2.31169
Nr2f1	-7.3578	1.42502	2.40329
Pdgfra	-7.34246	4.38653	3.16435
Marco	-7.33825	1.40542	2.10468
Ism1	-7.335	3.53739	3.13088
Sectm1a	-7.33495	1.40319	2.16394
Hoxd8	-7.31324	1.39408	2.44028
Me3	-7.24487	1.33545	2.41167
Efna5	-7.2381	1.33085	2.38222
Ablim2	-7.2197	1.31216	2.40089
Rarres2	-7.17373	5.38302	15.0785
Hcn4	-7.14293	1.24735	2.29337
Adgrf5	-7.05178	7.75985	8.27646
Ptprb	-7.04696	8.50467	6.9671
Nnmt	-6.97492	3.11794	2.34377
Serpinh1	-6.93991	6.37852	10.2944
Fkbp14	-6.88226	1.0403	2.09217
Fat4	-6.77672	6.58689	8.32576
Serping1	-6.77273	7.12875	3.62049
Tshz2	-6.7549	3.71129	4.42896
Prickle2	-6.72436	4.5709	7.61621
Bicc1	-6.72201	3.77305	4.08302
Ptprf	-6.69611	5.30406	13.2727
Adamts1	-6.68708	6.81007	10.4016
Mxra8	-6.61186	4.09425	7.64372
Kdr	-6.58737	8.30498	19.9474
Atoh8	-6.5624	2.79843	3.39125
Mest	-6.56157	7.4302	20.0266
Slit3	-6.40077	5.65958	3.10514
Clec14a	-6.39957	4.32666	8.03159
Thsd7a	-6.39726	3.96724	6.68932
Bcar1	-6.38714	5.40475	11.9787
Foxc1	-6.38235	2.63185	3.17835
Fbln5	-6.36587	6.01555	14.3248
Pcdhb15	-6.26903	2.46475	3.30794
Tns4	-6.24471	2.50087	3.41351
F8	-6.1922	6.89022	11.6494
Osmr	-6.11459	5.74095	16.8568
Nos3	-6.01471	3.6317	2.17908
Parva	-5.98026	3.85376	6.84619
Npr1	-5.97889	6.26388	14.2714
Dclk1	-5.87212	3.84575	6.30715
Gpm6b	-5.86608	3.72711	3.49805
Sema5a	-5.86403	3.4948	2.11163
Cdh2	-5.7979	3.29767	3.05999
Smoc1	-5.72909	4.75171	2.74838
Podn	-5.72336	4.49416	3.44761
Cxadr	-5.64774	5.53439	8.58305
Adamts14	-5.59463	3.22291	3.32697
Bgn	-5.57365	8.47397	20.9325
Garnl3	-5.54605	1.81831	2.51148
Lrrc32	-5.5225	5.5409	5.41121
Chst7	-5.49856	2.53237	3.19984
Gnao1	-5.47753	2.99076	2.14986
Dact1	-5.45785	2.49026	2.26662
Pkp2	-5.45148	3.76251	3.60813
Dpysl3	-5.43902	3.73299	2.69188
Fam124a	-5.41883	3.01531	3.18682
Epas1	-5.3853	7.62608	17.3713
Gstm6	-5.36441	1.65659	2.14427
Trpv3	-5.35444	2.8887	3.5498
Pcdhb10	-5.31784	2.57329	2.58058
Fzd1	-5.30447	5.3493	5.79079
Osbpl6	-5.29806	3.32108	2.95001
S100a16	-5.29318	2.82829	3.24315
Col1a2	-5.28663	7.78032	2.66585
Il31ra	-5.26113	1.63285	2.22997
Id3	-5.25107	2.79016	2.86772
Scarf2	-5.24649	2.82464	3.14263
Adamdec1	-5.20656	2.35342	2.7003
Ptx3	-5.17341	4.29719	5.82678
Adgrg6	-5.16586	6.52712	7.4167
Aloxe3	-5.15501	3.06099	3.69663
Zfp423	-5.15067	5.92187	5.988
Errfi1	-5.1357	6.21585	4.49118
Hmcn1	-5.11409	6.67169	6.19937
Ldb2	-5.09938	4.7811	4.42784
Col5a1	-5.09291	4.48484	3.26096
Flt1	-5.08645	5.40369	11.505
Yap1	-5.06776	2.14091	2.5113
Cdh4	-5.0634	2.73101	2.39352
Myl9	-4.98902	3.98499	2.2285
Dapk2	-4.97684	3.02117	2.8309
Cdkl1	-4.97079	3.94542	4.54215
Notch4	-4.96035	5.21211	7.74061
Heph	-4.94896	3.97417	6.1079
Rasgrf2	-4.94728	4.10017	3.17061
Ghr	-4.92404	6.54512	5.145
Adamts4	-4.91772	2.09889	2.30233
Sned1	-4.91505	3.56588	3.957
Gpx7	-4.89475	1.98968	2.31607
Tfpi	-4.89398	6.49198	10.8452
Susd2	-4.89068	4.32433	2.76884
Mum1l1	-4.81847	3.46522	2.96506
L3hypdh	-4.80517	2.01054	2.02442
Rbms3	-4.7978	2.7238	2.00583
Adamts9	-4.7934	6.47409	6.2639
Ltbp1	-4.79276	3.4008	2.63357
Papss2	-4.76226	3.11848	3.17632
Gpr182	-4.74877	5.3245	6.94643
Plpp3	-4.73487	6.57859	15.4485
Tspan7	-4.70123	4.08978	4.81246
Cped1	-4.69439	4.62087	8.43937
Ddr2	-4.66469	4.01525	2.09339
Limch1	-4.65775	3.50133	3.69431
Aox1	-4.60252	4.72704	2.30065
Ushbp1	-4.59991	6.41004	6.58725
Pcsk6	-4.5872	3.2503	2.70754
Rtn4rl1	-4.55202	4.11971	3.97259
She	-4.52536	3.11962	2.914
Cdr2l	-4.5199	3.96999	3.55284
Mmp15	-4.47923	2.1279	2.01082
Sparc	-4.40978	8.01574	11.3701
Gprin3	-4.40635	3.417	2.1645
Enpp6	-4.37835	3.33883	3.91403
Plxna2	-4.35951	5.72098	3.96673
Atp9a	-4.35025	5.83838	6.81282
Spef1	-4.34241	2.83145	2.48688
Fam149a	-4.33683	2.31647	2.29431
Ccr5	-4.33625	2.9231	3.1569
Slc39a12	-4.32852	3.70022	4.85734
Akap12	-4.31978	6.09912	6.14481
Bmp4	-4.30682	5.28142	9.71733
Vangl1	-4.28871	2.55086	2.38915
Ak5	-4.27152	3.68969	4.31966
Pcdh17	-4.26375	3.11696	2.69234
Alpl	-4.2217	3.69971	2.54877
Stab2	-4.20247	10.9424	8.25804
Eml1	-4.18158	3.0441	2.52399
Sema6a	-4.16498	4.85799	7.24855
Ar	-4.15698	3.45572	2.03357
Adh1	-4.1541	4.74142	3.91366
A4galt	-4.12542	5.16275	8.50737
Adamts2	-4.12279	5.06928	2.52084
Ptprg	-4.11632	4.51471	6.22314
Fzd4	-4.115	5.66255	7.86692
Fabp4	-4.11242	8.23226	10.0335
Cnn3	-4.06268	4.5219	6.97611
Gpx3	-4.04759	4.72472	3.10036
Tmem204	-4.00814	2.72691	2.13988
Dchs1	-3.97783	5.81319	10.147
Shroom2	-3.9769	4.63828	3.67795
P3h2	-3.93248	3.71102	3.68444
Hba-a1	-3.90946	10.0458	6.857
Hbb-bs	-3.90054	11.9745	8.95925
Il6st	-3.87977	8.78412	9.58354
Hba-a2	-3.87371	9.71542	7.89656
Tgfb1i1	-3.80205	3.76245	2.63576
2021-09-04	-3.79886	3.52778	2.75987
Colec12	-3.78567	4.06375	2.43454
Unc5a	-3.76499	5.31186	5.7965
Phldb2	-3.75632	5.32959	7.41326
Sox18	-3.75292	4.28947	4.6474
Mt2	-3.72359	2.89987	2.61991
Mcam	-3.71129	4.69463	3.72306
Adamts7	-3.70076	2.97781	2.80026
Atp6v0d2	-3.68257	4.10756	3.69655
Depp1	-3.68112	3.97723	4.48891
Arhgap29	-3.67523	6.53598	9.95382
Trim2	-3.67246	3.8079	3.83199
Adgrl3	-3.65775	2.61694	2.16105
Ms4a4c	-3.62167	2.94527	2.47131
Ajuba	-3.60384	3.32507	2.77694
Prag1	-3.59337	3.94216	3.89837
Antxr1	-3.59103	3.79066	2.38922
Pcdhga4	-3.56993	4.83721	5.59824
Plpp1	-3.54341	5.31766	6.91374
Timp3	-3.50127	4.62895	3.01171
Thbd	-3.48654	7.82938	7.12951
Lrig3	-3.45777	4.23373	2.95506
Cp	-3.40993	5.86658	3.27231
Kif1a	-3.37895	5.22589	4.96934
Clca3a1	-3.37774	7.34799	5.04454
Cavin2	-3.36919	5.48751	6.50426
Vcan	-3.36181	4.56485	2.06489
Slco2a1	-3.35362	5.44994	6.80734
Adgra2	-3.34675	4.52341	4.94546
Clu	-3.34441	4.66821	2.55277
Slc7a2	-3.33445	4.80928	5.40029
Exoc3l2	-3.31594	5.05471	3.37223
Dlg5	-3.30966	6.13713	3.50993
Armcx4	-3.30314	6.52187	5.93238
Kalrn	-3.30254	5.83851	7.33776
Susd4	-3.29372	3.95917	2.21607
Ank2	-3.24513	4.59039	3.13195
Ctsl	-3.20988	7.92828	8.79021
Cd209f	-3.19684	5.03674	3.0698
Ephb4	-3.19585	6.39907	4.99222
Srgap1	-3.19436	5.294	2.69995
Gja1	-3.15791	6.49915	4.17798
Tspan9	-3.12589	3.02637	2.29241
Entpd2	-3.11744	3.23359	2.22908
Kctd21	-3.09681	3.29831	2.31328
Lifr	-3.09662	6.43147	5.39599
Slc5a3	-3.07884	6.01735	2.98846
Epn2	-3.07874	3.2639	2.54428
Plekhh3	-3.05243	3.30441	2.07053
Serpine1	-3.05187	5.27273	2.92037
Plau	-3.01652	6.58341	5.49196
Ston1	-3.0155	3.95699	3.4949
Afap1	-3.00622	4.40131	3.30416
Akr1b8	-3.00304	4.38234	4.00259
Dbn1	-2.99435	3.16115	2.26974
Satb2	-2.98225	3.63332	2.40816
Rasip1	-2.96415	5.11726	2.04801
Wwtr1	-2.95898	3.98044	2.72383
Mid2	-2.95884	4.11792	3.2367
Apbb2	-2.95838	5.04021	4.76901
Me1	-2.90479	4.6095	3.80488
Tlr3	-2.89788	5.07199	4.41992
Emcn	-2.88777	5.38241	3.65992
Zfp366	-2.88617	4.85753	4.43832
Zcchc14	-2.87607	5.08104	4.38349
Hecw2	-2.87236	4.35631	2.28522
Cdc42ep2	-2.86869	3.88945	2.48762
Pcolce	-2.86478	3.70412	2.47872
Cyp2d22	-2.85479	4.17335	3.06227
Crip2	-2.83513	5.91897	6.42021
Gprc5c	-2.81972	3.86739	2.5413
Sardh	-2.81387	4.20401	2.85863
Adcy4	-2.8129	6.28415	6.23186
Sema3f	-2.80198	4.83507	2.49472
2021-09-10	-2.79532	4.19765	3.48582
C2	-2.78912	4.40122	2.40897
Bcar3	-2.78417	4.15951	3.13797
Dpep2	-2.75898	3.86271	2.56912
Alas2	-2.74147	5.33371	5.33204
Plekhg1	-2.73544	6.09685	3.83765
Cadm1	-2.73465	6.12716	6.0954
Anapc15	-2.67829	5.06757	4.57954
H2-Ab1	-2.65414	8.2399	6.76168
Gm21887	-2.65025	5.69008	5.01427
Gm5431	-2.63765	4.30908	2.53675
Cx3cr1	-2.63348	5.45275	2.32466
Angpt2	-2.60173	4.16971	2.85024
Plxna4	-2.59766	5.54657	3.28663
Pros1	-2.58156	6.49245	5.89341
St5	-2.57693	4.20341	2.2228
C4b	-2.56737	8.74511	4.22028
Nrp1	-2.56171	7.84589	6.58644
Pcdhgb2	-2.55945	3.63896	2.17975
Pde2a	-2.55266	8.18851	2.72794
Btbd3	-2.54589	5.12987	3.88176
Ets1	-2.54574	6.76206	3.97114
Cfb	-2.54485	5.75537	4.71168
Ifi206	-2.54044	4.91043	3.97163
Steap3	-2.5376	4.09521	2.44018
Plxnd1	-2.52721	8.41736	6.43233
Dnase1l3	-2.52013	5.19688	3.43955
Pparg	-2.51801	7.28649	6.06703
Stard13	-2.51643	5.20345	4.28037
Samd4	-2.50389	5.36639	3.71789
Fblim1	-2.49647	5.70892	4.34219
Sh3bp4	-2.48714	4.52482	2.85998
Kank3	-2.48087	5.65739	2.88769
Rapgef5	-2.47506	4.44159	2.45277
Pcdhgc3	-2.47426	4.92661	3.04332
Vsig4	-2.46536	4.09723	2.30007
Sorbs2	-2.46201	5.78632	4.43944
Ptprm	-2.45617	7.70601	5.8232
Gm45837	-2.44213	6.23699	3.00167
Hpgd	-2.4387	5.8146	4.85193
Robo4	-2.43615	7.84809	2.7862
Myo6	-2.4225	4.27834	2.13019
B4gat1	-2.42201	3.92773	2.47166
Dysf	-2.41999	6.91563	5.65691
Fcgr2b	-2.41607	6.24713	4.18076
Flnb	-2.40417	7.70342	3.67022
H2-Aa	-2.4025	8.52111	5.09076
Tcf7l1	-2.38999	4.27822	2.04286
Kcnk13	-2.38622	4.17823	2.74972
Pald1	-2.36833	5.61564	4.34489
Nid2	-2.36803	5.98461	2.92376
Tmtc1	-2.34579	4.27374	2.45099
Pltp	-2.32598	6.68188	4.90684
Ticam2	-2.32581	3.85027	2.18242
Cd36	-2.32165	7.9483	5.28925
Lhfpl2	-2.30772	4.40413	2.82114
Stox2	-2.29499	4.01078	2.01617
Crim1	-2.2922	7.33275	2.9482
Pcx	-2.28732	4.4783	2.75059
C3ar1	-2.28395	5.85391	3.97878
Lpl	-2.27839	9.62763	3.31729
Ehd2	-2.26844	5.08387	3.51602
Mgll	-2.26173	4.12404	2.23629
Igfbp4	-2.26042	6.47017	4.9783
Slc12a4	-2.25674	5.93389	4.1368
Pou6f1	-2.2457	4.85263	3.05411
2021-03-03	-2.22711	3.87125	2.02039
Ubd	-2.22586	4.71115	3.10602
Camsap2	-2.20224	5.28372	3.43804
Cd74	-2.19972	11.0363	4.96187
Pid1	-2.19645	5.54113	3.71341
S1pr1	-2.19225	5.3099	3.78113
Erbb2	-2.19203	6.37704	4.85731
Cracr2b	-2.15995	4.51987	2.25328
Tspan17	-2.15713	4.58482	2.496
Fam171a1	-2.15175	6.12331	3.3112
Ppfibp1	-2.14549	4.8871	2.18724
Gbgt1	-2.13026	5.66045	3.61702
Exoc3l4	-2.12818	4.56452	2.48432
Pdzd2	-2.12758	5.11739	2.46441
Pdgfb	-2.12331	5.09722	2.62779
Rgmb	-2.12108	4.38702	2.55253
Dab2	-2.12092	6.94892	4.00474
Paqr9	-2.11679	5.40434	3.50863
Agmo	-2.11044	4.96476	2.15367
Col4a1	-2.08369	8.25212	3.93676
Lima1	-2.07083	7.04093	4.639
Sorbs1	-2.07053	5.52233	3.31975
Pim3	-2.07047	5.09076	3.17013
Nr1d1	-2.0648	6.32881	3.9206
Paox	-2.06369	5.74423	3.68725
Tanc1	-2.06224	6.13108	3.52283
Cd163	-2.06203	9.30532	4.80577
Mafb	-2.06196	8.09065	4.32199
Scn1b	-2.05718	5.37991	3.48837
Nectin2	-2.05633	5.07957	2.78036
Map4k5	-2.05522	6.64593	3.87873
Epor	-2.05137	5.68751	3.64432
Ggta1	-2.04157	5.6435	3.69401
Tnfrsf11a	-2.03906	5.14162	3.21156
Aif1	-2.03083	6.43229	3.33837
Rgl1	-2.02667	8.68716	4.52237
Kctd12b	-2.01098	4.49262	2.51093
Col14a1	-2.00703	8.64633	4.2461
Slc45a3	-2.00679	5.41691	2.70513
Cd302	-2.00361	6.48619	4.06271
Dhrs3	-1.99711	7.17622	3.95176
Fgd6	-1.99707	5.14264	2.90552
Vstm4	-1.99607	6.39593	3.61179
Dse	-1.99436	6.82598	3.8777
Igf1	-1.99409	6.8509	3.02197
Stom	-1.98921	5.65088	3.60808
Slc39a8	-1.98826	4.7556	2.64928
Blnk	-1.98345	6.09121	3.73769
Dgki	-1.98248	5.32017	3.03005
Eng	-1.97868	9.77911	3.35624
Plod1	-1.96481	7.71098	3.9314
Ptger2	-1.96173	4.85584	2.20683
Mdfic	-1.95541	5.42667	2.80261
H2-Eb1	-1.9374	8.12977	4.05724
Ms4a7	-1.9302	6.29526	3.36652
Dock4	-1.92855	8.09576	4.19364
Tmem273	-1.92506	4.36049	2.19658
Farp1	-1.91602	4.35311	2.00966
Ms4a14	-1.91471	6.54392	3.84497
Trpm4	-1.91057	4.9013	2.59498
Evl	-1.90829	6.92524	3.82124
Mylk	-1.90704	7.10045	3.55207
Gas6	-1.90679	8.05455	3.50489
Gm47283	-1.89898	7.96033	3.98235
Filip1l	-1.894	6.79157	3.67842
Tpm1	-1.89227	6.15239	3.0737
Tjp1	-1.89012	6.84169	3.09255
Rnase4	-1.88977	7.09641	3.77075
Kitl	-1.88787	5.49725	2.27303
Anxa3	-1.87559	5.53444	3.18371
Jup	-1.87329	8.21453	4.07866
Lamb2	-1.87305	6.13736	3.14336
Tulp4	-1.87127	6.55408	3.80379
Dennd5b	-1.86215	4.85839	2.5517
Myo1e	-1.84858	4.85475	2.22144
Cmbl	-1.84558	5.25144	2.35044
Cttnbp2nl	-1.84313	6.0214	3.41933
Ly86	-1.84284	6.91124	3.10002
Cxcl16	-1.84073	5.14574	2.55186
Angptl4	-1.83084	5.68994	2.33487
Adcy3	-1.82327	7.58763	3.37514
Glis3	-1.82277	6.08827	3.30585
Selenop	-1.82103	10.2481	3.89002
Pcdhga7	-1.81671	4.37727	2.0202
Tmem106a	-1.81661	7.0617	3.70921
Slc16a9	-1.80936	6.71188	3.66733
Lamc1	-1.80193	6.92549	3.63006
Nrp2	-1.79745	7.10516	2.82221
Hebp1	-1.79088	5.84488	2.30763
Esam	-1.79022	6.09203	2.06394
Fam213b	-1.78854	6.36344	2.52705
Fabp5	-1.78777	6.06632	3.20719
Sema4c	-1.78714	4.76065	2.06104
Itgb5	-1.78118	8.87537	3.07597
Serpinb6a	-1.77921	8.22026	3.56535
Stab1	-1.77818	10.557	2.63189
Mgst1	-1.77172	7.20237	3.15961
Abca1	-1.76863	10.2883	3.24924
Cd151	-1.76691	5.96699	3.23304
Gas2l1	-1.76298	5.0909	2.46455
Cd48	-1.76264	6.02142	2.80345
Lpar6	-1.75773	6.10436	2.80976
Trf	-1.75275	11.7807	2.7616
Tnfsf12	-1.74668	5.53475	2.77493
Cmtm3	-1.74426	5.58102	2.72905
Tek	-1.74168	6.33925	2.18757
Slc37a2	-1.73302	7.47302	3.25754
Treml4	-1.73153	7.09507	2.98511
Gab1	-1.73062	5.24842	2.42654
Tlr8	-1.72922	7.81798	3.36346
St6gal1	-1.72336	4.95054	2.29007
Lox	-1.72059	5.7396	2.01157
Ephx1	-1.71524	7.95652	3.29608
Tmcc3	-1.71299	5.49101	2.40678
Mical3	-1.71175	6.69054	3.24313
Epb41l3	-1.71005	7.20539	2.98311
Enc1	-1.70721	4.84166	2.13055
Rgl3	-1.70594	5.04734	2.09551
Amz1	-1.705	5.5462	2.59357
Trem2	-1.70138	6.07406	2.56949
Itga9	-1.69914	8.13544	2.9913
Adgre4	-1.68494	8.07513	2.67855
Ece1	-1.68383	7.33186	2.97148
Slamf9	-1.68333	5.23693	2.39959
Hivep3	-1.6794	6.45202	3.09149
Gpr65	-1.67565	6.40607	2.60529
Mpzl1	-1.67112	6.34449	3.03736
Nckap1	-1.67048	5.74578	2.50276
Tlr9	-1.66024	6.10967	2.23107
Nckipsd	-1.65675	5.10425	2.0745
Fez2	-1.65433	5.35494	2.49982
Plekho1	-1.65179	6.26406	2.99479
Pgap1	-1.64774	6.54752	3.02142
Scpep1	-1.64661	6.12434	2.48973
Ttyh2	-1.64304	6.71141	2.61623
Pdgfc	-1.62808	5.7472	2.06818
Pla2g15	-1.6272	7.20231	3.01623
C1qb	-1.62623	9.97772	2.71706
Tcn2	-1.62522	8.48989	3.03329
Dmpk	-1.6231	7.68384	2.76436
Anxa4	-1.61651	6.16473	2.84731
Galnt3	-1.6159	6.35083	2.78743
Arhgap10	-1.61127	5.49124	2.40453
Dnase2a	-1.61107	6.32437	2.80181
Gpr160	-1.60839	5.65782	2.53379
Blvrb	-1.60702	7.95694	2.96508
Lgals3	-1.60657	8.82298	2.90696
Acvrl1	-1.59848	7.16902	2.49966
Lrp1	-1.593	12.8106	2.86136
Specc1	-1.58973	5.20341	2.14799
4930402H24Rik	-1.58644	6.06483	2.53342
Sh3bp5	-1.58629	7.47713	2.98383
Ctsz	-1.58122	8.74189	3.07116
Nagk	-1.57935	6.1181	2.2417
Aplp2	-1.57548	9.06813	2.97625
Rras	-1.57323	5.66377	2.53006
LT629147.2	-1.56811	6.43756	2.86335
P2ry6	-1.56715	6.17557	2.18748
Scamp5	-1.56461	5.24559	2.10058
Cela1	-1.55665	6.34083	2.29906
Arntl	-1.55591	5.16559	2.02569
Parvb	-1.55406	5.34491	2.16667
Mcfd2	-1.55399	6.17067	2.39449
Mt1	-1.5517	5.50821	2.0162
Npl	-1.55145	6.16953	2.67567
Maf	-1.55004	7.42071	2.72449
Nagpa	-1.54971	5.53345	2.36367
C1qa	-1.54472	9.33873	2.5978
Slc29a3	-1.53868	6.21388	2.6234
Rubcn	-1.53042	6.29308	2.61849
Ifi30	-1.52852	6.48737	2.42101
Cd180	-1.52704	7.25033	2.75985
Ftl1	-1.52114	12.7077	2.52087
Jag1	-1.51915	6.22168	2.5046
Slc38a6	-1.51642	5.60372	2.30964
C1qc	-1.51471	9.46754	2.57495
Dram2	-1.5128	5.6953	2.16995
Clec2d	-1.51171	7.66807	2.40979
Lgmn	-1.51117	10.3087	2.89542
Prdx1	-1.511	9.71692	2.86307
Cdkn1a	-1.50987	7.01947	2.42735
Cyb5a	-1.50857	7.22626	2.66381
Cat	-1.50801	8.43395	2.81532
Igsf8	-1.50483	5.90636	2.36877
Sash1	-1.49928	8.63488	2.83492
Tlr7	-1.49482	7.06468	2.71181
Dennd1a	-1.49307	7.16138	2.6895
Lipa	-1.48618	8.86348	2.80622
Arid5b	-1.48423	6.96222	2.59177
Ckb	-1.48045	6.68011	2.5129
Clec4a1	-1.47799	7.75216	2.66871
Ankrd50	-1.47388	6.41334	2.30571
Ifi204	-1.46423	5.97264	2.35549
Piezo1	-1.46222	8.934	2.6934
Rxra	-1.46173	6.38488	2.5153
Pld3	-1.45738	10.5937	2.34924
Txndc16	-1.45368	6.15756	2.39504
Tbc1d9	-1.4533	7.75835	2.44075
Mrc1	-1.4514	11.1186	2.59371
Myo10	-1.43889	9.38397	2.39902
Tns3	-1.43536	8.48321	2.2362
Tmem206	-1.43446	5.86172	2.22364
Fcgr1	-1.43397	7.43184	2.39973
Cd86	-1.43289	5.99691	2.09347
Man1c1	-1.42958	7.30583	2.37397
App	-1.4291	9.34992	2.39624
Rasal2	-1.42811	5.88018	2.21957
Ear2	-1.41742	6.52493	2.06692
Cndp2	-1.41727	7.53824	2.42774
Adgre1	-1.41323	9.82013	2.4232
Gna12	-1.41183	7.68115	2.55447
Renbp	-1.41104	5.76141	2.12634
Csf1r	-1.41081	10.1909	2.25886
Irf8	-1.40645	7.36289	2.48726
Pld4	-1.40492	7.54156	2.27882
Cd300ld3	-1.40166	6.68216	2.24362
Abcc3	-1.40016	9.1317	2.46891
Apoe	-1.39821	11.304	2.11251
Sema6d	-1.39442	7.82537	2.21956
Slc12a7	-1.3911	7.8666	2.47884
Tubb2a	-1.39093	6.47224	2.20576
Kcnj10	-1.38737	6.56594	2.06547
Hmox1	-1.3862	11.4897	2.07354
Wwp1	-1.38425	8.25362	2.43552
Epb41l2	-1.3833	6.83675	2.39556
Stard8	-1.38004	6.62672	2.33231
Mertk	-1.36625	9.38578	2.30257
Plxna1	-1.36065	9.81427	2.31654
Frmd4b	-1.35865	8.98883	2.07848
Ppfibp2	-1.35859	6.44159	2.17892
Ehd4	-1.35276	6.71181	2.07371
Cd38	-1.35197	6.94472	2.182
Ctss	-1.35171	9.58772	2.39662
Man2a1	-1.34205	7.89671	2.20703
Sdc3	-1.34186	8.51214	2.20695
Mylip	-1.33628	6.70935	2.18099
Bst2	-1.3361	6.97344	2.25454
Sulf2	-1.33517	8.42416	2.14351
Clec12a	-1.33338	6.64889	2.15505
Adap2	-1.32913	7.35858	2.07768
Sbf2	-1.32897	7.93395	2.29102
Akr1a1	-1.32501	9.0501	2.23374
Ifi207	-1.31987	7.61943	2.28916
Rcn3	-1.31226	6.08328	2.02209
Tm6sf1	-1.30762	7.30295	2.08157
Plxnb2	-1.30326	9.9327	2.27418
Hexb	-1.29507	7.3708	2.08135
Lamp1	-1.29177	9.62663	2.13727
Abcc5	-1.29107	8.16931	2.18113
Ulk2	-1.28501	7.73879	2.06676
Ccr3	-1.28264	8.51312	2.21051
Itgav	-1.27563	7.26774	2.03894
Rasa4	-1.27451	7.12244	2.0533
Ctsd	-1.27324	11.964	2.06368
Fcgrt	-1.27205	8.97889	2.15259
Ctsc	-1.25414	8.65129	2.05278
Ap1b1	-1.24633	8.65934	2.08833
Stard9	-1.22314	8.83892	2.03407

## Sheet: DEG_UP_Hmga2 KI_Day 3
Dataset EV2. List of >2-fold differentially expressed genes in Hmga2 KI Lineage-CD150+CD48-EPCR+ HSCs relative to those in WT HSCs before and 3 days after the 5-FU injection.
Upregulated genes in Hmga2 KI HSCs 3 days after the 5-FU injection
NAME	logFC	logCPM	Pvalue(-log10)
Ticrr	9.99121	3.87339	7.76697
Gm32742	9.90957	3.7915	8.44499
Irf6	9.66953	3.56124	7.72979
BC100530	9.55901	3.45331	6.75989
Slc39a2	9.40329	3.30671	6.61527
Hist1h2bk	9.18103	3.09756	5.50137
Kif11	9.12968	3.05423	2.6531
Eppk1	9.10962	3.02972	5.43154
Mrgpra2a	8.95085	2.87818	5.22754
Igkv3-7	8.78864	2.71689	2.28823
Igsf9b	8.71086	2.65815	4.22259
Adam11	8.68865	2.63736	4.22752
Hist1h2bl	8.61586	2.57667	2.19819
Zan	8.54287	2.50407	3.84009
Zfp433	8.51678	2.47832	4.03794
Kcnh2	8.50525	2.47045	3.63634
Neil3	8.49756	2.46416	3.49697
Fam110c	8.48676	2.44776	4.13252
Lancl3	8.38142	2.35056	3.92868
Lat	8.35094	2.3258	3.81236
Galnt5	8.26971	2.25343	3.6147
Stfa2	8.21689	2.1967	3.37422
Gprasp2	8.17494	2.16516	3.6048
Fetub	8.1737	2.16589	3.54305
Spc24	8.10514	2.1121	2.65287
Eno2	8.06266	2.06808	3.27801
Gjb3	8.053	2.05441	3.40942
Dnm3	8.01985	2.02608	3.35904
Rps6ka6	8.01361	2.02544	3.15413
Map9	8.00495	2.01008	3.31026
Gbx2	7.98098	1.99557	3.18929
Gm20425	7.92237	1.93004	2.72329
Ikzf4	7.91535	1.92554	2.8804
Ccdc187	7.91089	1.92953	3.22947
Pgr	7.89439	1.91919	3.07382
Mmp17	7.85247	1.87945	3.12101
4930539E08Rik	7.82718	1.8629	2.81734
Otos	7.82485	1.85835	2.9721
Ncam1	7.78749	1.80991	2.46715
Trim58	7.75179	1.79483	2.86511
Akr1c19	7.71891	1.7518	2.55927
Nov	7.69908	1.73347	2.46224
Tbx4	7.61963	1.68117	2.70868
Smtnl1	7.61815	1.67337	2.83329
Pak6	7.5686	1.63343	2.76294
Hist1h2ag	7.56682	1.63345	2.73435
Dtna	7.53796	1.61509	2.42341
Omp	7.49578	1.56941	2.7055
Bpifb5	7.45716	1.53766	2.66818
Lmo1	7.44528	1.53325	2.51183
D7Ertd443e	7.43402	1.50352	2.05284
Bcl2l14	7.4227	1.50896	2.62897
Abca4	7.41379	1.49845	2.59487
Noxa1	7.40855	1.49471	2.60058
Nrk	7.40155	1.48085	2.34873
Bspry	7.39111	1.4866	2.51519
Pkhd1l1	7.37238	1.47853	2.08527
B4galnt4	7.3635	3.65121	6.74553
Kbtbd6	7.31851	1.43281	2.11565
Hs6st2	7.27355	1.37667	2.3477
Myo15	7.26452	1.38028	2.4034
Nrap	7.25608	1.3646	2.40795
Plekha6	7.22077	1.34028	2.4203
Trim66	7.18379	1.29871	2.12904
Hist1h3a	7.16936	1.30251	2.31617
Il18r1	7.15482	1.27308	2.01017
Ccdc155	7.14847	1.27402	2.25171
Mpl	7.1241	8.15464	9.43215
LT629151.2	7.06884	1.2225	2.16965
Pagr1b	7.03599	1.18108	2.00717
Fsbp	7.00299	1.17314	2.00904
Zfp114	6.99086	1.16173	2.04498
Fancd2	6.98726	3.30433	3.44477
Itpka	6.98041	1.13879	2.13025
Slc9b2	6.97717	1.14992	2.0712
Kctd14	6.97189	1.13987	2.18428
Olfr658	6.94348	1.12168	2.07487
Aunip	6.89728	1.07116	2.02128
Hist1h1b	6.89116	4.04928	2.83922
Mrgpre	6.88832	1.07269	2.11152
Tubb2b	6.85744	1.04048	2.03298
Oprl1	6.84464	1.03784	2.07306
Fbxo16	6.82932	1.02825	2.05417
Gimap7	6.82932	1.02825	2.05398
Hist1h2ac	6.78553	0.991023	2.0338
Samd11	6.78381	0.992327	2.02166
Gm49405	6.77644	0.985509	2.02684
Cdh15	6.74494	0.960435	2.02565
Obscn	6.63468	4.65697	12.3537
Gucy1a1	6.62988	4.29805	9.1421
Gm973	6.62536	2.95592	4.49443
Inhba	6.54178	2.88059	4.03141
Plag1	6.39854	4.07795	7.71146
Tox	6.38848	3.53211	6.39753
Spag5	6.35985	2.72114	2.73436
Pnck	6.27899	2.63601	3.79962
Samd12	6.06379	2.43725	3.45085
Top2a	6.01243	4.86382	4.79216
Kcnip3	6.01001	3.19298	4.63705
Sla2	5.91569	3.10547	4.54787
Adgrd1	5.91466	2.30769	3.14254
Gp9	5.90413	2.29457	3.2001
Hlf	5.87877	5.48107	7.95276
Rcor2	5.85602	3.05151	4.42421
Dscc1	5.73247	2.1589	2.06521
Spo11	5.70908	2.91797	3.90579
Gfpt2	5.64953	2.06981	2.84819
Rad54b	5.55171	2.78649	2.42001
Insrr	5.53751	3.64032	5.30984
Knl1	5.53472	2.77273	2.23798
Depdc1b	5.52796	1.97408	2.31775
Arfgef3	5.44428	3.19506	2.49446
Ntn4	5.43412	2.66279	2.92283
Bbs1	5.42693	1.88196	2.4518
Slc18a2	5.41854	5.124	11.3048
Hgfac	5.39513	3.50819	4.77991
Apol7e	5.34547	3.09019	3.92342
Cgref1	5.34288	1.80845	2.4042
E2f8	5.32303	2.57892	2.28596
Neto2	5.25537	2.50471	3.0861
Kcnn4	5.22736	5.53817	13.4853
Htr2a	5.14103	4.36707	6.04172
Zfp354c	5.1385	1.63463	2.20719
Cdhr4	5.13109	3.5614	3.90348
Chil5	5.12195	3.72329	4.35268
Inha	5.09685	2.86131	3.38916
Large2	5.05866	2.332	2.71165
Spag17	5.04982	2.32192	2.74362
Pdzk1ip1	5.04838	4.42545	5.99465
Prrg4	5.03334	3.46902	3.88651
Ccdc120	5.01905	1.53528	2.08932
Rab17	5.01375	1.53163	2.0798
Klk8	4.96212	2.74381	2.9422
Gfi1	4.94749	3.33754	3.65402
Nap1l3	4.84576	2.16341	2.50445
Sycp2	4.81817	4.02695	3.78623
Pglyrp2	4.76811	5.8061	5.10125
Entpd3	4.75015	3.80017	5.73566
Ccnb1	4.685	2.00867	2.21119
Cdcp1	4.65791	3.57236	3.54501
Slamf1	4.65231	4.18675	4.62413
Muc5b	4.6513	2.82569	2.79418
Hist1h1a	4.63755	3.65247	2.22185
Gm2163	4.60994	2.23845	2.21906
AC087559.4	4.60994	2.23845	2.21845
Cenps	4.58759	1.92148	2.15419
Cacnb2	4.57518	3.28975	3.16059
Rragb	4.56832	2.75676	2.61886
Ncam2	4.45219	2.93655	2.25973
Nrxn1	4.43782	6.18683	3.87649
Prc1	4.43008	2.23643	2.23895
Pygm	4.40889	4.81434	8.56891
Ccdc136	4.40227	2.5734	2.90548
Iqcn	4.39772	3.82156	2.45696
Traip	4.37329	3.99702	5.62763
Cadps2	4.36767	4.2587	3.96789
Ccdc40	4.33165	3.27787	2.76188
Xkr5	4.32251	2.18185	2.05733
Nwd1	4.30103	6.26246	3.47485
Tom1l1	4.2887	2.79223	2.35065
Celsr1	4.27355	4.93958	7.25044
Scml2	4.26797	2.70232	2.31229
Efcc1	4.26004	3.55451	2.70027
Tex15	4.25706	2.47569	2.11081
Camk2a	4.22304	2.9349	3.27013
Mreg	4.2018	2.70281	2.62706
Rgs18	4.19359	6.0363	3.47141
Prtn3	4.18794	3.93987	5.153
Kntc1	4.15214	4.8163	3.70155
Cip2a	4.14348	2.82267	2.36865
Sema7a	4.06683	4.60124	4.90805
Piga	4.02911	2.99086	2.69615
Brca1	3.99907	3.9714	3.86741
Gem	3.99721	6.9676	3.38624
Mecom	3.95631	6.98992	3.02144
Cxcl2	3.93441	6.32461	6.24962
Aqp1	3.90296	3.07518	2.0781
Sdsl	3.88979	4.31758	3.09901
Dyrk3	3.889	4.33027	5.39693
Trpc6	3.87952	4.86673	4.40386
Krt18	3.84022	4.84368	3.11235
Alpk3	3.83136	3.43909	2.37074
Dcaf12l1	3.82705	2.77919	2.72025
Lhcgr	3.81019	5.18856	3.00629
Dach1	3.80734	5.1636	7.55071
Clstn3	3.77651	4.28516	2.53033
Slain1	3.77191	4.20502	3.13395
Tet1	3.76209	5.53559	5.89514
Sema4f	3.71884	3.24039	2.13622
Myo5c	3.65897	4.53025	2.62331
Dkkl1	3.65388	4.35866	2.78878
Prdm16	3.63167	5.17789	4.75943
Bicdl1	3.59635	3.456	2.1713
Eya2	3.55479	5.44999	6.05778
P4htm	3.55234	2.9917	2.39021
Stat4	3.54984	5.73376	3.86677
Gata2	3.51602	6.01012	5.22841
Uchl1	3.51554	2.3084	2.01762
Ugt1a2	3.51468	3.31592	3.05747
Stard10	3.4724	4.85836	3.9222
Clip3	3.46472	4.3083	4.79326
Hmga2	3.43082	4.31265	4.91505
Jag2	3.41408	3.27464	2.44228
Stk26	3.39764	5.14689	4.35243
Meis1	3.33712	6.53981	5.13221
P2rx1	3.33143	4.77044	5.78188
Camkk1	3.3216	3.96724	3.49159
Slc7a4	3.31647	3.34131	2.76815
Kit	3.30108	7.80967	6.45714
Zfp831	3.27277	6.12091	8.51877
Agap2	3.22127	6.13401	5.23547
Gimap1	3.20409	4.54461	3.62049
Igf2bp2	3.20271	4.97577	5.90199
Fam69b	3.19339	4.63258	4.66041
9930012K11Rik	3.16895	2.82737	2.02434
Slfn4	3.15124	7.96634	5.22489
Cdca2	3.12292	3.27945	2.24507
Car2	3.10893	8.06976	6.20063
Cish	3.10768	4.88345	3.62362
Tarm1	3.08593	4.2238	3.0224
Aldh1a1	3.07502	5.26226	3.13309
Carns1	3.07184	4.5368	3.58965
Slc7a11	3.06737	5.24332	4.69915
Vwf	3.04747	9.25049	2.72699
Diaph3	3.02217	4.51227	3.88588
Ifitm1	3.02023	8.6282	5.28829
C530008M17Rik	3.00325	5.25878	3.3576
Myb	2.97651	6.50788	6.68261
Treml2	2.97009	6.17144	6.33236
Gp1ba	2.96038	3.73312	2.21143
Slc7a5	2.95906	4.69744	2.91062
Il1r2	2.95203	6.73798	4.54301
Ctse	2.94765	4.45295	3.48784
Ces2g	2.94196	5.4751	5.62545
Phgdh	2.93289	6.12311	5.68609
Lax1	2.92335	3.5785	2.5074
Afap1l1	2.92327	6.48902	3.20861
Cand2	2.91286	5.47041	5.67207
Tmem40	2.90965	4.65177	3.41771
Pxylp1	2.90823	3.53907	2.45054
Asprv1	2.90262	5.28141	4.43554
2021-09-01	2.89399	5.90597	3.26175
Ptpn7	2.89068	5.75417	4.8819
Pdk3	2.88286	4.79897	4.60368
Tspan32	2.85636	5.42576	4.3131
Carmil2	2.8535	6.78086	5.02101
Hook1	2.84204	3.53717	2.38207
Capn5	2.83204	4.96433	4.25467
Rdh12	2.82673	4.15616	2.68641
Paqr7	2.80776	4.13962	3.1623
Prkcq	2.76757	5.0785	2.55494
Spint2	2.75356	4.93781	3.86656
Grik5	2.75208	5.80787	4.54241
Ahnak2	2.72858	3.96544	2.33151
Bcl11a	2.71166	5.69361	4.91675
Il18rap	2.71073	5.89403	5.06128
Fcho1	2.70798	6.0816	3.84692
Rab38	2.69946	4.63594	3.61877
Itgb4	2.66904	3.33411	2.02984
Camsap3	2.65774	3.99315	2.92981
Slc25a13	2.65494	3.88713	2.55756
Bst1	2.64999	5.97375	2.21098
Chaf1a	2.64181	4.96798	2.36355
Il12rb1	2.62426	4.62802	3.5081
Matk	2.61561	5.02579	4.41174
Slc2a3	2.6152	6.9819	4.39361
Dnmt3b	2.60511	4.97701	3.07127
F2rl3	2.59559	4.47319	2.53653
Ly6g	2.5681	4.39311	2.48858
Adgrg1	2.55222	9.06181	3.36818
Vipr2	2.53961	3.96741	2.09959
Plcb2	2.53034	7.66455	4.94935
2021-09-06	2.51897	5.25992	3.80457
Med12l	2.50766	6.20436	5.12047
Dut	2.49488	3.96274	2.45854
Bhlhb9	2.47923	4.03334	2.0738
Cd24a	2.46852	5.30164	3.17009
Mki67	2.46596	6.62005	4.20577
Bcam	2.45402	4.75821	3.39866
Uhrf1	2.42406	6.01997	2.92716
Zfpm1	2.41833	6.18442	3.4748
Gdf3	2.40804	3.80406	2.24747
St14	2.4061	4.6707	2.9173
Tuba4a	2.40327	7.11833	2.42978
Tbc1d10c	2.39714	5.72573	3.34679
Lonrf3	2.38779	4.08841	2.35865
Patj	2.38737	5.4256	3.81362
Pole	2.36788	6.34018	2.68054
Nlgn2	2.36574	5.85653	4.35752
Smyd2	2.35126	5.60258	4.3883
Chaf1b	2.35107	5.58239	4.24444
Gimap5	2.34655	5.03241	2.59997
Cd101	2.34626	7.21093	2.55611
S1pr4	2.33329	5.44813	4.37995
Coro2a	2.33206	6.20382	2.56886
Gpr171	2.32604	4.43788	3.04767
Cdca7	2.32161	4.93406	2.80977
Col16a1	2.30088	5.14869	2.23271
Syngap1	2.29046	5.04678	3.70267
Racgap1	2.28915	4.87414	3.28877
Tbc1d2	2.27704	5.19007	3.02344
Plxnc1	2.27522	7.66627	3.71317
Prkg1	2.25563	5.02196	3.46901
Ikzf2	2.24551	4.27137	2.17444
Tiam1	2.23948	6.48345	2.32787
A430078G23Rik	2.23803	5.99227	4.38162
Def8	2.23334	6.65808	3.20586
Plp2	2.22789	6.02409	3.55896
Atp10a	2.21286	5.5101	3.40726
Map7	2.2073	4.72	2.48178
Erg	2.20341	6.33772	2.17064
Sirt3	2.20323	4.66455	2.8437
Lmo2	2.20092	7.13041	3.50885
H2-Q10	2.2005	5.20761	2.2958
Palm	2.18688	4.68832	2.44503
Padi4	2.18142	6.62384	3.94028
Abtb2	2.17295	4.8312	2.24045
Mthfd1l	2.17155	5.5883	2.89621
Cbx6	2.16458	4.41519	2.38266
Lmnb1	2.16435	7.37174	4.00265
Ccr1	2.14706	6.28272	2.79686
Fads2	2.13343	4.99033	3.09166
Chil1	2.13268	5.93949	2.34971
Slc38a1	2.1224	5.99453	3.40015
Wdr6	2.12106	5.9958	3.3097
Acap1	2.11707	6.8752	3.03003
Zgrf1	2.1094	5.12623	2.10178
Mllt3	2.10515	5.35179	3.49669
Traf3ip3	2.07901	6.1204	2.87117
Msi2	2.07196	6.28212	3.5311
Il1b	2.07183	8.43053	2.28396
Ccl3	2.07154	5.5243	2.86489
Prkag2	2.06651	5.46885	3.28063
Angpt1	2.05887	6.14906	3.15488
Csrnp1	2.05877	5.72458	3.14665
Hdc	2.05558	7.90054	2.43817
Mxd1	2.05379	6.70185	2.62874
Atad2	2.04757	5.80799	2.56656
Aff3	2.03758	5.81866	3.57822
Myo1d	2.03363	4.98435	2.38045
Usp54	2.02446	5.92893	3.0734
Fut8	2.01433	6.3982	2.98345
Nfe2	2.01191	6.66913	2.6786
Slfn1	2.00582	5.22992	2.08262
Pask	2.00037	4.6727	2.13797
Slfn9	1.99482	5.41212	2.85843
Ppa1	1.99248	5.20885	3.03852
Neo1	1.98261	5.77127	3.57208
Csf3r	1.96868	10.7396	2.45083
Ezh2	1.96371	4.88597	2.46554
Gcnt2	1.95542	6.82147	4.03616
Crtc1	1.95174	4.52067	2.31704
Sell	1.94571	7.11336	2.24752
Ugt1a6b	1.93959	4.50839	2.02667
Retreg1	1.93949	4.57899	2.09147
Plekha5	1.93579	4.97515	2.80342
Atp2a3	1.92126	7.93119	4.21367
Dnah17	1.91867	4.52757	2.29001
Nop58	1.88968	4.78773	2.27527
Cdh23	1.87478	4.82136	2.17899
Epha1	1.87223	5.69121	2.69733
Foxred2	1.86227	5.02709	2.4179
Map3k9	1.86098	5.34485	2.40284
Rrp1b	1.85717	4.87059	2.44465
Cc2d2a	1.8568	4.76152	2.41513
Def6	1.85523	6.88038	3.70411
Arid5a	1.84825	4.69114	2.23159
Nlrp12	1.84782	6.29839	2.0701
Fry	1.84691	7.95226	3.16199
Ltb	1.84254	5.39417	2.53527
Nolc1	1.84224	5.25138	2.23061
Plppr3	1.83376	5.18996	2.62491
Mmp9	1.81525	9.39958	2.09804
Dusp2	1.81411	5.19846	2.76471
Psat1	1.8095	5.23769	2.05586
Kif23	1.80677	4.5391	2.09976
Lbr	1.80468	7.19686	2.50457
Itga6	1.79321	6.38197	2.5806
Phospho1	1.78975	5.63151	2.15583
Gsdme	1.7894	5.29193	2.32395
Dennd3	1.76713	7.38149	2.32304
Prdm11	1.76629	4.44119	2.01034
Uba7	1.76532	9.10224	3.73168
Ncapd2	1.76432	6.29561	2.47241
Emilin1	1.76145	5.7996	2.3231
Dlg4	1.75584	5.30763	2.02682
Socs2	1.74825	4.7445	2.14886
Aacs	1.74422	5.75094	2.59516
Tubb5	1.69028	9.40067	2.92381
Mid1	1.68189	6.37112	2.66454
Unc13d	1.68152	7.21215	2.43217
Atp11b	1.67564	7.07622	2.95224
Ldhb	1.66864	4.96416	2.1404
Cul7	1.66214	7.09717	2.95105
Rbm38	1.65604	5.49395	2.3273
Hk2	1.65589	6.55	3.13626
Dedd2	1.65027	6.17892	2.11469
Rab11fip1	1.64902	6.62586	2.33023
Cdca7l	1.64417	5.54011	2.02913
Enpp5	1.62512	4.87829	2.06917
Nbeal2	1.61968	9.29553	2.51132
Plec	1.61843	9.78802	2.91976
Phykpl	1.61181	5.54884	2.22079
Nsd2	1.61181	6.21193	2.39857
Uck2	1.59547	5.12215	2.16524
Sgms1	1.59496	6.07495	2.09839
Fasn	1.58747	7.95273	3.00536
Plxna3	1.5866	5.39142	2.3422
Abca7	1.57719	8.09796	2.3561
Pstpip1	1.57282	6.89906	2.14421
Topbp1	1.57025	6.96285	2.26475
Card19	1.55637	6.05902	2.39767
Ampd2	1.55467	7.43612	2.81901
Gtf2ird2	1.55146	5.14066	2.01346
Ripor2	1.54222	7.64508	2.06251
Cdk5rap1	1.53649	5.18277	2.09807
Rasal3	1.53082	6.17367	2.2817
Lig1	1.52525	5.83023	2.1212
Itih5	1.51805	5.88588	2.09042
Bahcc1	1.51361	6.54994	2.13581
Psd4	1.5014	7.31194	2.44569
Srgn	1.48919	8.43742	2.1713
Pdlim7	1.48622	6.28592	2.24082
Atp2b4	1.46157	8.41761	2.58161
Rpl22l1	1.44779	5.77125	2.1725
Ankrd28	1.43631	5.85122	2.25985
1700017B05Rik	1.42548	6.76285	2.07449
Rpl3	1.41906	9.61031	2.43457
Akap13	1.41774	9.87519	2.44629
Rpl10a	1.40316	9.35484	2.15929
Runx2	1.40148	5.57019	2.02555
Map4k2	1.39427	7.90908	2.35329
Abca2	1.39219	8.13298	2.20812
Nup210	1.38927	8.0625	2.00563
Pfas	1.37856	6.64101	2.01824
Rps6	1.35195	9.67626	2.2393
Ern1	1.32958	6.94303	2.0598
Dennd4a	1.32694	7.76753	2.17925
N4bp2	1.32594	6.77142	2.24574
Hnrnpa1	1.31926	7.97551	2.09993
Vars	1.31123	7.99698	2.09841
Rps4x	1.28531	8.99596	2.10438
Etv6	1.26927	7.34243	2.05022
Eef1b2	1.26751	7.94738	2.10131
Ankrd13a	1.26613	8.03915	2.15302
Rps7	1.2544	8.71782	2.00133
Srebf2	1.25044	7.87811	2.00546
