# Supplementary material for: Chromatin modifier Hmga2 promotes adult hematopoietic stem cell function and blood regeneration in stress conditions
Source: EMBO J. 2024 May 29;43(13):7. doi: 10.1038/s44318-024-00122-4 (PMC11217491; doi:10.1038/s44318-024-00122-4)
Supplement: Supplementary file 4 — Dataset EV3 [file 44318_2024_122_MOESM4_ESM.xlsx]

## Sheet: Steady
Dataset EV3. List of Hmga2-binding genes in HSPCs before and 6 days after the 5-FU injection.
Annotated peaks of Hmga2 binding sites in steady state
PeakID (cmd=annotatePeaks.pl peaks.txt mm9)	Chr	Start	End	Strand	Peak Score	Focus Ratio/Region Size	Annotation	Detailed Annotation	Distance to TSS	Nearest PromoterID	Entrez ID	Nearest Unigene	Nearest Refseq	Nearest Ensembl	Gene Name	Gene Alias	Gene Description	Gene Type
chr2-13	chr2	22600282	22600470	+	17.4	0.816	Intergenic	LSU-rRNA_Hsa|rRNA|rRNA	-29471	NM_019456	54519	Mm.14255	NM_019456	ENSMUSG00000026786	Apbb1ip	9930118P07Rik|Prp48	amyloid beta (A4) precursor protein-binding, family B, member 1 interacting protein	protein-coding
chr12-3	chr12	56926438	56926626	+	13.3	0.932	Intergenic	(TTTA)n|Simple_repeat|Simple_repeat	-4029	NM_001286263	56784	Mm.292180	NM_019994	ENSMUSG00000021027	Ralgapa1	2310003F20Rik|4930400K19Rik|AI563624|GRIPE|Garnl1|Tulip1|mKIAA0884	Ral GTPase activating protein, alpha subunit 1	protein-coding
chr7-4	chr7	25084657	56926626	+	12	0.824	promoter-TSS (NM_009561)	promoter-TSS (NM_009561)	-183	NM_009561	22719	Mm.12832	NM_009561	ENSMUSG00000050605	Zfp61	-	zinc finger protein 61	protein-coding
chr11-83	chr11	25176540	25176728	+	11.6	0.938	Intergenic	Intergenic	-49473	NR_045853	71234	Mm.158627	NR_045853	ENSMUSG00000033015	4933427E13Rik	-	RIKEN cDNA 4933427E13 gene	ncRNA
chr18-10	chr18	38590180	38590368	+	10.7	0.714	intron (NM_001355749, intron 1 of 7)	AT_rich|Low_complexity|Low_complexity	11713	NM_001355749	65113	Mm.102496	NM_022996	ENSMUSG00000024425	Ndfip1	0610010M22Rik|N4wbp5	Nedd4 family interacting protein 1	protein-coding
chr4-7	chr4	146358414	146358602	+	10.7	0.703	Intergenic	Intergenic	-37451	NM_001177767	100043034	Mm.422606	NM_001177767	ENSMUSG00000067919	Rex2	Gm13138	reduced expression 2	protein-coding
chr6-5	chr6	61488286	61488474	+	10.2	0.848	intron (NM_183310, intron 5 of 10)	AT_rich|Low_complexity|Low_complexity	-357576	NR_040287	100504262	Mm.438066	NR_040287		A730020E08Rik	-	RIKEN cDNA A730020E08 gene	ncRNA
chr10-4	chr10	67016805	67016993	+	10.2	0.875	Intergenic	(TTTA)n|Simple_repeat|Simple_repeat	-5196	NM_001005419	211488	Mm.297250	NM_001005419	ENSMUSG00000057134	Ado	Gm237	2-aminoethanethiol (cysteamine) dioxygenase	protein-coding
chr5-33	chr5	146959004	146959192	+	9.79	0.682	Intergenic	(TTAA)n|Simple_repeat|Simple_repeat	37782	NM_001008547	69282	Mm.373573	NM_001008547	ENSMUSG00000095040	1700001J03Rik	-	RIKEN cDNA 1700001J03 gene	protein-coding
chr18-15	chr18	34647960	34648148	+	9.79	0.889	intron (NM_146084, intron 6 of 20)	AT_rich|Low_complexity|Low_complexity	18423	NM_146084	225358	Mm.226899	NM_146084	ENSMUSG00000036501	Fam13b	2610024E20Rik|AW060714|AW546153	family with sequence similarity 13, member B	protein-coding
chr9-46	chr9	96373775	96373963	+	9.34	0.933	intron (NM_001311135, intron 2 of 2)	intron (NM_001311135, intron 2 of 2)	5225	NM_011279	19823	Mm.28235	NM_011279	ENSMUSG00000051234	Rnf7	Rbx2|SAG	ring finger protein 7	protein-coding
chr9-45	chr9	110006544	110006732	+	9.34	0.795	intron (NM_133347, intron 4 of 21)	Lx2|LINE|L1	-3047	NM_001252683	72831	Mm.276305	NM_133347	ENSMUSG00000032480	Dhx30	2810477H02Rik|C130058C04Rik|Ddx30|HELG|Ret-CoR	DEAH (Asp-Glu-Ala-His) box polypeptide 30	protein-coding
chr10-11	chr10	113411375	113411563	+	9.34	0.784	Intergenic	(TAAA)n|Simple_repeat|Simple_repeat	826957	NM_146241	237553	Mm.445550	NM_146241	ENSMUSG00000050663	Trhde	9330155P21Rik	TRH-degrading enzyme	protein-coding
chr5-32	chr5	139012647	139012835	+	9.34	0.75	Intergenic	(TTAA)n|Simple_repeat|Simple_repeat	-6819	NM_029693	76658	Mm.73235	NM_029693	ENSMUSG00000029526	1700123K08Rik	-	RIKEN cDNA 1700123K08 gene	protein-coding
chr10-16	chr10	4814617	4814805	+	8.9	0.767	intron (NM_001347732, intron 2 of 145)	intron (NM_001347732, intron 2 of 145)	18862	NM_001347732	64009	Mm.331626	NM_022027	ENSMUSG00000096054	Syne1	8B|A330049M09Rik|BE692247|C130039F11Rik|CPG2|KASH1|Myne1|mKIAA1756|myne-1	spectrin repeat containing, nuclear envelope 1	protein-coding
chr1-71	chr1	85329093	85329281	+	8.9	0.786	Intergenic	Intergenic	-62046	NM_001037909	620078	Mm.386456	NM_175219	ENSMUSG00000052477	C130026I21Rik	4930565N07Rik	RIKEN cDNA C130026I21 gene	protein-coding
chr19-3	chr19	38306214	38306402	+	8.9	0.957	Intergenic	Intergenic	-7686	NM_001081075	70567	Mm.30607	NM_027466	ENSMUSG00000054237	Fra10ac1	5730455O13Rik|AI448293	FRA10AC1 homolog (human)	protein-coding
chr3-10	chr3	36740312	36740500	+	8.9	0.833	Intergenic	B1_Mus1|SINE|Alu	-21622	NM_172679	229227	Mm.207907	NM_172679	ENSMUSG00000037270	4932438A13Rik	4732443H21|B830039D19Rik|D630029K19Rik|FSA|Kiaa1109|Tweek	RIKEN cDNA 4932438A13 gene	protein-coding
chr2-17	chr2	44761960	44762148	+	8.9	0.9	Intergenic	(TAAAA)n|Simple_repeat|Simple_repeat	-44912	NM_172662	227835	Mm.314312	NM_172662	ENSMUSG00000036890	Gtdc1	E330008O22Rik	glycosyltransferase-like domain containing 1	protein-coding
chr5-50	chr5	10803936	10804124	+	8.45	0.75	Intergenic	AT_rich|Low_complexity|Low_complexity	-60999	NR_003596	623849	Mm.335888	NR_003596	ENSMUSG00000091422	Gm6455	EG623849	predicted gene 6455	pseudo
chr2-27	chr2	140243793	140243981	+	8.45	0.875	intron (NM_001013802, intron 2 of 18)	intron (NM_001013802, intron 2 of 18)	22716	NM_028387	72899	Mm.229466	NM_028387	ENSMUSG00000068205	Macrod2	1110033L15Rik|2610107G07Rik|2900006F19Rik	MACRO domain containing 2	protein-coding
chr16-8	chr16	82142876	82143064	+	8.45	0.857	Intergenic	Intergenic	942028	NM_010954	17968	Mm.433941	NM_010954	ENSMUSG00000022762	Ncam2	Ncam-2|Ocam|RNCAM	neural cell adhesion molecule 2	protein-coding
chr14-12	chr14	110422675	110422863	+	8.45	0.885	Intergenic	Intergenic	731602	NM_175499	239250	Mm.49728	NM_175499	ENSMUSG00000045871	Slitrk6	4832410J21Rik|Sltk6	SLIT and NTRK-like family, member 6	protein-coding
chr10-15	chr10	71754247	71754435	+	8.45	0.923	Intergenic	AT_rich|Low_complexity|Low_complexity	-310903	NR_003644	108950	Mm.212793	NM_175390		1700049L16Rik	-	hematological and neurological expressed 1-like pseudogene	pseudo
chr2-21	chr2	139787689	139787877	+	8.01	0.75	intron (NR_110352, intron 7 of 12)	B3|SINE|B2	104758	NM_001159640	75812	Mm.293449	NM_175225	ENSMUSG00000039033	Tasp1	4930485D02Rik|AW986064	taspase, threonine aspartase 1	protein-coding
chr5-63	chr5	98393253	98393441	+	8.01	0.87	intron (NM_133738, intron 11 of 16)	(TTTAA)n|Simple_repeat|Simple_repeat	66634	NM_133738	71914	Mm.24842	NM_133738	ENSMUSG00000029338	Antxr2	2310046B19Rik|AW561899|CMG-2|CMG2|cI-35	anthrax toxin receptor 2	protein-coding
chr15-4	chr15	31420411	31420599	+	8.01	0.84	intron (NM_172606, intron 9 of 25)	A-rich|Low_complexity|Low_complexity	-37061	NM_145852	252967	Mm.436668	NM_145852	ENSMUSG00000022236	Ropn1l	ASP|AV047578|Akapasp	ropporin 1-like	protein-coding
chr15-3	chr15	94997438	94997626	+	8.01	0.88	Intergenic	Lx7|LINE|L1	-17783	NR_015482	100043315	Mm.159041	NR_015482	ENSMUSG00000100603	LOC100043315	-	uncharacterized LOC100043315	ncRNA
chr14-5	chr14	97960658	97960846	+	8.01	0.862	Intergenic	AT_rich|Low_complexity|Low_complexity	608232	NM_001038610	13134	Mm.320593	NM_007826	ENSMUSG00000055639	Dach1	Dac|Dach	dachshund family transcription factor 1	protein-coding
chr14-13	chr14	17672971	17673159	+	8.01	0.87	intron (NM_001289761, intron 1 of 8)	AT_rich|Low_complexity|Low_complexity	241780	NM_001289760	218772	Mm.259318	NM_011243	ENSMUSG00000017491	Rarb	A830025K23|Hap|Nr1b2	retinoic acid receptor, beta	protein-coding
chr2-18	chr2	61289370	61289558	+	8.01	0.818	Intergenic	Intergenic	-127179	NM_011529	21353	Mm.244393	NM_011529	ENSMUSG00000064289	Tank	C86182|E430026L09Rik|I-TRAF	TRAF family member-associated Nf-kappa B activator	protein-coding
chr18-16	chr18	18061254	18061442	+	8.01	0.917	Intergenic	Intergenic	-321849	NR_045374	75162	Mm.60874	NR_045374	ENSMUSG00000117615	4930545E07Rik	-	RIKEN cDNA 4930545E07 gene	ncRNA
chr13-10	chr13	17841534	17841722	+	8.01	0.781	intron (NM_001081058, intron 7 of 13)	intron (NM_001081058, intron 7 of 13)	2321	NR_035412	100316665		NR_035412	ENSMUSG00000080574	Mir466i	Mirn466i|mmu-mir-466i	microRNA 466i	ncRNA
chr3-55	chr3	142973521	142973709	+	8.01	0.769	Intergenic	Intergenic	67596	NR_040551	320072	Mm.136397	NR_040551	ENSMUSG00000105923	A830019L24Rik	-	RIKEN cDNA A830019L24 gene	ncRNA
chr11-88	chr11	114309429	114309617	+	8.01	0.8	intron (NR_027643, intron 1 of 2)	AT_rich|Low_complexity|Low_complexity	651	NR_027643	319819	Mm.50754	NM_177008	ENSMUSG00000062391	4932435O22Rik	-	RIKEN cDNA 4932435O22 gene	ncRNA
chr6-6	chr6	13276419	13276607	+	8.01	0.909	Intergenic	L1_Mus3|LINE|L1	-86824	NR_038149	69413	Mm.177847	NR_038149	ENSMUSG00000101894	1700016P04Rik	-	RIKEN cDNA 1700016P04 gene	ncRNA
chr1-154	chr1	146673431	146673619	+	8.01	0.792	Intergenic	Intergenic	-50968	NM_022881	64214	Mm.253927	NM_022881	ENSMUSG00000026357	Rgs18	-	regulator of G-protein signaling 18	protein-coding
chr10-17	chr10	36884694	36884882	+	8.01	0.864	Intergenic	Intergenic	-26056	NM_008538	17118	Mm.30059	NM_008538	ENSMUSG00000069662	Marcks	Macs|PKCSL	myristoylated alanine rich protein kinase C substrate	protein-coding
chr6-27	chr6	65777900	65778088	+	8.01	0.955	intron (NM_027547, intron 2 of 14)	intron (NM_027547, intron 2 of 14)	49038	NM_029549	70779	Mm.263355	NM_027547	ENSMUSG00000029913	Prdm5	4432417F03Rik|6530401I24Rik|AI197291|E130112L17Rik|PFM2	PR domain containing 5	protein-coding
chr5-75	chr5	69349904	69350092	+	8.01	0.778	Intergenic	Intergenic	382950	NM_175519	243043	Mm.234821	NM_175519	ENSMUSG00000037653	Kctd8	A730087N02Rik	potassium channel tetramerisation domain containing 8	protein-coding
chr12-21	chr12	94042563	94042751	+	8.01	0.87	Intergenic	Lx7|LINE|L1	640606	NR_126436	75295	Mm.243878	NR_126436	ENSMUSG00000113164	4930559C10Rik	-	RIKEN cDNA 4930559C10 gene	ncRNA
chr11-91	chr11	15522709	15522897	+	8.01	0.857	Intergenic	Intergenic	-634924	NM_001290539	211739	Mm.284015	NM_145967	ENSMUSG00000048834	Vstm2a	Vstm2	V-set and transmembrane domain containing 2A	protein-coding
chr3-19	chr3	72144028	72144216	+	7.56	0.9	Intergenic	Lx2B|LINE|L1	627663	NM_001081137	69983	Mm.261054	NM_001081137	ENSMUSG00000027790	Sis	2010204N08Rik|SI|Si-s	sucrase isomaltase (alpha-glucosidase)	protein-coding
chr15-7	chr15	77825086	77825274	+	7.56	0.905	3' UTR (NM_007583, exon 4 of 4)	3' UTR (NM_007583, exon 4 of 4)	-23926	NM_018749	55944	Mm.3955	NM_018749	ENSMUSG00000016554	Eif3d	66/67kDa|AA407891|Eif3s7|eIF3p66	eukaryotic translation initiation factor 3, subunit D	protein-coding
chr16-9	chr16	81319899	81320087	+	7.56	0.938	intron (NM_010954, intron 1 of 15)	AT_rich|Low_complexity|Low_complexity	119051	NM_010954	17968	Mm.433941	NM_010954	ENSMUSG00000022762	Ncam2	Ncam-2|Ocam|RNCAM	neural cell adhesion molecule 2	protein-coding
chr14-6	chr14	37280686	37280874	+	7.56	0.75	Intergenic	L1VL4|LINE|L1	372629	NM_175008	218921	Mm.212464	NM_175008	ENSMUSG00000096405	4930474N05Rik	-	RIKEN cDNA 4930474N05 gene	protein-coding
chr7-8	chr7	75377247	75377435	+	7.56	0.857	3' UTR (NM_010513, exon 21 of 21)	3' UTR (NM_010513, exon 21 of 21)	31778	NM_030101	78444	Mm.425468	NM_030101	ENSMUSG00000030553	Pgpep1l	C330024D12Rik	pyroglutamyl-peptidase I-like	protein-coding
chr5-76	chr5	108327559	108327747	+	7.56	0.826	Intergenic	(TTTA)n|Simple_repeat|Simple_repeat	-1894	NM_016980	100503670	Mm.277897	NM_016980	ENSMUSG00000058558	Rpl5	U21RNA	ribosomal protein L5	protein-coding
chr15-6	chr15	75459602	75459790	+	7.56	0.826	Intergenic	AT_rich|Low_complexity|Low_complexity	12582	NM_011759	22701	Mm.87210	NM_011759	ENSMUSG00000047003	Zfp41	CTfin92|Zfp-41	zinc finger protein 41	protein-coding
chr10-28	chr10	121991479	121991667	+	7.56	0.818	Intergenic	Intergenic	15374	NR_040616	319272	Mm.411763	NR_040616	ENSMUSG00000112095	A130077B15Rik	-	RIKEN cDNA A130077B15 gene	ncRNA
chr2-16	chr2	44643341	44643529	+	7.56	0.769	intron (NM_172662, intron 3 of 10)	(TTTAA)n|Simple_repeat|Simple_repeat	73707	NM_172662	227835	Mm.314312	NM_172662	ENSMUSG00000036890	Gtdc1	E330008O22Rik	glycosyltransferase-like domain containing 1	protein-coding
chr4-11	chr4	54602716	54602904	+	7.56	0.84	Intergenic	Intergenic	-358007	NM_172867	242466	Mm.102904	NM_172867	ENSMUSG00000060206	Zfp462	6030417H05|9430078C22Rik|Gt4-2|Zfpip|Znf462	zinc finger protein 462	protein-coding
chr6-22	chr6	34752683	34752871	+	7.56	0.818	intron (NM_178630, intron 7 of 18)	intron (NM_178630, intron 7 of 18)	22345	NM_001289656	76223	Mm.150047	NM_178630	ENSMUSG00000038836	Agbl3	2900053G10Rik|4930431N21Rik|6530406M24Rik|CCP3	ATP/GTP binding protein-like 3	protein-coding
chr12-14	chr12	8645961	8646149	+	7.12	0.864	Intergenic	Intergenic	-34885	NM_001160221	80913	Mm.341243	NM_030723	ENSMUSG00000020594	Pum2	5730503J23Rik|Pumm2	pumilio RNA-binding family member 2	protein-coding
chr10-12	chr10	16911751	16911939	+	7.12	0.833	Intergenic	A-rich|Low_complexity|Low_complexity	-96257	NR_038020	100504235	Mm.84044	NR_038020	ENSMUSG00000101969	Gm20125	-	predicted gene, 20125	ncRNA
chr7-9	chr7	113628225	113628413	+	7.12	0.818	Intergenic	AT_rich|Low_complexity|Low_complexity	-43732	NR_003967	209380	Mm.461779	NM_001001318		Gm4759	EG209380	GTPase, very large interferon inducible 1 pseudogene	pseudo
chr9-50	chr9	20520680	20520868	+	7.12	0.8	intron (NM_001357639, intron 1 of 5)	AT_rich|Low_complexity|Low_complexity	10673	NM_001357635	244723	Mm.293552	NM_173777	ENSMUSG00000032172	Olfm2	A030009A06Rik	olfactomedin 2	protein-coding
chr9-48	chr9	70866838	70867026	+	7.12	0.95	Intergenic	AT_rich|Low_complexity|Low_complexity	-66904	NM_001324473	15450	Mm.390187	NM_008280	ENSMUSG00000032207	Lipc	AI256194|HL|Hpl	lipase, hepatic	protein-coding
chr4-34	chr4	26657069	26657257	+	7.12	0.895	Intergenic	Intergenic	-24567	NR_040656	75360	Mm.67233	NR_040656	ENSMUSG00000086257	4930548K13Rik	-	RIKEN cDNA 4930548K13 gene	ncRNA
chr1-111	chr1	163685934	163686122	+	7.12	0.76	Intergenic	Intergenic	32598	NM_001205243	14103	Mm.3355	NM_010177	ENSMUSG00000000817	Fasl	APT1LG1|CD178|CD95-L|CD95L|Fas-L|Faslg|Tnfsf6|Tnlg1a|gld	Fas ligand (TNF superfamily, member 6)	protein-coding
chr10-27	chr10	112722035	112722223	+	7.12	0.727	Intergenic	Intergenic	-356047	NM_001033474	382423	Mm.431239	NM_001033474	ENSMUSG00000074748	Atxn7l3b	4921506J03Rik|6230409E21Rik|AI315132	ataxin 7-like 3B	protein-coding
chr13-9	chr13	17733841	17734029	+	7.12	0.818	intron (NM_138654, intron 6 of 13)	AT_rich|Low_complexity|Low_complexity	52664	NM_138654	192136	Mm.364180	NM_138654	ENSMUSG00000055137	Sugct	5033411D12Rik|D17907	succinyl-CoA glutarate-CoA transferase	protein-coding
chr12-18	chr12	55933525	55933713	+	7.12	0.727	Intergenic	B4|SINE|B4	30245	NM_007688	12632	Mm.276826	NM_007688	ENSMUSG00000062929	Cfl2	-	cofilin 2, muscle	protein-coding
chr2-25	chr2	84495812	84496000	+	7.12	0.741	intron (NM_001355064, intron 1 of 18)	intron (NM_001355064, intron 1 of 18)	3228	NM_001355064	12388	Mm.35738	NM_007615	ENSMUSG00000034101	Ctnnd1	AA409437|AU019353|Catns|Ctnnd|P120|mKIAA0384	catenin (cadherin associated protein), delta 1	protein-coding
chr5-92	chr5	80442846	80443034	+	7.12	0.72	Intergenic	Intergenic	-1006656	NM_001347367	319387	Mm.273631	NM_198702	ENSMUSG00000037605	Adgrl3	5430402I23Rik|CIRL-3|D130075K09Rik|Gm1379|LEC3|Lphn3|mKIAA0768	adhesion G protein-coupled receptor L3	protein-coding
chr1-149	chr1	143342573	143342761	+	7.12	0.594	Intergenic	AT_rich|Low_complexity|Low_complexity	-789688	NR_040604	75910	Mm.483845	NR_040604	ENSMUSG00000102368	4930590L20Rik	-	RIKEN cDNA 4930590L20 gene	ncRNA
chr6-23	chr6	37145416	37145604	+	7.12	0.76	intron (NM_001347104, intron 1 of 32)	intron (NM_001347104, intron 1 of 32)	104466	NM_001081206	320127	Mm.119469	NM_001081206	ENSMUSG00000038665	Dgki	6430604M11Rik|C130010K08Rik	diacylglycerol kinase, iota	protein-coding
chr5-78	chr5	13481869	13482057	+	7.12	0.792	intron (NM_001243072, intron 5 of 17)	L1_Mus3|LINE|L1	82654	NM_009152	20346	Mm.372039	NM_009152	ENSMUSG00000028883	Sema3a	Hsema-I|SEMA1|SemD|Semad|coll-1	sema domain, immunoglobulin domain (Ig), short basic domain, secreted, (semaphorin) 3A	protein-coding
chr9-51	chr9	56254684	56254872	+	7.12	0.864	intron (NM_172924, intron 1 of 6)	AT_rich|Low_complexity|Low_complexity	11079	NM_172924	244895	Mm.490331	NM_172924	ENSMUSG00000074305	Peak1	1110049L02Rik|9530046P14|AA690169|BE132841|C230081A13Rik|SGK269|mKIAA2002	pseudopodium-enriched atypical kinase 1	protein-coding
chr1-112	chr1	183056183	183056371	+	7.12	0.857	intron (NM_026171, intron 10 of 22)	intron (NM_026171, intron 10 of 22)	18058	NM_026171	67459	Mm.263464	NM_026171	ENSMUSG00000026516	Nvl	1200009I24Rik	nuclear VCP-like	protein-coding
chr10-36	chr10	80499489	80499677	+	7.12	0.696	intron (NM_134135, intron 1 of 3)	intron (NM_134135, intron 1 of 3)	493	NM_001358898	106947	Mm.5353	NM_134135	ENSMUSG00000046822	Slc39a3	AI845814|ZIP-3|Zip3	solute carrier family 39 (zinc transporter), member 3	protein-coding
chr4-20	chr4	6217264	6217452	+	7.12	0.778	Intergenic	Intergenic	-14580	NM_007824	13122	Mm.57029	NM_007824	ENSMUSG00000028240	Cyp7a1	CYPVII|CYPVIIc	cytochrome P450, family 7, subfamily a, polypeptide 1	protein-coding
chr16-13	chr16	70733701	70733889	+	7.12	0.842	Intergenic	Intergenic	117125	NR_040474	52645	Mm.188475	NR_040474	ENSMUSG00000116792	D16Ertd519e	-	DNA segment, Chr 16, ERATO Doi 519, expressed	ncRNA
chr12-8	chr12	63072039	63072227	+	7.12	0.72	Intergenic	B2_Mm2|SINE|B2	447979	NM_001310586	238205	Mm.28802	NM_178714	ENSMUSG00000035653	Lrfn5	AI427653|AI604817|C130061B21|Salm5|mKIAA4208	leucine rich repeat and fibronectin type III domain containing 5	protein-coding
chr14-10	chr14	97612869	97613057	+	7.12	0.846	Intergenic	Intergenic	-694710	NM_053105	93688	Mm.308735	NM_053105	ENSMUSG00000022076	Klhl1	mKIAA1490	kelch-like 1	protein-coding
chr14-19	chr14	110080878	110081066	+	7.12	0.833	Intergenic	Intergenic	-767516	NM_199065	76965	Mm.257268	NM_199065	ENSMUSG00000075478	Slitrk1	3200001I04Rik	SLIT and NTRK-like family, member 1	protein-coding
chr6-16	chr6	99165478	99165666	+	7.12	0.714	intron (NM_001347345, intron 4 of 19)	B1_Mur2|SINE|Alu	50937	NM_001197321	108655	Mm.234965	NM_053202	ENSMUSG00000030067	Foxp1	3110052D19Rik|4932443N09Rik|AI461938|AW494214	forkhead box P1	protein-coding
chr10-21	chr10	55816373	55816561	+	7.12	0.708	intron (NM_001033385, intron 22 of 32)	AT_rich|Low_complexity|Low_complexity	-10256	NM_001163833	73390	Mm.181475	NM_133751	ENSMUSG00000047669	Msl3l2	1700060H10Rik	MSL3 like 2	protein-coding
chr11-97	chr11	86045389	86045577	+	7.12	0.8	exon (NM_027421, exon 15 of 25)	exon (NM_027421, exon 15 of 25)	25587	NM_027421	70422	Mm.171304	NM_027421	ENSMUSG00000018068	Ints2	2810417D08Rik|AA408260|AI987735|mKIAA1287	integrator complex subunit 2	protein-coding
chr8-104	chr8	70146771	70146959	+	7.12	0.857	Intergenic	AT_rich|Low_complexity|Low_complexity	99112	NM_008674	17962	Mm.57193	NM_008674	ENSMUSG00000056426	Nat3	-	N-acetyltransferase 3	protein-coding
chr3-37	chr3	151201816	151202004	+	7.12	0.8	intron (NM_133222, intron 13 of 15)	intron (NM_133222, intron 13 of 15)	101064	NM_133222	170757	Mm.317261	NM_133222	ENSMUSG00000039167	Adgrl4	1110033N21Rik|ETL1|Eltd1|Etl	adhesion G protein-coupled receptor L4	protein-coding
chr8-107	chr8	105411112	105411300	+	6.67	0.857	Intergenic	Intergenic	-102195	NM_009866	12552	Mm.1571	NM_009866	ENSMUSG00000031673	Cdh11	Cad11|OSF-4	cadherin 11	protein-coding
chr5-90	chr5	58505399	58505587	+	6.67	0.773	intron (NM_001310608, intron 3 of 3)	intron (NM_001310608, intron 3 of 3)	338744	NR_046190	78163	Mm.243828	NR_046190	ENSMUSG00000105234	4930459L07Rik	-	RIKEN cDNA 4930459L07 gene	ncRNA
chr14-17	chr14	93731473	93731661	+	6.67	0.938	intron (NM_001271798, intron 2 of 3)	intron (NM_001271798, intron 2 of 3)	558321	NM_001271800	211712	Mm.37126	NM_001081377	ENSMUSG00000055421	Pcdh9	-	protocadherin 9	protein-coding
chr4-57	chr4	109432158	109432346	+	6.67	0.667	intron (NM_007983, intron 7 of 18)	intron (NM_007983, intron 7 of 18)	83020	NM_007983	14084	Mm.318259	NM_007983	ENSMUSG00000010517	Faf1	AA408698|Dffrx|Fam	Fas-associated factor 1	protein-coding
chr6-15	chr6	71499525	71499713	+	6.67	0.6	intron (NM_001355674, intron 1 of 5)	intron (NM_001355674, intron 1 of 5)	3502	NM_001355674	66700	Mm.181278	NM_025783	ENSMUSG00000053119	Chmp3	25.1|4921505F14Rik|9130011K15Rik|CGI-49|D6Ertd286e|NEDF|Vps24	charged multivesicular body protein 3	protein-coding
chr17-14	chr17	51282177	51282365	+	6.67	0.783	intron (NM_001285991, intron 2 of 22)	intron (NM_001285991, intron 2 of 22)	16432	NM_001285993	72238	Mm.120650	NM_028162	ENSMUSG00000023923	Tbc1d5	1600014N05Rik	TBC1 domain family, member 5	protein-coding
chr10-26	chr10	107208337	107208525	+	6.67	0.895	intron (NM_001177567, intron 52 of 57)	intron (NM_001177567, intron 52 of 57)	-51348	NM_001081432	237523	Mm.391418	NM_001081432	ENSMUSG00000035916	Ptprq	R-PTP-Q	protein tyrosine phosphatase, receptor type, Q	protein-coding
chr3-54	chr3	139514559	139514747	+	6.67	0.9	Intergenic	Intergenic	-70930	NR_153353	102635321	Mm.121751	NR_153353	ENSMUSG00000106505	Gm32693	-	predicted gene, 32693	ncRNA
chr6-9	chr6	26597524	26597712	+	6.67	0.75	Intergenic	Intergenic	716192	NR_040771	626904	Mm.126787	NR_040771	ENSMUSG00000106799	Gm20756	-	predicted gene, 20756	ncRNA
chr1-89	chr1	37918651	37918839	+	6.67	0.905	intron (NM_001290720, intron 1 of 17)	intron (NM_001290720, intron 1 of 17)	3182	NM_207228	211484	Mm.332756	NM_207228	ENSMUSG00000060771	Tsga10	4933432N21Rik|AI843383|Gm217|Mtsga10	testis specific 10	protein-coding
chr12-20	chr12	79296199	79296387	+	6.67	0.783	Intergenic	Intergenic	-31349	NM_172952	268566	Mm.341742	NM_145965	ENSMUSG00000047454	Gphn	5730552E08Rik|AI662856|BC027112|C230040D23|GPH|GPHRYN|geph	gephyrin	protein-coding
chr15-13	chr15	68558167	68558355	+	6.67	0.75	Intergenic	Intergenic	-150484	NR_155443	105245971	Mm.380365	NR_155443	ENSMUSG00000069996	Gm41341	-	predicted gene, 41341	ncRNA
chr3-38	chr3	6896881	6897069	+	6.67	0.875	Intergenic	AT_rich|Low_complexity|Low_complexity	-276532	NM_027048	69347	Mm.45822	NM_027048	ENSMUSG00000069118	1700008P02Rik	-	RIKEN cDNA 1700008P02 gene	protein-coding
chr4-50	chr4	14697556	14697744	+	6.67	0.87	intron (NM_028499, intron 3 of 7)	intron (NM_028499, intron 3 of 7)	25549	NM_028499	73314	Mm.52613	NM_028499	ENSMUSG00000023151	Lrrc69	1700034K16Rik	leucine rich repeat containing 69	protein-coding
chr1-87	chr1	138398563	138398751	+	6.67	0.69	intron (NM_001287179, intron 18 of 28)	AT_rich|Low_complexity|Low_complexity	34232	NM_001287179	381293	Mm.458468	NM_001081258	ENSMUSG00000041498	Kif14	D1Ertd367e|E130203M01	kinesin family member 14	protein-coding
chr6-13	chr6	44096757	44096945	+	6.67	0.8	Intergenic	Intergenic	-480574	NM_001311111	29807	Mm.320979	NM_013861	ENSMUSG00000029735	Tpk1	-	thiamine pyrophosphokinase	protein-coding
chr16-14	chr16	73999919	74000107	+	6.67	0.842	intron (NM_175549, intron 6 of 27)	intron (NM_175549, intron 6 of 27)	342299	NR_030464	751561		NR_030464	ENSMUSG00000104758	Mir691	Mirn691|mir-691|mmu-mir-691	microRNA 691	ncRNA
chr14-7	chr14	94258830	94259018	+	6.67	0.762	intron (NM_001081377, intron 2 of 4)	intron (NM_001081377, intron 2 of 4)	30964	NM_001271800	211712	Mm.37126	NM_001081377	ENSMUSG00000055421	Pcdh9	-	protocadherin 9	protein-coding
chr3-48	chr3	51245498	51245686	+	6.67	0.81	intron (NM_053089, intron 3 of 19)	intron (NM_053089, intron 3 of 19)	25654	NM_053089	74838	Mm.275281	NM_053089	ENSMUSG00000063273	Naa15	5730450D16Rik|6330400I15|ASTBDN|Narg1|Tbdn-1|mNAT1	N(alpha)-acetyltransferase 15, NatA auxiliary subunit	protein-coding
chr2-24	chr2	65108496	65108684	+	6.67	0.818	Intergenic	Intergenic	-31907	NM_027225	319876	Mm.34159	NM_027225	ENSMUSG00000034903	Cobll1	1810047P18Rik|Coblr1|D430044D16Rik	Cobl-like 1	protein-coding
chr10-32	chr10	17693626	17693814	+	6.67	0.75	Intergenic	Lx7|LINE|L1	-25847	NM_001033432	380629	Mm.276430	NM_001033432	ENSMUSG00000039879	Heca	Gm869|HDC|HDCL	hdc homolog, cell cycle regulator	protein-coding
chr3-20	chr3	150294957	150295145	+	6.67	0.889	Intergenic	AT_rich|Low_complexity|Low_complexity	391775	NR_039540	100628568		NR_039540	ENSMUSG00000092830	Mir3963	mmu-mir-3963|mu-mir-3963	microRNA 3963	ncRNA
chr11-93	chr11	13542740	13542928	+	6.67	0.947	Intergenic	Intergenic	536210	NR_131011	75280	Mm.108492	NR_131011	ENSMUSG00000085452	4930554G24Rik	-	RIKEN cDNA 4930554G24 gene	ncRNA
chr5-74	chr5	31352137	31352325	+	6.67	0.826	promoter-TSS (NM_001177622)	promoter-TSS (NM_001177622)	-934	NM_001177622	330064	Mm.205463	NM_177870	ENSMUSG00000006641	Slc5a6	E430023I20	solute carrier family 5 (sodium-dependent vitamin transporter), member 6	protein-coding
chr5-62	chr5	20920645	20920833	+	6.67	0.852	intron (NM_029195, intron 1 of 18)	(TAAA)n|Simple_repeat|Simple_repeat	9756	NM_029195	75172	Mm.426695	NM_029195	ENSMUSG00000064280	Ccdc146	4930528G09Rik|mKIAA1505	coiled-coil domain containing 146	protein-coding
chr4-52	chr4	53236730	53236918	+	6.67	0.68	Intergenic	Intergenic	-22244	NR_040665	78180	Mm.243847	NR_040665	ENSMUSG00000086947	4930522O17Rik	-	RIKEN cDNA 4930522O17 gene	ncRNA
chr13-14	chr13	85358038	85358226	+	6.67	0.81	intron (NM_145452, intron 22 of 24)	intron (NM_145452, intron 22 of 24)	29142	NM_023243	66671	Mm.18474	NM_023243	ENSMUSG00000021548	Ccnh	6330408H09Rik|AI661354|AV102684|AW538719	cyclin H	protein-coding
chr19-4	chr19	4798323	4798511	+	6.67	0.85	intron (NM_001290127, intron 1 of 3)	intron (NM_001290127, intron 1 of 3)	-4408	NM_001290123	19653	Mm.426069	NM_009032	ENSMUSG00000094936	Rbm4	4921506I22Rik|Lark1|Mlark|Rbm4a|lark	RNA binding motif protein 4	protein-coding
chr12-9	chr12	64152932	64153120	+	6.67	0.909	Intergenic	Intergenic	364252	NR_131949	73309	Mm.276558	NR_131949		Spanxn4	1700047L15Rik	SPANX family, member N4	ncRNA
chr10-29	chr10	5914357	5914545	+	6.67	0.941	promoter-TSS (NM_024261)	promoter-TSS (NM_024261)	298	NM_001358796	66084	Mm.153111	NM_025343	ENSMUSG00000019763	Rmnd1	0610042C05Rik|AA408137|AI462664|AW536662	required for meiotic nuclear division 1 homolog	protein-coding
chr2-40	chr2	154912712	154912900	+	6.67	0.842	Intergenic	Intergenic	-12573	NM_016661	269378	Mm.330692	NM_016661	ENSMUSG00000027597	Ahcy	AA987153|AL024110|CuBP|SAHH	S-adenosylhomocysteine hydrolase	protein-coding
chr2-35	chr2	91615954	91616142	+	6.23	0.824	intron (NM_172669, intron 7 of 17)	intron (NM_172669, intron 7 of 17)	45753	NM_001080754	228361	Mm.436667	NM_172669	ENSMUSG00000040506	Ambra1	2310079H06Rik|A130023A14|AA474864|AV021921|D030051N19Rik|mKIAA1736	autophagy/beclin 1 regulator 1	protein-coding
chr12-11	chr12	79711012	79711200	+	6.23	0.739	intron (NM_145965, intron 12 of 22)	L1MA7|LINE|L1	-81416	NM_027597	70897	Mm.56514	NM_027597	ENSMUSG00000056987	Fam71d	4921509E07Rik|4930516C23Rik|GARI-L2	family with sequence similarity 71, member D	protein-coding
chr9-54	chr9	22215453	22215641	+	6.23	0.85	promoter-TSS (NM_026739)	promoter-TSS (NM_026739)	-408	NM_026739	68283	Mm.280669	NM_026739	ENSMUSG00000036411	9530077C05Rik	1110003N12Rik|mKIAA0895	RIKEN cDNA 9530077C05 gene	protein-coding
chr10-41	chr10	128267098	128267286	+	6.23	0.85	intron (NM_001359406, intron 2 of 11)	Lx9|LINE|L1	8372	NR_153109	66118	Mm.235562	NM_025364	ENSMUSG00000078427	Sarnp	1110005A23Rik|Cip29	SAP domain containing ribonucleoprotein	protein-coding
chr3-53	chr3	134136816	134137004	+	6.23	0.64	Intergenic	AT_rich|Low_complexity|Low_complexity	-50311	NR_040600	75208	Mm.84580	NR_040600	ENSMUSG00000105765	4930539C22Rik	-	RIKEN cDNA 4930539C22 gene	ncRNA
chr6-29	chr6	80738372	80738560	+	6.23	0.792	intron (NM_001134743, intron 2 of 2)	intron (NM_001134743, intron 2 of 2)	768829	NM_001347261	243499	Mm.483425	NM_178731	ENSMUSG00000052581	Lrrtm4	7530419J18Rik|A230052N11	leucine rich repeat transmembrane neuronal 4	protein-coding
chr6-20	chr6	18004917	18005105	+	6.23	0.842	intron (NM_023729, intron 11 of 12)	intron (NM_023729, intron 11 of 12)	-24566	NM_023653	22413	Mm.33653	NM_023653	ENSMUSG00000010797	Wnt2	2610510E18Rik|Int1l1|Irp|Mirp|Wnt-2|Wnt2a	wingless-type MMTV integration site family, member 2	protein-coding
chr8-101	chr8	23150174	23150362	+	6.23	0.824	intron (NM_007511, intron 1 of 20)	intron (NM_007511, intron 1 of 20)	20278	NM_007511	11979	Mm.87854	NM_007511	ENSMUSG00000006567	Atp7b	Atp7a|WND|tx	ATPase, Cu++ transporting, beta polypeptide	protein-coding
chr15-11	chr15	59722081	59722269	+	6.23	0.87	Intergenic	AT_rich|Low_complexity|Low_complexity	-95661	NR_045076	100503021	Mm.402924	NR_045076	ENSMUSG00000115426	Gm19510	-	predicted gene, 19510	ncRNA
chr13-23	chr13	46447795	46447983	+	6.23	0.773	Intergenic	Intergenic	-65780	NM_001081425	666794	Mm.38269	NM_001081425	ENSMUSG00000038132	Rbm24	6330546B05Rik|AI606861	RNA binding motif protein 24	protein-coding
chr17-13	chr17	5955994	5956182	+	6.23	0.81	intron (NR_151772, intron 1 of 25)	intron (NR_151772, intron 1 of 25)	14808	NM_001113352	20975	Mm.236068	NM_011523	ENSMUSG00000023805	Synj2	AI481647|SJ2|mKIAA0348	synaptojanin 2	protein-coding
chr17-22	chr17	78850395	78850583	+	6.23	0.8	Intergenic	Intergenic	-32997	NM_001285940	225020	Mm.236835	NM_199448	ENSMUSG00000056121	Fez2	9030616F16|D17Ertd315e	fasciculation and elongation protein zeta 2 (zygin II)	protein-coding
chr16-20	chr16	56114733	56114921	+	6.23	0.75	intron (NM_001003972, intron 5 of 6)	intron (NM_001003972, intron 5 of 6)	39234	NM_001304503	66315	Mm.255784	NM_025483	ENSMUSG00000052917	Senp7	2410152H17Rik|2810413I22Rik|2900036C23Rik|6030449K19Rik|AI790676	SUMO1/sentrin specific peptidase 7	protein-coding
chr6-19	chr6	17596369	17596557	+	6.23	0.85	intron (NM_007604, intron 1 of 9)	Lx8|LINE|L1	9453	NM_007604	12343	Mm.392504	NM_007604	ENSMUSG00000015733	Capza2	1110053K06Rik|AW208808|Cappa2	capping protein (actin filament) muscle Z-line, alpha 2	protein-coding
chr14-18	chr14	106093904	106094092	+	6.23	0.667	Intergenic	Intergenic	-71011	NR_105814	102465207		NR_105814	ENSMUSG00000098780	Mir6390	Gm27562|mmu-mir-6390	microRNA 6390	ncRNA
chr10-25	chr10	20673091	20673279	+	6.23	0.8	intron (NM_026203, intron 1 of 23)	intron (NM_026203, intron 1 of 23)	832	NM_001358561	52906	Mm.253280	NM_026203	ENSMUSG00000019986	Ahi1	1700015F03Rik|Ahi-1|D10Bwg0629e	Abelson helper integration site 1	protein-coding
chr16-22	chr16	75977223	75977411	+	6.23	0.864	Intergenic	Intergenic	-23712	NR_155447	102632240	Mm.417237	NR_155447	ENSMUSG00000087214	Gm15555	-	predicted gene 15555	ncRNA
chr5-91	chr5	71539670	71539858	+	6.23	0.87	Intergenic	AT_rich|Low_complexity|Low_complexity	-52676	NM_008066	14395	Mm.5304	NM_008066	ENSMUSG00000000560	Gabra2	C630048P16Rik|Gabra-2	gamma-aminobutyric acid (GABA) A receptor, subunit alpha 2	protein-coding
chr1-153	chr1	145472062	145472250	+	6.23	0.708	intron (NM_145991, intron 13 of 16)	RLTR25A|LTR|ERVK	-15671	NM_020025	26878	Mm.285580	NM_020025	ENSMUSG00000033849	B3galt2	-	UDP-Gal:betaGlcNAc beta 1,3-galactosyltransferase, polypeptide 2	protein-coding
chr3-18	chr3	48719834	48720022	+	6.23	0.87	Intergenic	Intergenic	-306906	NR_003617	66332	Mm.46124	NM_025493		1700018B24Rik	-	enhancer of rudimentary homolog pseudogene	pseudo
chr12-15	chr12	11282303	11282491	+	6.23	0.833	intron (NM_001324476, intron 3 of 25)	intron (NM_001324476, intron 3 of 25)	9705	NM_025695	67241	Mm.173953	NM_025695	ENSMUSG00000020608	Smc6	2810489L22Rik|3830418C19Rik|AA990493|AU018782|AW742439|SMC-6|Smc6l1|mKIAA4103	structural maintenance of chromosomes 6	protein-coding
chr12-7	chr12	47890071	47890259	+	5.78	0.87	intron (NM_021361, intron 2 of 4)	B3|SINE|B2	29597	NM_021361	664883	Mm.247195	NM_021361	ENSMUSG00000021047	Nova1	9430099M15Rik|G630039L02|Nova-1	neuro-oncological ventral antigen 1	protein-coding
chr3-49	chr3	76030211	76030399	+	5.78	0.842	intron (NM_001253719, intron 3 of 15)	intron (NM_001253719, intron 3 of 15)	150800	NM_001253719	213262	Mm.379337	NM_178673	ENSMUSG00000034098	Fstl5	9130207J01Rik	follistatin-like 5	protein-coding
chr8-90	chr8	90880798	90880986	+	5.78	0.778	intron (NM_012047, intron 4 of 16)	RCHARR1|DNA|MER1_type	5198	NM_012047	26992	Mm.5400	NM_012047	ENSMUSG00000031660	Brd7	BP75|CELTIX1|Ptpn13ip	bromodomain containing 7	protein-coding
chr10-24	chr10	17631133	17631321	+	5.78	0.941	intron (NM_001033432, intron 2 of 3)	B2_Mm2|SINE|B2	36646	NM_001033432	380629	Mm.276430	NM_001033432	ENSMUSG00000039879	Heca	Gm869|HDC|HDCL	hdc homolog, cell cycle regulator	protein-coding
chr12-16	chr12	16912570	16912758	+	5.78	0.773	intron (NM_009072, intron 1 of 32)	intron (NM_009072, intron 1 of 32)	10880	NM_009072	19878	Mm.276024	NM_009072	ENSMUSG00000020580	Rock2	B230113H15Rik|ROKalpha|Rho-kinase|Rock-II|Rock2m|mKIAA0619	Rho-associated coiled-coil containing protein kinase 2	protein-coding
chr9-55	chr9	51124991	51125179	+	5.78	0.833	intron (NM_027217, intron 2 of 4)	intron (NM_027217, intron 2 of 4)	11937	NM_027217	69809	Mm.75315	NM_027217	ENSMUSG00000036027	1810046K07Rik	-	RIKEN cDNA 1810046K07 gene	protein-coding
chr13-20	chr13	17673167	17673355	+	5.78	0.789	intron (NM_138654, intron 6 of 13)	intron (NM_138654, intron 6 of 13)	113338	NM_138654	192136	Mm.364180	NM_138654	ENSMUSG00000055137	Sugct	5033411D12Rik|D17907	succinyl-CoA glutarate-CoA transferase	protein-coding
chr13-21	chr13	17981953	17982141	+	5.78	0.8	intron (NM_019491, intron 3 of 4)	AT_rich|Low_complexity|Low_complexity	54004	NM_019491	56044	Mm.27348	NM_019491	ENSMUSG00000008859	Rala	3010001O15Rik|AW322615|Ral|Rasl1	v-ral simian leukemia viral oncogene A (ras related)	protein-coding
chr15-9	chr15	48143432	48143620	+	5.78	0.867	intron (NM_001081391, intron 7 of 70)	intron (NM_001081391, intron 7 of 70)	480009	NM_001081391	239420	Mm.309363	NM_001081391	ENSMUSG00000022311	Csmd3	4930500N14Rik|mKIAA1894	CUB and Sushi multiple domains 3	protein-coding
chr9-53	chr9	7175185	7175373	+	5.78	0.8	exon (NM_029851, exon 2 of 89)	exon (NM_029851, exon 2 of 89)	-1311	NM_001357484	76863	Mm.27293	NM_029775	ENSMUSG00000032002	Dcun1d5	3110001A18Rik|4833420K19Rik|AW060460|D430047L21Rik	DCN1, defective in cullin neddylation 1, domain containing 5 (S. cerevisiae)	protein-coding
chr3-36	chr3	105836096	105836284	+	5.78	0.789	promoter-TSS (NM_001080816)	promoter-TSS (NM_001080816)	-377	NM_001080816	229687	Mm.39224	NM_170594	ENSMUSG00000043873	Chil5	Bclp|Bclp1|Bclp2|Chi3l7	chitinase-like 5	protein-coding
chr1-159	chr1	167099766	167099954	+	5.78	0.938	Intergenic	(T)n|Simple_repeat|Simple_repeat	-8956	NM_032005	83993	Mm.190649	NM_032005	ENSMUSG00000026572	Tbx19	AU019250|D1Ertd754e|Tpit	T-box 19	protein-coding
chr13-12	chr13	91261800	91261988	+	5.78	0.889	intron (NM_025770, intron 3 of 7)	intron (NM_025770, intron 3 of 7)	101698	NM_025770	66795	Mm.235385	NM_025770	ENSMUSG00000021619	Atg10	5330424L23Rik|5430428K15Rik|AI852123|APG10|Agp10|Apg10l|Apg10p|Atg10l	autophagy related 10	protein-coding
chr17-18	chr17	11101467	11101655	+	5.78	0.81	intron (NM_001317726, intron 1 of 6)	AT_rich|Low_complexity|Low_complexity	68336	NM_016694	50873	Mm.311110	NM_016694	ENSMUSG00000023826	Prkn	Park2	parkin RBR E3 ubiquitin protein ligase	protein-coding
chr11-95	chr11	35330836	35331024	+	5.78	0.778	intron (NM_011412, intron 5 of 35)	(TTAA)n|Simple_repeat|Simple_repeat	-99388	NR_029799	723924		NR_029799	ENSMUSG00000065583	Mir218-2	Mirn218-2|mir-218-2	microRNA 218-2	ncRNA
chr18-19	chr18	34797320	34797508	+	5.78	0.85	intron (NM_178347, intron 9 of 15)	AT_rich|Low_complexity|Low_complexity	12727	NM_001166406	19348	Mm.258846	NM_009004	ENSMUSG00000003779	Kif20a	AA415432|Rab6kifl	kinesin family member 20A	protein-coding
chr3-52	chr3	133058722	133058910	+	5.78	0.72	Intergenic	Lx2|LINE|L1	85742	NM_146141	74776	Mm.210305	NM_146141	ENSMUSG00000028013	Ppa2	1110013G13Rik|Sid6306	pyrophosphatase (inorganic) 2	protein-coding
chr1-155	chr1	151113163	151113351	+	5.78	0.8	Intergenic	AT_rich|Low_complexity|Low_complexity	656312	NM_001305632	18783	Mm.4186	NM_008869	ENSMUSG00000056220	Pla2g4a	Pla2g4|cPLA2|cPLA2-alpha|cPLA2alpha	phospholipase A2, group IVA (cytosolic, calcium-dependent)	protein-coding
chr7-12	chr7	79275614	79275802	+	5.78	0.773	intron (NM_001024703, intron 17 of 22)	intron (NM_001024703, intron 17 of 22)	-168804	NR_126483	102640608	Mm.399138	NR_126483	ENSMUSG00000108480	Gm36633	-	predicted gene, 36633	ncRNA
chr1-109	chr1	142792312	142792500	+	5.78	0.842	Intergenic	Intergenic	-239427	NR_040604	75910	Mm.483845	NR_040604	ENSMUSG00000102368	4930590L20Rik	-	RIKEN cDNA 4930590L20 gene	ncRNA
chrX-94	chrX	92915641	92915829	+	5.78	0.941	intron (NM_001034907, intron 1 of 8)	intron (NM_001034907, intron 1 of 8)	8718	NM_001034907	547176	Mm.302708	NM_001034907	ENSMUSG00000035045	Zc3h12b	A130028J20Rik|CXorf32|Gm373	zinc finger CCCH-type containing 12B	protein-coding
chr10-31	chr10	15135389	15135577	+	5.78	0.857	Intergenic	B3|SINE|B2	-376100	NR_131087	77538	Mm.128235	NR_131087	ENSMUSG00000112227	C330004P14Rik	-	RIKEN cDNA C330004P14 gene	ncRNA
chr13-24	chr13	59609879	59610067	+	5.78	0.667	intron (NM_001048008, intron 11 of 17)	intron (NM_001048008, intron 11 of 17)	35839	NM_001284221	67269	Mm.153008	NM_023328	ENSMUSG00000021557	Agtpbp1	1700020N17Rik|2310001G17Rik|2900054O13Rik|4930445M19Rik|5730402G09Rik|CCP1|Nna1|nmf243|pcd	ATP/GTP binding protein 1	protein-coding
chr1-66	chr1	49650555	49650743	+	5.78	0.895	Intergenic	(TA)n|Simple_repeat|Simple_repeat	349189	NR_151585	442837	Mm.337149	NM_001002792	ENSMUSG00000051616	C230029F24Rik	-	RIKEN cDNA C230029F24 gene	ncRNA
chr10-39	chr10	115349533	115349721	+	5.78	0.864	Intergenic	L1VL4|LINE|L1	95287	NM_001168679	216350	Mm.22270	NM_146010	ENSMUSG00000034127	Tspan8	C76990|E330007O21Rik|Tm4sf3	tetraspanin 8	protein-coding
chr2-32	chr2	47187269	47187457	+	5.78	0.667	Intergenic	Intergenic	-1482266	NM_007396	11480	Mm.314338	NM_007396	ENSMUSG00000052155	Acvr2a	ActrIIa|Acvr2|TactrII	activin receptor IIA	protein-coding
chr15-8	chr15	47501477	47501665	+	5.78	0.696	intron (NM_001081391, intron 47 of 70)	intron (NM_001081391, intron 47 of 70)	1046720	NR_045811	75281	Mm.159487	NR_045811	ENSMUSG00000051198	4930548G14Rik	-	RIKEN cDNA 4930548G14 gene	ncRNA
chr1-113	chr1	6231840	6232028	+	5.34	0.727	intron (NM_009826, intron 7 of 23)	intron (NM_009826, intron 7 of 23)	27191	NM_009826	12421	Mm.293811	NM_009826	ENSMUSG00000025907	Rb1cc1	2900055E04Rik|5930404L04Rik|Cc1|FIP200|LaXp180	RB1-inducible coiled-coil 1	protein-coding
chr8-108	chr8	113761612	113761800	+	5.34	0.8	intron (NM_009149, intron 1 of 25)	B1F1|SINE|Alu	21396	NM_009149	20340	Mm.276271	NM_009149	ENSMUSG00000003316	Glg1	AI593353|AW537898|CFR|CFR-1|ESL-1|MG-160|MG160|Selel	golgi apparatus protein 1	protein-coding
chr3-50	chr3	80599997	80600185	+	5.34	0.867	intron (NM_001357924, intron 2 of 15)	intron (NM_001357924, intron 2 of 15)	6666	NR_152147	14800	Mm.220224	NM_013540	ENSMUSG00000033981	Gria2	GluA2|GluR-B|Glur-2|Glur2|gluR-K2	glutamate receptor, ionotropic, AMPA2 (alpha 2)	protein-coding
chr2-30	chr2	41265223	41265411	+	5.34	0.85	intron (NM_053011, intron 18 of 90)	intron (NM_053011, intron 18 of 90)	1037771	NR_105754	102465171		NR_105754	ENSMUSG00000098660	Mir6336	Gm27584|mmu-mir-6336	microRNA 6336	ncRNA
chrX-100	chrX	121320706	121320894	+	5.34	0.875	Intergenic	Intergenic	-71281	NM_001100616	100038941	Mm.388852	NM_001100616	ENSMUSG00000072049	Vmn2r121	EG625699	vomeronasal 2, receptor 121	protein-coding
chr10-34	chr10	57932357	57932545	+	5.34	0.739	intron (NM_011240, intron 17 of 28)	B1_Mur4|SINE|Alu	22851	NM_011240	19386	Mm.431695	NM_011240	ENSMUSG00000003226	Ranbp2	A430087B05Rik|AI256741|NUP358	RAN binding protein 2	protein-coding
chr13-25	chr13	79321382	79321570	+	5.34	0.929	Intergenic	Intergenic	-983342	NM_010151	13865	Mm.439653	NM_010151	ENSMUSG00000069171	Nr2f1	COUP-TF1|COUP-TFI|COUPTFA|EAR-3|EAR3|Erbal3|SVP44|Tcfcoup1	nuclear receptor subfamily 2, group F, member 1	protein-coding
chr6-28	chr6	70998418	70998606	+	5.34	0.75	Intergenic	Intergenic	91912	NM_001101464	232077	Mm.297656	NM_001101464	ENSMUSG00000055874	Foxi3	-	forkhead box I3	protein-coding
chr11-96	chr11	83461590	83461778	+	5.34	0.875	3' UTR (NM_011337, exon 3 of 3)	3' UTR (NM_011337, exon 3 of 3)	1196	NM_011337	20302	Mm.1282	NM_011337	ENSMUSG00000000982	Ccl3	AI323804|G0S19-1|LD78alpha|MIP-1alpha|MIP1-(a)|MIP1-alpha|Mip1a|Scya3	chemokine (C-C motif) ligand 3	protein-coding
chr18-18	chr18	14853870	14854058	+	5.34	0.667	Intergenic	ID_B1|SINE|B4	-10696	NM_001163609	73677	Mm.87277	NM_001163609	ENSMUSG00000036743	Psma8	2410072D24Rik	proteasome (prosome, macropain) subunit, alpha type, 8	protein-coding
chr6-30	chr6	89383042	89383230	+	5.34	0.895	intron (NM_001167736, intron 4 of 6)	intron (NM_001167736, intron 4 of 6)	-70529	NM_008881	18844	Mm.3789	NM_008881	ENSMUSG00000030084	Plxna1	2600013D04Rik|NOV|PlexA1|Plxn1|mKIAA4053	plexin A1	protein-coding
chr15-10	chr15	31109325	31109513	+	5.34	0.9	Intergenic	AT_rich|Low_complexity|Low_complexity	-44721	NM_146057	223453	Mm.222867	NM_146057	ENSMUSG00000039168	Dap	4921531N22Rik|AI789753|AU040360	death-associated protein	protein-coding
chr6-18	chr6	13166688	13166876	+	5.34	0.8	intron (NM_001013757, intron 2 of 11)	intron (NM_001013757, intron 2 of 11)	8183	NM_001013757	232585	Mm.389082	NM_001013757	ENSMUSG00000079679	Vwde	Gm467	von Willebrand factor D and EGF domains	protein-coding
chr12-17	chr12	39822458	39822646	+	5.34	0.867	Intergenic	AT_rich|Low_complexity|Low_complexity	312254	NM_001163154	14009	Mm.4866	NM_007960	ENSMUSG00000004151	Etv1	ER81|Etsrp81	ets variant 1	protein-coding
chr10-35	chr10	78933223	78933411	+	5.34	0.682	intron (NM_001104537, intron 1 of 5)	intron (NM_001104537, intron 1 of 5)	1614	NM_001104537	625029	Mm.469865	NM_001104537	ENSMUSG00000091381	Vmn2r83	EG625029	vomeronasal 2, receptor 83	protein-coding
chr7-11	chr7	63409091	63409279	+	5.34	0.762	exon (NM_010418, exon 42 of 93)	exon (NM_010418, exon 42 of 93)	-85956	NM_021879	18431	Mm.137052	NM_021879	ENSMUSG00000030450	Oca2	D7H15S12|D7Icr28RN|D7Nic1|p|p<cas>	oculocutaneous albinism II	protein-coding
chr10-30	chr10	8299691	8299879	+	5.34	0.933	Intergenic	Intergenic	-61162	NM_177387	338362	Mm.41163	NM_177387	ENSMUSG00000047712	Ust	D930010O20Rik|UA2OST	uronyl-2-sulfotransferase	protein-coding
chr17-19	chr17	29019946	29020134	+	5.34	0.812	intron (NM_001034885, intron 6 of 9)	B1_Mus1|SINE|Alu	-22170	NR_045457	74179	Mm.248931	NR_045457	ENSMUSG00000085333	1700030A11Rik	-	RIKEN cDNA 1700030A11 gene	ncRNA
chr13-28	chr13	95206494	95206682	+	5.34	0.667	intron (NM_009680, intron 7 of 26)	intron (NM_009680, intron 7 of 26)	77673	NM_009680	11774	Mm.21185	NM_009680	ENSMUSG00000021686	Ap3b1	AP-3|AU015684|C78395|Hps2|beta3A|pe|pearl|rim2	adaptor-related protein complex 3, beta 1 subunit	protein-coding
chrX-103	chrX	150955386	150955574	+	5.34	0.895	Intergenic	MurERV4_19-int|LTR|ERVK	38935	NM_029199	75185	Mm.159452	NM_029199	ENSMUSG00000025051	Samt4	4930542N07Rik	spermatogenesis associated multipass transmembrane protein 4	protein-coding
chr11-99	chr11	109246106	109246294	+	5.34	0.789	intron (NM_010303, intron 2 of 3)	Cheshire|DNA|MER1_type	-21232	NR_038097	100036768	Mm.467767	NR_038097	ENSMUSG00000056687	Gm11696	-	predicted gene 11696	ncRNA
chr13-22	chr13	24921932	24922120	+	5.34	0.5	intron (NM_025790, intron 1 of 2)	intron (NM_025790, intron 1 of 2)	1332	NM_025790	66834	Mm.2125	NM_025790	ENSMUSG00000006717	Acot13	0610006O17Rik|Them2	acyl-CoA thioesterase 13	protein-coding
chr18-22	chr18	77911781	77911969	+	5.34	0.615	intron (NM_178670, intron 2 of 4)	intron (NM_178670, intron 2 of 4)	40874	NM_178670	212163	Mm.23293	NM_178670	ENSMUSG00000047466	8030462N17Rik	Akd2|Ark2N	RIKEN cDNA 8030462N17 gene	protein-coding
chr13-26	chr13	86314057	86314245	+	5.34	0.938	Intergenic	Intergenic	-127751	NM_007749	12867	Mm.378898	NM_007749	ENSMUSG00000017778	Cox7c	COXVIIc|Cox7c1	cytochrome c oxidase subunit 7C	protein-coding
chr16-18	chr16	24999992	25000180	+	5.34	0.739	Intergenic	B1_Mur4|SINE|Alu	-59639	NR_040374	319487	Mm.137341	NR_040374	ENSMUSG00000096960	A230028O05Rik	-	RIKEN cDNA A230028O05 gene	ncRNA
chr2-29	chr2	40874466	40874654	+	5.34	0.682	intron (NM_053011, intron 41 of 90)	(TTAA)n|Simple_repeat|Simple_repeat	1428528	NR_105754	102465171		NR_105754	ENSMUSG00000098660	Mir6336	Gm27584|mmu-mir-6336	microRNA 6336	ncRNA
chr14-16	chr14	89490725	89490913	+	5.34	0.737	Intergenic	AT_rich|Low_complexity|Low_complexity	-619616	NM_178685	219257	Mm.128861	NM_178685	ENSMUSG00000050505	Pcdh20	C630015B17Rik|Pcdh13	protocadherin 20	protein-coding
chr17-20	chr17	55759261	55759449	+	5.34	0.75	intron (NM_001104582, intron 1 of 5)	AT_rich|Low_complexity|Low_complexity	4615	NM_001104582	383258	Mm.461682	NM_001104582	ENSMUSG00000091504	Vmn2r118	EG383258|EG668547|Vmn2r119	vomeronasal 2, receptor 118	protein-coding
chr6-14	chr6	66893854	66894042	+	5.34	0.833	intron (NM_001177560, intron 3 of 4)	intron (NM_001177560, intron 3 of 4)	47063	NM_001177558	14701	Mm.234342	NM_025278	ENSMUSG00000036402	Gng12	2010305F15Rik|AA536815|AI115529|AI314170|AI842738	guanine nucleotide binding protein (G protein), gamma 12	protein-coding
chr1-161	chr1	196731243	196731431	+	4.89	0.824	Intergenic	Charlie5|DNA|MER1_type	-33678	NM_001111059	12490	Mm.29798	NM_133654	ENSMUSG00000016494	Cd34	AU040960	CD34 antigen	protein-coding
chr1-147	chr1	117127820	117128008	+	4.89	0.789	Intergenic	Intergenic	-453800	NM_001077425	636808	Mm.101576	NM_001077425	ENSMUSG00000070695	Cntnap5a	Caspr5-1|EG636808	contactin associated protein-like 5A	protein-coding
chr16-19	chr16	26532183	26532371	+	4.89	0.682	Intergenic	(TTAA)n|Simple_repeat|Simple_repeat	-5420	NM_001101640	100043057	Mm.295917	NM_001101640	ENSMUSG00000091972	Tmem207	Gm540	transmembrane protein 207	protein-coding
chr15-12	chr15	65701942	65702130	+	4.89	0.778	intron (NM_133766, intron 22 of 22)	intron (NM_133766, intron 22 of 22)	41780	NM_001347038	18256	Mm.41776	NM_010953	ENSMUSG00000015001	Oc90	Ocn-95|PLA2L|Pla2ll|oc95	otoconin 90	protein-coding
chr2-34	chr2	69636360	69636548	+	4.89	0.684	Intergenic	Intergenic	8660	NM_028521	73373	Mm.9621	NM_028521	ENSMUSG00000027088	Phospho2	1700048E23Rik|AI661517|AU021728|AV006103|Phos2	phosphatase, orphan 2	protein-coding

## Sheet: 5-FU
Dataset EV3. List of Hmga2-binding genes in HSPCs before and 6 days after the 5-FU injection.
Annotated peaks of Hmga2 binding sites 6 days after the 5-FU injection
PeakID (cmd=annotatePeaks.pl peaks.txt mm9)	Chr	Start	End	Strand	Peak Score	Focus Ratio/Region Size	Annotation	Detailed Annotation	Distance to TSS	Nearest PromoterID	Entrez ID	Nearest Unigene	Nearest Refseq	Nearest Ensembl	Gene Name	Gene Alias	Gene Description	Gene Type
chr12-2	chr12	56926487	56926679	+	17.1	0.738	Intergenic	(TTTA)n|Simple_repeat|Simple_repeat	-4080	NM_001112714	56784	Mm.292180	NM_019994	ENSMUSG00000021027	Ralgapa1	2310003F20Rik|4930400K19Rik|AI563624|GRIPE|Garnl1|Tulip1|mKIAA0884	Ral GTPase activating protein, alpha subunit 1	protein-coding
chr13-5	chr13	100001052	100001244	+	16.2	0.844	intron (NM_001004149, intron 2 of 4)	L1MEe|LINE|L1	46370	NM_001004149	238803	Mm.343207	NM_001004149	ENSMUSG00000050919	Zfp366	DC-SCRIPT|Znf366	zinc finger protein 366	protein-coding
chr9-35	chr9	37154514	37154706	+	16.2	0.893	intron (NM_001081429, intron 2 of 15)	intron (NM_001081429, intron 2 of 15)	1367	NM_001081429	245902	Mm.390150	NM_001081429	ENSMUSG00000034303	Ccdc15	A630039F14Rik|D030074L19	coiled-coil domain containing 15	protein-coding
chr5-7	chr5	108511807	108511999	+	15.7	0.865	intron (NM_001253879, intron 3 of 14)	AT_rich|Low_complexity|Low_complexity	4719	NM_001253878	17765	Mm.257149	NM_013827	ENSMUSG00000029267	Mtf2	9230112N11Rik|AA537621|C76717|M96|Pcl2	metal response element binding transcription factor 2	protein-coding
chr1-7	chr1	172967730	172967922	+	15.7	0.796	Intergenic	Charlie5|DNA|MER1_type	18769	NM_144559	246256	Mm.251254	NM_144559	ENSMUSG00000059089	Fcgr4	4833442P21Rik|CD16-2|FcgRIV|FcgammaRIV|Fcgr3a|Fcrl3	Fc receptor, IgG, low affinity IV	protein-coding
chr3-4	chr3	87982449	87982641	+	14.8	0.81	promoter-TSS (NR_045997)	promoter-TSS (NR_045997)	-838	NR_045997	76642	Mm.424420	NR_045997	ENSMUSG00000096935	1700113A16Rik	2210408E11Rik|AA408983	RIKEN cDNA 1700113A16 gene	ncRNA
chr10-3	chr10	67016790	67016982	+	13.4	0.865	Intergenic	(TTTA)n|Simple_repeat|Simple_repeat	-5183	NM_001005419	211488	Mm.297250	NM_001005419	ENSMUSG00000057134	Ado	Gm237	2-aminoethanethiol (cysteamine) dioxygenase	protein-coding
chr5-21	chr5	17319582	17319774	+	13.4	0.773	intron (NM_001159558, intron 7 of 15)	AT_rich|Low_complexity|Low_complexity	22036	NM_001159555	12491	Mm.18628	NM_007643	ENSMUSG00000002944	Cd36	FAT|GPIV|Scarb3	CD36 molecule	protein-coding
chr3-5	chr3	25453838	25454030	+	13.4	0.72	intron (NM_001357097, intron 3 of 5)	intron (NM_001357097, intron 3 of 5)	598974	NM_001357095	192167	Mm.316080	NM_138666	ENSMUSG00000063887	Nlgn1	6330415N05Rik|BB179718|NL1|Nlg1|mKIAA1070	neuroligin 1	protein-coding
chr12-3	chr12	117250729	117250921	+	12.9	0.935	Intergenic	Intergenic	-35110	NM_019565	56220	Mm.254997	NM_019565	ENSMUSG00000042063	Zfp386	Kzf1|mKIAA4205	zinc finger protein 386 (Kruppel-like)	protein-coding
chr7-15	chr7	121503740	121503932	+	12.9	0.912	intron (NR_029438, intron 3 of 4)	RCHARR1|DNA|MER1_type	54839	NR_029438	71045	Mm.235682	NR_029437	ENSMUSG00000087475	4933406I18Rik	4933403D24Rik	RIKEN cDNA 4933406I18 gene	ncRNA
chr5-23	chr5	76184936	76185128	+	12.9	0.833	Intergenic	AT_rich|Low_complexity|Low_complexity	189421	NM_010612	16542	Mm.285	NM_010612	ENSMUSG00000062960	Kdr	6130401C07|Flk-1|Flk1|Krd-1|Ly73|VEGFR-2|VEGFR2|orv|sVEGFR-2	kinase insert domain protein receptor	protein-coding
chr2-13	chr2	127095037	127095229	+	12.5	0.872	promoter-TSS (NM_139308)	promoter-TSS (NM_139308)	-832	NM_139308	99138	Mm.41271	NM_139308	ENSMUSG00000027367	Stard7	AI852671|AL022671|AW544915	START domain containing 7	protein-coding
chr13-7	chr13	12962158	12962350	+	12	0.702	Intergenic	AT_rich|Low_complexity|Low_complexity	-69908	NM_011118	18812	Mm.457984	NM_011118	ENSMUSG00000056457	Prl2c3	Ghd1|MRP-2|MRP-3|Mrpplf3|PLF-2|PLF-3|Plf2|Prl2c4|mrp/plf3	prolactin family 2, subfamily c, member 3	protein-coding
chr14-4	chr14	111004837	111005029	+	12	0.811	Intergenic	AT_rich|Low_complexity|Low_complexity	149438	NM_175499	239250	Mm.49728	NM_175499	ENSMUSG00000045871	Slitrk6	4832410J21Rik|Sltk6	SLIT and NTRK-like family, member 6	protein-coding
chr15-4	chr15	59722053	59722245	+	12	0.938	Intergenic	Intergenic	-95635	NR_045076	100503021	Mm.402924	NR_045076	ENSMUSG00000115426	Gm19510	-	predicted gene, 19510	ncRNA
chr7-5	chr7	111751943	111752135	+	12	0.929	Intergenic	AT_rich|Low_complexity|Low_complexity	-6346	NM_146820	258817	Mm.377706	NM_146820	ENSMUSG00000051182	Olfr655	MOR38-1	olfactory receptor 655	protein-coding
chr4-4	chr4	133492141	133492333	+	12	0.879	Intergenic	L1M2|LINE|L1	31669	NM_016957	15331	Mm.319660	NM_016957	ENSMUSG00000003038	Hmgn2	HMG-17|Hmg17	high mobility group nucleosomal binding domain 2	protein-coding
chr6-7	chr6	45126035	45126227	+	12	0.882	intron (NM_001004357, intron 1 of 23)	intron (NM_001004357, intron 1 of 23)	116071	NM_001004357	66797	Mm.440084	NM_025771	ENSMUSG00000039419	Cntnap2	5430425M22Rik|Caspr2|mKIAA0868	contactin associated protein-like 2	protein-coding
chr18-14	chr18	46945743	46945935	+	11.6	0.8	intron (NM_001303015, intron 6 of 6)	intron (NM_001303015, intron 6 of 6)	44309	NM_009681	11777	Mm.312536	NM_009681	ENSMUSG00000024480	Ap3s1	-	adaptor-related protein complex 3, sigma 1 subunit	protein-coding
chr2-25	chr2	120823209	120823401	+	11.6	0.829	intron (NM_175285, intron 10 of 13)	intron (NM_175285, intron 10 of 13)	-10839	NM_010761	17151	Mm.7838	NM_010761	ENSMUSG00000023572	Ccndbp1	AU022347|DIP1|GCIP|Maid|SECC-8|SSEC-8	cyclin D-type binding-protein 1	protein-coding
chr4-38	chr4	146711789	146711981	+	11.6	0.765	intron (NM_001039209, intron 1 of 2)	L1_Mus1|LINE|L1	161910	NM_001039209	195531	Mm.270762	NM_001039209	ENSMUSG00000078496	Zfp982	Gm13152	zinc finger protein 982	protein-coding
chr2-17	chr2	49095733	49095925	+	11.6	0.867	intron (NM_029924, intron 7 of 16)	intron (NM_029924, intron 7 of 16)	-5591	NM_001290656	109241	Mm.440436	NM_029924	ENSMUSG00000036792	Mbd5	9430004D19Rik|AA536666|AI426407|C030040A15Rik|Gm1630	methyl-CpG binding domain protein 5	protein-coding
chr19-4	chr19	29575961	29576153	+	11.1	0.763	Intergenic	(TAA)n|Simple_repeat|Simple_repeat	20420	NR_015567	77779	Mm.458738	NR_015567	ENSMUSG00000097855	A930007I19Rik	-	RIKEN cDNA A930007I19 gene	ncRNA
chr3-17	chr3	6098331	6098523	+	11.1	0.964	Intergenic	Intergenic	522016	NM_027048	69347	Mm.45822	NM_027048	ENSMUSG00000069118	1700008P02Rik	-	RIKEN cDNA 1700008P02 gene	protein-coding
chr13-13	chr13	79888085	79888277	+	11.1	0.667	Intergenic	Intergenic	-1134464	NR_153410	105171	Mm.423137	NM_001042591	ENSMUSG00000074794	Arrdc3	AI450344|mKIAA1376	arrestin domain containing 3	protein-coding
chr9-52	chr9	110006686	110006878	+	11.1	0.694	intron (NM_133347, intron 4 of 21)	PB1D10|SINE|Alu	-3191	NM_001252683	72831	Mm.276305	NM_133347	ENSMUSG00000032480	Dhx30	2810477H02Rik|C130058C04Rik|Ddx30|HELG|Ret-CoR	DEAH (Asp-Glu-Ala-His) box polypeptide 30	protein-coding
chr2-62	chr2	128667197	128667389	+	11.1	0.889	intron (NM_001355629, intron 13 of 18)	(TTAA)n|Simple_repeat|Simple_repeat	-22375	NM_024237	70370	Mm.5107	NM_024237	ENSMUSG00000027386	Fbln7	1600015H20Rik|AI464334|TM14	fibulin 7	protein-coding
chr4-14	chr4	146871956	146872148	+	11.1	0.68	intron (NM_001039209, intron 1 of 2)	intron (NM_001039209, intron 1 of 2)	-55334	NM_001014397	433804	Mm.332047	NM_001014397	ENSMUSG00000065999	Zfp985	Gm13154	zinc finger protein 985	protein-coding
chr5-31	chr5	139012459	139012651	+	11.1	0.694	Intergenic	(TTAA)n|Simple_repeat|Simple_repeat	-6633	NM_029693	76658	Mm.73235	NM_029693	ENSMUSG00000029526	1700123K08Rik	-	RIKEN cDNA 1700123K08 gene	protein-coding
chr10-12	chr10	106179689	106179881	+	11.1	0.931	intron (NM_001359698, intron 1 of 28)	AT_rich|Low_complexity|Low_complexity	110201	NM_001359685	327814	Mm.391424	NM_177373	ENSMUSG00000053825	Ppfia2	5330438O12|B230207K17Rik|E130120L08Rik|mKIAA4112	protein tyrosine phosphatase, receptor type, f polypeptide (PTPRF), interacting protein (liprin), alpha 2	protein-coding
chrX-75	chrX	143702715	143702907	+	11.1	0.926	Intergenic	Intergenic	110058	NR_029956	723914		NR_029956	ENSMUSG00000065450	Mir448	Mirn448|mir-448|mmu-mir-448	microRNA 448	ncRNA
chr13-8	chr13	30707896	30708088	+	11.1	0.923	intron (NR_045975, intron 2 of 3)	intron (NR_045975, intron 2 of 3)	1080	NR_045975	75090	Mm.292232	NR_045975	ENSMUSG00000086263	4930519D14Rik	-	RIKEN cDNA 4930519D14 gene	ncRNA
chr2-14	chr2	43767411	43767603	+	10.6	0.763	intron (NM_001301832, intron 7 of 14)	intron (NM_001301832, intron 7 of 14)	153337	NR_040622	320872	Mm.445023	NR_040622	ENSMUSG00000085089	Arhgap15os	A430092G05Rik	Rho GTPase activating protein 15, opposite strand	ncRNA
chr5-30	chr5	54418395	54418587	+	10.6	0.933	intron (NM_001081103, intron 1 of 11)	(TTTAA)n|Simple_repeat|Simple_repeat	28729	NM_001081103	116873	Mm.265985	NM_054083	ENSMUSG00000039156	Stim2	-	stromal interaction molecule 2	protein-coding
chr2-18	chr2	72774802	72774994	+	10.6	0.8	3' UTR (NM_001098425, exon 5 of 5)	3' UTR (NM_001098425, exon 5 of 5)	42440	NM_001098425	20687	Mm.124328	NM_011450	ENSMUSG00000027109	Sp3	D130027J01Rik	trans-acting transcription factor 3	protein-coding
chr18-12	chr18	38590113	38590305	+	10.6	0.938	intron (NM_001355749, intron 1 of 7)	intron (NM_001355749, intron 1 of 7)	11648	NM_001355749	65113	Mm.102496	NM_022996	ENSMUSG00000024425	Ndfip1	0610010M22Rik|N4wbp5	Nedd4 family interacting protein 1	protein-coding
chr13-14	chr13	81446711	81446903	+	10.6	0.897	intron (NM_054053, intron 83 of 89)	intron (NM_054053, intron 83 of 89)	325336	NM_054053	110789	Mm.288694	NM_054053	ENSMUSG00000069170	Adgrv1	Frings|Gpr98|Mass1|Mgr1|VLGR1	adhesion G protein-coupled receptor V1	protein-coding
chr11-93	chr11	121527336	121527528	+	10.6	0.867	intron (NM_178664, intron 3 of 12)	AT_rich|Low_complexity|Low_complexity	7033	NM_178664	210004	Mm.386847	NM_178664	ENSMUSG00000046605	B3gntl1	6030413G23Rik	UDP-GlcNAc:betaGal beta-1,3-N-acetylglucosaminyltransferase-like 1	protein-coding
chr12-4	chr12	8645888	8646080	+	10.6	0.923	Intergenic	(TAAA)n|Simple_repeat|Simple_repeat	-34956	NM_001160222	80913	Mm.341243	NM_030723	ENSMUSG00000020594	Pum2	5730503J23Rik|Pumm2	pumilio RNA-binding family member 2	protein-coding
chr7-3	chr7	49717993	49718185	+	10.6	0.786	Intergenic	(TTAA)n|Simple_repeat|Simple_repeat	-14639	NM_027702	71162	Mm.158598	NM_027702	ENSMUSG00000030463	4933421I07Rik	-	RIKEN cDNA 4933421I07 gene	protein-coding
chr1-28	chr1	161197017	161197209	+	10.6	0.9	intron (NM_001360878, intron 7 of 19)	intron (NM_001360878, intron 7 of 19)	-26791	NR_144489	100846986		NR_144489		Pou5f1-rs1	Gm21053|Oct4P2|Otf-3rs|Otf3-rs1|Otf3a	POU domain, class 5, transcription factor 1, related sequence 1	pseudo
chr9-51	chr9	84422975	84423167	+	10.6	0.821	Intergenic	AT_rich|Low_complexity|Low_complexity	-244934	NR_040739	75253	Mm.401984	NR_040739	ENSMUSG00000099724	4930554C24Rik	-	RIKEN cDNA 4930554C24 gene	ncRNA
chr9-56	chr9	58436516	58436708	+	10.2	0.815	intron (NR_151824, intron 1 of 7)	intron (NR_151824, intron 1 of 7)	6565	NM_001357751	20320	Mm.15125	NM_009145	ENSMUSG00000032336	Nptn	AW554172|SDR-1|Sdfr1	neuroplastin	protein-coding
chr5-32	chr5	147379090	147379282	+	10.2	0.829	Intergenic	Intergenic	11474	NM_001243111	100041548	Mm.489581	NM_001243111	ENSMUSG00000041505	Gm3402	-	predicted gene 3402	protein-coding
chr7-2	chr7	25084698	25084890	+	10.2	0.867	promoter-TSS (NM_009561)	promoter-TSS (NM_009561)	-226	NM_009561	22719	Mm.12832	NM_009561	ENSMUSG00000050605	Zfp61	-	zinc finger protein 61	protein-coding
chr9-46	chr9	36576943	36577135	+	10.2	0.871	Intergenic	B2_Mm2|SINE|B2	-1876	NM_008408	16430	Mm.2863	NM_008408	ENSMUSG00000032116	Stt3a	AA408947|B5|BB081708|Itm1	STT3, subunit of the oligosaccharyltransferase complex, homolog A (S. cerevisiae)	protein-coding
chr6-4	chr6	145135513	145135705	+	10.2	0.909	intron (NM_177222, intron 9 of 15)	intron (NM_177222, intron 9 of 15)	23881	NM_177222	320662	Mm.207779	NM_177222	ENSMUSG00000043541	Casc1	A230084G12Rik|Las1	cancer susceptibility candidate 1	protein-coding
chr5-41	chr5	20920652	20920844	+	10.2	0.805	intron (NM_029195, intron 1 of 18)	(TAAA)n|Simple_repeat|Simple_repeat	9747	NM_029195	75172	Mm.426695	NM_029195	ENSMUSG00000064280	Ccdc146	4930528G09Rik|mKIAA1505	coiled-coil domain containing 146	protein-coding
chr15-3	chr15	31532142	31532334	+	10.2	0.714	promoter-TSS (NM_007637)	promoter-TSS (NM_007637)	367	NM_001356313	68073	Mm.119185	NM_026546	ENSMUSG00000039065	Atpsckmt	A930016P21Rik|AA987072|Fam173b|mFam173b	ATP synthase C subunit lysine N-methyltransferase	protein-coding
chr1-43	chr1	59330993	59331185	+	10.2	0.889	intron (NM_001356389, intron 4 of 13)	(TTATA)n|Simple_repeat|Simple_repeat	17339	NM_001356389	271697	Mm.297713	NM_001033373	ENSMUSG00000026023	Cdk15	Als2cr7|Pftk2	cyclin-dependent kinase 15	protein-coding
chr16-11	chr16	66687908	66688100	+	10.2	0.781	intron (NM_001145977, intron 7 of 8)	intron (NM_001145977, intron 7 of 8)	30641	NR_040512	75501	Mm.394300	NR_040512	ENSMUSG00000092599	1700010K23Rik	-	RIKEN cDNA 1700010K23 gene	ncRNA
chr1-110	chr1	40768856	40769048	+	10.2	0.871	intron (NM_001033289, intron 1 of 11)	AT_rich|Low_complexity|Low_complexity	30395	NM_001033289	226999	Mm.256414	NM_001033289	ENSMUSG00000026062	Slc9a2	2210416H12Rik|4932415O19Rik|AV333884|NHE2	solute carrier family 9 (sodium/hydrogen exchanger), member 2	protein-coding
chr16-18	chr16	82142815	82143007	+	10.2	0.933	Intergenic	T-rich|Low_complexity|Low_complexity	941969	NM_010954	17968	Mm.433941	NM_010954	ENSMUSG00000022762	Ncam2	Ncam-2|Ocam|RNCAM	neural cell adhesion molecule 2	protein-coding
chr13-23	chr13	90179033	90179225	+	10.2	0.969	intron (NM_028012, intron 3 of 7)	AT_rich|Low_complexity|Low_complexity	50084	NM_028012	108138	Mm.37531	NM_028012	ENSMUSG00000021615	Xrcc4	2310057B22Rik|AW413319|AW545101	X-ray repair complementing defective repair in Chinese hamster cells 4	protein-coding
chr11-102	chr11	106047400	106047592	+	10.2	0.778	intron (NM_001252448, intron 2 of 12)	intron (NM_001252448, intron 2 of 12)	7421	NM_028126	72149	Mm.403722	NM_028126	ENSMUSG00000069631	Strada	2610019A05Rik|6030402H20Rik|AI480680|E130112C09Rik	STE20-related kinase adaptor alpha	protein-coding
chr2-20	chr2	91031225	91031417	+	10.2	0.692	intron (NM_013839, intron 4 of 9)	(CTTA)n|Simple_repeat|Simple_repeat	3871	NM_013839	22259	Mm.22690	NM_013839	ENSMUSG00000002108	Nr1h3	AU018371|LXR|RLD1|Unr1	nuclear receptor subfamily 1, group H, member 3	protein-coding
chr11-106	chr11	49039171	49039363	+	9.7	0.765	Intergenic	Intergenic	-18426	NM_010794	17308	Mm.196933	NM_010794	ENSMUSG00000020346	Mgat1	Mgat-1	mannoside acetylglucosaminyltransferase 1	protein-coding
chr14-13	chr14	84328276	84328468	+	9.7	0.923	Intergenic	Intergenic	146725	NR_153783	102635012	Mm.399509	NR_153783	ENSMUSG00000115043	Gm32455	-	predicted gene, 32455	ncRNA
chr18-25	chr18	18607470	18607662	+	9.7	0.893	Intergenic	Intergenic	-868067	NR_045374	75162	Mm.60874	NR_045374	ENSMUSG00000117615	4930545E07Rik	-	RIKEN cDNA 4930545E07 gene	ncRNA
chr14-27	chr14	121807537	121807729	+	9.7	0.793	Intergenic	L1MEc|LINE|L1	-29181	NM_145465	223255	Mm.390756	NM_145465	ENSMUSG00000063410	Stk24	1810013H02Rik|C76483|MST-3|Mst3|STE20	serine/threonine kinase 24	protein-coding
chr5-133	chr5	72236192	72236384	+	9.7	0.913	intron (NM_008069, intron 3 of 8)	intron (NM_008069, intron 3 of 8)	145033	NM_008069	14400	Mm.38567	NM_008069	ENSMUSG00000029212	Gabrb1	AW061132|B230208N19Rik|Gabrb-1	gamma-aminobutyric acid (GABA) A receptor, subunit beta 1	protein-coding
chr1-14	chr1	80657430	80657622	+	9.7	0.8	intron (NM_175291, intron 1 of 55)	intron (NM_175291, intron 1 of 55)	4401	NM_001285927	210293	Mm.133473	NM_175291	ENSMUSG00000038608	Dock10	9330153B10Rik|A630054M16Rik|Jr4|Jr5|R75174|ZIZ3|Zizimin3|mKIAA0694	dedicator of cytokinesis 10	protein-coding
chr16-64	chr16	68932702	68932894	+	9.7	0.846	Intergenic	Intergenic	867828	NR_130991	78110	Mm.211406	NR_130991	ENSMUSG00000107073	4930428D20Rik	Gm43265	RIKEN cDNA 4930428D20 gene	ncRNA
chr1-39	chr1	120208273	120208465	+	9.7	0.962	promoter-TSS (NM_011650)	promoter-TSS (NM_011650)	-446	NM_011650	22099	Mm.426637	NM_011650	ENSMUSG00000026374	Tsn	2610034C24Rik|AU040286|C3PO|TB-RBP	translin	protein-coding
chr10-7	chr10	16522360	16522552	+	9.7	0.706	Intergenic	Intergenic	293132	NR_038020	100504235	Mm.84044	NR_038020	ENSMUSG00000101969	Gm20125	-	predicted gene, 20125	ncRNA
chr1-22	chr1	37552406	37552598	+	9.7	0.824	intron (NM_173870, intron 4 of 15)	AT_rich|Low_complexity|Low_complexity	-7052	NR_024017	77633	Mm.483177	NR_024017	ENSMUSG00000103948	4930594C11Rik	-	G1 to S phase transition pseudogene	pseudo
chr6-20	chr6	114276235	114276427	+	9.7	0.96	Intergenic	MTEa-int|LTR|MaLR	43702	NM_178703	232333	Mm.5260	NM_178703	ENSMUSG00000030310	Slc6a1	A730043E01|GABATHG|GABATR|GAT-1|Gabt|Gabt1|Gat1|XT-1|Xtrp1	solute carrier family 6 (neurotransmitter transporter, GABA), member 1	protein-coding
chr11-97	chr11	41401787	41401979	+	9.7	0.964	Intergenic	Intergenic	412333	NM_008073	14406	Mm.5309	NM_008073	ENSMUSG00000020436	Gabrg2	GABAA-R|Gabrg-2|gamma2	gamma-aminobutyric acid (GABA) A receptor, subunit gamma 2	protein-coding
chr3-7	chr3	108698800	108698992	+	9.7	0.857	Intergenic	L1Md_F3|LINE|L1	-5970	NM_001165965	320181	Mm.244233	NM_177091	ENSMUSG00000045326	Fndc7	E230011A21Rik	fibronectin type III domain containing 7	protein-coding
chr12-26	chr12	70447456	70447648	+	9.7	0.735	intron (NM_025441, intron 7 of 32)	AT_rich|Low_complexity|Low_complexity	10611	NM_025441	66244	Mm.46705	NM_025441	ENSMUSG00000020982	Nemf	1500011I12Rik|4933405E14Rik|Sdccag1	nuclear export mediator factor	protein-coding
chr1-59	chr1	138656142	138656334	+	9.7	0.929	Intergenic	ID_B1|SINE|B4	63450	NR_037986	100503474	Mm.428276	NR_037986		Platr22	Gm16880	pluripotency associated transcript 22	ncRNA
chr2-16	chr2	43864516	43864708	+	9.7	0.808	intron (NM_001301832, intron 7 of 14)	AT_rich|Low_complexity|Low_complexity	56232	NR_040622	320872	Mm.445023	NR_040622	ENSMUSG00000085089	Arhgap15os	A430092G05Rik	Rho GTPase activating protein 15, opposite strand	ncRNA
chr16-6	chr16	94075094	94075286	+	9.7	0.719	Intergenic	(TTAA)n|Simple_repeat|Simple_repeat	-10315	NM_011377	20465	Mm.4775	NM_011377	ENSMUSG00000062713	Sim2	bHLHe15	single-minded family bHLH transcription factor 2	protein-coding
chr11-155	chr11	85195828	85196020	+	9.7	0.7	intron (NM_001166642, intron 6 of 24)	intron (NM_001166642, intron 6 of 24)	29258	NM_138681	192197	Mm.209989	NM_138681	ENSMUSG00000059439	Bcas3	1500019F07Rik|2610028P08Rik|AU021018|BC028339|K20D4|rudhira	breast carcinoma amplified sequence 3	protein-coding
chr4-16	chr4	92639852	92640044	+	9.7	0.867	Intergenic	L1Md_F2|LINE|L1	362254	NM_026954	69136	Mm.171558	NM_026954	ENSMUSG00000054000	Tusc1	2200001D17Rik|TSG-9	tumor suppressor candidate 1	protein-coding
chrX-85	chrX	123310344	123310536	+	9.7	0.828	Intergenic	Intergenic	39957	NM_177705	237029	Mm.60998	NM_177705	ENSMUSG00000058670	4932411N23Rik	-	RIKEN cDNA 4932411N23 gene	protein-coding
chr11-91	chr11	82871292	82871484	+	9.7	0.711	Intergenic	Intergenic	-7226	NM_011408	20556	Mm.278689	NM_011408	ENSMUSG00000072620	Slfn2	Shlf2	schlafen 2	protein-coding
chr2-21	chr2	99928116	99928308	+	9.24	0.857	Intergenic	A-rich|Low_complexity|Low_complexity	-1536693	NM_009020	19374	Mm.4988	NM_009020	ENSMUSG00000032864	Rag2	Rag-2	recombination activating gene 2	protein-coding
chr4-26	chr4	146811220	146811412	+	9.24	0.781	intron (NM_001039209, intron 1 of 2)	Lx3_Mus|LINE|L1	-116070	NM_001014397	433804	Mm.332047	NM_001014397	ENSMUSG00000065999	Zfp985	Gm13154	zinc finger protein 985	protein-coding
chr15-12	chr15	50214608	50214800	+	9.24	0.833	Intergenic	AT_rich|Low_complexity|Low_complexity	505891	NM_001310485	83925	Mm.30466	NM_032000	ENSMUSG00000038679	Trps1	AI115454|AI447310|D15Ertd586e	transcriptional repressor GATA binding 1	protein-coding
chr15-6	chr15	50194246	50194438	+	9.24	0.889	Intergenic	AT_rich|Low_complexity|Low_complexity	526253	NM_001310485	83925	Mm.30466	NM_032000	ENSMUSG00000038679	Trps1	AI115454|AI447310|D15Ertd586e	transcriptional repressor GATA binding 1	protein-coding
chr6-6	chr6	26427263	26427455	+	9.24	0.903	Intergenic	Intergenic	545933	NR_040771	626904	Mm.126787	NR_040771	ENSMUSG00000106799	Gm20756	-	predicted gene, 20756	ncRNA
chrX-113	chrX	151189601	151189793	+	9.24	0.575	Intergenic	MurERV4_19-int|LTR|ERVK	135113	NM_001097980	100040937	Mm.359511	NM_001097980	ENSMUSG00000072100	Cldn34b1	EG546400|Gm16390	claudin 34B1	protein-coding
chr16-45	chr16	22260076	22260268	+	9.24	0.538	intron (NM_001330555, intron 1 of 9)	intron (NM_001330555, intron 1 of 9)	5906	NM_001330554	20462	Mm.210352	NM_009186	ENSMUSG00000022858	Tra2b	5730405G21Rik|D16Ertd266e|SIG-41|Sfrs10|Silg41|TRA2beta	transformer 2 beta	protein-coding
chr17-36	chr17	51282182	51282374	+	9.24	0.815	intron (NM_001285991, intron 2 of 22)	(TAAA)n|Simple_repeat|Simple_repeat	16425	NM_001285993	72238	Mm.120650	NM_028162	ENSMUSG00000023923	Tbc1d5	1600014N05Rik	TBC1 domain family, member 5	protein-coding
chr3-16	chr3	120297797	120297989	+	9.24	0.885	intron (NR_130170, intron 12 of 18)	AT_rich|Low_complexity|Low_complexity	291757	NR_130170	320739	Mm.388474	NR_130170		6530403H02Rik	-	RIKEN cDNA 6530403H02 gene	ncRNA
chr1-98	chr1	182131416	182131608	+	9.24	0.821	Intergenic	AT_rich|Low_complexity|Low_complexity	-5361	NM_023341	67426	Mm.38330	NM_023341	ENSMUSG00000026489	Coq8a	4632432J16Rik|AI462003|Adck3|Cabc1|mKIAA0451	coenzyme Q8A	protein-coding
chr16-29	chr16	65522240	65522432	+	9.24	0.667	intron (NM_008849, intron 1 of 5)	intron (NM_008849, intron 1 of 5)	1372	NM_008849	18736	Mm.355440	NM_008849	ENSMUSG00000004842	Pou1f1	GHF-1|Hmp1|Pit-1|Pit1|Pit1-rs1|dw|dwarf	POU domain, class 1, transcription factor 1	protein-coding
chr3-59	chr3	68808083	68808275	+	9.24	0.781	promoter-TSS (NM_133786)	promoter-TSS (NM_133786)	313	NM_026641	68259	Mm.389451	NM_026641	ENSMUSG00000027778	Ift80	4921524P20Rik|Wdr56|mKIAA1374	intraflagellar transport 80	protein-coding
chr10-4	chr10	20673533	20673725	+	9.24	0.719	intron (NM_026203, intron 1 of 23)	intron (NM_026203, intron 1 of 23)	1276	NM_026203	52906	Mm.253280	NM_026203	ENSMUSG00000019986	Ahi1	1700015F03Rik|Ahi-1|D10Bwg0629e	Abelson helper integration site 1	protein-coding
chr16-69	chr16	83162933	83163125	+	9.24	0.96	Intergenic	Intergenic	-1208359	NR_040567	75247	Mm.417813	NR_040567	ENSMUSG00000116907	4930553E22Rik	-	RIKEN cDNA 4930553E22 gene	ncRNA
chr8-99	chr8	58313088	58313280	+	9.24	0.741	Intergenic	Intergenic	72577	NM_175939	244486	Mm.67684	NM_175939	ENSMUSG00000046258	Adam29	-	a disintegrin and metallopeptidase domain 29	protein-coding
chr8-40	chr8	40494780	40494972	+	9.24	0.735	Intergenic	Intergenic	111542	NR_044988	621335	Mm.208080	NR_044988	ENSMUSG00000109827	Gm6213	EG621335	predicted gene 6213	ncRNA
chr3-14	chr3	77225253	77225445	+	9.24	0.893	Intergenic	AT_rich|Low_complexity|Low_complexity	1345844	NM_001253719	213262	Mm.379337	NM_178673	ENSMUSG00000034098	Fstl5	9130207J01Rik	follistatin-like 5	protein-coding
chr14-8	chr14	54981973	54982165	+	9.24	0.852	intron (NM_026936, intron 2 of 9)	intron (NM_026936, intron 2 of 9)	1544	NM_026936	69089	Mm.182340	NM_026936	ENSMUSG00000000959	Oxa1l	1810020M02Rik|AI894287	oxidase assembly 1-like	protein-coding
chr15-5	chr15	16024494	16024686	+	9.24	0.867	Intergenic	AT_rich|Low_complexity|Low_complexity	-683266	NM_009869	12565	Mm.439758	NM_009869	ENSMUSG00000025370	Cdh9	-	cadherin 9	protein-coding
chr13-12	chr13	32890976	32891168	+	9.24	0.87	Intergenic	Intergenic	-2827	NM_030215	78903	Mm.286680	NM_030215	ENSMUSG00000021400	Wrnip1	4833444L21Rik|WHIP|Wrnip	Werner helicase interacting protein 1	protein-coding
chr1-99	chr1	189063658	189063850	+	9.24	0.903	intron (NR_151741, intron 5 of 10)	intron (NR_151741, intron 5 of 10)	24132	NM_001357645	67769	Mm.138321	NM_026367	ENSMUSG00000039210	Gpatch2	5830433G22Rik|5830436K05Rik|AI427714|AI447508|AW107440|AW491060|Gpatc2	G patch domain containing 2	protein-coding
chr14-2	chr14	37280797	37280989	+	9.24	0.906	Intergenic	Intergenic	372742	NM_175008	218921	Mm.212464	NM_175008	ENSMUSG00000096405	4930474N05Rik	-	RIKEN cDNA 4930474N05 gene	protein-coding
chr5-79	chr5	34506355	34506547	+	9.24	0.862	intron (NM_146159, intron 3 of 4)	AT_rich|Low_complexity|Low_complexity	5622	NM_146159	231123	Mm.319286	NM_146159	ENSMUSG00000079555	Haus3	D4S43h|D5H4S43|D5H4S43E	HAUS augmin-like complex, subunit 3	protein-coding
chr16-10	chr16	34779541	34779733	+	9.24	0.875	Intergenic	L1MC|LINE|L1	-5399	NM_139300	107589	Mm.33360	NM_139300	ENSMUSG00000022836	Mylk	9530072E15Rik|A930019C19Rik|AW489456|KRP|MLCK108|MLCK210|Mlck|nmMlck|smMLCK	myosin, light polypeptide kinase	protein-coding
chr2-30	chr2	38687718	38687910	+	9.24	0.808	intron (NM_010264, intron 3 of 10)	L1MEe|LINE|L1	-20441	NR_029568	387176		NR_029568	ENSMUSG00000065423	Mir181a-2	Mirn181|Mirn181a|Mirn181a-2|miR-181|mir-181a|mir-181a-2	microRNA 181a-2	ncRNA
chr17-16	chr17	26368834	26369026	+	9.24	0.955	intron (NM_001206335, intron 1 of 12)	intron (NM_001206335, intron 1 of 12)	12257	NM_001357894	106581	Mm.28844	NM_207217	ENSMUSG00000024187	Fam234a	Itfg3	family with sequence similarity 234, member A	protein-coding
chr17-15	chr17	24677179	24677371	+	9.24	0.808	Intergenic	(TTTTTA)n|Simple_repeat|Simple_repeat	-6583	NM_177375	328778	Mm.266033	NM_177375	ENSMUSG00000079657	Rab26	A830020M03Rik	RAB26, member RAS oncogene family	protein-coding
chr1-97	chr1	175791965	175792157	+	9.24	0.786	intron (NM_001170853, intron 8 of 9)	intron (NM_001170853, intron 8 of 9)	18257	NM_001170853	100040462	Mm.463437	NM_001170853	ENSMUSG00000090272	Mndal	Gm2785|Ifi212	myeloid nuclear differentiation antigen like	protein-coding
chr16-14	chr16	36772829	36773021	+	9.24	0.88	intron (NM_001145899, intron 5 of 6)	intron (NM_001145899, intron 5 of 6)	12123	NM_001145899	57738	Mm.281804	NM_021301	ENSMUSG00000022899	Slc15a2	8430408C16Rik|C78862|Pept2	solute carrier family 15 (H+/peptide transporter), member 2	protein-coding
chrX-107	chrX	121277942	121278134	+	9.24	0.778	Intergenic	Lx2B|LINE|L1	-28519	NR_038052	22314	Mm.458976	NM_009494	ENSMUSG00000057021	Vmn2r-ps159	V2r8|V2r9|Vmn2r-ps160	vomeronasal 2, receptor, pseudogene 159	pseudo
chr3-8	chr3	87242923	87243115	+	9.24	0.893	intron (NM_183222, intron 1 of 12)	intron (NM_183222, intron 1 of 12)	3315	NM_183222	329693	Mm.331122	NM_183222	ENSMUSG00000048031	Fcrl5	Fcrh3|mBXMH2	Fc receptor-like 5	protein-coding
chr6-8	chr6	123194984	123195176	+	9.24	0.906	intron (NM_001190321, intron 4 of 4)	intron (NM_001190321, intron 4 of 4)	15219	NM_001190320	56620	Mm.271782	NM_020001	ENSMUSG00000023349	Clec4n	Clec6a|Clecsf10|Nkcl	C-type lectin domain family 4, member n	protein-coding
chr15-8	chr15	23548565	23548757	+	8.78	0.864	Intergenic	Intergenic	582443	NM_001081299	320865	Mm.241965	NM_001081299	ENSMUSG00000040420	Cdh18	B230220E17Rik|Cdh14l|Tg(GFAP-APOE_i4)1Hol	cadherin 18	protein-coding
chr9-57	chr9	90128456	90128648	+	8.78	0.92	intron (NM_194334, intron 3 of 12)	intron (NM_194334, intron 3 of 12)	37055	NM_194334	67016	Mm.335347	NM_194334	ENSMUSG00000037410	Tbc1d2b	1810061M12Rik|AI480956|AV021536|AV023399|AW491493|mKIAA1055	TBC1 domain family, member 2B	protein-coding
chr1-95	chr1	161828571	161828763	+	8.78	0.75	intron (NM_022312, intron 18 of 22)	(TTTTA)n|Simple_repeat|Simple_repeat	-145844	NR_028111	67647	Mm.171518	NM_001024470	ENSMUSG00000090394	4930523C07Rik	-	RIKEN cDNA 4930523C07 gene	protein-coding
chr1-172	chr1	59273930	59274122	+	8.78	0.909	intron (NM_028717, intron 3 of 33)	AT_rich|Low_complexity|Low_complexity	19911	NM_001159948	74018	Mm.272078	NM_028717	ENSMUSG00000026024	Als2	3222402C23Rik|9430073A21Rik|Als2cr6|Alsin|mKIAA1563	alsin Rho guanine nucleotide exchange factor	protein-coding
chr3-28	chr3	115737272	115737464	+	8.78	0.885	Intergenic	(TAA)n|Simple_repeat|Simple_repeat	26153	NM_001163514	58193	Mm.41739	NM_021388	ENSMUSG00000027963	Extl2	3000001D04Rik|AW146439	exostoses (multiple)-like 2	protein-coding
chr9-47	chr9	64599775	64599967	+	8.78	0.759	Intergenic	Intergenic	-14308	NM_017382	53869	Mm.1387	NM_017382	ENSMUSG00000004771	Rab11a	-	RAB11A, member RAS oncogene family	protein-coding
chr16-66	chr16	72255651	72255843	+	8.78	0.786	Intergenic	AT_rich|Low_complexity|Low_complexity	-21175	NR_131115	319533	Mm.373754	NR_131115	ENSMUSG00000116769	8030451O07Rik	-	RIKEN cDNA 8030451O07 gene	ncRNA
chr19-21	chr19	46806851	46807043	+	8.78	0.778	intron (NM_020577, intron 10 of 10)	MurERV4_19-int|LTR|ERVK	25014	NM_020577	57344	Mm.28566	NM_020577	ENSMUSG00000003559	As3mt	2310045H08Rik|Cyt19	arsenic (+3 oxidation state) methyltransferase	protein-coding
chr4-71	chr4	88216817	88217009	+	8.78	0.8	TTS (NM_206975)	TTS (NM_206975)	789	NM_206975	404549	Mm.377947	NM_206975	ENSMUSG00000095896	Ifna14	-	interferon alpha 14	protein-coding
chr3-117	chr3	126315492	126315684	+	8.78	0.875	intron (NM_001025438, intron 2 of 18)	intron (NM_001025438, intron 2 of 18)	15719	NM_001293665	108058	Mm.255822	NM_023813	ENSMUSG00000053819	Camk2d	2810011D23Rik|8030469K03Rik|CaMK II|[d]-CaMKII	calcium/calmodulin-dependent protein kinase II, delta	protein-coding
chr12-44	chr12	72146314	72146506	+	8.78	0.786	intron (NM_001081195, intron 9 of 23)	intron (NM_001081195, intron 9 of 23)	29456	NM_001081195	238247	Mm.241601	NM_001081195	ENSMUSG00000048118	Arid4a	A630009N03|A630067N03Rik|Rbbp1	AT rich interactive domain 4A (RBP1-like)	protein-coding
chr12-20	chr12	40946199	40946391	+	8.78	0.714	intron (NM_013562, intron 1 of 11)	intron (NM_013562, intron 1 of 11)	3103	NR_035459	100316693		NR_035459	ENSMUSG00000089371	Mir1938	mir-1938|mmu-mir-1938	microRNA 1938	ncRNA
chr19-3	chr19	32384377	32384569	+	8.78	0.778	intron (NM_144792, intron 2 of 9)	intron (NM_144792, intron 2 of 9)	39333	NM_001168525	208449	Mm.329810	NM_144792	ENSMUSG00000040451	Sgms1	9530058O11Rik|AI841905|C80702|Mob|Sms1|Sor1|Tmem23	sphingomyelin synthase 1	protein-coding
chr9-43	chr9	66674850	66675042	+	8.78	0.742	intron (NM_026674, intron 4 of 5)	intron (NM_026674, intron 4 of 5)	7567	NM_026674	68318	Mm.284229	NM_026674	ENSMUSG00000053040	Aph1c	0610008A10Rik|APH-1b|Aph1b	aph1 homolog C, gamma secretase subunit	protein-coding
chr10-13	chr10	122476301	122476493	+	8.78	0.808	intron (NM_153395, intron 7 of 33)	intron (NM_153395, intron 7 of 33)	37164	NM_153395	67074	Mm.169924	NM_153395	ENSMUSG00000034602	Mon2	2610528O22Rik|AW495628|Sf21|mKIAA1040	MON2 homolog, regulator of endosome to Golgi trafficking	protein-coding
chr4-34	chr4	88328831	88329023	+	8.78	0.815	TTS (NM_010503)	TTS (NM_010503)	756	NM_010503	15965	Mm.14091	NM_010503	ENSMUSG00000078354	Ifna2	Ifa2	interferon alpha 2	protein-coding
chr1-145	chr1	162791216	162791408	+	8.78	0.71	Intergenic	Intergenic	-45230	NM_001024952	381305	Mm.329667	NM_001024952	ENSMUSG00000040423	Rc3h1	5730557L09Rik|Gm551|N28103|mKIAA2025	RING CCCH (C3H) domains 1	protein-coding
chr2-43	chr2	6660401	6660593	+	8.78	0.759	intron (NM_001110229, intron 2 of 14)	Lx8|LINE|L1	-17789	NM_001310447	14007	Mm.398543	NM_010160	ENSMUSG00000002107	Celf2	B230218O03|B230345P09Rik|C88023|CELF-2|CUG-BP2|Cugbp2|D230046B21Rik|Etr-3|Napor|Napor-2|mETR-3	CUGBP, Elav-like family member 2	protein-coding
chr18-39	chr18	34657410	34657602	+	8.78	0.769	intron (NM_146084, intron 3 of 20)	intron (NM_146084, intron 3 of 20)	8971	NM_146084	225358	Mm.226899	NM_146084	ENSMUSG00000036501	Fam13b	2610024E20Rik|AW060714|AW546153	family with sequence similarity 13, member B	protein-coding
chr7-31	chr7	95527759	95527951	+	8.78	0.923	Intergenic	AT_rich|Low_complexity|Low_complexity	-50928	NM_028238	72433	Mm.276669	NM_028238	ENSMUSG00000030559	Rab38	2310011F14Rik|AU043391|cht	RAB38, member RAS oncogene family	protein-coding
chr13-60	chr13	55362260	55362452	+	8.78	0.769	intron (NM_008739, intron 6 of 22)	intron (NM_008739, intron 6 of 22)	51213	NM_008739	18193	Mm.168965	NM_008739	ENSMUSG00000021488	Nsd1	AI528500|KMT3B	nuclear receptor-binding SET-domain protein 1	protein-coding
chr4-19	chr4	20472993	20473185	+	8.78	0.909	intron (NM_172987, intron 1 of 4)	intron (NM_172987, intron 1 of 4)	232726	NM_001290410	269513	Mm.317473	NM_172987	ENSMUSG00000055761	Nkain3	C530048M05|E130310K16Rik	Na+/K+ transporting ATPase interacting 3	protein-coding
chr3-21	chr3	51204009	51204201	+	8.78	0.862	Intergenic	Intergenic	-3636	NM_026358	67749	Mm.273339	NM_026358	ENSMUSG00000037161	Mgarp	4930583H14Rik|AI195347|CESP-1|HUMMR|Osap|Qsap	mitochondria localized glutamic acid rich protein	protein-coding
chr17-17	chr17	34141790	34141982	+	8.78	0.952	Intergenic	Intergenic	-4594	NM_001347346	14972	Mm.422886	NM_001001892	ENSMUSG00000061232	H2-K1	H-2K|H-2K(d)|H2-D1|H2-K|K-f	histocompatibility 2, K1, K region	protein-coding
chr14-60	chr14	112788041	112788233	+	8.78	0.95	Intergenic	Intergenic	713800	NM_198865	75409	Mm.235097	NM_029273	ENSMUSG00000033214	Slitrk5	2610019D03Rik	SLIT and NTRK-like family, member 5	protein-coding
chr10-39	chr10	30299633	30299825	+	8.78	0.8	intron (NM_001358806, intron 5 of 10)	L1VL4|LINE|L1	20777	NM_001358806	73681	Mm.294503	NM_028604	ENSMUSG00000019792	Trmt11	2410075D05Rik|3110045I18Rik|AW213713	tRNA methyltransferase 11	protein-coding
chr7-13	chr7	96482387	96482579	+	8.78	0.806	intron (NM_001360746, intron 2 of 14)	AT_rich|Low_complexity|Low_complexity	4814	NM_028343	72759	Mm.208477	NM_028343	ENSMUSG00000039428	Tmem135	2810439K08Rik|AW319712|PMP52	transmembrane protein 135	protein-coding
chr1-96	chr1	175599202	175599394	+	8.78	0.731	Intergenic	Lx7|LINE|L1	-4513	NM_001162938	100033459	Mm.303377	NM_001162938	ENSMUSG00000066677	Ifi208	9830148g24rik|E430029J22Rik|NG2creBAC|Pydc3|Pyr-rv1|Tg(Cspg4-cre)1Akik	interferon activated gene 208	protein-coding
chr2-34	chr2	134550455	134550647	+	8.78	0.875	Intergenic	AT_rich|Low_complexity|Low_complexity	-61349	NM_019677	18795	Mm.330607	NM_019677	ENSMUSG00000051177	Plcb1	3110043I21Rik|AI132408|Plcb|mKIAA0581	phospholipase C, beta 1	protein-coding
chr8-48	chr8	65685984	65686176	+	8.78	0.793	intron (NM_001361918, intron 4 of 10)	MTEb|LTR|MaLR	255938	NM_001361918	72902	Mm.334552	NM_023689	ENSMUSG00000054162	Spock3	2900045C01Rik|AI428471|mKIAA4039	sparc/osteonectin, cwcv and kazal-like domains proteoglycan 3	protein-coding
chr4-35	chr4	126354105	126354297	+	8.78	0.759	promoter-TSS (NM_011970)	promoter-TSS (NM_011970)	-686	NM_011970	26445	Mm.22233	NM_011970	ENSMUSG00000028837	Psmb2	AU045357|AW108089|C7-I|D4Wsu33e|HC7-I	proteasome (prosome, macropain) subunit, beta type 2	protein-coding
chr7-22	chr7	106648672	106648864	+	8.78	0.76	Intergenic	Intergenic	-16549	NM_012052	27050	Mm.236868	NM_012052	ENSMUSG00000030744	Rps3	D7Ertd795e|Rs_3	ribosomal protein S3	protein-coding
chr1-137	chr1	110396811	110397003	+	8.78	0.8	Intergenic	Intergenic	583071	NR_102306	319596	Mm.136054	NR_102306	ENSMUSG00000100457	D830032E09Rik	-	RIKEN cDNA D830032E09 gene	ncRNA
chr4-20	chr4	38133631	38133823	+	8.78	0.909	Intergenic	AT_rich|Low_complexity|Low_complexity	668789	NR_151606	102636968	Mm.136083	NR_151606	ENSMUSG00000085632	Gm12381	-	predicted gene 12381	ncRNA
chr3-15	chr3	110866222	110866414	+	8.78	0.792	Intergenic	(TTTA)n|Simple_repeat|Simple_repeat	-812401	NR_024139	99890	Mm.36115	NM_178891	ENSMUSG00000049300	Prmt6	AW124876|BB233495|Hrmt1l6	protein arginine N-methyltransferase 6	protein-coding
chr18-16	chr18	13083992	13084184	+	8.78	0.759	intron (NM_207530, intron 4 of 27)	AT_rich|Low_complexity|Low_complexity	16262	NM_207530	64291	Mm.259470	NM_020573	ENSMUSG00000044252	Osbpl1a	G430090F17Rik|Gm753|ORP-1|Osbpl1b	oxysterol binding protein-like 1A	protein-coding
chr10-54	chr10	95883850	95884042	+	8.32	0.76	Intergenic	Intergenic	195105	NR_110448	74881	Mm.410819	NR_110448	ENSMUSG00000112762	4930459C07Rik	-	RIKEN cDNA 4930459C07 gene	ncRNA
chr13-16	chr13	99699277	99699469	+	8.32	0.645	Intergenic	AT_rich|Low_complexity|Low_complexity	-3034	NM_178716	238799	Mm.173286	NM_178716	ENSMUSG00000009470	Tnpo1	AU021749|D13Ertd688e|IPO2|Kpnb2|MIP|MIP1|TRN	transportin 1	protein-coding
chr4-30	chr4	58908478	58908670	+	8.32	0.774	intron (NM_172381, intron 1 of 48)	L1M5|LINE|L1	16228	NM_001355696	230249	Mm.234801	NM_172381	ENSMUSG00000050812	Ecpas	AI314180|AW558785|BB181316|mKIAA0368	Ecm29 proteasome adaptor and scaffold	protein-coding
chr10-19	chr10	69767457	69767649	+	8.32	0.829	Intergenic	L1MC|LINE|L1	59529	NM_025807	66859	Mm.19325	NM_025807	ENSMUSG00000037762	Slc16a9	1200003C15Rik|4930425B13Rik|AI552636	solute carrier family 16 (monocarboxylic acid transporters), member 9	protein-coding
chr7-14	chr7	113628290	113628482	+	8.32	0.875	Intergenic	Intergenic	-43799	NR_003967	209380	Mm.461779	NM_001001318		Gm4759	EG209380	GTPase, very large interferon inducible 1 pseudogene	pseudo
chr5-110	chr5	123799800	123799992	+	8.32	0.87	intron (NM_029850, intron 1 of 5)	(TTTTA)n|Simple_repeat|Simple_repeat	5439	NM_029850	77045	Mm.151960	NM_029850	ENSMUSG00000029438	Bcl7a	4432415N06Rik|AI448316	B cell CLL/lymphoma 7A	protein-coding
chr13-11	chr13	13551714	13551906	+	8.32	0.893	intron (NM_010917, intron 1 of 19)	intron (NM_010917, intron 1 of 19)	21941	NM_010917	18073	Mm.4691	NM_010917	ENSMUSG00000005397	Nid1	A630025O17|Nid|entactin|entactin-1|nidogen-1	nidogen 1	protein-coding
chr3-36	chr3	36740260	36740452	+	8.32	0.84	Intergenic	AT_rich|Low_complexity|Low_complexity	-21672	NM_172679	229227	Mm.207907	NM_172679	ENSMUSG00000037270	4932438A13Rik	4732443H21|B830039D19Rik|D630029K19Rik|FSA|Kiaa1109|Tweek	RIKEN cDNA 4932438A13 gene	protein-coding
chr4-43	chr4	11479700	11479892	+	8.32	0.95	Intergenic	Intergenic	-6271	NM_001256145	623474	Mm.491200	NM_177285	ENSMUSG00000078773	Rad54b	E130016E03Rik	RAD54 homolog B (S. cerevisiae)	protein-coding
chr11-140	chr11	29375085	29375277	+	8.32	0.75	intron (NM_176841, intron 17 of 31)	L1ME2z|LINE|L1	39852	NM_026465	67939	Mm.251087	NM_026465	ENSMUSG00000032673	Prorsd1	2010316F05Rik|Ncrna00117|Prdxdd1	prolyl-tRNA synthetase domain containing 1	protein-coding
chr13-47	chr13	17733850	17734042	+	8.32	0.864	intron (NM_138654, intron 6 of 13)	AT_rich|Low_complexity|Low_complexity	52653	NM_138654	192136	Mm.364180	NM_138654	ENSMUSG00000055137	Sugct	5033411D12Rik|D17907	succinyl-CoA glutarate-CoA transferase	protein-coding
chr1-88	chr1	107860963	107861155	+	8.32	0.833	Intergenic	AT_rich|Low_complexity|Low_complexity	25800	NR_151625	635504	Mm.359717	NR_151625		Gm7160	EG635504	predicted gene 7160	ncRNA
chr1-216	chr1	108821988	108822180	+	8.32	0.864	Intergenic	A-rich|Low_complexity|Low_complexity	-8942	NM_027971	71869	Mm.321740	NM_027971	ENSMUSG00000059956	Serpinb12	2300003F07Rik|4833409F13Rik	serine (or cysteine) peptidase inhibitor, clade B (ovalbumin), member 12	protein-coding
chr15-7	chr15	94427136	94427328	+	8.32	0.846	Intergenic	AT_rich|Low_complexity|Low_complexity	-6977	NM_008971	19230	Mm.490250	NM_008971	ENSMUSG00000022451	Twf1	A6|Ptk9|twinfilin	twinfilin actin binding protein 1	protein-coding
chr5-56	chr5	80849220	80849412	+	8.32	0.852	Intergenic	AT_rich|Low_complexity|Low_complexity	-600280	NM_001347369	319387	Mm.273631	NM_198702	ENSMUSG00000037605	Adgrl3	5430402I23Rik|CIRL-3|D130075K09Rik|Gm1379|LEC3|Lphn3|mKIAA0768	adhesion G protein-coupled receptor L3	protein-coding
chr15-27	chr15	48247452	48247644	+	8.32	0.909	intron (NM_001081391, intron 5 of 70)	AT_rich|Low_complexity|Low_complexity	375987	NM_001081391	239420	Mm.309363	NM_001081391	ENSMUSG00000022311	Csmd3	4930500N14Rik|mKIAA1894	CUB and Sushi multiple domains 3	protein-coding
chr1-58	chr1	110974777	110974969	+	8.32	0.815	Intergenic	AT_rich|Low_complexity|Low_complexity	-904604	NM_001316743	241201	Mm.213407	NM_172853	ENSMUSG00000026312	Cdh7	9330156F07Rik|CDH7L1	cadherin 7, type 2	protein-coding
chr3-27	chr3	111652155	111652347	+	8.32	0.947	Intergenic	Intergenic	-32570	NR_045362	625585	Mm.389497	NR_045362	ENSMUSG00000104543	Gm6602	-	predicted gene 6602	ncRNA
chr11-96	chr11	83478500	83478692	+	8.32	0.917	TTS (NM_013652)	TTS (NM_013652)	2510	NM_013652	20303	Mm.244263	NM_013652	ENSMUSG00000018930	Ccl4	AT744.1|Act-2|MIP-1B|Mip1b|Scya4	chemokine (C-C motif) ligand 4	protein-coding
chr5-103	chr5	55832574	55832766	+	8.32	0.955	Intergenic	Intergenic	1091439	NR_038045	330086	Mm.254449	NM_177871	ENSMUSG00000105912	Gm10440	D130065D13	predicted gene 10440	ncRNA
chr16-7	chr16	31852053	31852245	+	8.32	0.957	intron (NM_001357281, intron 15 of 22)	intron (NM_001357281, intron 15 of 22)	-26747	NM_013900	30060	Mm.30988	NM_013900	ENSMUSG00000022780	Meltf	CD228|MTf|Mfi2	melanotransferrin	protein-coding
chr14-26	chr14	111762669	111762861	+	8.32	0.8	Intergenic	Intergenic	-311572	NM_198865	75409	Mm.235097	NM_029273	ENSMUSG00000033214	Slitrk5	2610019D03Rik	SLIT and NTRK-like family, member 5	protein-coding
chr5-82	chr5	83598023	83598215	+	8.32	0.833	Intergenic	Intergenic	186101	NM_153801	243078	Mm.126783	NM_153801	ENSMUSG00000049537	Tecrl	D330017N19Rik|Srd5a2l2	trans-2,3-enoyl-CoA reductase-like	protein-coding
chr10-20	chr10	80286542	80286734	+	8.32	0.647	Intergenic	Intergenic	-2763	NM_001301034	18245	Mm.398119	NM_008753	ENSMUSG00000035242	Oaz1	AZ-1|AZ1|Antizyme|ODC-Az|Oaz	ornithine decarboxylase antizyme 1	protein-coding
chr3-110	chr3	106528847	106529039	+	8.32	0.909	intron (NM_028081, intron 1 of 2)	intron (NM_028081, intron 1 of 2)	4343	NM_001286685	321000	Mm.259638	NM_028081	ENSMUSG00000056260	Lrif1	2010012G17Rik|4933421E11Rik|AI450568	ligand dependent nuclear receptor interacting factor 1	protein-coding
chr12-35	chr12	32636511	32636703	+	8.32	0.667	Intergenic	Intergenic	-1497	NM_153198	73389	Mm.390461	NM_153198	ENSMUSG00000002996	Hbp1	1700058O05Rik|BE629963|C330012F01Rik|C86454	high mobility group box transcription factor 1	protein-coding
chr8-60	chr8	7507038	7507230	+	8.32	0.885	Intergenic	Intergenic	1153639	NM_010111	13642	Mm.209813	NM_010111	ENSMUSG00000001300	Efnb2	ELF-2|Epl5|Eplg5|Htk-L|LERK-5|Lerk5|NLERK-1	ephrin B2	protein-coding
chr2-35	chr2	152296912	152297104	+	8.32	0.792	Intergenic	RLTR18-int|LTR|ERVK	-5791	NM_176950	319579	Mm.190454	NM_176950	ENSMUSG00000049560	Defb20	9230107O10Rik|BD-20|mBD-20	defensin beta 20	protein-coding
chr12-10	chr12	36758638	36758830	+	8.32	0.857	intron (NM_025359, intron 1 of 5)	intron (NM_025359, intron 1 of 5)	10331	NM_025359	66109	Mm.254663	NM_025359	ENSMUSG00000020577	Tspan13	1100001I23Rik|NET-6|Tm4sf13	tetraspanin 13	protein-coding
chr1-73	chr1	85321923	85322115	+	8.32	0.606	Intergenic	Intergenic	-54878	NM_001037909	620078	Mm.386456	NM_175219	ENSMUSG00000052477	C130026I21Rik	4930565N07Rik	RIKEN cDNA C130026I21 gene	protein-coding
chr3-56	chr3	51238277	51238469	+	8.32	0.818	intron (NM_053089, intron 1 of 19)	AT_rich|Low_complexity|Low_complexity	18435	NM_053089	74838	Mm.275281	NM_053089	ENSMUSG00000063273	Naa15	5730450D16Rik|6330400I15|ASTBDN|Narg1|Tbdn-1|mNAT1	N(alpha)-acetyltransferase 15, NatA auxiliary subunit	protein-coding
chr2-64	chr2	160051909	160052101	+	8.32	0.952	Intergenic	Intergenic	101225	NM_001033411	329554	Mm.291144	NM_001033411	ENSMUSG00000074623	Gm826	-	predicted gene 826	protein-coding
chr8-81	chr8	108584574	108584766	+	8.32	0.778	intron (NM_010901, intron 1 of 9)	intron (NM_010901, intron 1 of 9)	1167	NM_010901	18021	Mm.383185	NM_010901	ENSMUSG00000031902	Nfatc3	C80703|D8Ertd281e|NFAT4|NFATx	nuclear factor of activated T cells, cytoplasmic, calcineurin dependent 3	protein-coding
chr5-83	chr5	115460695	115460887	+	8.32	0.815	promoter-TSS (NM_029012)	promoter-TSS (NM_029012)	-742	NM_029012	74585	Mm.355894	NM_029012	ENSMUSG00000029550	Sppl3	4833416I09Rik|Psl4|Usmg3	signal peptide peptidase 3	protein-coding
chr16-70	chr16	90312155	90312347	+	8.32	0.952	Intergenic	B2_Mm1t|SINE|B2	-27503	NM_001358402	224432	Mm.439811	NM_178923	ENSMUSG00000022983	Scaf4	AA517739|Sfrs15|Sra4|Srsf15	SR-related CTD-associated factor 4	protein-coding
chr6-66	chr6	113690840	113691032	+	8.32	0.704	promoter-TSS (NM_024206)	promoter-TSS (NM_024206)	-261	NM_024206	110379	Mm.29296	NM_024206	ENSMUSG00000030298	Sec13	1110003H02Rik|Sec13l1|Sec13r	SEC13 homolog, nuclear pore and COPII coat complex component	protein-coding
chr13-78	chr13	112928666	112928858	+	8.32	0.84	Intergenic	Intergenic	-149897	NM_001168405	77318	Mm.159895	NM_029898	ENSMUSG00000049985	Ankrd55	C030011J08Rik	ankyrin repeat domain 55	protein-coding
chr17-14	chr17	66377040	66377232	+	8.32	0.864	intron (NM_001025572, intron 6 of 12)	intron (NM_001025572, intron 6 of 12)	49250	NM_001025572	106585	Mm.34706	NM_001025572	ENSMUSG00000034647	Ankrd12	2900001A12Rik|AI447928|ANCO-2|AV347965|GAC-1|mKIAA0874	ankyrin repeat domain 12	protein-coding
chr10-28	chr10	61960120	61960312	+	8.32	0.769	intron (NM_001358965, intron 3 of 3)	B1_Mur1|SINE|Alu	10289	NM_011157	19073	Mm.338790	NM_011157	ENSMUSG00000020077	Srgn	Prg|Prg1|Sgc	serglycin	protein-coding
chr3-108	chr3	106125291	106125483	+	8.32	0.808	Intergenic	Intergenic	83713	NM_178412	229688	Mm.261645	NM_178412	ENSMUSG00000027902	Chil6	BYm|Chil8	chitinase-like 6	protein-coding
chr6-14	chr6	131128792	131128984	+	8.32	0.923	Intergenic	Intergenic	68492	NM_001170851	16633	Mm.4783	NM_008462	ENSMUSG00000030187	Klra2	Klra30|Ly49b	killer cell lectin-like receptor, subfamily A, member 2	protein-coding
chr8-123	chr8	40600133	40600325	+	8.32	0.909	Intergenic	AT_rich|Low_complexity|Low_complexity	127803	NM_001113326	20288	Mm.239291	NM_031195	ENSMUSG00000025044	Msr1	MRS-A|MSR|MSR-A|SR-AI|SR-AII|Scara1|Scvr	macrophage scavenger receptor 1	protein-coding
chr10-21	chr10	107630617	107630809	+	8.32	0.852	intron (NM_027892, intron 1 of 25)	intron (NM_027892, intron 1 of 25)	31257	NM_027892	17931	Mm.422959	NM_027892	ENSMUSG00000019907	Ppp1r12a	1200015F06Rik|5730577I22Rik|AA792106|AV099298|D10Ertd625e|Mypt1	protein phosphatase 1, regulatory subunit 12A	protein-coding
chr8-47	chr8	53340328	53340520	+	8.32	0.724	Intergenic	Intergenic	-101541	NR_151738	330767	Mm.246790	NR_151738	ENSMUSG00000110013	1190028D05Rik	-	RIKEN cDNA 1190028D05 gene	ncRNA
chr11-100	chr11	79847648	79847840	+	8.32	0.679	TTS (NM_199196)	TTS (NM_199196)	41136	NM_199196	52615	Mm.283410	NM_199196	ENSMUSG00000017548	Suz12	2610028O16Rik|AI195385|AU016842|AW536442|D11Ertd530e|mKIAA0160	SUZ12 polycomb repressive complex 2 subunit	protein-coding
chr1-20	chr1	130713890	130714082	+	8.32	0.741	Intergenic	(TTAA)n|Simple_repeat|Simple_repeat	-225110	NM_009911	12767	Mm.1401	NM_009911	ENSMUSG00000045382	Cxcr4	CD184|CXC-R4|CXCR-4|Cmkar4|LESTR|PB-CKR|PBSF/SDF-1|Sdf1r|b2b220Clo	chemokine (C-X-C motif) receptor 4	protein-coding
chr10-67	chr10	31244679	31244871	+	8.32	0.793	intron (NM_001146349, intron 2 of 5)	intron (NM_001146349, intron 2 of 5)	-79011	NM_001359365	21987	Mm.439966	NM_009413	ENSMUSG00000000296	Tpd52l1	D53	tumor protein D52-like 1	protein-coding
chr6-11	chr6	68939930	68940122	+	8.32	0.828	Intergenic	Intergenic	337142	NR_004434	19783		NR_004434	ENSMUSG00000106222	Rprl1	Rmrp2|Rpr|Rprh2	ribonuclease P RNA-like 1	ncRNA
chr1-100	chr1	9762699	9762891	+	8.32	0.783	Intergenic	Intergenic	-24332	NM_173443	70675	Mm.274493	NM_173443	ENSMUSG00000045210	Vcpip1	4932442A08|5730421J18Rik|5730538E15Rik|VCIP135|mKIAA1850	valosin containing protein (p97)/p47 complex interacting protein 1	protein-coding
chr14-47	chr14	85504305	85504497	+	8.32	0.905	Intergenic	Intergenic	-628170	NR_015539	319903	Mm.440481	NR_015539	ENSMUSG00000115529	9630013A20Rik	lncOL1	RIKEN cDNA 9630013A20 gene	ncRNA
chr14-9	chr14	95774085	95774277	+	8.32	0.905	Intergenic	Intergenic	-506292	NM_001358241	66732	Mm.75060	NM_025733	ENSMUSG00000034689	Spertl	4921530L21Rik	spermatid associated like	protein-coding
chr10-58	chr10	113411386	113411578	+	7.86	0.852	Intergenic	(TAAA)n|Simple_repeat|Simple_repeat	826944	NM_146241	237553	Mm.445550	NM_146241	ENSMUSG00000050663	Trhde	9330155P21Rik	TRH-degrading enzyme	protein-coding
chr1-93	chr1	150992481	150992673	+	7.86	0.87	Intergenic	AT_rich|Low_complexity|Low_complexity	776992	NM_001305632	18783	Mm.4186	NM_008869	ENSMUSG00000056220	Pla2g4a	Pla2g4|cPLA2|cPLA2-alpha|cPLA2alpha	phospholipase A2, group IVA (cytosolic, calcium-dependent)	protein-coding
chr13-18	chr13	65210312	65210504	+	7.86	0.731	intron (NM_001083901, intron 2 of 12)	RCHARR1|DNA|MER1_type	3882	NM_133680	66631	Mm.239196	NM_133680	ENSMUSG00000038212	Mfsd14b	5730414C17Rik|AU045608|AW539692|Hiatl1	major facilitator superfamily domain containing 14B	protein-coding
chr6-13	chr6	73161978	73162170	+	7.86	0.88	intron (NM_001164669, intron 2 of 76)	intron (NM_001164669, intron 2 of 76)	9551	NM_001164669	330355	Mm.333166	NM_001164669	ENSMUSG00000052861	Dnah6	9830168K20|A730004I20Rik|Dnahc6|mKIAA1697|mdhc6	dynein, axonemal, heavy chain 6	protein-coding
chr1-105	chr1	26939498	26939690	+	7.86	0.944	Intergenic	(TAAAA)n|Simple_repeat|Simple_repeat	-195289	NM_001033764	210940	Mm.297614	NM_001033764	ENSMUSG00000073722	4931408C20Rik	-	RIKEN cDNA 4931408C20 gene	protein-coding
chr1-106	chr1	28124534	28124726	+	7.86	0.591	Intergenic	Intergenic	183739	NR_151583	433281	Mm.329306	NR_151583	ENSMUSG00000101514	Gm5524	AI875557|EG433281	predicted gene 5524	ncRNA
chr14-15	chr14	33347946	33348138	+	7.86	0.821	intron (NM_001081221, intron 5 of 20)	B3|SINE|B2	21335	NM_001081221	319955	Mm.318310	NM_001081221	ENSMUSG00000054051	Ercc6	4732403I04|C130058G22Rik|CSB	excision repair cross-complementing rodent repair deficiency, complementation group 6	protein-coding
chr14-33	chr14	51987882	51988074	+	7.86	0.8	Intergenic	Intergenic	-22814	NR_045736	75377	Mm.402100	NR_045736	ENSMUSG00000115540	4930597G03Rik	-	RIKEN cDNA 4930597G03 gene	ncRNA
chr16-49	chr16	33249815	33250007	+	7.86	0.85	Intergenic	B1_Mus1|SINE|Alu	-1631	NM_080557	69150	Mm.28196	NM_080557	ENSMUSG00000022808	Snx4	1810036H14Rik|AI037066	sorting nexin 4	protein-coding
chr6-27	chr6	37575940	37576132	+	7.86	0.677	Intergenic	Zaphod2|DNA|Tip100	95863	NM_145364	208665	Mm.262635	NM_145364	ENSMUSG00000038641	Akr1d1	-	aldo-keto reductase family 1, member D1	protein-coding
chr5-105	chr5	64704336	64704528	+	7.86	0.852	intron (NM_001310611, intron 15 of 21)	Lx7|LINE|L1	82836	NM_001289514	57915	Mm.286353	NM_019636	ENSMUSG00000029174	Tbc1d1	1110062G02Rik|AI385682|AW555803|Nob1|Nobq1|Tbc1|mKIAA1108	TBC1 domain family, member 1	protein-coding
chr14-51	chr14	98511969	98512161	+	7.86	0.783	intron (NM_001038610, intron 1 of 10)	AT_rich|Low_complexity|Low_complexity	56919	NM_007826	13134	Mm.320593	NM_007826	ENSMUSG00000055639	Dach1	Dac|Dach	dachshund family transcription factor 1	protein-coding
chr2-57	chr2	89258830	89259022	+	7.86	0.864	promoter-TSS (NM_146970)	promoter-TSS (NM_146970)	-358	NM_146970	258972	Mm.223363	NM_146970	ENSMUSG00000075088	Olfr1239	MOR231-3	olfactory receptor 1239	protein-coding
chr6-25	chr6	13609444	13609636	+	7.86	0.864	intron (NM_175312, intron 2 of 4)	intron (NM_175312, intron 2 of 4)	18426	NM_175312	101148	Mm.354863	NM_175312	ENSMUSG00000042742	Bmt2	AI666701|B630005N14Rik	base methyltransferase of 25S rRNA 2	protein-coding
chr7-35	chr7	111494164	111494356	+	7.86	0.9	intron (NM_175677, intron 3 of 7)	B3|SINE|B2	7603	NM_175677	319236	Mm.425502	NM_175677	ENSMUSG00000057143	Trim12c	9230105E10Rik|Trim12-2	tripartite motif-containing 12C	protein-coding
chr12-12	chr12	91995868	91996060	+	7.86	0.895	Intergenic	Intergenic	-18487	NM_010050	13371	Mm.21389	NM_010050	ENSMUSG00000007682	Dio2	5DII|AI324267|DIOII	deiodinase, iodothyronine, type II	protein-coding
chr8-76	chr8	35218421	35218613	+	7.86	0.643	intron (NM_026432, intron 1 of 5)	intron (NM_026432, intron 1 of 5)	900	NM_026432	67887	Mm.290353	NM_026432	ENSMUSG00000031532	Saraf	1810045K07Rik|Tmem66	store-operated calcium entry-associated regulatory factor	protein-coding
chr14-18	chr14	57506365	57506557	+	7.86	0.69	intron (NM_001360643, intron 1 of 24)	intron (NM_001360643, intron 1 of 24)	781	NM_001360643	76007	Mm.31417	NM_029498	ENSMUSG00000021945	Zmym2	5830413P05Rik|FIM|MYM|RAMP|SCLL|Zfp198|Znf198	zinc finger, MYM-type 2	protein-coding
chr3-23	chr3	78958708	78958900	+	7.86	0.71	Intergenic	AT_rich|Low_complexity|Low_complexity	-9007	NM_001099624	76089	Mm.31220	NM_001099624	ENSMUSG00000062232	Rapgef2	5830453M24Rik|CNRasGEF|Pdzgef1|RA-GEF-1|mKIAA0313|nRapGEP	Rap guanine nucleotide exchange factor (GEF) 2	protein-coding
chr8-122	chr8	27270085	27270277	+	7.86	0.667	intron (NM_199042, intron 1 of 2)	intron (NM_199042, intron 1 of 2)	1540	NM_199042	73754	Mm.383241	NM_199042	ENSMUSG00000037214	Thap1	4833431A01Rik|AW490810	THAP domain containing, apoptosis associated protein 1	protein-coding
chr19-25	chr19	20887037	20887229	+	7.86	0.84	intron (NM_028953, intron 15 of 20)	(TA)n|Simple_repeat|Simple_repeat	-85087	NM_011921	26358	Mm.14609	NM_011921	ENSMUSG00000024747	Aldh1a7	AI987940|Ahd2-like|Aldh-pb|Aldh1a4|Aldhpb	aldehyde dehydrogenase family 1, subfamily A7	protein-coding
chr3-61	chr3	74170583	74170775	+	7.86	0.87	Intergenic	Intergenic	-349480	NR_040450	100504692	Mm.394454	NR_040450	ENSMUSG00000104096	Gm20356	-	predicted gene, 20356	ncRNA
chr7-25	chr7	3247780	3247972	+	7.86	0.9	intron (NM_001033431, intron 1 of 9)	intron (NM_001033431, intron 1 of 9)	1865	NM_001033431	378425	Mm.277152	NM_001033431	ENSMUSG00000078817	Nlrp12	Nalp12|PYPAF7|monarch-1	NLR family, pyrin domain containing 12	protein-coding
chr5-138	chr5	82605655	82605847	+	7.86	0.704	Intergenic	Intergenic	-52013	NR_138557	67327	Mm.87058	NR_138557		1700031L13Rik	-	RIKEN cDNA 1700031L13 gene	ncRNA
chr6-70	chr6	119951802	119951994	+	7.86	0.741	intron (NM_001185021, intron 2 of 25)	B3A|SINE|B2	32431	NR_030487	735290		NR_030487	ENSMUSG00000076217	Mir706	Mirn706|mir-706|mmu-mir-706	microRNA 706	ncRNA
chr2-109	chr2	126489497	126489689	+	7.86	0.739	intron (NM_001271470, intron 1 of 8)	intron (NM_001271470, intron 1 of 8)	11495	NM_001355109	14391	Mm.293266	NM_010249	ENSMUSG00000027361	Gabpb1	BABPB2|E4TF1|E4TF1-47|E4TF1-53|E4Tf1B|GABPB|GABPB-1|GABPB-2|GABPB1-1|GABPB1-2|NRF2B1|NRF2B2	GA repeat binding protein, beta 1	protein-coding
chr10-34	chr10	114791139	114791331	+	7.86	0.667	intron (NM_001359472, intron 3 of 6)	AT_rich|Low_complexity|Low_complexity	8070	NM_001359470	67226	Mm.29647	NM_133683	ENSMUSG00000069520	Tmem19	2810428F02Rik|AW125171	transmembrane protein 19	protein-coding
chr2-116	chr2	132396529	132396721	+	7.86	0.85	intron (NM_001355651, intron 2 of 19)	B2_Mm2|SINE|B2	7359	NM_027096	74182	Mm.211211	NM_027096	ENSMUSG00000027346	Gpcpd1	2310004G06Rik|2310032D16Rik|AU015213|Gde5|Prei4|mKIAA1434	glycerophosphocholine phosphodiesterase 1	protein-coding
chr3-29	chr3	16084959	16085151	+	7.86	0.952	intron (NM_172677, intron 2 of 5)	intron (NM_172677, intron 2 of 5)	1890	NM_001358042	229096	Mm.23834	NM_172677	ENSMUSG00000047213	Ythdf3	9130022A11Rik	YTH N6-methyladenosine RNA binding protein 3	protein-coding
chr13-15	chr13	91261424	91261616	+	7.86	0.75	intron (NM_025770, intron 3 of 7)	intron (NM_025770, intron 3 of 7)	102072	NM_025770	66795	Mm.235385	NM_025770	ENSMUSG00000021619	Atg10	5330424L23Rik|5430428K15Rik|AI852123|APG10|Agp10|Apg10l|Apg10p|Atg10l	autophagy related 10	protein-coding
chr2-54	chr2	69127929	69128121	+	7.86	0.857	intron (NM_021022, intron 11 of 27)	intron (NM_021022, intron 11 of 27)	52648	NM_021022	27413	Mm.439855	NM_021022	ENSMUSG00000027048	Abcb11	ABC16|Bsep|Lith1|PFIC2|PGY4|SPGP	ATP-binding cassette, sub-family B (MDR/TAP), member 11	protein-coding
chr12-41	chr12	64190017	64190209	+	7.86	0.957	Intergenic	(TTTAA)n|Simple_repeat|Simple_repeat	401339	NR_131949	73309	Mm.276558	NR_131949		Spanxn4	1700047L15Rik	SPANX family, member N4	ncRNA
chr2-120	chr2	153566538	153566730	+	7.86	0.944	promoter-TSS (NM_007896)	promoter-TSS (NM_007896)	-389	NM_007896	13589	Mm.143877	NM_007896	ENSMUSG00000027479	Mapre1	5530600P05Rik|AI462499|AI504412|AW260097|BIM1p|D2Ertd459e|Eb1	microtubule-associated protein, RP/EB family, member 1	protein-coding
chr17-28	chr17	12238330	12238522	+	7.86	0.81	intron (NM_016694, intron 10 of 11)	intron (NM_016694, intron 10 of 11)	-73724	NM_026644	68262	Mm.258300	NM_026644	ENSMUSG00000023827	Agpat4	1500003P24Rik	1-acylglycerol-3-phosphate O-acyltransferase 4 (lysophosphatidic acid acyltransferase, delta)	protein-coding
chr2-63	chr2	149175738	149175930	+	7.86	0.857	Intergenic	Intergenic	-55151	NM_021405	58214	Mm.117117	NM_021405	ENSMUSG00000033156	Cst10	DD72	cystatin 10 (chondrocytes)	protein-coding
chr2-68	chr2	24006495	24006687	+	7.86	0.864	Intergenic	(TA)n|Simple_repeat|Simple_repeat	-2101	NM_027163	69677	Mm.45901	NM_027163	ENSMUSG00000026985	Il1f8	2310043N20Rik|Il36b	interleukin 1 family, member 8	protein-coding
chr1-78	chr1	88371241	88371433	+	7.86	0.643	Intergenic	AT_rich|Low_complexity|Low_complexity	48433	NM_027966	71863	Mm.179627	NM_027966	ENSMUSG00000036574	Tex44	1700019O17Rik	testis expressed 44	protein-coding
chr4-42	chr4	9577802	9577994	+	7.86	0.87	intron (NM_001290367, intron 1 of 22)	AT_rich|Low_complexity|Low_complexity	-7034	NM_001177853	65973	Mm.222206	NM_023066	ENSMUSG00000028207	Asph	2310005F16Rik|3110001L23Rik|AI848629|AW261690|AW561901|BAH|C79816|cI-37	aspartate-beta-hydroxylase	protein-coding
chr4-76	chr4	120670897	120671089	+	7.86	0.773	intron (NM_133716, intron 1 of 9)	RMER1C|Other|Other	18859	NM_133716	69780	Mm.271819	NM_133716	ENSMUSG00000032870	Smap2	1810031K02Rik|AA408614|Smap1l	small ArfGAP 2	protein-coding
chr15-34	chr15	72865470	72865662	+	7.86	0.741	intron (NM_001164642, intron 4 of 16)	intron (NM_001164642, intron 4 of 16)	20676	NM_029640	76510	Mm.158902	NM_029640	ENSMUSG00000047921	Trappc9	1810044A24Rik|2900005P22Rik|4632408O18Rik|Ibp|Nibp|TRS130|mKIAA1882	trafficking protein particle complex 9	protein-coding
chr4-45	chr4	37470922	37471114	+	7.86	0.864	Intergenic	Intergenic	274582	NR_151605	102636890	Mm.109154	NR_151605	ENSMUSG00000086026	Gm12374	-	predicted gene 12374	ncRNA
chrX-93	chrX	121327997	121328189	+	7.86	0.742	Intergenic	Intergenic	-78574	NR_038052	22314	Mm.458976	NM_009494	ENSMUSG00000057021	Vmn2r-ps159	V2r8|V2r9|Vmn2r-ps160	vomeronasal 2, receptor, pseudogene 159	pseudo
chr17-25	chr17	77987708	77987900	+	7.86	0.76	Intergenic	AT_rich|Low_complexity|Low_complexity	-611784	NM_015800	50766	Mm.311912	NM_015800	ENSMUSG00000024074	Crim1	AU015004	cysteine rich transmembrane BMP regulator 1 (chordin like)	protein-coding
chr6-19	chr6	87006844	87007036	+	7.86	0.864	intron (NM_013528, intron 5 of 18)	(TTAA)n|Simple_repeat|Simple_repeat	14100	NM_013528	14583	Mm.19893	NM_013528	ENSMUSG00000029992	Gfpt1	2810423A18Rik|AI324119|AI449986|GFA|GFAT|GFAT1|GFAT1m|Gfpt	glutamine fructose-6-phosphate transaminase 1	protein-coding
chr14-10	chr14	27772371	27772563	+	7.86	0.85	intron (NM_145221, intron 6 of 21)	intron (NM_145221, intron 6 of 21)	11270	NM_145221	72993	Mm.202322	NM_145221	ENSMUSG00000040760	Appl1	2900057D21Rik|7330406P05Rik|AI585782|AW209077|BB022931|C88264|DIP13	adaptor protein, phosphotyrosine interaction, PH domain and leucine zipper containing 1	protein-coding
chr1-163	chr1	28424273	28424465	+	7.86	0.913	Intergenic	Intergenic	412728	NM_001013750	210962	Mm.214178	NM_001013750	ENSMUSG00000048411	Gm597	-	predicted gene 597	protein-coding
chr12-14	chr12	3234970	3235162	+	7.86	0.857	promoter-TSS (NR_015551)	promoter-TSS (NR_015551)	-725	NR_015551	74173	Mm.309774	NM_028796	ENSMUSG00000079179	Rab10os	1700012B15Rik|1810036A22Rik	RAB10, member RAS oncogene family, opposite strand	ncRNA
chr1-132	chr1	96902139	96902331	+	7.86	0.792	Intergenic	AT_rich|Low_complexity|Low_complexity	208216	NR_040473	74689	Mm.399187	NR_040473	ENSMUSG00000100518	4930440C22Rik	-	RIKEN cDNA 4930440C22 gene	ncRNA
chr10-57	chr10	107672738	107672930	+	7.86	0.643	intron (NM_027892, intron 5 of 25)	intron (NM_027892, intron 5 of 25)	73378	NM_027892	17931	Mm.422959	NM_027892	ENSMUSG00000019907	Ppp1r12a	1200015F06Rik|5730577I22Rik|AA792106|AV099298|D10Ertd625e|Mypt1	protein phosphatase 1, regulatory subunit 12A	protein-coding
chr17-34	chr17	37714060	37714252	+	7.86	0.826	Intergenic	AT_rich|Low_complexity|Low_complexity	-1790	NM_146289	258286	Mm.377415	NM_146289	ENSMUSG00000092292	Olfr113	MOR218-9	olfactory receptor 113	protein-coding
chr1-144	chr1	157468479	157468671	+	7.86	0.792	intron (NM_028250, intron 5 of 7)	AT_rich|Low_complexity|Low_complexity	63325	NM_026683	72482	Mm.288249	NM_026683	ENSMUSG00000033701	Acbd6	0610010G04Rik|2610100E10Rik	acyl-Coenzyme A binding domain containing 6	protein-coding
chr1-91	chr1	142278531	142278723	+	7.86	0.731	intron (NM_001081027, intron 7 of 27)	intron (NM_001081027, intron 7 of 27)	135793	NM_001081027	240776	Mm.483845	NM_001081027	ENSMUSG00000052726	Kcnt2	E330038N15Rik|Slick	potassium channel, subfamily T, member 2	protein-coding
chr9-63	chr9	72412102	72412294	+	7.86	0.703	intron (NM_001033536, intron 1 of 8)	L1Md_F2|LINE|L1	32151	NM_001033536	319758	Mm.32081	NM_001033536	ENSMUSG00000037674	Rfx7	2510005N23Rik|9930116O05Rik|D130086K05Rik|Rfxdc2	regulatory factor X, 7	protein-coding
chr16-31	chr16	74910645	74910837	+	7.86	0.783	intron (NM_001358492, intron 1 of 26)	intron (NM_001358492, intron 1 of 26)	182274	NM_001358491	268902	Mm.171736	NM_175549	ENSMUSG00000052516	Robo2	2600013A04Rik|9430089E08Rik|BB097918|D230004I22Rik|mKIAA1568	roundabout guidance receptor 2	protein-coding
chr2-23	chr2	46167846	46168038	+	7.86	0.76	Intergenic	Intergenic	615817	NR_040497	69405	Mm.396184	NR_040497	ENSMUSG00000086202	1700019E08Rik	-	RIKEN cDNA 1700019E08 gene	ncRNA
chr1-143	chr1	148377259	148377451	+	7.86	0.893	intron (NM_001357571, intron 3 of 8)	intron (NM_001357571, intron 3 of 8)	32538	NM_001357572	215378	Mm.441817	NM_153539	ENSMUSG00000035131	Brinp3	B830045N13Rik|Fam5c	bone morphogenetic protein/retinoic acid inducible neural specific 3	protein-coding
chrX-103	chrX	150957082	150957274	+	7.86	0.833	Intergenic	MurERV4_19-int|LTR|ERVK	40633	NM_029199	75185	Mm.159452	NM_029199	ENSMUSG00000025051	Samt4	4930542N07Rik	spermatogenesis associated multipass transmembrane protein 4	protein-coding
chr4-55	chr4	146769522	146769714	+	7.86	0.792	intron (NM_001039209, intron 1 of 2)	intron (NM_001039209, intron 1 of 2)	-157768	NM_001014397	433804	Mm.332047	NM_001014397	ENSMUSG00000065999	Zfp985	Gm13154	zinc finger protein 985	protein-coding
chr8-82	chr8	7173204	7173396	+	7.86	0.708	Intergenic	Intergenic	1487473	NM_010111	13642	Mm.209813	NM_010111	ENSMUSG00000001300	Efnb2	ELF-2|Epl5|Eplg5|Htk-L|LERK-5|Lerk5|NLERK-1	ephrin B2	protein-coding
chr1-40	chr1	151805888	151806080	+	7.86	0.821	intron (NM_008869, intron 1 of 17)	intron (NM_008869, intron 1 of 17)	2436	NM_008869	18783	Mm.4186	NM_008869	ENSMUSG00000056220	Pla2g4a	Pla2g4|cPLA2|cPLA2-alpha|cPLA2alpha	phospholipase A2, group IVA (cytosolic, calcium-dependent)	protein-coding
chr8-98	chr8	30885695	30885887	+	7.86	0.87	Intergenic	Intergenic	-555683	NM_153135	210801	Mm.248433	NM_153135	ENSMUSG00000063626	Unc5d	D930029E11Rik|Unc5h4|mKIAA1777	unc-5 netrin receptor D	protein-coding
chr5-131	chr5	69349902	69350094	+	7.86	0.9	Intergenic	Intergenic	382950	NM_175519	243043	Mm.234821	NM_175519	ENSMUSG00000037653	Kctd8	A730087N02Rik	potassium channel tetramerisation domain containing 8	protein-coding
chr18-19	chr18	36759771	36759963	+	7.86	0.75	intron (NM_175375, intron 9 of 33)	B2_Mm2|SINE|B2	39610	NM_175375	108857	Mm.482287	NM_175375	ENSMUSG00000024483	Ankhd1	1110004O12Rik|4933432B13Rik|9130019P20Rik|A530027J04Rik|A630021B20Rik|AA571404|Mask|mFLJ00246|mKIAA1085	ankyrin repeat and KH domain containing 1	protein-coding
chr3-30	chr3	21372814	21373006	+	7.86	0.895	Intergenic	B1_Mus1|SINE|Alu	-602664	NM_030732	81004	Mm.202966	NM_030732	ENSMUSG00000027630	Tbl1xr1	8030499H02Rik|A630076E03Rik|AW539987|C21|C230089I12Rik|DC42|Ira1|TBLR1	transducin (beta)-like 1X-linked receptor 1	protein-coding
chr2-90	chr2	79168974	79169166	+	7.86	0.76	3' UTR (NM_010576, exon 28 of 28)	3' UTR (NM_010576, exon 28 of 28)	73487	NM_010576	16401	Mm.31903	NM_010576	ENSMUSG00000027009	Itga4	CD49D|Itga4B	integrin alpha 4	protein-coding
chr1-161	chr1	11497168	11497360	+	7.86	0.815	intron (NM_001160370, intron 1 of 6)	intron (NM_001160370, intron 1 of 6)	93078	NM_001310451	320492	Mm.52021	NM_177173	ENSMUSG00000057715	A830018L16Rik	-	RIKEN cDNA A830018L16 gene	protein-coding
chr17-47	chr17	20724927	20725119	+	7.86	0.905	intron (NM_001104572, intron 1 of 5)	AT_rich|Low_complexity|Low_complexity	8200	NM_001104572	224582	Mm.469851	NM_001104572	ENSMUSG00000091259	Vmn2r110	EG224582	vomeronasal 2, receptor 110	protein-coding
chr8-128	chr8	68857084	68857276	+	7.86	0.808	intron (NM_175188, intron 4 of 7)	(TTA)n|Simple_repeat|Simple_repeat	-53020	NM_001166375	72925	Mm.380457	NM_175188	ENSMUSG00000036469	2023-03-01	2900024D24Rik|BB085186	membrane-associated ring finger (C3HC4) 1	protein-coding
chr4-51	chr4	129102032	129102224	+	7.86	0.846	TTS (NM_153541)	TTS (NM_153541)	15934	NM_153541	215627	Mm.428660	NM_153541	ENSMUSG00000048485	Zbtb8b	AV220464|BC023839|BOZF1|Zbtb8	zinc finger and BTB domain containing 8b	protein-coding
chr13-24	chr13	90599465	90599657	+	7.86	0.864	Intergenic	Intergenic	370289	NM_025335	66074	Mm.241387	NM_025335	ENSMUSG00000012422	Tmem167	0610041E09Rik|5730424F14Rik|AU041184|AW537806|Gm10085|Tmem167a	transmembrane protein 167	protein-coding
chr6-73	chr6	128795136	128795328	+	7.86	0.714	Intergenic	MTD-int|LTR|MaLR	-18899	NM_030599	80782	Mm.6180	NM_030599	ENSMUSG00000079298	Klrb1b	Klrb1d|Ly55b|Ly55d|NKR-P1B|NKR-P1D|Nkrp1-b|Nkrp1b|Nkrp1d|ly-55b|ly-55d	killer cell lectin-like receptor subfamily B member 1B	protein-coding
chr16-15	chr16	36828772	36828964	+	7.86	0.741	promoter-TSS (NM_001113401)	promoter-TSS (NM_001113401)	382	NM_177128	320299	Mm.222934	NM_177128	ENSMUSG00000022837	Iqcb1	6820449I09Rik|AV128382|NPHP5	IQ calmodulin-binding motif containing 1	protein-coding
chr8-139	chr8	120007079	120007271	+	7.86	0.87	Intergenic	Intergenic	-15000	NM_172285	234779	Mm.192699	NM_172285	ENSMUSG00000034330	Plcg2	PLC-gamma-2|PLCgamma2|Plcg-2	phospholipase C, gamma 2	protein-coding
chr17-24	chr17	40586764	40586956	+	7.39	0.857	Intergenic	(TTTA)n|Simple_repeat|Simple_repeat	-70111	NM_001177584	100126778	Mm.422023	NM_001177584	ENSMUSG00000090747	Esp8	Gm17495	exocrine gland secreted peptide 8	protein-coding
chr13-22	chr13	74629464	74629656	+	7.39	0.773	intron (NM_146231, intron 1 of 3)	B1_Mus1|SINE|Alu	1838	NM_146231	235956		NM_146231	ENSMUSG00000069208	Zfp825	-	zinc finger protein 825	protein-coding
chr1-44	chr1	85090336	85090528	+	7.39	0.72	intron (NM_213615, intron 4 of 6)	intron (NM_213615, intron 4 of 6)	15996	NM_213615	381287	Mm.487565	NM_213615	ENSMUSG00000089844	A530032D15Rik	Gm1888	RIKEN cDNA A530032D15Rik gene	protein-coding
chr1-148	chr1	170383288	170383480	+	7.39	0.889	Intergenic	(TAA)n|Simple_repeat|Simple_repeat	-21084	NM_183355	18514	Mm.43358	NM_008783	ENSMUSG00000052534	Pbx1	2310056B04Rik|D230003C07Rik|Pbx-1	pre B cell leukemia homeobox 1	protein-coding
chr18-24	chr18	6765714	6765906	+	7.39	0.833	intron (NM_001278447, intron 1 of 6)	(TTTA)n|Simple_repeat|Simple_repeat	645	NM_001278447	19330	Mm.132802	NM_181070	ENSMUSG00000073639	Rab18	AA959686	RAB18, member RAS oncogene family	protein-coding
chr13-77	chr13	104616269	104616461	+	7.39	0.773	intron (NM_001289475, intron 22 of 25)	intron (NM_001289475, intron 22 of 25)	-51677	NM_001361085	218543	Mm.458176	NM_172592	ENSMUSG00000032621	Srek1	8430401B01|AI450757|AI462342|SRrp508|SRrp86|Sfrs12|Srsf12	splicing regulatory glutamine/lysine-rich protein 1	protein-coding
chr15-28	chr15	50658363	50658555	+	7.39	0.625	intron (NM_001310481, intron 3 of 5)	AT_rich|Low_complexity|Low_complexity	62136	NM_001310485	83925	Mm.30466	NM_032000	ENSMUSG00000038679	Trps1	AI115454|AI447310|D15Ertd586e	transcriptional repressor GATA binding 1	protein-coding
chr13-17	chr13	107612838	107613030	+	7.39	0.85	intron (NM_001360897, intron 29 of 30)	intron (NM_001360897, intron 29 of 30)	114104	NM_029665	76582	Mm.132208	NM_029665	ENSMUSG00000042590	Ipo11	1700081H05Rik|2510001A17Rik|AI314624|AW555235|E330021B14Rik|Ranbp11	importin 11	protein-coding
chr6-12	chr6	71583831	71584023	+	7.39	0.594	Intergenic	Intergenic	-1016	NM_001362200	104263	Mm.260479	NM_173001	ENSMUSG00000053470	Kdm3a	1700105C21Rik|C230043E16Rik|JHDM2a|Jmjd1|Jmjd1a|KDM2A|TGSA|Tsga	lysine (K)-specific demethylase 3A	protein-coding
chr1-213	chr1	104476937	104477129	+	7.39	0.947	Intergenic	AT_rich|Low_complexity|Low_complexity	1424688	NR_037989	100504525	Mm.87065	NR_037989	ENSMUSG00000100684	Gm20268	-	predicted gene, 20268	ncRNA
chr12-24	chr12	70238296	70238488	+	7.39	0.96	Intergenic	B2_Mm2|SINE|B2	21781	NM_009093	20090	Mm.379006	NM_009093	ENSMUSG00000034892	Rps29	-	ribosomal protein S29	protein-coding
chr2-31	chr2	41265085	41265277	+	7.39	0.704	intron (NM_053011, intron 18 of 90)	intron (NM_053011, intron 18 of 90)	1037907	NR_105754	102465171		NR_105754	ENSMUSG00000098660	Mir6336	Gm27584|mmu-mir-6336	microRNA 6336	ncRNA
chr3-93	chr3	87886109	87886301	+	7.39	0.857	intron (NM_001033484, intron 1 of 37)	intron (NM_001033484, intron 1 of 37)	232	NM_001033484	404710	Mm.331133	NM_001033484	ENSMUSG00000028068	Iqgap3	AI593484|D030034H08	IQ motif containing GTPase activating protein 3	protein-coding
chr9-79	chr9	70318705	70318897	+	7.39	0.731	intron (NM_001357494, intron 3 of 14)	B3|SINE|B2	32384	NM_001357494	93836	Mm.29783	NM_033604	ENSMUSG00000032217	Rnf111	ARK|Arkadia	ring finger 111	protein-coding
chr5-71	chr5	100998774	100998966	+	7.39	0.72	intron (NM_139198, intron 1 of 4)	intron (NM_139198, intron 1 of 4)	2354	NM_139198	231507	Mm.34609	NM_139198	ENSMUSG00000029322	Plac8	C15|D5Wsu111e	placenta-specific 8	protein-coding
chr14-22	chr14	84304853	84305045	+	7.39	0.68	Intergenic	Intergenic	170148	NR_153783	102635012	Mm.399509	NR_153783	ENSMUSG00000115043	Gm32455	-	predicted gene, 32455	ncRNA
chr2-37	chr2	160522999	160523191	+	7.39	0.767	intron (NM_009408, intron 8 of 20)	B2_Mm1t|SINE|B2	-33951	NM_021280	18803	Mm.44463	NM_021280	ENSMUSG00000016933	Plcg1	AI894140|Cded|Plc-1|Plc-gamma1|Plcg-1	phospholipase C, gamma 1	protein-coding
chr5-135	chr5	80213978	80214170	+	7.39	0.8	Intergenic	Intergenic	-1235522	NM_001347369	319387	Mm.273631	NM_198702	ENSMUSG00000037605	Adgrl3	5430402I23Rik|CIRL-3|D130075K09Rik|Gm1379|LEC3|Lphn3|mKIAA0768	adhesion G protein-coupled receptor L3	protein-coding
chr7-27	chr7	13025510	13025702	+	7.39	0.773	Intergenic	Intergenic	-17766	NM_001033820	619331	Mm.361832	NM_001033820	ENSMUSG00000034071	Zfp551	9630004E07Rik|Znf551	zinc fingr protein 551	protein-coding
chr3-55	chr3	43650647	43650839	+	7.39	0.613	Intergenic	Intergenic	1531439	NR_045172	72511	Mm.140700	NR_045172	ENSMUSG00000097040	2610316D01Rik	-	RIKEN cDNA 2610316D01 gene	ncRNA
chr1-140	chr1	136310552	136310744	+	7.39	0.654	Intergenic	B2_Mm2|SINE|B2	-1307	NM_028320	72674	Mm.259976	NM_028320	ENSMUSG00000026457	Adipor1	2810031L11Rik|ACDCR1|CGI-45|Paqr1	adiponectin receptor 1	protein-coding
chr2-22	chr2	45929781	45929973	+	7.39	0.889	Intergenic	AT_rich|Low_complexity|Low_complexity	377752	NR_040497	69405	Mm.396184	NR_040497	ENSMUSG00000086202	1700019E08Rik	-	RIKEN cDNA 1700019E08 gene	ncRNA
chr13-76	chr13	101594224	101594416	+	7.39	0.714	intron (NM_022885, intron 4 of 15)	B1_Mur3|SINE|Alu	9062	NM_022885	69048	Mm.402215	NM_022885	ENSMUSG00000021629	Slc30a5	1810010K08Rik|AF233321|ZNT5|ZTL1|ZnT-5|Zntl1	solute carrier family 30 (zinc transporter), member 5	protein-coding
chr10-38	chr10	17144462	17144654	+	7.39	0.731	Intergenic	AT_rich|Low_complexity|Low_complexity	-298476	NM_010828	17684	Mm.272321	NM_010828	ENSMUSG00000039910	Cited2	AI835299|ER154-like|Mrg1|Msg2|p35srj	Cbp/p300-interacting transactivator, with Glu/Asp-rich carboxy-terminal domain, 2	protein-coding
chr7-59	chr7	84404951	84405143	+	7.39	0.864	Intergenic	Intergenic	1030274	NM_001199224	244071	Mm.322829	NM_172902	ENSMUSG00000025754	Agbl1	Ccp4|D430020F16|EG244071|Nna1-l1	ATP/GTP binding protein-like 1	protein-coding
chr1-66	chr1	55068415	55068607	+	7.39	0.783	intron (NM_031179, intron 6 of 24)	intron (NM_031179, intron 6 of 24)	15811	NM_031179	81898	Mm.279736	NM_031179	ENSMUSG00000025982	Sf3b1	155kDa|2810001M05Rik|AA409119|Prp10|SAP155|SF3b155|TA-8|Targ4	splicing factor 3b, subunit 1	protein-coding
chr17-45	chr17	17483329	17483521	+	7.39	0.667	Intergenic	L1VL2|LINE|L1	-27871	NM_025934	67045	Mm.35117	NM_025934	ENSMUSG00000116564	Riok2	2010110K24Rik|2410085M17Rik	RIO kinase 2	protein-coding
chr8-77	chr8	42458024	42458216	+	7.39	0.762	intron (NM_019734, intron 1 of 13)	intron (NM_019734, intron 1 of 13)	1931	NM_019734	11886	Mm.22547	NM_019734	ENSMUSG00000031591	Asah1	2310081N20Rik|AC|Asah	N-acylsphingosine amidohydrolase 1	protein-coding
chr1-167	chr1	45458073	45458265	+	7.39	0.792	intron (NM_007737, intron 30 of 53)	intron (NM_007737, intron 30 of 53)	89786	NM_009930	12825	Mm.249555	NM_009930	ENSMUSG00000026043	Col3a1	AW550625|Col3a-1|Tsk-2|Tsk2	collagen, type III, alpha 1	protein-coding
chr13-37	chr13	109878403	109878595	+	7.39	0.762	intron (NM_011056, intron 3 of 16)	L1_Mur2|LINE|L1	-236439	NR_030644	100124489		NR_030644	ENSMUSG00000076946	Mir582	Mirn582|mir-582|mmu-mir-582	microRNA 582	ncRNA
chr13-63	chr13	81463730	81463922	+	7.39	0.842	intron (NM_054053, intron 83 of 89)	intron (NM_054053, intron 83 of 89)	308317	NM_054053	110789	Mm.288694	NM_054053	ENSMUSG00000069170	Adgrv1	Frings|Gpr98|Mass1|Mgr1|VLGR1	adhesion G protein-coupled receptor V1	protein-coding
chr10-33	chr10	113429967	113430159	+	7.39	0.85	Intergenic	AT_rich|Low_complexity|Low_complexity	808363	NM_146241	237553	Mm.445550	NM_146241	ENSMUSG00000050663	Trhde	9330155P21Rik	TRH-degrading enzyme	protein-coding
chr4-82	chr4	132513881	132514073	+	7.39	0.889	Intergenic	B1_Mus2|SINE|Alu	-16033	NM_010208	14191	Mm.271665	NM_010208	ENSMUSG00000028874	Fgr	Ali18|Mhdaali18	FGR proto-oncogene, Src family tyrosine kinase	protein-coding
chr16-13	chr16	26577639	26577831	+	7.39	0.889	Intergenic	(TAAA)n|Simple_repeat|Simple_repeat	-4056	NM_134103	16180	Mm.253424	NM_008364	ENSMUSG00000022514	Il1rap	6430709H04Rik|AI255955|AV239853|IL-1RAcP	interleukin 1 receptor accessory protein	protein-coding
chr3-60	chr3	73073620	73073812	+	7.39	0.85	intron (NR_040557, intron 2 of 4)	intron (NR_040557, intron 2 of 4)	203443	NR_040557	626082	Mm.428099	NR_040557	ENSMUSG00000103428	Gm20754	-	predicted gene, 20754	ncRNA
chr10-62	chr10	16911706	16911898	+	7.39	0.773	Intergenic	Lx2|LINE|L1	-96214	NR_038020	100504235	Mm.84044	NR_038020	ENSMUSG00000101969	Gm20125	-	predicted gene, 20125	ncRNA
chr3-57	chr3	57553761	57553953	+	7.39	0.741	intron (NM_001357080, intron 2 of 10)	intron (NM_001357080, intron 2 of 10)	13878	NM_001304456	24017	Mm.274360	NM_011883	ENSMUSG00000036503	Rnf13	2010001H16Rik|Rzf	ring finger protein 13	protein-coding
chr11-105	chr11	46545942	46546134	+	7.39	0.8	Intergenic	Intergenic	-7687	NM_001166632	171283	Mm.17771	NM_134248	ENSMUSG00000040405	Havcr1	AI503787|KIM-1|TIM-1|Tim1|Timd1	hepatitis A virus cellular receptor 1	protein-coding
chr2-33	chr2	68843028	68843220	+	7.39	0.857	intron (NM_172856, intron 4 of 9)	intron (NM_172856, intron 4 of 9)	-130733	NM_181547	329416	Mm.90047	NM_181547	ENSMUSG00000034738	Nostrin	Daip2|mDaIP2	nitric oxide synthase trafficker	protein-coding
chr12-13	chr12	96190263	96190455	+	7.39	0.792	Intergenic	(TAAA)n|Simple_repeat|Simple_repeat	-740077	NM_201518	399558	Mm.341948	NM_201518	ENSMUSG00000047414	Flrt2	-	fibronectin leucine rich transmembrane protein 2	protein-coding
chr1-248	chr1	174092022	174092214	+	7.39	0.783	intron (NR_151641, intron 2 of 13)	RSINE1|SINE|B4	13972	NM_153555	98193	Mm.159915	NM_153555	ENSMUSG00000026554	Dcaf8	AA408877|AA433120|AA792214|AU018973|C76055|D1Dau35e|D1Ucla4|H326|Wdr42a	DDB1 and CUL4 associated factor 8	protein-coding
chr3-39	chr3	70628238	70628430	+	7.39	0.833	Intergenic	AT_rich|Low_complexity|Low_complexity	-17121	NR_040556	625901	Mm.366028	NR_040556	ENSMUSG00000097252	Gm6634	EG625901	predicted gene 6634	ncRNA
chr6-74	chr6	128946907	128947099	+	7.39	0.727	intron (NR_015455, intron 1 of 2)	RLTRETN_Mm|LTR|ERVK	4024	NR_015455	408064	Mm.172429	NR_015455		BC064078	-	cDNA sequence BC064078	ncRNA
chr14-12	chr14	83902109	83902301	+	7.39	0.821	Intergenic	AT_rich|Low_complexity|Low_complexity	572892	NR_153783	102635012	Mm.399509	NR_153783	ENSMUSG00000115043	Gm32455	-	predicted gene, 32455	ncRNA
chr9-50	chr9	64887824	64888016	+	7.39	0.75	intron (NM_028906, intron 3 of 20)	B1_Mus1|SINE|Alu	7655	NM_028906	74388	Mm.202749	NM_028906	ENSMUSG00000032393	Dpp8	2310004I03Rik|4932434F09Rik|AI666706|DPP VIII	dipeptidylpeptidase 8	protein-coding
chr1-41	chr1	8987262	8987454	+	7.39	0.8	intron (NM_027671, intron 3 of 20)	intron (NM_027671, intron 3 of 20)	302600	NM_001290393	71096	Mm.336395	NM_027671	ENSMUSG00000025909	Sntg1	4933426D16Rik|G1SYN|SYN4	syntrophin, gamma 1	protein-coding
chr14-30	chr14	35122202	35122394	+	7.39	0.696	intron (NR_153399, intron 1 of 11)	intron (NR_153399, intron 1 of 11)	1405	NR_153399	75698	Mm.45406	NM_029389	ENSMUSG00000041471	Shld2	3110001K24Rik|Fam35a	shieldin complex subunit 2	protein-coding
chr5-81	chr5	81517341	81517533	+	7.39	0.818	intron (NM_198702, intron 2 of 27)	RSINE1|SINE|B4	66819	NM_198702	319387	Mm.273631	NM_198702	ENSMUSG00000037605	Adgrl3	5430402I23Rik|CIRL-3|D130075K09Rik|Gm1379|LEC3|Lphn3|mKIAA0768	adhesion G protein-coupled receptor L3	protein-coding
chr3-54	chr3	40751041	40751233	+	7.39	0.842	Intergenic	Intergenic	-3416	NM_001040399	214048	Mm.46782	NM_027663	ENSMUSG00000025762	Larp1b	1700108L22Rik|4933421B21Rik|AA690246|Larp2	La ribonucleoprotein domain family, member 1B	protein-coding
chr9-85	chr9	95381024	95381216	+	7.39	0.81	intron (NM_001357977, intron 16 of 25)	intron (NM_001357977, intron 16 of 25)	31295	NM_001357975	67958	Mm.292742	NM_026476	ENSMUSG00000032407	U2surp	2610101N10Rik|AU023006|Sr140	U2 snRNP-associated SURP domain containing	protein-coding
chr4-29	chr4	53236715	53236907	+	7.39	0.63	Intergenic	AT_rich|Low_complexity|Low_complexity	-22257	NR_040665	78180	Mm.243847	NR_040665	ENSMUSG00000086947	4930522O17Rik	-	RIKEN cDNA 4930522O17 gene	ncRNA
chr12-29	chr12	88550353	88550545	+	7.39	0.85	intron (NM_001290288, intron 3 of 3)	intron (NM_001290288, intron 3 of 3)	8956	NM_001290288	238333	Mm.302304	NM_001290288	ENSMUSG00000090812	Samd15	Gm263	sterile alpha motif domain containing 15	protein-coding
chr13-41	chr13	5766189	5766381	+	7.39	0.773	Intergenic	Intergenic	91053	NR_045891	71867	Mm.179181	NR_045891	ENSMUSG00000100625	1700016G22Rik	-	RIKEN cDNA 1700016G22 gene	ncRNA
chr3-90	chr3	80415506	80415698	+	7.39	0.842	Intergenic	(TTTA)n|Simple_repeat|Simple_repeat	191155	NR_152147	14800	Mm.220224	NM_013540	ENSMUSG00000033981	Gria2	GluA2|GluR-B|Glur-2|Glur2|gluR-K2	glutamate receptor, ionotropic, AMPA2 (alpha 2)	protein-coding
chr5-106	chr5	79898323	79898515	+	7.39	0.857	Intergenic	(TTAA)n|Simple_repeat|Simple_repeat	-1551177	NM_001347369	319387	Mm.273631	NM_198702	ENSMUSG00000037605	Adgrl3	5430402I23Rik|CIRL-3|D130075K09Rik|Gm1379|LEC3|Lphn3|mKIAA0768	adhesion G protein-coupled receptor L3	protein-coding
chr16-60	chr16	64565818	64566010	+	7.39	0.85	Intergenic	Intergenic	-86954	NM_173861	224291	Mm.246580	NM_173861	ENSMUSG00000068167	Csnka2ip	Ckt2	casein kinase 2, alpha prime interacting protein	protein-coding
chr9-69	chr9	34863238	34863430	+	7.39	0.793	intron (NM_009178, intron 1 of 10)	intron (NM_009178, intron 1 of 10)	-60979	NR_029475	78934	Mm.391688	NR_029475	ENSMUSG00000070315	4930581F22Rik	-	RIKEN cDNA 4930581F22 gene	ncRNA
chr3-104	chr3	97767170	97767362	+	7.39	0.773	intron (NM_001033779, intron 1 of 1)	B1_Mus1|SINE|Alu	33170	NM_001033779	433632	Mm.212421	NM_001033779		Gm5544	EG433632	predicted gene 5544	protein-coding
chr13-32	chr13	94660267	94660459	+	7.39	0.815	intron (NM_009712, intron 6 of 7)	(TTTTA)n|Simple_repeat|Simple_repeat	99631	NR_049198	100885837		NR_049198	ENSMUSG00000093480	Mir5624	Gm25075|mir-5624|mmu-mir-5624	microRNA 5624	ncRNA
chr4-21	chr4	79442165	79442357	+	7.39	0.741	Intergenic	Intergenic	-1037856	NM_001282014	22178	Mm.30438	NM_031202	ENSMUSG00000005994	Tyrp1	Oca3|TRP-1|TRP1|Tyrp|b|brown|isa	tyrosinase-related protein 1	protein-coding
chr17-56	chr17	47505492	47505684	+	7.39	0.857	promoter-TSS (NM_001146212)	promoter-TSS (NM_001146212)	-248	NM_001146212	64657	Mm.216250	NM_183086	ENSMUSG00000034729	Mrps10	1110038B19Rik|AW743084|Rpms10	mitochondrial ribosomal protein S10	protein-coding
chr11-124	chr11	95596897	95597089	+	7.39	0.85	Intergenic	Intergenic	12093	NR_028263	320616	Mm.428140	NM_177209	ENSMUSG00000075596	B130006D01Rik	-	RIKEN cDNA B130006D01 gene	ncRNA
chr5-126	chr5	45865908	45866100	+	7.39	0.947	Intergenic	Intergenic	-18609	NM_024434	66988	Mm.286830	NM_024434	ENSMUSG00000039682	Lap3	2410015L10Rik|AA410100|LAP-3|Lap|Lapep|Pep-7|Pep-S|Pep7|Peps	leucine aminopeptidase 3	protein-coding
chr1-65	chr1	45339866	45340058	+	7.39	0.864	Intergenic	Intergenic	-28421	NM_009930	12825	Mm.249555	NM_009930	ENSMUSG00000026043	Col3a1	AW550625|Col3a-1|Tsk-2|Tsk2	collagen, type III, alpha 1	protein-coding
chr17-39	chr17	92611017	92611209	+	7.39	0.762	Intergenic	AT_rich|Low_complexity|Low_complexity	-987244	NM_001315503	11516	Mm.3407	NM_009625	ENSMUSG00000024256	Adcyap1	PACAP	adenylate cyclase activating polypeptide 1	protein-coding
chr6-16	chr6	8718900	8719092	+	7.39	0.842	intron (NM_010492, intron 1 of 13)	AT_rich|Low_complexity|Low_complexity	9488	NM_010492	15893	Mm.275683	NM_010492	ENSMUSG00000062995	Ica1	69kDa|ICA69	islet cell autoantigen 1	protein-coding
chr18-34	chr18	19387148	19387340	+	7.39	0.68	Intergenic	AT_rich|Low_complexity|Low_complexity	773354	NM_007882	13507	Mm.89935	NM_007882	ENSMUSG00000059898	Dsc3	5430426I24Rik	desmocollin 3	protein-coding
chr19-7	chr19	6948035	6948227	+	7.39	0.846	Intergenic	AT_rich|Low_complexity|Low_complexity	-15430	NM_001081291	78317	Mm.329596	NM_198008	ENSMUSG00000047810	Ccdc88b	2610041P08Rik|Ccdc88	coiled-coil domain containing 88B	protein-coding
chr2-36	chr2	155495265	155495457	+	7.39	0.875	intron (NM_019828, intron 3 of 18)	B2_Mm2|SINE|B2	22759	NM_019828	56407	Mm.234944	NM_019828	ENSMUSG00000038324	Trpc4ap	4833429F06Rik|D2Ertd113e|Trrp4ap|mFLJ00177|truss	transient receptor potential cation channel, subfamily C, member 4 associated protein	protein-coding
chr13-27	chr13	19893664	19893856	+	7.39	0.704	intron (NM_181754, intron 2 of 4)	intron (NM_181754, intron 2 of 4)	22366	NM_181754	353346	Mm.239268	NM_181754	ENSMUSG00000053101	Gpr141	PGR13	G protein-coupled receptor 141	protein-coding
chr19-27	chr19	28385696	28385888	+	7.39	0.769	intron (NM_175459, intron 7 of 10)	(TTTA)n|Simple_repeat|Simple_repeat	-300136	NM_011265	19726	Mm.313321	NM_011265	ENSMUSG00000040929	Rfx3	C230093O12Rik|MRFX3	regulatory factor X, 3 (influences HLA class II expression)	protein-coding
chr16-57	chr16	55839970	55840162	+	7.39	0.739	TTS (NM_001134457)	TTS (NM_001134457)	-1312	NM_001159395	80859	Mm.247272	NM_030612	ENSMUSG00000035356	Nfkbiz	AA408868|INAP|Mail	nuclear factor of kappa light polypeptide gene enhancer in B cells inhibitor, zeta	protein-coding
chr1-60	chr1	145801615	145801807	+	7.39	0.806	Intergenic	Lx5|LINE|L1	49568	NM_009061	19735	Mm.28262	NM_009061	ENSMUSG00000026360	Rgs2	GOS8	regulator of G-protein signaling 2	protein-coding
chr3-58	chr3	61395932	61396124	+	7.39	0.731	Intergenic	Intergenic	227599	NM_028712	74012	Mm.422674	NM_028712	ENSMUSG00000036894	Rap2b	4021402C18Rik|AA408554	RAP2B, member of RAS oncogene family	protein-coding
chr18-22	chr18	87186289	87186481	+	7.39	0.696	Intergenic	Intergenic	304682	NM_001361145	12405	Mm.70775	NM_172633	ENSMUSG00000024647	Cbln2	6330593N19Rik|A730004O05	cerebellin 2 precursor protein	protein-coding
chr13-38	chr13	112601742	112601934	+	7.39	0.944	Intergenic	Intergenic	-2637	NM_011945	26401	Mm.15918	NM_011945	ENSMUSG00000021754	Map3k1	MAPKKK1|MEKK1|Mekk	mitogen-activated protein kinase kinase kinase 1	protein-coding
chr1-147	chr1	165857630	165857822	+	7.39	0.889	Intergenic	RLTR14-int|LTR|ERV1	-1505	NM_001286002	240880	Mm.389213	NM_028776	ENSMUSG00000026584	Scyl3	1200016D23Rik|6030457O16|AW214499|Pace1	SCY1-like 3 (S. cerevisiae)	protein-coding
chr12-50	chr12	86894624	86894816	+	7.39	0.895	Intergenic	AT_rich|Low_complexity|Low_complexity	-45335	NM_001205052	81703	Mm.103560	NM_030887	ENSMUSG00000034271	Jdp2	Jundm2|Jundp2|TIF	Jun dimerization protein 2	protein-coding
chr8-79	chr8	63584988	63585180	+	7.39	0.857	intron (NM_001293639, intron 26 of 31)	(TAAA)n|Simple_repeat|Simple_repeat	113094	NM_001293638	18004	Mm.486881	NM_175089	ENSMUSG00000031644	Nek1	D8Ertd790e|kat	NIMA (never in mitosis gene a)-related expressed kinase 1	protein-coding
chr6-44	chr6	15837586	15837778	+	7.39	0.76	Intergenic	(TAA)n|Simple_repeat|Simple_repeat	167021	NM_175088	16543	Mm.1314	NM_175088	ENSMUSG00000041390	Mdfic	Kdt1|Mdfid	MyoD family inhibitor domain containing	protein-coding
chr6-40	chr6	132599235	132599427	+	7.39	0.864	Intergenic	Intergenic	-7644	NM_207023	387348	Mm.377910	NM_207023	ENSMUSG00000059382	Tas2r120	T2R20|Tas2r20|mGR20|mt2r47	taste receptor, type 2, member 120	protein-coding
chr7-10	chr7	66547835	66548027	+	7.39	0.743	intron (NM_011668, intron 11 of 12)	T-rich|Low_complexity|Low_complexity	54863	NR_146600	102642160		NR_146600		Gm22496	-	predicted gene, 22496	snoRNA
chr11-153	chr11	79308874	79309066	+	7.39	0.783	intron (NM_010897, intron 36 of 57)	intron (NM_010897, intron 36 of 57)	8614	NM_019409	18377	Mm.93335	NM_019409	ENSMUSG00000049612	Omg	-	oligodendrocyte myelin glycoprotein	protein-coding
chr6-26	chr6	13789138	13789330	+	7.39	0.63	intron (NM_145066, intron 1 of 3)	(A)n|Simple_repeat|Simple_repeat	708	NM_001330666	64450	Mm.167625	NM_145066	ENSMUSG00000048216	Gpr85	2900026B03Rik	G protein-coupled receptor 85	protein-coding
chr5-111	chr5	124925022	124925214	+	6.93	0.783	intron (NM_030259, intron 1 of 3)	B1_Mus1|SINE|Alu	3126	NM_030259	80291	Mm.425280	NM_030259	ENSMUSG00000029401	Rilpl2	-	Rab interacting lysosomal protein-like 2	protein-coding
chr8-104	chr8	106601029	106601221	+	6.93	0.833	Intergenic	(TTTA)n|Simple_repeat|Simple_repeat	-24400	NM_009868	12562	Mm.21767	NM_009868	ENSMUSG00000031871	Cdh5	7B4|AA408225|Cd144|VE-Cad|VECD|VEcad|Vec	cadherin 5	protein-coding
chr6-67	chr6	115366817	115367009	+	6.93	0.815	intron (NM_001308352, intron 2 of 7)	AT_rich|Low_complexity|Low_complexity	-5171	NM_011146	19016	Mm.3020	NM_011146	ENSMUSG00000000440	Pparg	Nr1c3|PPAR-gamma|PPAR-gamma2|PPARgamma|PPARgamma2	peroxisome proliferator activated receptor gamma	protein-coding
chr15-36	chr15	80652690	80652882	+	6.93	0.895	intron (NM_177124, intron 1 of 21)	intron (NM_177124, intron 1 of 21)	23746	NM_177124	213988	Mm.131328	NM_144812	ENSMUSG00000047888	Tnrc6b	2700090M07Rik|A730065C02Rik|AI848765|D230019K20Rik	trinucleotide repeat containing 6b	protein-coding
chr13-49	chr13	17820273	17820465	+	6.93	0.75	intron (NM_001081058, intron 9 of 13)	intron (NM_001081058, intron 9 of 13)	-18938	NR_035412	100316665		NR_035412	ENSMUSG00000080574	Mir466i	Mirn466i|mmu-mir-466i	microRNA 466i	ncRNA
chr9-68	chr9	11219045	11219237	+	6.93	0.895	Intergenic	AT_rich|Low_complexity|Low_complexity	-314366	NM_001170787	244682	Mm.187021	NM_001033359	ENSMUSG00000039488	Cntn5	6720426O10Rik|A830025P08Rik|Gm507|NB-2	contactin 5	protein-coding
chr5-102	chr5	38343539	38343731	+	6.93	0.64	Intergenic	Intergenic	58624	NR_153822	102637176	Mm.332343	NR_153822		Gm20052	Gm34055	predicted gene, 20052	ncRNA
chr8-41	chr8	119865969	119866161	+	6.93	0.8	intron (NM_001163262, intron 1 of 20)	T-rich|Low_complexity|Low_complexity	-7005	NM_028941	74440	Mm.233181	NM_028941	ENSMUSG00000034390	Cmip	4933407C03Rik|5830471E12Rik|AI314065|AI464126	c-Maf inducing protein	protein-coding
chr7-8	chr7	144714540	144714732	+	6.93	0.652	Intergenic	(TAAAA)n|Simple_repeat|Simple_repeat	85279	NR_033611	620016	Mm.388932	NR_033611	ENSMUSG00000100863	Gm12669	-	glutaredoxin 3 pseudogene	pseudo
chr13-31	chr13	86511537	86511729	+	6.93	0.64	Intergenic	(TAAA)n|Simple_repeat|Simple_repeat	-325233	NM_007749	12867	Mm.378898	NM_007749	ENSMUSG00000017778	Cox7c	COXVIIc|Cox7c1	cytochrome c oxidase subunit 7C	protein-coding
chr2-83	chr2	57755755	57755947	+	6.93	0.789	Intergenic	Intergenic	-94715	NM_172855	241391	Mm.484118	NM_172855	ENSMUSG00000026828	Galnt5	4832424J23	polypeptide N-acetylgalactosaminyltransferase 5	protein-coding
chr4-80	chr4	131908277	131908469	+	6.93	0.792	intron (NR_003270, intron 2 of 2)	U17|snRNA|snRNA	1228	NR_003270	399101	Mm.486919	NR_002904	ENSMUSG00000085241	Snhg3	Rnu17d|U17HG	small nucleolar RNA host gene 3	ncRNA
chr3-107	chr3	105477570	105477762	+	6.93	0.8	TTS (NM_001039347)	TTS (NM_001039347)	12823	NM_017397	53975	Mm.272826	NM_017397	ENSMUSG00000027905	Ddx20	GEMIN3|dp103	DEAD (Asp-Glu-Ala-Asp) box polypeptide 20	protein-coding
chr1-149	chr1	172921573	172921765	+	6.93	0.739	Intergenic	B1_Mus1|SINE|Alu	-15467	NM_010187	14130	Mm.425062	NM_010187	ENSMUSG00000026656	Fcgr2b	AI528646|CD32|F630109E10Rik|Fc[g]RII|FcgRII|Fcgr2|Fcgr2a|Fcr-2|Fcr-3|Ly-17|Ly-m20|LyM-1|Lym-1|fcRII	Fc receptor, IgG, low affinity IIb	protein-coding
chr2-42	chr2	6467010	6467202	+	6.93	0.531	3' UTR (NM_001347094, exon 13 of 13)	3' UTR (NM_001347094, exon 13 of 13)	175602	NM_001310447	14007	Mm.398543	NM_010160	ENSMUSG00000002107	Celf2	B230218O03|B230345P09Rik|C88023|CELF-2|CUG-BP2|Cugbp2|D230046B21Rik|Etr-3|Napor|Napor-2|mETR-3	CUGBP, Elav-like family member 2	protein-coding
chr12-36	chr12	32746846	32747038	+	6.93	0.633	promoter-TSS (NM_011158)	promoter-TSS (NM_011158)	-798	NM_011158	19088	Mm.25594	NM_011158	ENSMUSG00000002997	Prkar2b	AI451071|AW061005|PKARIIbeta|Pkarb2|RII(beta)	protein kinase, cAMP dependent regulatory, type II beta	protein-coding
chr11-150	chr11	77163584	77163776	+	6.93	0.905	intron (NM_001291190, intron 1 of 13)	L1MB3|LINE|L1	1898	NM_001291190	237860	Mm.440381	NM_177710	ENSMUSG00000037926	Ssh2	SSH-2|SSH-2L|mSSH-2L	slingshot protein phosphatase 2	protein-coding
chr7-39	chr7	123053015	123053207	+	6.93	0.762	intron (NM_001025560, intron 2 of 15)	intron (NM_001025560, intron 2 of 15)	-63457	NM_001277326	20679	Mm.323365	NM_011445	ENSMUSG00000051910	Sox6	AI987981|SOX-LZ	SRY (sex determining region Y)-box 6	protein-coding
chr5-132	chr5	71539465	71539657	+	6.93	0.643	Intergenic	Intergenic	-52473	NM_008066	14395	Mm.5304	NM_008066	ENSMUSG00000000560	Gabra2	C630048P16Rik|Gabra-2	gamma-aminobutyric acid (GABA) A receptor, subunit alpha 2	protein-coding
chr10-89	chr10	95457871	95458063	+	6.93	0.706	intron (NM_001001932, intron 7 of 28)	intron (NM_001001932, intron 7 of 28)	54670	NM_001001932	216238	Mm.210035	NM_001001932	ENSMUSG00000036499	Eea1	A430109M19Rik|B230358H09Rik|ZFYVE2	early endosome antigen 1	protein-coding
chr8-134	chr8	89158555	89158747	+	6.93	0.826	intron (NM_025827, intron 3 of 14)	intron (NM_025827, intron 3 of 14)	10709	NM_025827	66887	Mm.324550	NM_025827	ENSMUSG00000047866	Lonp2	1300002A08Rik|AU015403|Lonp	lon peptidase 2, peroxisomal	protein-coding
chr1-89	chr1	110584943	110585135	+	6.93	0.692	Intergenic	Intergenic	771203	NR_102306	319596	Mm.136054	NR_102306	ENSMUSG00000100457	D830032E09Rik	-	RIKEN cDNA D830032E09 gene	ncRNA
chr12-28	chr12	86008425	86008617	+	6.93	0.889	Intergenic	(TTAA)n|Simple_repeat|Simple_repeat	24675	NM_001033776	432677	Mm.311913	NM_001033776	ENSMUSG00000071235	Vrtn	7420416P09Rik	vertebrae development associated	protein-coding
chr15-22	chr15	31420289	31420481	+	6.93	0.778	intron (NM_172606, intron 9 of 25)	intron (NM_172606, intron 9 of 25)	-36941	NM_145852	252967	Mm.436668	NM_145852	ENSMUSG00000022236	Ropn1l	ASP|AV047578|Akapasp	ropporin 1-like	protein-coding
chr10-15	chr10	128907558	128907750	+	6.93	0.588	Intergenic	Intergenic	-2096	NM_146551	258544	Mm.377560	NM_146551	ENSMUSG00000049217	Olfr788	MOR111-4	olfactory receptor 788	protein-coding
chr1-226	chr1	141934764	141934956	+	6.93	0.81	Intergenic	Intergenic	145128	NM_009888	12628	Mm.8655	NM_009888	ENSMUSG00000026365	Cfh	Mud-1|NOM|Sas-1|Sas1	complement component factor h	protein-coding
chr1-165	chr1	33695816	33696008	+	6.93	0.889	intron (NM_008922, intron 5 of 13)	intron (NM_008922, intron 5 of 13)	30727	NM_008922	19076	Mm.27705	NM_008922	ENSMUSG00000026134	Prim2	AI323589	DNA primase, p58 subunit	protein-coding
chr3-24	chr3	80403617	80403809	+	6.93	0.818	Intergenic	AT_rich|Low_complexity|Low_complexity	203044	NR_152147	14800	Mm.220224	NM_013540	ENSMUSG00000033981	Gria2	GluA2|GluR-B|Glur-2|Glur2|gluR-K2	glutamate receptor, ionotropic, AMPA2 (alpha 2)	protein-coding
chr19-8	chr19	10213588	10213780	+	6.93	0.85	Intergenic	Intergenic	-37691	NM_019699	56473	Mm.38901	NM_019699	ENSMUSG00000024665	Fads2	2900042M13Rik|Fadsd2	fatty acid desaturase 2	protein-coding
chr10-79	chr10	63471579	63471771	+	6.93	0.652	intron (NM_178678, intron 2 of 2)	AT_rich|Low_complexity|Low_complexity	81328	NM_178678	216028	Mm.431318	NM_178678	ENSMUSG00000042846	Lrrtm3	9630044H04Rik	leucine rich repeat transmembrane neuronal 3	protein-coding
chr1-134	chr1	97675823	97676015	+	6.93	0.889	Intergenic	(TAAA)n|Simple_repeat|Simple_repeat	-62824	NR_040479	75381	Mm.417807	NR_040479	ENSMUSG00000100777	4930598F16Rik	-	RIKEN cDNA 4930598F16 gene	ncRNA
chr14-24	chr14	103644105	103644297	+	6.93	0.783	intron (NM_207215, intron 23 of 84)	intron (NM_207215, intron 23 of 84)	101816	NM_207215	105689	Mm.6478	NM_207215	ENSMUSG00000033004	Mycbp2	AU023734|AW107953|AW546647|C130061D10Rik|Pam|Phr1|R75243	MYC binding protein 2, E3 ubiquitin protein ligase	protein-coding
chr1-107	chr1	36769565	36769757	+	6.93	0.704	Intergenic	(TTTTTA)n|Simple_repeat|Simple_repeat	-1722	NR_040290	71166	Mm.157049	NR_040290	ENSMUSG00000102416	4933424G06Rik	1700104I15Rik	RIKEN cDNA 4933424G06 gene	ncRNA
chr10-22	chr10	121018970	121019162	+	6.93	0.786	intron (NM_019786, intron 2 of 20)	AT_rich|Low_complexity|Low_complexity	4784	NM_019786	56480	Mm.34580	NM_019786	ENSMUSG00000020115	Tbk1	1200008B05Rik|AI462036|AW048562	TANK-binding kinase 1	protein-coding
chr15-16	chr15	6654419	6654611	+	6.93	0.63	Intergenic	Charlie7|DNA|MER1_type	-3866	NM_030168	78757	Mm.275811	NM_030168	ENSMUSG00000050310	Rictor	4921505C17Rik|6030405M08Rik|AVO3|AW492497|D530039E11Rik	RPTOR independent companion of MTOR, complex 2	protein-coding
chr13-9	chr13	112752746	112752938	+	6.93	0.773	Intergenic	Intergenic	94698	NR_130345	102636620	Mm.402328	NR_130345	ENSMUSG00000086111	Gm15326	-	predicted gene 15326	ncRNA
chr10-36	chr10	123062773	123062965	+	6.93	0.938	intron (NR_153334, intron 3 of 6)	intron (NR_153334, intron 3 of 6)	361737	NM_182807	268354	Mm.51939	NM_182807	ENSMUSG00000044071	Tafa2	6330575M02|FAM19A2 TAFA-2|Fam19a2|Sam2|Tafa-2	TAFA chemokine like family member 2	protein-coding
chr10-42	chr10	48978052	48978244	+	6.93	0.944	intron (NM_001111268, intron 12 of 16)	intron (NM_001111268, intron 12 of 16)	529595	NM_001358866	14806	Mm.185993	NM_010349	ENSMUSG00000056073	Grik2	AW124492|C130030K03Rik|GluK2|Glur-6|Glur6|Glurbeta2	glutamate receptor, ionotropic, kainate 2 (beta 2)	protein-coding
chr4-60	chr4	147189653	147189845	+	6.93	0.833	Intergenic	B1_Mus2|SINE|Alu	-5852	NM_001127189	100041677	Mm.327194	NM_001127189	ENSMUSG00000078495	Zfp984	Gm13157	zinc finger protein 984	protein-coding
chr6-58	chr6	69254074	69254266	+	6.93	0.905	Intergenic	Intergenic	22998	NR_004434	19783		NR_004434	ENSMUSG00000106222	Rprl1	Rmrp2|Rpr|Rprh2	ribonuclease P RNA-like 1	ncRNA
chr16-32	chr16	79205803	79205995	+	6.93	0.783	Intergenic	AT_rich|Low_complexity|Low_complexity	-114557	NM_178855	19146	Mm.5184	NM_008941	ENSMUSG00000022857	Tmprss15	Entk|Prss7	transmembrane protease, serine 15	protein-coding
chr13-65	chr13	86740292	86740484	+	6.93	0.95	Intergenic	AT_rich|Low_complexity|Low_complexity	-553988	NM_007749	12867	Mm.378898	NM_007749	ENSMUSG00000017778	Cox7c	COXVIIc|Cox7c1	cytochrome c oxidase subunit 7C	protein-coding
chr19-18	chr19	20508744	20508936	+	6.93	0.8	Intergenic	(TTAA)n|Simple_repeat|Simple_repeat	29062	NR_045817	68994	Mm.261028	NM_183277	ENSMUSG00000094732	1500015L24Rik	-	RIKEN cDNA 1500015L24 gene	ncRNA
chr17-65	chr17	82844322	82844514	+	6.93	0.783	Intergenic	AT_rich|Low_complexity|Low_complexity	633147	NR_045094	100503434	Mm.187281	NR_045094	ENSMUSG00000117399	Gm19689	-	predicted gene, 19689	ncRNA
chr1-219	chr1	124918794	124918986	+	6.93	0.842	Intergenic	L1M5|LINE|L1	817168	NR_151524	102638832	Mm.112794	NR_151524	ENSMUSG00000099960	Gm28590	-	predicted gene 28590	ncRNA
chr10-92	chr10	99460925	99461117	+	6.93	0.741	Intergenic	AT_rich|Low_complexity|Low_complexity	-17434	NM_001347156	17311	Mm.45124	NM_013598	ENSMUSG00000019966	Kitl	Clo|Con|Gb|Kitlg|Mgf|SCF|SF|SLF|Sl|blz|contrasted	kit ligand	protein-coding
chr11-120	chr11	56562733	56562925	+	6.93	0.87	Intergenic	Lx9|LINE|L1	-262291	NM_001113325	14799	Mm.4920	NM_008165	ENSMUSG00000020524	Gria1	2900051M01Rik|Glr-1|Glr1|GluA1|GluR-A|GluRA|Glur-1|Glur1|HIPA1|gluR-K1	glutamate receptor, ionotropic, AMPA1 (alpha 1)	protein-coding
chr1-225	chr1	141524342	141524534	+	6.93	0.64	Intergenic	AT_rich|Low_complexity|Low_complexity	-67639	NM_015780	50702	Mm.220362	NM_015780	ENSMUSG00000057037	Cfhr1	AI194696|CFHRB|Cfhl1	complement factor H-related 1	protein-coding
chr17-26	chr17	82550038	82550230	+	6.93	0.864	Intergenic	Intergenic	-412407	NM_011406	20541	Mm.265834	NM_011406	ENSMUSG00000054640	Slc8a1	AI852629|AV344025|D930008O12Rik|Ncx1	solute carrier family 8 (sodium/calcium exchanger), member 1	protein-coding
chr10-98	chr10	116587251	116587443	+	6.93	0.739	Intergenic	MER5A|DNA|MER1_type	-1817	NM_177798	327826	Mm.135965	NM_177798	ENSMUSG00000020170	Frs2	4732458E18|C330018A15Rik|Frs2alpha|SNT1	fibroblast growth factor receptor substrate 2	protein-coding
chr3-111	chr3	107125600	107125792	+	6.93	0.789	Intergenic	Intergenic	10511	NM_001045807	229700	Mm.27966	NM_001045807	ENSMUSG00000048109	Rbm15	C230088J01Rik|mKIAA1438	RNA binding motif protein 15	protein-coding
chr1-142	chr1	146515406	146515598	+	6.93	0.786	Intergenic	Intergenic	-100705	NR_110891	624910	Mm.389199	NM_001290269	ENSMUSG00000098509	Rgs21	EG624910	regulator of G-protein signalling 21	protein-coding
chr1-175	chr1	64787635	64787827	+	6.93	0.773	Intergenic	B1_Mm|SINE|Alu	-3407	NM_022721	14367	Mm.150813	NM_022721	ENSMUSG00000045005	Fzd5	5330434N09Rik|AI427138|Fz-5|Fz5|mFz5	frizzled class receptor 5	protein-coding
chr19-6	chr19	6039544	6039736	+	6.93	0.548	Intergenic	Intergenic	-6936	NM_028769	74126	Mm.149870	NM_028769	ENSMUSG00000024807	Syvn1	1200010C09Rik|AW211966|C85322|D530017H19Rik|Hrd1	synovial apoptosis inhibitor 1, synoviolin	protein-coding
chr10-29	chr10	83664965	83665157	+	6.93	0.81	Intergenic	(TTTTA)n|Simple_repeat|Simple_repeat	-101619	NR_152790	102637349	Mm.402869	NR_152790	ENSMUSG00000111049	Gm34184	-	predicted gene, 34184	ncRNA
chr17-59	chr17	56213536	56213728	+	6.93	0.818	intron (NM_024432, intron 2 of 11)	intron (NM_024432, intron 2 of 11)	5124	NM_024432	66530	Mm.28000	NM_024432	ENSMUSG00000019578	Ubxn6	1200008L11Rik|2210415J11Rik|AU040909|Ubxd1|Ubxdc2	UBX domain protein 6	protein-coding
chr18-28	chr18	35120161	35120353	+	6.93	0.677	Intergenic	Intergenic	-6252	NM_010481	15526	Mm.209419	NM_010481	ENSMUSG00000024359	Hspa9	74kDa|Csa|Grp75|Hsc74|Hsp74|Hsp74a|Hspa9a|Mortalin|Mot-2|Mot2|Mthsp70|Pbp74	heat shock protein 9	protein-coding
chr11-171	chr11	106352922	106353114	+	6.93	0.731	Intergenic	Intergenic	-3908	NM_023913	78943	Mm.340943	NM_023913	ENSMUSG00000020715	Ern1	9030414B18Rik|AI225830|C85377|Ire1a|Ire1alpha|Ire1p	endoplasmic reticulum (ER) to nucleus signalling 1	protein-coding
chr17-31	chr17	34429081	34429273	+	6.93	0.75	Intergenic	Intergenic	-4461	NM_010378	14960	Mm.235338	NM_010378	ENSMUSG00000036594	H2-Aa	Aalpha|H-2Aa|H2Aa|I-Aalpha|IAalpha|Ia-1|Ia1	histocompatibility 2, class II antigen A, alpha	protein-coding
chr10-25	chr10	44274626	44274818	+	6.93	0.81	Intergenic	(TTAA)n|Simple_repeat|Simple_repeat	-96168	NM_007548	12142	Mm.4800	NM_007548	ENSMUSG00000038151	Prdm1	Blimp-1|Blimp1|PRDI-BF1|ZNFPR1A1|b2b1765Clo	PR domain containing 1, with ZNF domain	protein-coding
chr11-128	chr11	105642650	105642842	+	6.93	0.905	intron (NM_181071, intron 6 of 25)	AT_rich|Low_complexity|Low_complexity	163055	NM_007805	13056	Mm.149403	NM_007805	ENSMUSG00000019590	Cyb561	-	cytochrome b-561	protein-coding
chr4-52	chr4	134486036	134486228	+	6.93	0.727	promoter-TSS (NM_026780)	promoter-TSS (NM_026780)	-763	NM_026780	68592	Mm.29989	NM_026780	ENSMUSG00000028821	Syf2	1110018L13Rik|Cbpin|D4Bwg1551e|Gcipip|Ntc31|mp29|p29	SYF2 homolog, RNA splicing factor (S. cerevisiae)	protein-coding
chr5-109	chr5	120141869	120142061	+	6.93	0.889	promoter-TSS (NR_040416)	promoter-TSS (NR_040416)	-738	NR_040416	433944	Mm.491053	NR_040416	ENSMUSG00000086847	Tbx3os2	Gm16065	T-box 3, opposite strand 2	ncRNA
chr9-74	chr9	50307815	50308007	+	6.93	0.85	intron (NM_029639, intron 2 of 3)	(TAAA)n|Simple_repeat|Simple_repeat	4999	NR_040714	69631	Mm.414996	NR_040714	ENSMUSG00000101304	Plet1os	2310014F07Rik	placenta expressed transcript 1, opposite strand	ncRNA
chr3-42	chr3	124562260	124562452	+	6.93	0.75	Intergenic	B1_Mus2|SINE|Alu	-278347	NR_015460	384775	Mm.489851	NM_001368235	ENSMUSG00000039174	1700003H04Rik	4930538K10Rik|4933400D22Rik	RIKEN cDNA 1700003H04 gene	protein-coding
chr15-26	chr15	47628958	47629150	+	6.93	0.76	intron (NM_001081391, intron 32 of 70)	intron (NM_001081391, intron 32 of 70)	994481	NM_001081391	239420	Mm.309363	NM_001081391	ENSMUSG00000022311	Csmd3	4930500N14Rik|mKIAA1894	CUB and Sushi multiple domains 3	protein-coding
chr2-92	chr2	84189549	84189741	+	6.93	0.846	intron (NM_018782, intron 10 of 15)	intron (NM_018782, intron 10 of 15)	75778	NM_018782	54598	Mm.75467	NM_018782	ENSMUSG00000059588	Calcrl	AV071593|CRLR	calcitonin receptor-like	protein-coding
chr2-67	chr2	7298408	7298600	+	6.93	0.947	intron (NM_001110232, intron 1 of 15)	intron (NM_001110232, intron 1 of 15)	19123	NM_001110232	14007	Mm.398543	NM_010160	ENSMUSG00000002107	Celf2	B230218O03|B230345P09Rik|C88023|CELF-2|CUG-BP2|Cugbp2|D230046B21Rik|Etr-3|Napor|Napor-2|mETR-3	CUGBP, Elav-like family member 2	protein-coding
chr17-32	chr17	34619847	34620039	+	6.93	0.8	Intergenic	Intergenic	-7061	NM_030746	632126	Mm.484958	NM_030746	ENSMUSG00000058435	Btnl4	Btn3a3|EG632126|NG11	butyrophilin-like 4	protein-coding
chr11-135	chr11	11615525	11615717	+	6.93	0.941	intron (NM_001301866, intron 3 of 5)	B1_Mus2|SINE|Alu	25441	NM_001301866	22778	Mm.103545	NM_009578	ENSMUSG00000018654	Ikzf1	5832432G11Rik|Ikaros|LyF-1|Zfpn1a1|Znfn1a1|hlk-1|mKIAA4227	IKAROS family zinc finger 1	protein-coding
chr15-10	chr15	66578547	66578739	+	6.93	0.895	intron (NM_009375, intron 34 of 47)	intron (NM_009375, intron 34 of 47)	76311	NM_009375	21819	Mm.441333	NM_009375	ENSMUSG00000053469	Tg	Tgn|cog	thyroglobulin	protein-coding
chr6-31	chr6	64062454	64062646	+	6.93	0.773	intron (NM_008167, intron 8 of 15)	intron (NM_008167, intron 8 of 15)	-616569	NM_007500	11921	Mm.57229	NM_007500	ENSMUSG00000073043	Atoh1	Hath1|MATH-1|Math1|bHLHa14	atonal bHLH transcription factor 1	protein-coding
chr16-54	chr16	51523274	51523466	+	6.93	0.818	Intergenic	Intergenic	464030	NR_153657	629091	Mm.364775	NR_153657		Gm29686	-	predicted gene, 29686	ncRNA
chr3-62	chr3	89085590	89085782	+	6.93	0.81	promoter-TSS (NM_001162425)	promoter-TSS (NM_001162425)	-813	NM_001162425	13636	Mm.15675	NM_010107	ENSMUSG00000027954	Efna1	AI325262|B61|Efl1|Epl1|Eplg1|Lerk1	ephrin A1	protein-coding
chr1-169	chr1	49122849	49123041	+	6.93	0.8	Intergenic	Intergenic	-178515	NR_151585	442837	Mm.337149	NM_001002792	ENSMUSG00000051616	C230029F24Rik	-	RIKEN cDNA C230029F24 gene	ncRNA
chr19-13	chr19	5016721	5016913	+	6.93	0.882	Intergenic	RMER10B|LTR|ERVL	-7189	NM_007854	13340	Mm.4930	NM_007854	ENSMUSG00000024891	Slc29a2	Der12|Ent2|Hnp36	solute carrier family 29 (nucleoside transporters), member 2	protein-coding
chr10-102	chr10	123242616	123242808	+	6.93	0.64	Intergenic	Intergenic	541580	NM_182807	268354	Mm.51939	NM_182807	ENSMUSG00000044071	Tafa2	6330575M02|FAM19A2 TAFA-2|Fam19a2|Sam2|Tafa-2	TAFA chemokine like family member 2	protein-coding
chr10-56	chr10	102712254	102712446	+	6.93	0.739	Intergenic	Intergenic	-13394	NM_001361058	74978	Mm.483817	NM_029134	ENSMUSG00000019892	Lrriq1	4930503E15Rik|Gm1557	leucine-rich repeats and IQ motif containing 1	protein-coding
chr19-32	chr19	41985741	41985933	+	6.93	0.857	promoter-TSS (NM_023418)	promoter-TSS (NM_023418)	-524	NM_023418	18648	Mm.16783	NM_023418	ENSMUSG00000011752	Pgam1	2310050F24Rik|Pgam-1	phosphoglycerate mutase 1	protein-coding
chr14-50	chr14	94731473	94731665	+	6.93	0.941	Intergenic	Intergenic	-441671	NM_001346722	211712	Mm.37126	NM_001081377	ENSMUSG00000055421	Pcdh9	-	protocadherin 9	protein-coding
chr1-244	chr1	167401880	167402072	+	6.93	0.783	intron (NM_027430, intron 1 of 4)	intron (NM_027430, intron 1 of 4)	10637	NM_027430	70456	Mm.195625	NM_027430	ENSMUSG00000026568	Mpc2	0610006C01Rik|2010002I07Rik|2610205H19Rik|AA108335|Brp44|ESTM43	mitochondrial pyruvate carrier 2	protein-coding
chr2-103	chr2	120222306	120222498	+	6.93	0.81	intron (NM_001110497, intron 3 of 19)	intron (NM_001110497, intron 3 of 19)	-7230	NM_172672	76051	Mm.38851	NM_172672	ENSMUSG00000062646	Ganc	5830445O15Rik|9330160A12|mFLJ00088	glucosidase, alpha; neutral C	protein-coding
chr6-63	chr6	95036047	95036239	+	6.93	0.941	Intergenic	Intergenic	31482	NR_153843	102634268	Mm.396160	NR_153843		Kbtbd8os	1700010K10Rik	kelch repeat and BTB (POZ) domain containing 8, opposite strand	ncRNA
chr3-37	chr3	58215861	58216053	+	6.93	0.731	Intergenic	(TTTA)n|Simple_repeat|Simple_repeat	-2685	NM_001347233	72033	Mm.218409	NM_001081229	ENSMUSG00000027806	Tsc22d2	1810043J12Rik|5530402M19Rik	TSC22 domain family, member 2	protein-coding
chr7-26	chr7	3411152	3411344	+	6.93	0.581	intron (NM_133190, intron 1 of 4)	B2_Mm2|SINE|B2	12958	NR_126426	70230	Mm.458356	NR_126426	ENSMUSG00000107585	3300002P13Rik	-	RIKEN cDNA 3300002P13 gene	ncRNA
chr9-61	chr9	38624600	38624792	+	6.93	0.889	TTS (NM_146781)	TTS (NM_146781)	1703	NM_146781	258777	Mm.223208	NM_146781	ENSMUSG00000043911	Olfr922	MOR161-3	olfactory receptor 922	protein-coding
chr16-26	chr16	55951072	55951264	+	6.93	0.773	Intergenic	Intergenic	-15220	NM_024218	68193	Mm.29221	NM_024218	ENSMUSG00000098274	Rpl24	0610008L05Rik|Bst	ribosomal protein L24	protein-coding
chr3-121	chr3	136521102	136521294	+	6.93	0.889	intron (NM_001293622, intron 2 of 12)	intron (NM_001293622, intron 2 of 12)	188168	NM_008913	19055	Mm.331389	NM_008913	ENSMUSG00000028161	Ppp3ca	2900074D19Rik|CN|Caln|Calna|CnA	protein phosphatase 3, catalytic subunit, alpha isoform	protein-coding
chr12-55	chr12	96422461	96422653	+	6.93	0.842	Intergenic	Lx2|LINE|L1	-507879	NM_201518	399558	Mm.341948	NM_201518	ENSMUSG00000047414	Flrt2	-	fibronectin leucine rich transmembrane protein 2	protein-coding
chr2-101	chr2	117752909	117753101	+	6.93	0.895	intron (NR_126479, intron 8 of 9)	intron (NR_126479, intron 8 of 9)	105341	NR_040631	73938	Mm.399107	NR_040631	ENSMUSG00000086221	4930412B13Rik	-	RIKEN cDNA 4930412B13 gene	ncRNA
chr2-118	chr2	144386812	144387004	+	6.93	0.783	intron (NM_001355380, intron 2 of 19)	intron (NM_001355380, intron 2 of 19)	-3727	NM_001281816	27054	Mm.248492	NM_019787	ENSMUSG00000027429	Sec23b	-	SEC23 homolog B, COPII coat complex component	protein-coding
chr12-32	chr12	95398338	95398530	+	6.93	0.8	Intergenic	Lx3B|LINE|L1	232936	NR_106175	102465890		NR_106175	ENSMUSG00000098498	Mir8099-1	Gm27917|mmu-mir-8099-1	microRNA 8099-1	ncRNA
chr11-175	chr11	115369062	115369254	+	6.93	0.81	intron (NM_008258, intron 1 of 4)	MER21B|LTR|ERV1	6549	NM_008258	15374	Mm.1775	NM_008258	ENSMUSG00000020737	Jpt1	Hn1	Jupiter microtubule associated homolog 1	protein-coding
chr1-168	chr1	45575100	45575292	+	6.93	0.955	Intergenic	AT_rich|Low_complexity|Low_complexity	-15069	NM_007737	12832	Mm.10299	NM_007737	ENSMUSG00000026042	Col5a2	1110014L14Rik	collagen, type V, alpha 2	protein-coding
chr4-70	chr4	59363186	59363378	+	6.93	0.895	intron (NM_001163288, intron 11 of 16)	B3A|SINE|B2	88223	NM_001163288	634731	Mm.483589	NM_001163288	ENSMUSG00000038578	Susd1	A530080P10|Gm12528	sushi domain containing 1	protein-coding
chr14-19	chr14	58284648	58284840	+	6.93	0.615	promoter-TSS (NM_020506)	promoter-TSS (NM_020506)	-951	NM_020506	57258	Mm.202747	NM_020506	ENSMUSG00000021952	Xpo4	B430309A01Rik|mKIAA1721	exportin 4	protein-coding
chr2-99	chr2	106877341	106877533	+	6.93	0.826	Intergenic	AT_rich|Low_complexity|Low_complexity	22371	NM_008045	14308	Mm.249525	NM_008045	ENSMUSG00000027120	Fshb	FSH|FSH-B|FSH-beta|Fshbeta	follicle stimulating hormone beta	protein-coding
chr1-158	chr1	6231944	6232136	+	6.93	0.76	intron (NM_009826, intron 7 of 23)	L1Md_F2|LINE|L1	27297	NM_009826	12421	Mm.293811	NM_009826	ENSMUSG00000025907	Rb1cc1	2900055E04Rik|5930404L04Rik|Cc1|FIP200|LaXp180	RB1-inducible coiled-coil 1	protein-coding
chr13-80	chr13	114656529	114656721	+	6.93	0.85	intron (NM_172595, intron 1 of 4)	intron (NM_172595, intron 1 of 4)	71909	NM_172595	218639	Mm.79837	NM_172595	ENSMUSG00000042348	Arl15	A430036I03|Arfrp2|C230032K13Rik	ADP-ribosylation factor-like 15	protein-coding
chr3-96	chr3	88789787	88789979	+	6.93	0.857	intron (NM_138679, intron 2 of 26)	intron (NM_138679, intron 2 of 26)	20149	NM_138679	192195	Mm.130752	NM_138679	ENSMUSG00000028053	Ash1l	8030453L17Rik|Ash1|E430018P19Rik|Kmt2h	ASH1 like histone lysine methyltransferase	protein-coding
chr14-6	chr14	38955689	38955881	+	6.93	0.692	Intergenic	L1_Mus3|LINE|L1	-755805	NR_045713	75170	Mm.372967	NR_045713	ENSMUSG00000093528	Nrg3os	4930529F24Rik	neuregulin 3, opposite strand	ncRNA
chr10-41	chr10	48267266	48267458	+	6.93	0.667	Intergenic	AT_rich|Low_complexity|Low_complexity	1240381	NM_001358866	14806	Mm.185993	NM_010349	ENSMUSG00000056073	Grik2	AW124492|C130030K03Rik|GluK2|Glur-6|Glur6|Glurbeta2	glutamate receptor, ionotropic, kainate 2 (beta 2)	protein-coding
chr12-25	chr12	70295406	70295598	+	6.93	0.613	intron (NM_027269, intron 1 of 2)	intron (NM_027269, intron 1 of 2)	-2696	NR_033222	414085	Mm.256223	NR_033222	ENSMUSG00000097061	9330151L19Rik	-	RIKEN cDNA 9330151L19 gene	ncRNA
chr1-157	chr1	196979910	196980102	+	6.93	0.727	intron (NM_007758, intron 14 of 18)	intron (NM_007758, intron 14 of 18)	-22242	NM_001355060	12946	Mm.301652	NM_013499	ENSMUSG00000016481	Cr1l	Crry|Mcp|mCRY	complement component (3b/4b) receptor 1-like	protein-coding
chr1-29	chr1	49019719	49019911	+	6.93	0.739	Intergenic	AT_rich|Low_complexity|Low_complexity	-281645	NR_151585	442837	Mm.337149	NM_001002792	ENSMUSG00000051616	C230029F24Rik	-	RIKEN cDNA C230029F24 gene	ncRNA
chr5-84	chr5	10351730	10351922	+	6.93	0.593	Intergenic	AT_rich|Low_complexity|Low_complexity	-513203	NR_003596	623849	Mm.335888	NR_003596	ENSMUSG00000091422	Gm6455	EG623849	predicted gene 6455	pseudo
chr2-24	chr2	54913784	54913976	+	6.93	0.81	intron (NM_173030, intron 10 of 12)	intron (NM_173030, intron 10 of 12)	-374501	NM_001355118	16519	Mm.5127	NM_008426	ENSMUSG00000026824	Kcnj3	GIRK-1|GIRK1|Kcnf3|Kir3.1	potassium inwardly-rectifying channel, subfamily J, member 3	protein-coding
chr2-38	chr2	164286126	164286318	+	6.93	0.773	promoter-TSS (NM_025575)	promoter-TSS (NM_025575)	-249	NM_025575	66460	Mm.44218	NM_025575	ENSMUSG00000045503	Sys1	2610042O14Rik|AI266964|C87389	SYS1 Golgi-localized integral membrane protein homolog (S. cerevisiae)	protein-coding
chr6-46	chr6	26597545	26597737	+	6.47	0.773	Intergenic	Intergenic	716215	NR_040771	626904	Mm.126787	NR_040771	ENSMUSG00000106799	Gm20756	-	predicted gene, 20756	ncRNA
chr12-57	chr12	120437946	120438138	+	6.47	0.741	intron (NM_177290, intron 3 of 13)	(TTTAA)n|Simple_repeat|Simple_repeat	38707	NM_177290	320910	Mm.217000	NM_177290	ENSMUSG00000025321	Itgb8	4832412O06Rik	integrin beta 8	protein-coding
chr17-54	chr17	40792269	40792461	+	6.47	0.714	Intergenic	L1_Mus1|LINE|L1	23341	NM_001251916	100126766	Mm.471591	NM_001251916	ENSMUSG00000093957	Esp3	Gm21945	exocrine gland secreted peptide 3	protein-coding
chr3-22	chr3	75342267	75342459	+	6.47	0.68	intron (NM_019745, intron 2 of 7)	intron (NM_019745, intron 2 of 7)	18411	NM_019745	56426	Mm.316473	NM_019745	ENSMUSG00000027835	Pdcd10	2410003B13Rik|Ccm3|Tfa15|Tfar15	programmed cell death 10	protein-coding
chr5-98	chr5	20643008	20643200	+	6.47	0.889	Intergenic	Intergenic	-38993	NR_153366	212167	Mm.121705	NM_175437	ENSMUSG00000039934	Gsap	A530088I07Rik|Pion	gamma-secretase activating protein	protein-coding
chr18-27	chr18	21027067	21027259	+	6.47	0.72	intron (NM_177038, intron 5 of 28)	intron (NM_177038, intron 5 of 28)	27416	NM_177038	75964	Mm.273769	NM_029491	ENSMUSG00000033382	Trappc8	5033403J15Rik|AI845423|D030074E01Rik|Trs85|mKIAA1012	trafficking protein particle complex 8	protein-coding
chr16-59	chr16	61083273	61083465	+	6.47	0.72	Intergenic	AT_rich|Low_complexity|Low_complexity	-478012	NM_007938	13840	Mm.455790	NM_007938	ENSMUSG00000055540	Epha6	Ehk2|Hek12|m-ehk2	Eph receptor A6	protein-coding
chr3-123	chr3	143714570	143714762	+	6.47	0.882	Intergenic	Intergenic	150630	NM_001161770	16911	Mm.29187	NM_010723	ENSMUSG00000028266	Lmo4	A730077C12Rik|Crp3|Etohi4	LIM domain only 4	protein-coding
chr2-32	chr2	53725994	53726186	+	6.47	0.773	Intergenic	Intergenic	211873	NM_023396	67874	Mm.27086	NM_023396	ENSMUSG00000075334	Rprm	2410012A13Rik|Reprimo	reprimo, TP53 dependent G2 arrest mediator candidate	protein-coding
chr14-40	chr14	62546110	62546302	+	6.47	0.778	Intergenic	Intergenic	-244996	NR_028264	668253	Mm.32886	NR_028264	ENSMUSG00000097589	Dleu2	1810047A16Rik|4932411A06Rik|7730401J12Rik|AI197277|AI788824|Alt1|Gm9069|Leu2	deleted in lymphocytic leukemia, 2	ncRNA
chr7-68	chr7	107130201	107130393	+	6.47	0.941	Intergenic	Intergenic	-1329	NM_175388	108937	Mm.323087	NM_175388	ENSMUSG00000058761	Rnf169	2900057K09Rik	ring finger protein 169	protein-coding
chr5-100	chr5	25036763	25036955	+	6.47	0.621	non-coding (NR_027388, exon 1 of 1)	non-coding (NR_027388, exon 1 of 1)	1023	NR_027388	73571	Mm.105263	NR_027388	ENSMUSG00000101856	1700096K18Rik	-	RIKEN cDNA 1700096K18 gene	ncRNA
chr1-229	chr1	150644842	150645034	+	6.47	0.778	Intergenic	(TTTA)n|Simple_repeat|Simple_repeat	1124631	NM_001305632	18783	Mm.4186	NM_008869	ENSMUSG00000056220	Pla2g4a	Pla2g4|cPLA2|cPLA2-alpha|cPLA2alpha	phospholipase A2, group IVA (cytosolic, calcium-dependent)	protein-coding
chr11-104	chr11	25176483	25176675	+	6.47	0.625	Intergenic	Intergenic	-49528	NR_045853	71234	Mm.158627	NR_045853	ENSMUSG00000033015	4933427E13Rik	-	RIKEN cDNA 4933427E13 gene	ncRNA
chr8-125	chr8	52328033	52328225	+	6.47	0.739	Intergenic	AT_rich|Low_complexity|Low_complexity	874663	NR_046067	100039954	Mm.400419	NR_046067	ENSMUSG00000110281	Gm2516	-	predicted gene 2516	ncRNA
chr16-28	chr16	65196532	65196724	+	6.47	0.824	Intergenic	Intergenic	-91018	NM_008310	15557	Mm.5040	NM_008310	ENSMUSG00000050783	Htr1f	Htr1eb	5-hydroxytryptamine (serotonin) receptor 1F	protein-coding
chr4-73	chr4	105990481	105990673	+	6.47	0.8	intron (NM_183225, intron 1 of 67)	intron (NM_183225, intron 1 of 67)	1759	NM_183225	329908	Mm.234544	NM_183225	ENSMUSG00000028514	Usp24	2700066K03Rik|2810030C21Rik|AI414051|B130021E18|C79851	ubiquitin specific peptidase 24	protein-coding
chr3-116	chr3	116726482	116726674	+	6.47	0.864	Intergenic	Intergenic	54105	NR_038029	433646	Mm.158997	NR_038029	ENSMUSG00000028009	1700061I17Rik	-	RIKEN cDNA 1700061I17 gene	ncRNA
chr10-35	chr10	122115102	122115294	+	6.47	0.75	promoter-TSS (NM_176919)	promoter-TSS (NM_176919)	-620	NM_176919	319468	Mm.489703	NM_176919	ENSMUSG00000034613	Ppm1h	A430075L18Rik|ARHCL1|C030002B11Rik	protein phosphatase 1H (PP2C domain containing)	protein-coding
chr6-51	chr6	40539618	40539810	+	6.47	0.63	Intergenic	Intergenic	-3910	NM_001038604	23845	Mm.103765	NM_021364	ENSMUSG00000029915	Clec5a	Clecsf5|Ly100|MDL-1|Mdl1	C-type lectin domain family 5, member a	protein-coding
chr6-38	chr6	129297046	129297238	+	6.47	0.739	Intergenic	RMER16-int|LTR|ERVK	-3120	NM_177686	232413	Mm.90241	NM_177686	ENSMUSG00000053063	Clec12a	CLL-1|D230024O04|KLRL1|Micl	C-type lectin domain family 12, member a	protein-coding
chr4-95	chr4	146927813	146928005	+	6.47	0.789	intron (NM_001014397, intron 1 of 5)	intron (NM_001014397, intron 1 of 5)	523	NM_001014397	433804	Mm.332047	NM_001014397	ENSMUSG00000065999	Zfp985	Gm13154	zinc finger protein 985	protein-coding
chr17-38	chr17	71717300	71717492	+	6.47	0.789	intron (NM_028887, intron 37 of 47)	(TAAA)n|Simple_repeat|Simple_repeat	-26252	NR_028023	100043644	Mm.362377	NR_028023	ENSMUSG00000117199	Gm4566	-	ubiquitin specific peptidase 16 pseudogene	pseudo
chr5-113	chr5	12909801	12909993	+	6.47	0.815	Intergenic	Intergenic	-486887	NM_001243072	20346	Mm.372039	NM_009152	ENSMUSG00000028883	Sema3a	Hsema-I|SEMA1|SemD|Semad|coll-1	sema domain, immunoglobulin domain (Ig), short basic domain, secreted, (semaphorin) 3A	protein-coding
chr4-64	chr4	22283017	22283209	+	6.47	0.882	Intergenic	Intergenic	-1577	NR_104380	269514	Mm.40708	NM_172988	ENSMUSG00000040410	Fbxl4	AI836810|FBL4|FBL5	F-box and leucine-rich repeat protein 4	protein-coding
chr1-138	chr1	110980351	110980543	+	6.47	0.75	Intergenic	AT_rich|Low_complexity|Low_complexity	-899030	NM_001316743	241201	Mm.213407	NM_172853	ENSMUSG00000026312	Cdh7	9330156F07Rik|CDH7L1	cadherin 7, type 2	protein-coding
chr6-10	chr6	17585438	17585630	+	6.47	0.625	Intergenic	Intergenic	-1476	NM_007604	12343	Mm.392504	NM_007604	ENSMUSG00000015733	Capza2	1110053K06Rik|AW208808|Cappa2	capping protein (actin filament) muscle Z-line, alpha 2	protein-coding
chr12-30	chr12	91535487	91535679	+	6.47	0.842	intron (NM_001252074, intron 6 of 6)	intron (NM_001252074, intron 6 of 6)	441894	NM_010050	13371	Mm.21389	NM_010050	ENSMUSG00000007682	Dio2	5DII|AI324267|DIOII	deiodinase, iodothyronine, type II	protein-coding
chr6-29	chr6	61488301	61488493	+	6.47	0.81	intron (NM_183310, intron 5 of 10)	AT_rich|Low_complexity|Low_complexity	-357593	NR_040287	100504262	Mm.438066	NR_040287		A730020E08Rik	-	RIKEN cDNA A730020E08 gene	ncRNA
chr2-74	chr2	43941032	43941224	+	6.47	0.81	intron (NM_001301832, intron 9 of 14)	AT_rich|Low_complexity|Low_complexity	-20284	NR_040622	320872	Mm.445023	NR_040622	ENSMUSG00000085089	Arhgap15os	A430092G05Rik	Rho GTPase activating protein 15, opposite strand	ncRNA
chr13-71	chr13	97306259	97306451	+	6.47	0.882	intron (NM_012048, intron 1 of 14)	intron (NM_012048, intron 1 of 14)	6179	NM_012048	27015	Mm.89926	NM_012048	ENSMUSG00000021668	Polk	DINP|Dinb1	polymerase (DNA directed), kappa	protein-coding
chr2-110	chr2	126531831	126532023	+	6.47	0.824	Intergenic	Intergenic	-1137	NM_001252580	84092	Mm.272629	NM_019729	ENSMUSG00000027363	Usp8	AI574262|AW557536|Ubpy|mKIAA0055	ubiquitin specific peptidase 8	protein-coding
chr15-33	chr15	65931753	65931945	+	6.47	0.833	intron (NM_152923, intron 1 of 14)	L1M4|LINE|L1	-123483	NM_001145096	654498	Mm.364550	NM_001145096	ENSMUSG00000072511	Hhla1	F930104E18Rik	HERV-H LTR-associating 1	protein-coding
chr4-32	chr4	84589114	84589306	+	6.47	0.783	intron (NM_177385, intron 2 of 4)	intron (NM_177385, intron 2 of 4)	58997	NM_177385	338349	Mm.440562	NM_175275	ENSMUSG00000038070	Cntln	AI448092|B430108F07Rik|D530005L17Rik	centlein, centrosomal protein	protein-coding
chr13-35	chr13	104618758	104618950	+	6.47	0.714	intron (NM_001289473, intron 21 of 25)	intron (NM_001289473, intron 21 of 25)	-54166	NM_001361085	218543	Mm.458176	NM_172592	ENSMUSG00000032621	Srek1	8430401B01|AI450757|AI462342|SRrp508|SRrp86|Sfrs12|Srsf12	splicing regulatory glutamine/lysine-rich protein 1	protein-coding
chr3-66	chr3	107760743	107760935	+	6.47	0.64	Intergenic	AT_rich|Low_complexity|Low_complexity	11253	NM_010359	14864	Mm.440885	NM_010359	ENSMUSG00000004038	Gstm3	Fsc2|mGSTM5	glutathione S-transferase, mu 3	protein-coding
chr18-33	chr18	14854014	14854206	+	6.47	0.8	Intergenic	L1MEg|LINE|L1	-10550	NM_001360823	73677	Mm.87277	NM_001163609	ENSMUSG00000036743	Psma8	2410072D24Rik	proteasome (prosome, macropain) subunit, alpha type, 8	protein-coding
chr17-61	chr17	64227820	64228012	+	6.47	0.889	intron (NM_001286415, intron 1 of 17)	AT_rich|Low_complexity|Low_complexity	501	NM_001286415	14158	Mm.23039	NM_008000	ENSMUSG00000000127	Fer	AV082135|C330004K01Rik|Fert|Fert2	fer (fms/fps related) protein kinase	protein-coding
chr16-62	chr16	67356768	67356960	+	6.47	0.824	intron (NM_178721, intron 1 of 9)	intron (NM_178721, intron 1 of 9)	264289	NM_001347247	239857	Mm.394300	NM_178721	ENSMUSG00000064115	Cadm2	2900078E11Rik|9330131D06|A830029E02Rik|Igdf4d|Igsf4d|NECL3|SynCAM 2|SynCAM2	cell adhesion molecule 2	protein-coding
chr9-58	chr9	105370750	105370942	+	6.47	0.842	intron (NM_001359823, intron 2 of 26)	Lx8|LINE|L1	26617	NM_001253834	235574	Mm.326247	NM_175025	ENSMUSG00000032570	Atp2c1	1700121J11Rik|ATP2C1A|AW061228|BCPM|D930003G21Rik|HHD|SPCA|pmr1	ATPase, Ca++-sequestering	protein-coding
chr1-251	chr1	196145741	196145933	+	6.47	0.625	Intergenic	Charlie2b|DNA|MER1_type	-96884	NR_040477	74942	Mm.60689	NR_040477	ENSMUSG00000103692	4930503O07Rik	-	RIKEN cDNA 4930503O07 gene	ncRNA
chr10-81	chr10	77835602	77835794	+	6.47	0.75	Intergenic	Intergenic	-21253	NM_053014	28169	Mm.141230	NM_053014	ENSMUSG00000001211	Agpat3	AW061257|AW493985|D10Jhu12e|lpaat3	1-acylglycerol-3-phosphate O-acyltransferase 3	protein-coding
chr13-30	chr13	78459434	78459626	+	6.47	0.941	Intergenic	Lx5|LINE|L1	-121396	NM_010151	13865	Mm.439653	NM_010151	ENSMUSG00000069171	Nr2f1	COUP-TF1|COUP-TFI|COUPTFA|EAR-3|EAR3|Erbal3|SVP44|Tcfcoup1	nuclear receptor subfamily 2, group F, member 1	protein-coding
chr9-81	chr9	72381981	72382173	+	6.47	0.818	intron (NM_001033536, intron 1 of 8)	AT_rich|Low_complexity|Low_complexity	2030	NM_001033536	319758	Mm.32081	NM_001033536	ENSMUSG00000037674	Rfx7	2510005N23Rik|9930116O05Rik|D130086K05Rik|Rfxdc2	regulatory factor X, 7	protein-coding
chr9-60	chr9	31053458	31053650	+	6.47	0.882	Intergenic	Intergenic	-25432	NM_001101597	638580	Mm.373655	NM_001101597		Gm7244	EG638580	predicted gene 7244	protein-coding
chr9-76	chr9	62660202	62660394	+	6.47	0.636	promoter-TSS (NM_010193)	promoter-TSS (NM_010193)	-843	NM_010193	14155	Mm.24069	NM_010193	ENSMUSG00000032244	Fem1b	mKIAA0396	feminization 1 homolog b (C. elegans)	protein-coding
chr10-40	chr10	42580902	42581094	+	6.47	0.682	intron (NM_001359265, intron 1 of 6)	intron (NM_001359265, intron 1 of 6)	680	NM_172938	268297	Mm.98731	NM_172938	ENSMUSG00000044770	Scml4	9330161D17|mFLJ00197	Scm polycomb group protein like 4	protein-coding
chr1-230	chr1	151113073	151113265	+	6.47	0.95	Intergenic	Intergenic	656400	NM_001305632	18783	Mm.4186	NM_008869	ENSMUSG00000056220	Pla2g4a	Pla2g4|cPLA2|cPLA2-alpha|cPLA2alpha	phospholipase A2, group IVA (cytosolic, calcium-dependent)	protein-coding
chr7-63	chr7	97345849	97346041	+	6.47	0.773	intron (NM_001252521, intron 19 of 19)	intron (NM_001252521, intron 19 of 19)	67222	NM_001252522	233489	Mm.235175	NM_146194	ENSMUSG00000039361	Picalm	CALM|CLTH|PAP180|fit-1|fit1|mKIAA4114	phosphatidylinositol binding clathrin assembly protein	protein-coding
chr3-113	chr3	114483321	114483513	+	6.47	0.536	Intergenic	AT_rich|Low_complexity|Low_complexity	-123579	NM_153458	229759	Mm.54183	NM_153157	ENSMUSG00000027965	Olfm3	B230206G02Rik	olfactomedin 3	protein-coding
chr10-100	chr10	118549253	118549445	+	6.47	0.938	Intergenic	B2_Mm2|SINE|B2	19388	NR_045348	73400	Mm.416864	NR_045348	ENSMUSG00000100681	1700064J06Rik	-	RIKEN cDNA 1700064J06 gene	ncRNA
chr6-54	chr6	57553774	57553966	+	6.47	0.818	intron (NM_025992, intron 5 of 22)	intron (NM_025992, intron 5 of 22)	22884	NM_025992	67138	Mm.297393	NM_025992	ENSMUSG00000029798	Herc6	1700121D12Rik|2510038N07Rik|4930427L17Rik|AI451296|CEB1|Herc5	hect domain and RLD 6	protein-coding
chr2-72	chr2	42542822	42543014	+	6.47	0.875	Intergenic	AT_rich|Low_complexity|Low_complexity	-33800	NM_053011	94217	Mm.441398	NM_053011	ENSMUSG00000049252	Lrp1b	9630004P12Rik|LRP-DIT	low density lipoprotein-related protein 1B	protein-coding
chr14-46	chr14	85359835	85360027	+	6.47	0.81	Intergenic	Intergenic	-483700	NR_015539	319903	Mm.440481	NR_015539	ENSMUSG00000115529	9630013A20Rik	lncOL1	RIKEN cDNA 9630013A20 gene	ncRNA
chr7-67	chr7	104995883	104996075	+	6.47	0.714	intron (NM_001357363, intron 1 of 14)	L2|LINE|L2	4530	NM_011035	18479	Mm.260227	NM_011035	ENSMUSG00000030774	Pak1	AW045634|PAK-1|Paka	p21 (RAC1) activated kinase 1	protein-coding
chr6-42	chr6	12391453	12391645	+	6.47	0.871	intron (NM_001164805, intron 6 of 26)	L1Md_F2|LINE|L1	307704	NM_001164805	330267	Mm.11989	NM_001164805	ENSMUSG00000032625	Thsd7a	Gm837	thrombospondin, type I, domain containing 7A	protein-coding
chr1-109	chr1	39804566	39804758	+	6.47	0.933	Intergenic	B1_Mur4|SINE|Alu	-26828	NM_001145660	619289	Mm.334107	NM_001145660	ENSMUSG00000057173	Rfx8	4933400N17Rik	regulatory factor X 8	protein-coding
chr11-122	chr11	73877374	73877566	+	6.47	0.762	Intergenic	L1_Mur2|LINE|L1	-6202	NM_001177570	327963	Mm.297723	NM_001177570	ENSMUSG00000069476	Zfp616	Gm12330	zinc finger protein 616	protein-coding
chr6-39	chr6	129942263	129942455	+	6.47	0.81	intron (NM_053152, intron 5 of 5)	intron (NM_053152, intron 5 of 5)	34613	NM_008464	16637	Mm.14112	NM_008464	ENSMUSG00000061769	Klra6	Ly49f|ly-49f	killer cell lectin-like receptor, subfamily A, member 6	protein-coding
chr18-51	chr18	88620213	88620405	+	6.47	0.667	Intergenic	Intergenic	443290	NM_018821	54607	Mm.91920	NM_018821	ENSMUSG00000056153	Socs6	1500012M23Rik|5830401B18Rik|AI447482|Cis4|Cish4|HSPC060|SOCS-4|SOCS-6|SSI4|STAI4|STATI4|Socs4	suppressor of cytokine signaling 6	protein-coding
chr10-60	chr10	126874746	126874938	+	6.47	0.75	intron (NM_001359246, intron 1 of 23)	(TA)n|Simple_repeat|Simple_repeat	16919	NM_001359245	71750	Mm.29342	NM_027900	ENSMUSG00000025404	R3hdm2	1300003K24Rik|AU041262|mKIAA1002	R3H domain containing 2	protein-coding
chr1-179	chr1	80309456	80309648	+	6.47	0.72	intron (NM_016716, intron 2 of 15)	B3|SINE|B2	27713	NM_016716	26554	Mm.12665	NM_016716	ENSMUSG00000004364	Cul3	KIAA0617	cullin 3	protein-coding
chr8-49	chr8	6175469	6175661	+	6.47	0.826	Intergenic	(TAAA)n|Simple_repeat|Simple_repeat	-1070278	NM_011388	20494	Mm.3500	NM_011388	ENSMUSG00000023073	Slc10a2	9130221J18Rik|AI605518|ASBT|IBAT|ISBT	solute carrier family 10, member 2	protein-coding
chr10-65	chr10	24115439	24115631	+	6.47	0.714	Intergenic	Intergenic	172212	NM_021509	59012	Mm.285934	NM_021509	ENSMUSG00000020000	Moxd1	3230402N08Rik|MNCb-5203	monooxygenase, DBH-like 1	protein-coding
chr4-69	chr4	54704599	54704791	+	6.47	0.895	Intergenic	L1ME2|LINE|L1	-256122	NM_172867	242466	Mm.102904	NM_172867	ENSMUSG00000060206	Zfp462	6030417H05|9430078C22Rik|Gt4-2|Zfpip|Znf462	zinc finger protein 462	protein-coding
chr11-141	chr11	32166881	32167073	+	6.47	0.842	intron (NR_104306, intron 1 of 13)	intron (NR_104306, intron 1 of 13)	730	NM_181569	17168	Mm.263161	NM_181569	ENSMUSG00000020289	Nprl3	Aag|CGTHBA|HS-26|HS-40|Mare|Phg|Prox1|m(alpha)RE	nitrogen permease regulator-like 3	protein-coding
chr12-54	chr12	95432768	95432960	+	6.47	0.7	Intergenic	Intergenic	267366	NR_106175	102465890		NR_106175	ENSMUSG00000098498	Mir8099-1	Gm27917|mmu-mir-8099-1	microRNA 8099-1	ncRNA
chr3-115	chr3	116560850	116561042	+	6.47	0.76	Intergenic	Intergenic	-1539	NM_001113478	20321	Mm.66293	NM_009146	ENSMUSG00000033386	Frrs1	AI131732|Sdfr2	ferric-chelate reductase 1	protein-coding
chr15-37	chr15	81906402	81906594	+	6.47	0.818	intron (NM_028897, intron 4 of 30)	AT_rich|Low_complexity|Low_complexity	5951	NM_028897	74369	Mm.289351	NM_028897	ENSMUSG00000068117	Mei1	4932408F18Rik|mei1	meiotic double-stranded break formation protein 1	protein-coding
chr5-70	chr5	56180779	56180971	+	6.47	0.818	Intergenic	Intergenic	1439644	NR_038045	330086	Mm.254449	NM_177871	ENSMUSG00000105912	Gm10440	D130065D13	predicted gene 10440	ncRNA
chr10-93	chr10	99937434	99937626	+	6.47	0.824	intron (NM_001033332, intron 3 of 12)	intron (NM_001033332, intron 3 of 12)	12451	NM_001110013	237500	Mm.296805	NM_001033332	ENSMUSG00000036676	Tmtc3	9130014E20Rik|B130008E12Rik|mSmile	transmembrane and tetratricopeptide repeat containing 3	protein-coding
chr14-23	chr14	94258797	94258989	+	6.47	0.714	intron (NM_001081377, intron 2 of 4)	AT_rich|Low_complexity|Low_complexity	30995	NM_001081377	211712	Mm.37126	NM_001081377	ENSMUSG00000055421	Pcdh9	-	protocadherin 9	protein-coding
chr8-137	chr8	100876624	100876816	+	6.47	0.714	Intergenic	AT_rich|Low_complexity|Low_complexity	-659067	NR_110579	100873092	Mm.414599	NR_110579	ENSMUSG00000089819	Gm15679	-	predicted gene 15679	ncRNA
chr17-22	chr17	17574301	17574493	+	6.47	0.81	intron (NM_025681, intron 2 of 5)	B3A|SINE|B2	34747	NM_025681	66643	Mm.268018	NM_025681	ENSMUSG00000047786	Lix1	5730466L18Rik	limb and CNS expressed 1	protein-coding
chr3-71	chr3	18325277	18325469	+	6.47	0.895	Intergenic	Intergenic	55104	NR_040544	73959	Mm.60616	NR_040544	ENSMUSG00000102699	4930433B08Rik	-	RIKEN cDNA 4930433B08 gene	ncRNA
chr13-52	chr13	17981950	17982142	+	6.47	0.696	intron (NM_019491, intron 3 of 4)	AT_rich|Low_complexity|Low_complexity	54005	NM_019491	56044	Mm.27348	NM_019491	ENSMUSG00000008859	Rala	3010001O15Rik|AW322615|Ral|Rasl1	v-ral simian leukemia viral oncogene A (ras related)	protein-coding
chr3-83	chr3	40603625	40603817	+	6.47	0.842	promoter-TSS (NR_045576)	promoter-TSS (NR_045576)	-152	NR_045576	20873	Mm.3794	NM_011495	ENSMUSG00000025758	Plk4	1700028H20|AI385771|Sak|Stk18	polo like kinase 4	protein-coding
chr2-121	chr2	154627645	154627837	+	6.47	0.773	intron (NM_001139513, intron 1 of 8)	AT_rich|Low_complexity|Low_complexity	10895	NM_023130	19383	Mm.221440	NM_023130	ENSMUSG00000027593	Raly	AI663842|Merc	hnRNP-associated with lethal yellow	protein-coding
chr4-97	chr4	149754871	149755063	+	6.47	0.833	intron (NM_001085492, intron 1 of 22)	B1F2|SINE|Alu	98942	NM_001085492	68703	Mm.291274	NM_001085492	ENSMUSG00000039852	Rere	1110033A15Rik|AI414665|ARG|ARP|ATN1L|AW742570|Atr2|DNB1|eye<m03Jus>|eyes3|mKIAA0458	arginine glutamic acid dipeptide (RE) repeats	protein-coding
chr2-104	chr2	120224904	120225096	+	6.47	0.739	intron (NM_001110497, intron 2 of 19)	(TTAA)n|Simple_repeat|Simple_repeat	-4632	NM_172672	76051	Mm.38851	NM_172672	ENSMUSG00000062646	Ganc	5830445O15Rik|9330160A12|mFLJ00088	glucosidase, alpha; neutral C	protein-coding
chr2-123	chr2	160685220	160685412	+	6.47	0.75	intron (NM_177263, intron 1 of 3)	intron (NM_177263, intron 1 of 3)	13410	NM_177263	320799	Mm.436734	NM_177263	ENSMUSG00000035877	Zhx3	1810059C13Rik|4932418O04Rik|9530010N21Rik|Tix1|mKIAA0395	zinc fingers and homeoboxes 3	protein-coding
chr6-75	chr6	131240359	131240551	+	6.47	0.833	intron (NM_025564, intron 1 of 4)	intron (NM_025564, intron 1 of 4)	2807	NM_001327860	66441	Mm.46623	NM_025564	ENSMUSG00000030188	Magohb	2010012C16Rik|Mago|Magoh|Magoh-rs1	mago homolog B, exon junction complex core component	protein-coding
chr5-125	chr5	43622717	43622909	+	6.47	0.824	intron (NR_028417, intron 1 of 7)	intron (NR_028417, intron 1 of 7)	-1889	NM_001177379	231207	Mm.7233	NM_175937	ENSMUSG00000039782	Cpeb2	A630055H10Rik|Cpe-bp2	cytoplasmic polyadenylation element binding protein 2	protein-coding
chr4-44	chr4	21735618	21735810	+	6.47	0.762	intron (NM_001290425, intron 9 of 16)	intron (NM_001290425, intron 9 of 16)	32297	NM_152825	77593	Mm.154306	NM_152825	ENSMUSG00000040455	Usp45	3110003C05Rik|4930550B20Rik|AI843191|Gcap7	ubiquitin specific petidase 45	protein-coding
chr19-9	chr19	32182885	32183077	+	6.47	0.636	Intergenic	Intergenic	-5351	NM_018830	54447	Mm.491229	NM_018830	ENSMUSG00000024887	Asah2	AI585898	N-acylsphingosine amidohydrolase 2	protein-coding
chr16-71	chr16	94768539	94768731	+	6.47	0.882	Intergenic	Intergenic	-20399	NM_007834	13185	Mm.7472	NM_007834	ENSMUSG00000022898	Vps26c	AW538125|Dcra|Dscr3	VPS26 endosomal protein sorting factor C	protein-coding
chr1-141	chr1	146227375	146227567	+	6.47	0.579	Intergenic	Lx2|LINE|L1	-131237	NM_015811	50778	Mm.103701	NM_015811	ENSMUSG00000026358	Rgs1	BL34	regulator of G-protein signaling 1	protein-coding
chr5-152	chr5	146958996	146959188	+	6.47	0.514	Intergenic	(TTAA)n|Simple_repeat|Simple_repeat	37788	NM_001008547	69282	Mm.373573	NM_001008547	ENSMUSG00000095040	1700001J03Rik	-	RIKEN cDNA 1700001J03 gene	protein-coding
chr11-168	chr11	105947155	105947347	+	6.47	0.824	intron (NM_011947, intron 1 of 15)	intron (NM_011947, intron 1 of 15)	1035	NM_011947	26406	Mm.27041	NM_011947	ENSMUSG00000020700	Map3k3	AW548911|MAPKKK3|Mekk3|mKIAA4031	mitogen-activated protein kinase kinase kinase 3	protein-coding
chr11-134	chr11	8608077	8608269	+	6.47	0.692	Intergenic	Intergenic	-43635	NM_001083587	319939	Mm.337820	NM_001083587	ENSMUSG00000020422	Tns3	BC023928|F830010I22Rik|TEM6|Tens1	tensin 3	protein-coding
chr16-20	chr16	81258447	81258639	+	6.47	0.882	intron (NM_010954, intron 1 of 15)	intron (NM_010954, intron 1 of 15)	57601	NM_010954	17968	Mm.433941	NM_010954	ENSMUSG00000022762	Ncam2	Ncam-2|Ocam|RNCAM	neural cell adhesion molecule 2	protein-coding
chr12-39	chr12	53899561	53899753	+	6.47	0.85	intron (NM_198111, intron 2 of 13)	A-rich|Low_complexity|Low_complexity	99287	NM_198111	238161	Mm.310822	NM_198111	ENSMUSG00000061603	Akap6	AI482140|Akapalpha|Akapbeta|PRKA	A kinase (PRKA) anchor protein 6	protein-coding
chr7-80	chr7	134716043	134716235	+	6.47	0.833	promoter-TSS (NM_026888)	promoter-TSS (NM_026888)	-723	NM_026888	68961	Mm.274473	NM_026888	ENSMUSG00000030815	Phkg2	1500017I02Rik	phosphorylase kinase, gamma 2 (testis)	protein-coding
chr16-56	chr16	53306653	53306845	+	6.47	0.75	Intergenic	Intergenic	-490892	NR_040495	73820	Mm.60493	NR_040495	ENSMUSG00000116611	4930404A05Rik	-	RIKEN cDNA 4930404A05 gene	ncRNA
chr1-51	chr1	85323722	85323914	+	6.47	0.941	Intergenic	Intergenic	-56677	NM_001037909	620078	Mm.386456	NM_175219	ENSMUSG00000052477	C130026I21Rik	4930565N07Rik	RIKEN cDNA C130026I21 gene	protein-coding
chr10-63	chr10	21289680	21289872	+	6.01	0.882	Intergenic	Intergenic	-23175	NR_027968	67692	Mm.54306	NM_183266	ENSMUSG00000050844	1700020N01Rik	-	RIKEN cDNA 1700020N01 gene	ncRNA
chr12-43	chr12	70736076	70736268	+	6.01	0.889	intron (NM_001135559, intron 6 of 22)	intron (NM_001135559, intron 6 of 22)	46667	NM_001135559	20663	Mm.3770	NM_001135559	ENSMUSG00000034801	Sos2	SOS-2|mSOS-2	SOS Ras/Rho guanine nucleotide exchange factor 2	protein-coding
chr16-58	chr16	55863176	55863368	+	6.01	0.762	intron (NM_001134457, intron 3 of 5)	intron (NM_001134457, intron 3 of 5)	-24518	NM_001159395	80859	Mm.247272	NM_030612	ENSMUSG00000035356	Nfkbiz	AA408868|INAP|Mail	nuclear factor of kappa light polypeptide gene enhancer in B cells inhibitor, zeta	protein-coding
chr8-100	chr8	63501058	63501250	+	6.01	0.667	intron (NM_001293639, intron 8 of 31)	intron (NM_001293639, intron 8 of 31)	29164	NM_001293638	18004	Mm.486881	NM_175089	ENSMUSG00000031644	Nek1	D8Ertd790e|kat	NIMA (never in mitosis gene a)-related expressed kinase 1	protein-coding
chr6-52	chr6	47414482	47414674	+	6.01	0.714	intron (NM_001355550, intron 1 of 21)	intron (NM_001355550, intron 1 of 21)	9822	NM_001355550	26965	Mm.87611	NM_012042	ENSMUSG00000029686	Cul1	Cul-1	cullin 1	protein-coding
chr12-34	chr12	32449259	32449451	+	6.01	0.762	intron (NM_001163126, intron 7 of 22)	(TTTA)n|Simple_repeat|Simple_repeat	-50564	NM_175191	73010	Mm.441517	NM_175191	ENSMUSG00000044067	Gpr22	2900068K05Rik|AW061316	G protein-coupled receptor 22	protein-coding
chr6-49	chr6	30460166	30460358	+	6.01	0.737	promoter-TSS (NM_001347087)	promoter-TSS (NM_001347087)	413	NM_027073	75647	Mm.46117	NM_027073	ENSMUSG00000029784	Ssmem1	1700016K02Rik|1700025E21Rik	serine-rich single-pass membrane protein 1	protein-coding
chr10-90	chr10	97561219	97561411	+	6.01	0.778	Intergenic	Intergenic	-131591	NR_033537	100038699	Mm.467933	NR_033537	ENSMUSG00000074776	Gm10754	-	predicted gene 10754	ncRNA
chr15-14	chr15	6163603	6163795	+	6.01	0.812	Intergenic	(TTTA)n|Simple_repeat|Simple_repeat	-86090	NM_001008702	13132	Mm.240830	NM_023118	ENSMUSG00000022150	Dab2	5730435J12Rik|AA960054|AI957090|D15Wsu122e|D630005B22Rik|Doc-2|Doc2|p96	disabled 2, mitogen-responsive phosphoprotein	protein-coding
chr1-111	chr1	62292484	62292676	+	6.01	0.682	intron (NM_001081050, intron 15 of 22)	intron (NM_001081050, intron 15 of 22)	-109897	NR_151537	105243940		NR_151537		Pard3bos2	Gm12747	par-3 family cell polarity regulator beta, opposite strand 2	ncRNA
chr1-101	chr1	14874681	14874873	+	6.01	0.778	intron (NM_001348288, intron 19 of 25)	intron (NM_001348288, intron 19 of 25)	34166	NM_001348288	277328	Mm.186329	NM_177781	ENSMUSG00000032769	Trpa1	Anktm1|TRPA1b	transient receptor potential cation channel, subfamily A, member 1	protein-coding
chr10-76	chr10	59548307	59548499	+	6.01	0.941	intron (NM_001199187, intron 9 of 10)	intron (NM_001199187, intron 9 of 10)	-20602	NM_052994	94214	Mm.153429	NM_052994	ENSMUSG00000058297	Spock2	AA407235|Gcap26|mKIAA0275	sparc/osteonectin, cwcv and kazal-like domains proteoglycan 2	protein-coding
chr16-27	chr16	57720179	57720371	+	6.01	0.824	intron (NM_007739, intron 1 of 3)	intron (NM_007739, intron 1 of 3)	34575	NM_007739	12837	Mm.130388	NM_007739	ENSMUSG00000068196	Col8a1	Col8a-1	collagen, type VIII, alpha 1	protein-coding
chr4-47	chr4	72319533	72319725	+	6.01	0.812	Intergenic	AT_rich|Low_complexity|Low_complexity	194039	NM_001199270	353204	Mm.317892	NM_001199270	ENSMUSG00000059343	Aldoart1	4921524E03Rik|Aldo1-ps|Aldo1-ps2|Aldoa-ps2	aldolase 1 A, retrogene 1	protein-coding
chr16-22	chr16	25509213	25509405	+	6.01	0.833	Intergenic	AT_rich|Low_complexity|Low_complexity	-174542	NM_001127260	22061	Mm.20894	NM_011641	ENSMUSG00000022510	Trp63	AI462811|Ket|P51/P63|P63|P73l|Tp63|Trp53rp1	transformation related protein 63	protein-coding
chr12-22	chr12	61157713	61157905	+	6.01	0.783	Intergenic	AT_rich|Low_complexity|Low_complexity	-837339	NM_001033156	70611	Mm.311026	NM_001033156	ENSMUSG00000035329	Fbxo33	5730501N20Rik|AI642135	F-box protein 33	protein-coding
chr4-67	chr4	43498942	43499134	+	6.01	0.667	Intergenic	Intergenic	-2457	NM_019436	54390	Mm.31775	NM_019436	ENSMUSG00000028460	Sit1	Sit	suppression inducing transmembrane adaptor 1	protein-coding
chr11-110	chr11	116495088	116495280	+	6.01	0.864	Intergenic	Intergenic	-6851	NM_172572	217344	Mm.89695	NM_172572	ENSMUSG00000020806	Rhbdf2	4732465I17Rik|Rhbdl6|cub	rhomboid 5 homolog 2	protein-coding
chr13-64	chr13	83230390	83230582	+	6.01	0.737	Intergenic	Intergenic	-393154	NR_039537	100628621		NR_039537	ENSMUSG00000106655	Mir3961	mmu-mir-3961	microRNA 3961	ncRNA
chr1-102	chr1	18224193	18224385	+	6.01	0.75	Intergenic	Intergenic	3235	NM_001039123	654460	Mm.389000	NM_001039123	ENSMUSG00000073735	Defb18	BD-18|EG654460|mBD-18	defensin beta 18	protein-coding
chr16-21	chr16	23692180	23692372	+	6.01	0.895	Intergenic	Intergenic	82271	NM_023386	67775	Mm.475107	NM_023386	ENSMUSG00000033355	Rtp4	5830458K16Rik|Ifrg28	receptor transporter protein 4	protein-coding
chr18-31	chr18	88207505	88207697	+	6.01	0.556	Intergenic	AT_rich|Low_complexity|Low_complexity	855998	NM_018821	54607	Mm.91920	NM_018821	ENSMUSG00000056153	Socs6	1500012M23Rik|5830401B18Rik|AI447482|Cis4|Cish4|HSPC060|SOCS-4|SOCS-6|SSI4|STAI4|STATI4|Socs4	suppressor of cytokine signaling 6	protein-coding
chr6-43	chr6	13545612	13545804	+	6.01	0.857	intron (NR_155435, intron 1 of 3)	AT_rich|Low_complexity|Low_complexity	12390	NR_155435	101118	Mm.254845	NM_028990	ENSMUSG00000029569	Tmem168	5730526F17Rik|8430437G11Rik|AI462344|AI504145	transmembrane protein 168	protein-coding
chr9-59	chr9	116463507	116463699	+	6.01	0.762	Intergenic	AT_rich|Low_complexity|Low_complexity	365305	NR_152204	100043817	Mm.404276	NR_152204		Gm4668	-	predicted gene 4668	ncRNA
chr12-49	chr12	85757348	85757540	+	6.01	0.708	promoter-TSS (NM_025525)	promoter-TSS (NM_025525)	-706	NM_025525	66381	Mm.24846	NM_025525	ENSMUSG00000098134	Rnf113a2	2310020H19Rik|AI426758|Rnf113a	ring finger protein 113A2	protein-coding
chr12-40	chr12	60317159	60317351	+	6.01	0.722	intron (NM_001033156, intron 1 of 3)	intron (NM_001033156, intron 1 of 3)	3215	NM_001033156	70611	Mm.311026	NM_001033156	ENSMUSG00000035329	Fbxo33	5730501N20Rik|AI642135	F-box protein 33	protein-coding
chr14-45	chr14	83637426	83637618	+	6.01	0.875	Intergenic	Lx9|LINE|L1	837575	NR_153783	102635012	Mm.399509	NR_153783	ENSMUSG00000115043	Gm32455	-	predicted gene, 32455	ncRNA
chr18-32	chr18	5131553	5131745	+	6.01	0.8	Intergenic	Intergenic	34080	NR_153824	102637682	Mm.451914	NR_153824		Gm26682	Gm38715	predicted gene, 26682	ncRNA
chr9-70	chr9	37155416	37155608	+	6.01	0.583	intron (NM_001081429, intron 1 of 15)	intron (NM_001081429, intron 1 of 15)	465	NM_001081429	245902	Mm.390150	NM_001081429	ENSMUSG00000034303	Ccdc15	A630039F14Rik|D030074L19	coiled-coil domain containing 15	protein-coding
chr2-93	chr2	84254236	84254428	+	6.01	0.789	intron (NM_018782, intron 1 of 15)	RMER6D|LTR|ERVK	11091	NM_018782	54598	Mm.75467	NM_018782	ENSMUSG00000059588	Calcrl	AV071593|CRLR	calcitonin receptor-like	protein-coding
chr19-26	chr19	21603695	21603887	+	6.01	0.85	Intergenic	AT_rich|Low_complexity|Low_complexity	-56640	NM_010266	14544	Mm.45054	NM_010266	ENSMUSG00000058624	Gda	AU015411|AW047581|GAH	guanine deaminase	protein-coding
chr7-34	chr7	109189773	109189965	+	6.01	0.842	intron (NM_029211, intron 2 of 8)	intron (NM_029211, intron 2 of 8)	-23200	NM_010531	16068	Mm.422756	NM_010531	ENSMUSG00000070427	Il18bp	IL-18BP|Igifbp|MC54L	interleukin 18 binding protein	protein-coding
chr14-54	chr14	106503328	106503520	+	6.01	0.778	Intergenic	AT_rich|Low_complexity|Low_complexity	-1991	NM_198601	212085	Mm.78128	NM_198601	ENSMUSG00000022113	Trim52	4921513B05Rik	tripartite motif-containing 52	protein-coding
chr3-64	chr3	95384559	95384751	+	6.01	0.667	intron (NM_001289534, intron 12 of 15)	intron (NM_001289534, intron 12 of 15)	-8201	NM_001177669	229593	Mm.245830	NM_146133	ENSMUSG00000046519	Golph3l	2010204I15Rik|AU015439|AW549227|C77637|Gpp34r	golgi phosphoprotein 3-like	protein-coding
chr2-55	chr2	71201431	71201623	+	6.01	0.696	intron (NM_172436, intron 2 of 17)	intron (NM_172436, intron 2 of 17)	4084	NM_172436	78830	Mm.30928	NM_172436	ENSMUSG00000027010	Slc25a12	2610002D09Rik|AI839531|B230107K20Rik|BB129864	solute carrier family 25 (mitochondrial carrier, Aralar), member 12	protein-coding
chr17-60	chr17	60712635	60712827	+	6.01	0.773	Intergenic	AT_rich|Low_complexity|Low_complexity	-1559986	NM_026497	67993	Mm.36507	NM_026497	ENSMUSG00000024228	Nudt12	0610016O18Rik	nudix (nucleoside diphosphate linked moiety X)-type motif 12	protein-coding
chr9-80	chr9	72141737	72141929	+	6.01	0.75	intron (NM_001311105, intron 1 of 20)	B2_Mm1t|SINE|B2	19138	NM_001311105	235469	Mm.242791	NM_146224	ENSMUSG00000038535	Zfp280d	A930005F02Rik|BC027163|Suhw4|ZNF634|Znf280d	zinc finger protein 280D	protein-coding
chr13-62	chr13	75848513	75848705	+	6.01	0.7	intron (NM_138953, intron 1 of 11)	intron (NM_138953, intron 1 of 11)	3677	NM_138953	192657	Mm.21288	NM_138953	ENSMUSG00000001542	Ell2	-	elongation factor RNA polymerase II 2	protein-coding
chr17-35	chr17	51153580	51153772	+	6.01	0.654	intron (NM_001285991, intron 3 of 22)	intron (NM_001285991, intron 3 of 22)	145027	NM_001285993	72238	Mm.120650	NM_028162	ENSMUSG00000023923	Tbc1d5	1600014N05Rik	TBC1 domain family, member 5	protein-coding
chr9-83	chr9	92717394	92717586	+	6.01	0.9	Intergenic	AT_rich|Low_complexity|Low_complexity	103936	NR_040770	331003	Mm.50805	NR_040770	ENSMUSG00000101734	4933400C23Rik	4933400C23	RIKEN cDNA 4933400C23 gene	ncRNA
chr15-39	chr15	102138810	102139002	+	6.01	0.792	intron (NM_001014976, intron 11 of 30)	AT_rich|Low_complexity|Low_complexity	12182	NM_001356312	105988	Mm.288324	NM_001014976	ENSMUSG00000058290	Espl1	AL024103|AU045071|Cerp|ESP1|PRCE|SSE	extra spindle pole bodies 1, separase	protein-coding
chr1-246	chr1	173380622	173380814	+	6.01	0.75	intron (NM_172647, intron 1 of 9)	intron (NM_172647, intron 1 of 9)	13026	NM_172647	16456	Mm.294882	NM_172647	ENSMUSG00000038235	F11r	9130004G24|AA638916|ESTM33|JAM|JAM-1|JAM-A|Jcam|Jcam1|Ly106	F11 receptor	protein-coding
chr1-224	chr1	141161391	141161583	+	6.01	0.778	intron (NM_133239, intron 5 of 11)	intron (NM_133239, intron 5 of 11)	112166	NM_133239	170788	Mm.95700	NM_133239	ENSMUSG00000063681	Crb1	7530426H14Rik|A930008G09Rik	crumbs family member 1, photoreceptor morphogenesis associated	protein-coding
chr13-33	chr13	95916818	95917010	+	6.01	0.609	intron (NM_001170669, intron 1 of 18)	AT_rich|Low_complexity|Low_complexity	76091	NM_001170669	218461	Mm.100167	NM_172263	ENSMUSG00000021684	Pde8b	B230331L10Rik|C030047E14Rik	phosphodiesterase 8B	protein-coding
chr2-87	chr2	71088027	71088219	+	6.01	0.875	intron (NM_001198872, intron 15 of 18)	intron (NM_001198872, intron 15 of 18)	38120	NM_001347173	13427	Mm.249479	NM_010064	ENSMUSG00000027012	Dync1i2	3110079H08Rik|AW554389|Dncic2	dynein cytoplasmic 1 intermediate chain 2	protein-coding
chr16-67	chr16	75178500	75178692	+	6.01	0.724	Intergenic	Lx9|LINE|L1	-85581	NM_001358493	268902	Mm.171736	NM_175549	ENSMUSG00000052516	Robo2	2600013A04Rik|9430089E08Rik|BB097918|D230004I22Rik|mKIAA1568	roundabout guidance receptor 2	protein-coding
chr13-39	chr13	115833411	115833603	+	6.01	0.938	intron (NM_001033228, intron 2 of 28)	AT_rich|Low_complexity|Low_complexity	46859	NM_134058	105083	Mm.486295	NM_134058	ENSMUSG00000042275	Pelo	AA409897|AI852218	pelota mRNA surveillance and ribosome rescue factor	protein-coding
chr18-37	chr18	31427346	31427538	+	6.01	0.812	intron (NM_009065, intron 1 of 4)	intron (NM_009065, intron 1 of 4)	49340	NM_009065	19762	Mm.5163	NM_009065	ENSMUSG00000057455	Rit2	RIBA|Rin|Roc2	Ras-like without CAAX 2	protein-coding
chr1-245	chr1	172884219	172884411	+	6.01	0.696	Intergenic	(TAAA)n|Simple_repeat|Simple_repeat	21887	NM_001077189	14130	Mm.425062	NM_010187	ENSMUSG00000026656	Fcgr2b	AI528646|CD32|F630109E10Rik|Fc[g]RII|FcgRII|Fcgr2|Fcgr2a|Fcr-2|Fcr-3|Ly-17|Ly-m20|LyM-1|Lym-1|fcRII	Fc receptor, IgG, low affinity IIb	protein-coding
chr2-108	chr2	125778310	125778502	+	6.01	0.929	intron (NM_175154, intron 8 of 9)	intron (NM_175154, intron 8 of 9)	-81988	NM_008008	14178	Mm.330557	NM_008008	ENSMUSG00000027208	Fgf7	Kgf	fibroblast growth factor 7	protein-coding
chr1-242	chr1	163685931	163686123	+	6.01	0.68	Intergenic	Intergenic	32599	NM_010177	14103	Mm.3355	NM_010177	ENSMUSG00000000817	Fasl	APT1LG1|CD178|CD95-L|CD95L|Fas-L|Faslg|Tnfsf6|Tnlg1a|gld	Fas ligand (TNF superfamily, member 6)	protein-coding
chr7-55	chr7	65857457	65857649	+	6.01	0.737	Intergenic	Intergenic	-56019	NM_009728	11982	Mm.135129	NM_009728	ENSMUSG00000025324	Atp10a	Atp10c|pfatp	ATPase, class V, type 10A	protein-coding
chr2-58	chr2	90781376	90781568	+	6.01	0.682	intron (NM_198683, intron 1 of 13)	intron (NM_198683, intron 1 of 13)	918	NM_001244891	13046	Mm.29495	NM_017368	ENSMUSG00000005506	Celf1	1600010O03Rik|AA407467|Brunol2|CUG-BP|CUG-BP1|CUGBP|Cugbp1|D2Wsu101e|HNAB50|NAB50	CUGBP, Elav-like family member 1	protein-coding
chr14-57	chr14	111161216	111161408	+	6.01	0.867	Intergenic	AT_rich|Low_complexity|Low_complexity	-6941	NM_175499	239250	Mm.49728	NM_175499	ENSMUSG00000045871	Slitrk6	4832410J21Rik|Sltk6	SLIT and NTRK-like family, member 6	protein-coding
chr3-86	chr3	59846577	59846769	+	6.01	0.833	Intergenic	(TATG)n|Simple_repeat|Simple_repeat	10963	NM_023383	67758	Mm.24547	NM_023383	ENSMUSG00000027761	Aadac	5033417E09Rik|AI265437|Aada	arylacetamide deacetylase	protein-coding
chr9-88	chr9	106725377	106725569	+	6.01	0.818	intron (NM_001015507, intron 1 of 22)	intron (NM_001015507, intron 1 of 22)	1166	NM_001015507	321006	Mm.440089	NM_001015507	ENSMUSG00000040325	Dcaf1	AI447437|B930007L02Rik|Vprbp|mKIAA0800	DDB1 and CUL4 associated factor 1	protein-coding
chr1-170	chr1	51565038	51565230	+	6.01	0.842	Intergenic	A-rich|Low_complexity|Low_complexity	-29891	NM_001310549	109019	Mm.196290	NM_028696	ENSMUSG00000026107	Nabp1	4930434H03Rik|4930442A21Rik|4930488J04Rik|4933440J18Rik|5830411E10Rik|AI852561|Nbp1|Obfc2a|Ssb2	nucleic acid binding protein 1	protein-coding
chr11-136	chr11	16437537	16437729	+	6.01	0.76	Intergenic	(T)n|Simple_repeat|Simple_repeat	-29146	NM_011343	20335	Mm.325350	NM_011343	ENSMUSG00000078974	Sec61g	-	SEC61, gamma subunit	protein-coding
chr13-40	chr13	118066718	118066910	+	6.01	0.81	Intergenic	Intergenic	57434	NM_010330	13723	Mm.274926	NM_010330	ENSMUSG00000021728	Emb	AL022799|Gp70	embigin	protein-coding
chr1-160	chr1	9480909	9481101	+	6.01	0.8	Intergenic	Intergenic	-54484	NM_021511	59014	Mm.29061	NM_021511	ENSMUSG00000061024	Rrs1	5730466A07Rik|AA415037|D1Ertd701e|Rrr	ribosome biogenesis regulator 1	protein-coding
chr11-172	chr11	106582948	106583140	+	6.01	0.8	Intergenic	(TTTA)n|Simple_repeat|Simple_repeat	-6449	NM_001032378	18613	Mm.343951	NM_008816	ENSMUSG00000020717	Pecam1	C85791|Cd31|PECAM-1|Pecam	platelet/endothelial cell adhesion molecule 1	protein-coding
chr10-99	chr10	118292874	118293066	+	6.01	0.684	Intergenic	Intergenic	12989	NM_001014390	69181	Mm.45565	NM_001014390	ENSMUSG00000028630	Dyrk2	1810038L18Rik	dual-specificity tyrosine-(Y)-phosphorylation regulated kinase 2	protein-coding
chr10-59	chr10	121991358	121991550	+	6.01	0.562	Intergenic	Intergenic	15493	NR_040616	319272	Mm.411763	NR_040616	ENSMUSG00000112095	A130077B15Rik	-	RIKEN cDNA A130077B15 gene	ncRNA
chr10-32	chr10	103939149	103939341	+	6.01	0.773	Intergenic	Intergenic	214922	NR_105838	102465222		NR_105838	ENSMUSG00000099264	Mir6411	Gm27767|mmu-mir-6411	microRNA 6411	ncRNA
chr13-79	chr13	114001074	114001266	+	6.01	0.765	intron (NM_023612, intron 1 of 2)	intron (NM_023612, intron 1 of 2)	1303	NM_023612	71690	Mm.38929	NM_023612	ENSMUSG00000042379	Esm1	0610042H23Rik|AV004503|ESM-1	endothelial cell-specific molecule 1	protein-coding
chr16-30	chr16	67417327	67417519	+	6.01	0.75	intron (NM_178721, intron 1 of 9)	intron (NM_178721, intron 1 of 9)	203730	NM_001347247	239857	Mm.394300	NM_178721	ENSMUSG00000064115	Cadm2	2900078E11Rik|9330131D06|A830029E02Rik|Igdf4d|Igsf4d|NECL3|SynCAM 2|SynCAM2	cell adhesion molecule 2	protein-coding
chr6-15	chr6	148754146	148754338	+	6.01	0.842	intron (NM_001081113, intron 9 of 24)	AT_rich|Low_complexity|Low_complexity	25747	NM_001081113	320727	Mm.260105	NM_001081113	ENSMUSG00000040029	Ipo8	6230418K12Rik|Abcc10|C130009K11Rik|MRP7|OM-1|Om1|Ranbp8	importin 8	protein-coding
chr12-38	chr12	52747392	52747584	+	6.01	0.609	intron (NM_052973, intron 7 of 17)	intron (NM_052973, intron 7 of 17)	-44465	NM_001329699	11782	Mm.386749	NM_021710	ENSMUSG00000020955	Ap4s1	AI314282	adaptor-related protein complex AP-4, sigma 1	protein-coding
chr19-10	chr19	40733511	40733703	+	6.01	0.842	promoter-TSS (NM_009848)	promoter-TSS (NM_009848)	-653	NM_009848	12495	Mm.2824	NM_009848	ENSMUSG00000048120	Entpd1	2610206B08Rik|AA408691|Cd39|E130009M23Rik|NTPDase-1	ectonucleoside triphosphate diphosphohydrolase 1	protein-coding
chr2-82	chr2	55350772	55350964	+	6.01	0.75	intron (NM_001355118, intron 4 of 4)	intron (NM_001355118, intron 4 of 4)	62487	NM_001304810	16519	Mm.5127	NM_008426	ENSMUSG00000026824	Kcnj3	GIRK-1|GIRK1|Kcnf3|Kir3.1	potassium inwardly-rectifying channel, subfamily J, member 3	protein-coding
chr16-68	chr16	79828922	79829114	+	6.01	0.842	Intergenic	Intergenic	-170603	NM_030146	78654		NM_030146		1700066C05Rik	-	RIKEN cDNA 1700066C05 gene	protein-coding
chr1-135	chr1	99680005	99680197	+	6.01	0.85	intron (NM_001310773, intron 4 of 7)	intron (NM_001310773, intron 4 of 7)	13352	NM_001310773	252876	Mm.86090	NM_026250	ENSMUSG00000026333	Gin1	4930429M06Rik|8430411H10Rik|Gin-1|Zh2c2	gypsy retrotransposon integrase 1	protein-coding
chr1-233	chr1	153632678	153632870	+	6.01	0.895	intron (NM_001039644, intron 8 of 19)	intron (NM_001039644, intron 8 of 19)	30270	NM_001039644	66967	Mm.337691	NM_001039644	ENSMUSG00000043019	Edem3	2310050N11Rik	ER degradation enhancer, mannosidase alpha-like 3	protein-coding
chr1-228	chr1	147891698	147891890	+	6.01	0.8	Intergenic	Intergenic	-450965	NM_001357571	215378	Mm.441817	NM_153539	ENSMUSG00000035131	Brinp3	B830045N13Rik|Fam5c	bone morphogenetic protein/retinoic acid inducible neural specific 3	protein-coding
chr7-30	chr7	92644694	92644886	+	6.01	0.6	Intergenic	MurERV4_19-int|LTR|ERVK	72808	NM_001105183	670940	Mm.469908	NM_001105183	ENSMUSG00000090806	Vmn2r70	EG620835	vomeronasal 2, receptor 70	protein-coding
chr14-17	chr14	52119043	52119235	+	6.01	0.684	Intergenic	Intergenic	47502	NM_009487	22301	Mm.482572	NM_009486	ENSMUSG00000070448	Vmn2r89	V2r10|V2r11	vomeronasal 2, receptor 89	protein-coding
chr12-21	chr12	56117739	56117931	+	6.01	0.826	Intergenic	B3|SINE|B2	-30512	NM_013815	217578	Mm.479583	NM_013815	ENSMUSG00000035021	Baz1a	Acf1|B930060C03|BC065123|Gtl5|Wcrf180|cbp146	bromodomain adjacent to zinc finger domain 1A	protein-coding
chr18-49	chr18	84021718	84021910	+	6.01	0.84	Intergenic	Intergenic	234140	NM_001081300	110796	Mm.102136	NM_001081300	ENSMUSG00000046982	Tshz1	5730407I04Rik|D18Bwg1409e|Mtsh1|NY-CO-33|Sdccag33|Tsh1|teashirt1	teashirt zinc finger family member 1	protein-coding
chr2-96	chr2	87656352	87656544	+	6.01	0.708	Intergenic	Intergenic	6469	NM_146320	258317	Mm.377433	NM_146320	ENSMUSG00000068814	Olfr1145	MOR264-19	olfactory receptor 1145	protein-coding
chr4-41	chr4	148529529	148529721	+	6.01	0.875	intron (NM_001081274, intron 8 of 12)	(TTAA)n|Simple_repeat|Simple_repeat	10566	NM_001356332	110208	Mm.252080	NM_025801	ENSMUSG00000028961	Pgd	0610042A05Rik|AU019875|C78335	phosphogluconate dehydrogenase	protein-coding
chr2-77	chr2	45307301	45307493	+	6.01	0.68	Intergenic	Intergenic	-244728	NR_040497	69405	Mm.396184	NR_040497	ENSMUSG00000086202	1700019E08Rik	-	RIKEN cDNA 1700019E08 gene	ncRNA
chr10-85	chr10	84379205	84379397	+	6.01	0.714	Intergenic	Intergenic	-1057	NM_001013441	237422	Mm.18936	NM_183172	ENSMUSG00000035620	Ric8b	BC051080|Ric-8|Ric-8b	RIC8 guanine nucleotide exchange factor B	protein-coding
chr2-49	chr2	39093478	39093670	+	6.01	0.64	Intergenic	MYSERV6-int|LTR|ERVK	-11705	NM_024209	67857	Mm.389242	NM_024209	ENSMUSG00000026753	Ppp6c	2310003C10Rik|Pp6C	protein phosphatase 6, catalytic subunit	protein-coding
chr13-57	chr13	30687634	30687826	+	6.01	0.737	Intergenic	(TTTA)n|Simple_repeat|Simple_repeat	-19182	NR_045975	75090	Mm.292232	NR_045975	ENSMUSG00000086263	4930519D14Rik	-	RIKEN cDNA 4930519D14 gene	ncRNA
chr9-62	chr9	58382390	58382582	+	6.01	0.722	intron (NM_133983, intron 3 of 6)	intron (NM_133983, intron 3 of 6)	6261	NM_133983	102657	Mm.5356	NM_133983	ENSMUSG00000035914	Cd276	6030411F23Rik|AU016588|B7RP-2|B7h3	CD276 antigen	protein-coding
chr10-52	chr10	92673675	92673867	+	6.01	0.739	intron (NM_146239, intron 2 of 16)	(TTAA)n|Simple_repeat|Simple_repeat	48241	NR_035452	100316689		NR_035452	ENSMUSG00000089214	Mir1931	mir-1931|mmu-mir-1931	microRNA 1931	ncRNA
chr14-52	chr14	98686014	98686206	+	6.01	0.812	Intergenic	Lx7|LINE|L1	-117126	NM_001038610	13134	Mm.320593	NM_007826	ENSMUSG00000055639	Dach1	Dac|Dach	dachshund family transcription factor 1	protein-coding
chr6-45	chr6	26240955	26241147	+	6.01	0.882	Intergenic	Intergenic	359625	NR_040771	626904	Mm.126787	NR_040771	ENSMUSG00000106799	Gm20756	-	predicted gene, 20756	ncRNA
chr8-105	chr8	108588204	108588396	+	6.01	0.636	intron (NM_010901, intron 1 of 9)	B1F2|SINE|Alu	4797	NM_010901	18021	Mm.383185	NM_010901	ENSMUSG00000031902	Nfatc3	C80703|D8Ertd281e|NFAT4|NFATx	nuclear factor of activated T cells, cytoplasmic, calcineurin dependent 3	protein-coding
chr11-126	chr11	101005977	101006169	+	5.55	0.781	Intergenic	B1_Mur2|SINE|Alu	-11125	NM_134028	103768	Mm.142348	NM_134028	ENSMUSG00000045007	Tubg2	AI504772|Tubgl	tubulin, gamma 2	protein-coding
chr15-20	chr15	19810178	19810370	+	5.55	0.824	Intergenic	Intergenic	695146	NR_155419	102639102	Mm.463245	NR_155419	ENSMUSG00000115803	Gm35496	-	predicted gene, 35496	ncRNA
chr2-112	chr2	127958148	127958340	+	5.55	0.75	intron (NM_207681, intron 3 of 4)	L1MC|LINE|L1	4933	NM_001284410	12125	Mm.141083	NM_009754	ENSMUSG00000027381	Bcl2l11	1500006F24Rik|Bim|Bod|bcl2-L-11	BCL2-like 11 (apoptosis facilitator)	protein-coding
chr1-249	chr1	180337227	180337419	+	5.55	0.6	intron (NM_026626, intron 1 of 6)	intron (NM_026626, intron 1 of 6)	1174	NM_026626	68226	Mm.252132	NM_026626	ENSMUSG00000026495	Efcab2	1700073K01Rik|D830011E08Rik	EF-hand calcium binding domain 2	protein-coding
chr6-64	chr6	97105052	97105244	+	5.55	0.792	3' UTR (NM_001081111, exon 17 of 17)	3' UTR (NM_001081111, exon 17 of 17)	-6271	NM_175313	101351	Mm.251789	NM_175313	ENSMUSG00000035245	Eogt	A130022J15Rik|AI447490|AW214473|AW259391|Aer61	EGF domain-specific O-linked N-acetylglucosamine (GlcNAc) transferase	protein-coding
chr11-163	chr11	97855428	97855620	+	5.55	0.65	intron (NM_207231, intron 3 of 5)	intron (NM_207231, intron 3 of 5)	1963	NR_152188	217151	Mm.277896	NM_207231	ENSMUSG00000038352	Arl5c	Arl12|BC065791	ADP-ribosylation factor-like 5C	protein-coding
chr6-32	chr6	66005433	66005625	+	5.55	0.706	Intergenic	AT_rich|Low_complexity|Low_complexity	102964	NM_001161773	67653	Mm.389756	NM_001161773	ENSMUSG00000036463	4930544G11Rik	-	RIKEN cDNA 4930544G11 gene	protein-coding
chr6-60	chr6	79653633	79653825	+	5.55	0.667	Intergenic	Intergenic	-114296	NM_001190732	100463512	Mm.461086	NM_001190732	ENSMUSG00000096887	Gm20594	Mtrnr2l	predicted gene, 20594	protein-coding
chr7-49	chr7	29177320	29177512	+	5.55	0.882	promoter-TSS (NM_019458)	promoter-TSS (NM_019458)	293	NM_026042	67224	Mm.41647	NM_026042	ENSMUSG00000003444	Med29	2810405O22Rik|AU020902|Ixl	mediator complex subunit 29	protein-coding
chr2-80	chr2	52352506	52352698	+	5.55	0.75	intron (NM_001037099, intron 2 of 13)	intron (NM_001037099, intron 2 of 13)	61529	NM_001285427	12298	Mm.330223	NM_146123	ENSMUSG00000017412	Cacnb4	3110038O15Rik|Cchb4|lh	calcium channel, voltage-dependent, beta 4 subunit	protein-coding
chr6-28	chr6	60876130	60876322	+	5.55	0.929	Intergenic	Intergenic	-18085	NM_001163507	70945	Mm.389770	NM_027613	ENSMUSG00000054641	Mmrn1	4921530G03Rik|Emilin4|Mmrn	multimerin 1	protein-coding
chr14-25	chr14	104515619	104515811	+	5.55	0.944	Intergenic	AT_rich|Low_complexity|Low_complexity	-89356	NR_045953	73877	Mm.399172	NR_045953	ENSMUSG00000115727	4930432J09Rik	-	RIKEN cDNA 4930432J09 gene	ncRNA
chr11-166	chr11	102908353	102908545	+	5.55	0.667	intron (NM_008707, intron 3 of 11)	(TAAA)n|Simple_repeat|Simple_repeat	18592	NM_008707	18107	Mm.10265	NM_008707	ENSMUSG00000020936	Nmt1	AW536594	N-myristoyltransferase 1	protein-coding
chr8-136	chr8	93795365	93795557	+	5.55	0.762	intron (NM_173431, intron 14 of 25)	Charlie1b|DNA|MER1_type	41660	NM_173431	244585	Mm.324592	NM_173431	ENSMUSG00000033282	Rpgrip1l	1700047E16Rik|4931437C01|Ftm|Nphp8	Rpgrip1-like	protein-coding
chr11-111	chr11	15262859	15263051	+	5.55	0.609	Intergenic	Intergenic	763712	NM_001164166	432536	Mm.33646	NM_001164166	ENSMUSG00000084135	Pom121l12	1700054H16Rik	POM121 membrane glycoprotein-like 12	protein-coding
chr7-61	chr7	88130844	88131036	+	5.55	0.933	Intergenic	B1_Mus2|SINE|Alu	-7630	NM_178707	233410	Mm.29525	NM_178707	ENSMUSG00000005621	Zfp592	A730014M16Rik|Znf592	zinc finger protein 592	protein-coding
chr7-62	chr7	92725386	92725578	+	5.55	0.833	Intergenic	L1_Mur3|LINE|L1	-7884	NM_001105183	670940	Mm.469908	NM_001105183	ENSMUSG00000090806	Vmn2r70	EG620835	vomeronasal 2, receptor 70	protein-coding
chr2-60	chr2	100024154	100024346	+	5.55	0.7	Intergenic	Intergenic	-1440655	NM_009020	19374	Mm.4988	NM_009020	ENSMUSG00000032864	Rag2	Rag-2	recombination activating gene 2	protein-coding
chr16-42	chr16	13871319	13871511	+	5.55	0.727	intron (NM_001039533, intron 7 of 22)	intron (NM_001039533, intron 7 of 22)	31823	NM_053181	94184	Mm.171484	NM_053181	ENSMUSG00000022680	Pdxdc1	2210010A19Rik|AA415817|Kiaa0251-hp	pyridoxal-dependent decarboxylase domain containing 1	protein-coding
chr11-103	chr11	20460937	20461129	+	5.55	0.652	intron (NM_021372, intron 1 of 1)	intron (NM_021372, intron 1 of 1)	17777	NM_021372	58172	Mm.339676	NM_021372	ENSMUSG00000049800	Sertad2	AB041541|AU021878|Kiaa0127|MNCb-1504|SEI-2|Sei2|TRIP-Br2|mKIAA0127	SERTA domain containing 2	protein-coding
chr11-127	chr11	101092283	101092475	+	5.55	0.938	Intergenic	Intergenic	-4602	NM_007970	14055	Mm.5027	NM_007970	ENSMUSG00000006920	Ezh1	ENX-2	enhancer of zeste 1 polycomb repressive complex 2 subunit	protein-coding
chr7-74	chr7	114859375	114859567	+	5.55	0.706	intron (NM_001357438, intron 5 of 20)	intron (NM_001357438, intron 5 of 20)	24114	NM_001357438	19024	Mm.2817	NM_008905	ENSMUSG00000036528	Ppfibp2	Cclp1	PTPRF interacting protein, binding protein 2 (liprin beta 2)	protein-coding
chr7-56	chr7	73732330	73732522	+	5.55	0.714	Intergenic	Intergenic	102021	NM_080443	117589	Mm.34785	NM_080443	ENSMUSG00000030509	Asb7	AI449039|Asb-7|D030055C23Rik	ankyrin repeat and SOCS box-containing 7	protein-coding
chr4-46	chr4	46400881	46401073	+	5.55	0.938	intron (NM_001347095, intron 1 of 4)	intron (NM_001347095, intron 1 of 4)	1318	NM_029086	74753	Mm.45973	NM_029086	ENSMUSG00000028331	Trmo	5830415F09Rik|AV014846|Nap1	tRNA methyltransferase O	protein-coding
chr1-235	chr1	154601554	154601746	+	5.55	0.824	intron (NM_001081197, intron 1 of 1)	B1_Mus2|SINE|Alu	3969	NM_001081197	71281	Mm.158650	NM_001081197	ENSMUSG00000055547	Apobec4	4933431M11Rik	apolipoprotein B mRNA editing enzyme, catalytic polypeptide-like 4 (putative)	protein-coding
chr10-43	chr10	56757969	56758161	+	5.55	0.8	Intergenic	AT_rich|Low_complexity|Low_complexity	448094	NR_045353	74928	Mm.416643	NR_045353	ENSMUSG00000097370	4930467K11Rik	-	RIKEN cDNA 4930467K11 gene	ncRNA
chr5-139	chr5	83197321	83197513	+	5.55	0.867	Intergenic	L1MC2|LINE|L1	30673	NR_035415	100316803		NR_035415	ENSMUSG00000080586	Mir1187	Mirn1187|mir-1187|mmu-mir-1187	microRNA 1187	ncRNA
chr16-24	chr16	32157930	32158122	+	5.55	0.68	intron (NM_001347181, intron 1 of 2)	intron (NM_001347181, intron 1 of 2)	7654	NM_001347182	224109	Mm.33498	NM_146069	ENSMUSG00000052384	Nrros	E430025L02Rik|Lrcc33|Lrrc33	negative regulator of reactive oxygen species	protein-coding
chr8-101	chr8	68653537	68653729	+	5.55	0.85	intron (NM_001293784, intron 4 of 8)	AT_rich|Low_complexity|Low_complexity	-256567	NM_001166375	72925	Mm.380457	NM_175188	ENSMUSG00000036469	2023-03-01	2900024D24Rik|BB085186	membrane-associated ring finger (C3HC4) 1	protein-coding
chr7-53	chr7	60910147	60910339	+	5.55	0.722	Intergenic	Intergenic	237016	NR_105746	102466619		NR_105746	ENSMUSG00000099176	Mir6238	Gm27982|mmu-mir-6238	microRNA 6238	ncRNA
chr14-37	chr14	58527827	58528019	+	5.55	0.85	Intergenic	B3|SINE|B2	-18750	NM_001360098	75965	Mm.29044	NM_029492	ENSMUSG00000021969	Zdhhc20	4930542A17Rik|5033406L14Rik|AI448102|B230110O18Rik|HK11	zinc finger, DHHC domain containing 20	protein-coding
chr18-50	chr18	84631937	84632129	+	5.55	0.8	intron (NM_001033341, intron 3 of 8)	intron (NM_001033341, intron 3 of 8)	126863	NM_001033341	240476	Mm.329575	NM_001033341	ENSMUSG00000048410	Zfp407	6430585N13Rik|Gm333|Gm334|Gm948|ZNF407	zinc finger protein 407	protein-coding
chr3-92	chr3	86514800	86514992	+	5.55	0.7	intron (NM_001077687, intron 47 of 50)	intron (NM_001077687, intron 47 of 50)	-162691	NM_011839	23937	Mm.389466	NM_011839	ENSMUSG00000057777	Mab21l2	-	mab-21-like 2	protein-coding
chr15-19	chr15	18648599	18648791	+	5.55	0.75	Intergenic	AT_rich|Low_complexity|Low_complexity	-100007	NM_001316758	320873	Mm.117794	NM_009865	ENSMUSG00000022321	Cdh10	A830016G23Rik|C030003B10Rik|C030011H18Rik	cadherin 10	protein-coding
chr1-166	chr1	44906768	44906960	+	5.55	0.65	Intergenic	AT_rich|Low_complexity|Low_complexity	-105070	NR_040602	75066	Mm.416932	NR_040602	ENSMUSG00000101701	4930521E06Rik	-	RIKEN cDNA 4930521E06 gene	ncRNA
chr13-53	chr13	22104928	22105120	+	5.55	0.679	Intergenic	Intergenic	-3414	NM_019429	54373	Mm.32043	NM_019429	ENSMUSG00000006179	Prss16	AI448615|TSSP	protease, serine 16 (thymus)	protein-coding
chr11-143	chr11	49532445	49532637	+	5.55	0.636	Intergenic	B3|SINE|B2	-6317	NM_212484	104625	Mm.247113	NM_212484	ENSMUSG00000020362	Cnot6	CCR4	CCR4-NOT transcription complex, subunit 6	protein-coding
chr11-112	chr11	19816307	19816499	+	5.55	0.739	Intergenic	(TAAA)n|Simple_repeat|Simple_repeat	-8042	NM_033523	114716	Mm.266627	NM_033523	ENSMUSG00000045671	Spred2	C79158	sprouty-related EVH1 domain containing 2	protein-coding
chr17-27	chr17	91754530	91754722	+	5.55	0.833	Intergenic	AT_rich|Low_complexity|Low_complexity	-262484	NM_177284	18189	Mm.478418	NM_020252	ENSMUSG00000024109	Nrxn1	1700062G21Rik|9330127H16Rik|A230068P09Rik|mKIAA0578	neurexin I	protein-coding
chr7-54	chr7	63223377	63223569	+	5.55	0.72	intron (NR_015495, intron 1 of 5)	intron (NR_015495, intron 1 of 5)	5572	NR_015495	320845	Mm.274484	NM_001033396		A230056P14Rik	-	RIKEN cDNA A230056P14 gene	ncRNA
chr8-110	chr8	11626836	11627028	+	5.55	0.87	intron (NM_001281975, intron 3 of 6)	AT_rich|Low_complexity|Low_complexity	8104	NR_030781	102334	Mm.12459	NM_133971	ENSMUSG00000031508	Ankrd10	4833425P12Rik|AW549277	ankyrin repeat domain 10	protein-coding
chr15-29	chr15	55437293	55437485	+	5.55	0.875	intron (NM_134092, intron 15 of 21)	intron (NM_134092, intron 15 of 21)	48426	NM_001168250	105837	Mm.390829	NM_134092	ENSMUSG00000022369	Mtbp	AI429604|MDM2BP	Mdm2, transformed 3T3 cell double minute p53 binding protein	protein-coding
chr1-136	chr1	104167736	104167928	+	5.55	0.75	Intergenic	MYSERV-int|LTR|ERVK	1115487	NR_037989	100504525	Mm.87065	NR_037989	ENSMUSG00000100684	Gm20268	-	predicted gene, 20268	ncRNA
chr17-55	chr17	45717722	45717914	+	5.55	0.577	Intergenic	(TAAA)n|Simple_repeat|Simple_repeat	-7608	NM_008302	15516	Mm.2180	NM_008302	ENSMUSG00000023944	Hsp90ab1	90kDa|AL022974|C81438|Hsp84|Hsp84-1|Hsp90|Hspcb	heat shock protein 90 alpha (cytosolic), class B member 1	protein-coding
chr10-55	chr10	101763289	101763481	+	5.55	0.938	intron (NM_001162369, intron 1 of 5)	intron (NM_001162369, intron 1 of 5)	-73686	NM_026243	67569	Mm.25252	NM_026243	ENSMUSG00000019888	Mgat4c	9130411I17Rik|GntIVh	MGAT4 family, member C	protein-coding
chr4-72	chr4	88488425	88488617	+	5.55	0.619	TTS (NM_010504)	TTS (NM_010504)	801	NM_010504	15967	Mm.377088	NM_010504	ENSMUSG00000070904	Ifna4	Ifa4	interferon alpha 4	protein-coding
chr15-11	chr15	19788014	19788206	+	5.55	0.778	Intergenic	AT_rich|Low_complexity|Low_complexity	672982	NR_155419	102639102	Mm.463245	NR_155419	ENSMUSG00000115803	Gm35496	-	predicted gene, 35496	ncRNA
chr12-37	chr12	38567483	38567675	+	5.55	0.737	Intergenic	AT_rich|Low_complexity|Low_complexity	-39182	NM_001361688	217480	Mm.126525	NM_178681	ENSMUSG00000036095	Dgkb	6430574F24|90kda|C630029D13Rik|DAGK2|DGK|DGK-beta|mKIAA0718	diacylglycerol kinase, beta	protein-coding
chr2-52	chr2	48630677	48630869	+	5.55	0.636	Intergenic	MLT1J|LTR|MaLR	-38856	NM_007396	11480	Mm.314338	NM_007396	ENSMUSG00000052155	Acvr2a	ActrIIa|Acvr2|TactrII	activin receptor IIA	protein-coding
chr14-48	chr14	92520578	92520770	+	5.55	0.75	Intergenic	Intergenic	1769214	NM_001081377	211712	Mm.37126	NM_001081377	ENSMUSG00000055421	Pcdh9	-	protocadherin 9	protein-coding
chr11-144	chr11	51622044	51622236	+	5.55	0.778	Intergenic	(TTCA)n|Simple_repeat|Simple_repeat	44975	NM_025535	66397	Mm.196592	NM_025535	ENSMUSG00000020386	Sar1b	2310075M17Rik|2900019I22Rik|CMRD|Sara1b|Sara2|Sarb	secretion associated Ras related GTPase 1B	protein-coding
chr6-68	chr6	116005522	116005714	+	5.55	0.882	intron (NM_177412, intron 3 of 5)	AT_rich|Low_complexity|Low_complexity	-60595	NM_026376	67784	Mm.3085	NM_026376	ENSMUSG00000030123	Plxnd1	6230425C21Rik|b2b1863Clo|b2b553Clo	plexin D1	protein-coding
chr8-107	chr8	3425764	3425956	+	5.55	0.72	intron (NM_133962, intron 1 of 19)	ID_B1|SINE|B4	32852	NM_133962	102098	Mm.170461	NM_133962	ENSMUSG00000004568	Arhgef18	A430078G23Rik|AI467246|D030053O22Rik	rho/rac guanine nucleotide exchange factor (GEF) 18	protein-coding
chr6-47	chr6	26982347	26982539	+	5.55	0.8	Intergenic	AT_rich|Low_complexity|Low_complexity	904307	NR_030420	735266		NR_030420	ENSMUSG00000076067	Mir592	Mirn592|mir-592|mmu-mir-592	microRNA 592	ncRNA
chr1-220	chr1	132618546	132618738	+	5.55	0.778	TTS (NM_178691)	TTS (NM_178691)	4738	NM_178691	226418	Mm.106553	NM_178691	ENSMUSG00000046404	Yod1	6330564D18Rik|9930028C20Rik|Hshin7	YOD1 deubiquitinase	protein-coding
chr1-214	chr1	104769605	104769797	+	5.55	0.824	Intergenic	L1_Mus3|LINE|L1	1717356	NR_037989	100504525	Mm.87065	NR_037989	ENSMUSG00000100684	Gm20268	-	predicted gene, 20268	ncRNA
chr14-49	chr14	92930138	92930330	+	5.55	0.727	Intergenic	Intergenic	1359654	NM_001081377	211712	Mm.37126	NM_001081377	ENSMUSG00000055421	Pcdh9	-	protocadherin 9	protein-coding
chr6-55	chr6	63906609	63906801	+	5.55	0.762	intron (NM_008167, intron 4 of 15)	AT_rich|Low_complexity|Low_complexity	699854	NM_008167	14804	Mm.439651	NM_008167	ENSMUSG00000071424	Grid2	B230104L07Rik|GluD2|GluRdelta2|Lc|Lc<J>|MMS10-AC|Ms10ac|cpr|ho|nmf408|tpr	glutamate receptor, ionotropic, delta 2	protein-coding
chr11-162	chr11	95894818	95895010	+	5.55	0.885	Intergenic	Intergenic	-1285	NM_001356362	27681	Mm.372235	NM_033568	ENSMUSG00000006058	Snf8	D11Moh34	SNF8, ESCRT-II complex subunit, homolog (S. cerevisiae)	protein-coding
chr1-211	chr1	97530624	97530816	+	5.55	0.652	intron (NM_009183, intron 3 of 4)	intron (NM_009183, intron 3 of 4)	33451	NM_009183	20452	Mm.306228	NM_009183	ENSMUSG00000040710	St8sia4	PST|PST-1|SIAT8-D|ST8SiaIV|Siat8d	ST8 alpha-N-acetyl-neuraminide alpha-2,8-sialyltransferase 4	protein-coding
chr1-239	chr1	158506074	158506266	+	5.55	0.737	intron (NM_001136104, intron 1 of 12)	intron (NM_001136104, intron 1 of 12)	17252	NM_009595	11352	Mm.329515	NM_009595	ENSMUSG00000026596	Abl2	AA536808|Abll|Arg	v-abl Abelson murine leukemia viral oncogene 2 (arg, Abelson-related gene)	protein-coding
chr16-61	chr16	67029894	67030086	+	5.55	0.933	intron (NM_178721, intron 1 of 9)	intron (NM_178721, intron 1 of 9)	372627	NR_040512	75501	Mm.394300	NR_040512	ENSMUSG00000092599	1700010K23Rik	-	RIKEN cDNA 1700010K23 gene	ncRNA
chr6-30	chr6	62145014	62145206	+	5.55	0.8	intron (NM_183310, intron 10 of 10)	intron (NM_183310, intron 10 of 10)	-1014306	NR_040287	100504262	Mm.438066	NR_040287		A730020E08Rik	-	RIKEN cDNA A730020E08 gene	ncRNA
chr1-217	chr1	109480025	109480217	+	5.55	0.75	Intergenic	MTD|LTR|MaLR	-6462	NM_011459	20725	Mm.83909	NM_011459	ENSMUSG00000026315	Serpinb8	CAP-2|CAP2|NK10|Spi8|ovalbumin	serine (or cysteine) peptidase inhibitor, clade B, member 8	protein-coding
chr10-61	chr10	127615338	127615530	+	5.55	0.889	intron (NM_001039080, intron 2 of 13)	intron (NM_001039080, intron 2 of 13)	-1810	NM_019711	56516	Mm.42247	NM_019711	ENSMUSG00000040043	Rbms2	2610315E04Rik|Scr3	RNA binding motif, single stranded interacting protein 2	protein-coding
chr10-95	chr10	105012841	105013033	+	5.55	0.778	intron (NR_038032, intron 1 of 2)	intron (NR_038032, intron 1 of 2)	1330	NR_038032	327812	Mm.191660	NR_038032	ENSMUSG00000085282	Gm15663	9330159K06	predicted gene 15663	ncRNA
chr1-221	chr1	133530876	133531068	+	5.55	0.889	Intergenic	HAL1-3A_ME|LINE|L1	-3919	NM_007799	13034	Mm.230249	NM_007799	ENSMUSG00000004552	Ctse	A430072O03Rik|C920004C08Rik|CE|CatE	cathepsin E	protein-coding
chr6-59	chr6	71172336	71172528	+	5.55	0.778	intron (NM_001160127, intron 6 of 9)	Lx9|LINE|L1	22559	NM_017399	14080	Mm.22126	NM_017399	ENSMUSG00000054422	Fabp1	Fabpl|L-FABP	fatty acid binding protein 1, liver	protein-coding
chr7-57	chr7	80633299	80633491	+	5.55	0.7	intron (NM_001081345, intron 16 of 38)	intron (NM_001081345, intron 16 of 38)	53237	NM_001081345	244059	Mm.34539	NM_001081345	ENSMUSG00000078671	Chd2	2810013C04Rik|2810040A01Rik|5630401D06Rik|AI851092|BC029703|CHD-2	chromodomain helicase DNA binding protein 2	protein-coding
chr11-137	chr11	18930589	18930781	+	5.08	0.812	Intergenic	(T)n|Simple_repeat|Simple_repeat	-11713	NM_010789	17268	Mm.356578	NM_010789	ENSMUSG00000020160	Meis1	C530044H18Rik|Evi8	Meis homeobox 1	protein-coding
chr16-65	chr16	69169707	69169899	+	5.08	0.846	Intergenic	Intergenic	630823	NR_130991	78110	Mm.211406	NR_130991	ENSMUSG00000107073	4930428D20Rik	Gm43265	RIKEN cDNA 4930428D20 gene	ncRNA
chr3-100	chr3	95401647	95401839	+	5.08	0.857	intron (NM_001177670, intron 2 of 5)	intron (NM_001177670, intron 2 of 5)	8887	NM_001177670	229593	Mm.245830	NM_146133	ENSMUSG00000046519	Golph3l	2010204I15Rik|AU015439|AW549227|C77637|Gpp34r	golgi phosphoprotein 3-like	protein-coding
chr17-48	chr17	21055413	21055605	+	5.08	0.933	Intergenic	Intergenic	-4182	NM_134193	171227	Mm.451646	NM_134193	ENSMUSG00000062165	Vmn1r232	V1re4	vomeronasal 1 receptor 232	protein-coding
chr8-126	chr8	59094971	59095163	+	5.08	0.615	Intergenic	Intergenic	65136	NM_015791	50753	Mm.251174	NM_015791	ENSMUSG00000038206	Fbxo8	Fbx8	F-box protein 8	protein-coding
chr17-53	chr17	36252857	36253049	+	5.08	0.769	non-coding (NR_046286, exon 10 of 10)	non-coding (NR_046286, exon 10 of 10)	-4332	NM_001271005	667803	Mm.477808	NM_001271005		H2-T-ps	C920025E04Rik|H2-T11	histocompatibility 2, T region locus, pseudogene	protein-coding
chr18-35	chr18	19759582	19759774	+	5.08	0.895	Intergenic	Intergenic	400920	NM_007882	13507	Mm.89935	NM_007882	ENSMUSG00000059898	Dsc3	5430426I24Rik	desmocollin 3	protein-coding
chr15-30	chr15	57117350	57117542	+	5.08	0.923	intron (NM_172378, intron 2 of 11)	intron (NM_172378, intron 2 of 11)	-20730	NM_001357930	210463	Mm.26555	NM_172378	ENSMUSG00000022366	Slc22a22	oat-pg	solute carrier family 22 (organic cation transporter), member 22	protein-coding
chr14-29	chr14	15632270	15632462	+	5.08	0.875	TTS (NM_001360513)	TTS (NM_001360513)	-20963	NM_001195229	674895	Mm.317563	NM_001034865	ENSMUSG00000042567	Nek10	Gm282	NIMA (never in mitosis gene a)- related kinase 10	protein-coding
chr1-164	chr1	29324951	29325143	+	5.08	0.727	Intergenic	AT_rich|Low_complexity|Low_complexity	-153286	NR_105760	102465174		NR_105760	ENSMUSG00000099257	Mir6342	Gm27268|mmu-mir-6342	microRNA 6342	ncRNA
chr1-232	chr1	153153741	153153933	+	5.08	0.778	Intergenic	B2_Mm2|SINE|B2	-37779	NM_001359263	117198	Mm.33764	NM_028582	ENSMUSG00000023150	Ivns1abp	1190004M08Rik|1700126I16Rik|AA960440|HSPC068|ND1|NS-1|NS1-BP|Nd1-L|Nd1-S|mKIAA0850	influenza virus NS1A binding protein	protein-coding
chr1-195	chr1	88209673	88209865	+	5.08	0.789	Intergenic	Intergenic	-9134	NR_151592	102635143		NR_151592		Gm28626	-	predicted gene 28626	ncRNA
chr16-46	chr16	23087495	23087687	+	5.08	0.867	Intergenic	Intergenic	-19950	NM_001123037	13682	Mm.260084	NM_013506	ENSMUSG00000022884	Eif4a2	4833432N07Rik|BM-010|Ddx2b|Eif4|eIF-4A-II|eIF4A-II	eukaryotic translation initiation factor 4A2	protein-coding
chr3-89	chr3	72143879	72144071	+	5.08	0.875	Intergenic	Intergenic	627810	NM_001081137	69983	Mm.261054	NM_001081137	ENSMUSG00000027790	Sis	2010204N08Rik|SI|Si-s	sucrase isomaltase (alpha-glucosidase)	protein-coding
chr6-72	chr6	125716819	125717011	+	5.08	0.8	intron (NM_153589, intron 3 of 25)	intron (NM_153589, intron 3 of 25)	76478	NM_153589	243634	Mm.333398	NM_153589	ENSMUSG00000038115	Ano2	BC033409|Tmem16b	anoctamin 2	protein-coding
chr13-42	chr13	5894285	5894477	+	5.08	0.857	Intergenic	Intergenic	33646	NM_011803	23849	Mm.275036	NM_011803	ENSMUSG00000000078	Klf6	AI448727|BCD1|C86813|CPBP|Copeb|FM2|FM6|Ierepo1|Ierepo3|R75280|Zf9	Kruppel-like factor 6	protein-coding
chr15-21	chr15	21331514	21331706	+	5.08	0.824	intron (NM_001008420, intron 3 of 11)	(TAA)n|Simple_repeat|Simple_repeat	290403	NM_001008420	215654	Mm.300909	NM_001008420	ENSMUSG00000040452	Cdh12	Cdhb	cadherin 12	protein-coding
chr1-209	chr1	97271593	97271785	+	5.08	0.737	Intergenic	AT_rich|Low_complexity|Low_complexity	61484	NM_026321	67698	Mm.272705	NM_026321	ENSMUSG00000051185	Fam174a	2310044D20Rik|Fam174|Naa6|Tmem157	family with sequence similarity 174, member A	protein-coding
chr2-50	chr2	40874316	40874508	+	5.08	0.8	intron (NM_053011, intron 41 of 90)	intron (NM_053011, intron 41 of 90)	1428676	NR_105754	102465171		NR_105754	ENSMUSG00000098660	Mir6336	Gm27584|mmu-mir-6336	microRNA 6336	ncRNA
chr10-94	chr10	100486955	100487147	+	4.62	0.706	Intergenic	Intergenic	-282782	NR_152765	102639396	Mm.404529	NR_152765		Gm35722	-	predicted gene, 35722	ncRNA
chr14-56	chr14	110422771	110422963	+	4.62	0.706	Intergenic	Intergenic	731504	NM_175499	239250	Mm.49728	NM_175499	ENSMUSG00000045871	Slitrk6	4832410J21Rik|Sltk6	SLIT and NTRK-like family, member 6	protein-coding
chr8-109	chr8	6064709	6064901	+	4.62	0.824	Intergenic	AT_rich|Low_complexity|Low_complexity	-959518	NM_011388	20494	Mm.3500	NM_011388	ENSMUSG00000023073	Slc10a2	9130221J18Rik|AI605518|ASBT|IBAT|ISBT	solute carrier family 10, member 2	protein-coding
chr4-62	chr4	7453043	7453235	+	4.62	0.632	Intergenic	Intergenic	-34696	NR_040645	71510	Mm.410775	NR_040645	ENSMUSG00000086070	8430436N08Rik	-	RIKEN cDNA 8430436N08 gene	ncRNA
