# Supplementary material for: Chromatin modifier Hmga2 promotes adult hematopoietic stem cell function and blood regeneration in stress conditions
Source: EMBO J. 2024 May 29;43(13):7. doi: 10.1038/s44318-024-00122-4 (PMC11217491; doi:10.1038/s44318-024-00122-4)
Supplement: Supplementary file 5 — Dataset EV4 [file 44318_2024_122_MOESM5_ESM.xlsx]

## Sheet: Cluster1
Dataset EV4. Gene ontology enrichment analyses of genes in five clusters.
Gene ontology of cluster 1
TermID	Term	Enrichment	logP	Genes in Term	Target Genes in Term	Fraction of Targets in Term	Total Target Genes	Total Genes	Gene Symbols
mmu05412	Arrhythmogenic right ventricular cardiomyopathy (ARVC)	2.7106e-05	-10.5158	72	4	0.2	20	7931	Itgb8,Cacnb4,Itga4,Slc8a1
ko05412	Arrhythmogenic right ventricular cardiomyopathy (ARVC)	2.7106e-05	-10.5158	72	4	0.2	20	7931	Itgb8,Cacnb4,Itga4,Slc8a1
ko05410	Hypertrophic cardiomyopathy (HCM)	4.98584e-05	-9.90632	84	4	0.2	20	7931	Itgb8,Cacnb4,Itga4,Slc8a1
mmu05410	Hypertrophic cardiomyopathy (HCM)	4.98584e-05	-9.90632	84	4	0.2	20	7931	Itgb8,Cacnb4,Itga4,Slc8a1
mmu05414	Dilated cardiomyopathy	5.98668e-05	-9.72339	88	4	0.2	20	7931	Itgb8,Cacnb4,Itga4,Slc8a1
ko05414	Dilated cardiomyopathy	5.98668e-05	-9.72339	88	4	0.2	20	7931	Itgb8,Cacnb4,Itga4,Slc8a1
mmu05150	Staphylococcus aureus infection	0.000264408	-8.23802	51	3	0.15	20	7931	Fcgr4,Fcgr2b,H2-Aa
ko05150	Staphylococcus aureus infection	0.000264408	-8.23802	51	3	0.15	20	7931	Fcgr4,Fcgr2b,H2-Aa
mmu05140	Leishmaniasis	0.00054224	-7.5198	65	3	0.15	20	7931	Fcgr4,Itga4,H2-Aa
ko05140	Leishmaniasis	0.00054224	-7.5198	65	3	0.15	20	7931	Fcgr4,Itga4,H2-Aa
ko05152	Tuberculosis	0.000878203	-7.03763	177	4	0.2	20	7931	Fcgr4,Fcgr2b,Camk2d,H2-Aa
mmu05152	Tuberculosis	0.000878203	-7.03763	177	4	0.2	20	7931	Fcgr4,Fcgr2b,Camk2d,H2-Aa
ko04145	Phagosome	0.000896933	-7.01653	178	4	0.2	20	7931	Fcgr4,Fcgr2b,Msr1,H2-Aa
mmu04145	Phagosome	0.000896933	-7.01653	178	4	0.2	20	7931	Fcgr4,Fcgr2b,Msr1,H2-Aa
mmu04672	Intestinal immune network for IgA production	0.00489693	-5.31915	42	2	0.1	20	7931	Itga4,H2-Aa
ko04672	Intestinal immune network for IgA production	0.00489693	-5.31915	42	2	0.1	20	7931	Itga4,H2-Aa
ko04261	Adrenergic signaling in cardiomyocytes	0.00532821	-5.23474	144	3	0.15	20	7931	Camk2d,Cacnb4,Slc8a1
mmu04261	Adrenergic signaling in cardiomyocytes	0.00532821	-5.23474	144	3	0.15	20	7931	Camk2d,Cacnb4,Slc8a1
ko04921	Oxytocin signaling pathway	0.00619332	-5.08428	152	3	0.15	20	7931	Pla2g4a,Camk2d,Cacnb4
mmu04921	Oxytocin signaling pathway	0.00619332	-5.08428	152	3	0.15	20	7931	Pla2g4a,Camk2d,Cacnb4
ko04514	Cell adhesion molecules (CAMs)	0.00790096	-4.84077	166	3	0.15	20	7931	Itgb8,H2-Aa,Itga4
mmu04514	Cell adhesion molecules (CAMs)	0.00790096	-4.84077	166	3	0.15	20	7931	Itgb8,Itga4,H2-Aa
mmu05330	Allograft rejection	0.0101143	-4.59381	61	2	0.1	20	7931	Fasl,H2-Aa
ko05330	Allograft rejection	0.0101143	-4.59381	61	2	0.1	20	7931	Fasl,H2-Aa
mmu05332	Graft-versus-host disease	0.0107616	-4.53177	63	2	0.1	20	7931	Fasl,H2-Aa
ko05332	Graft-versus-host disease	0.0107616	-4.53177	63	2	0.1	20	7931	Fasl,H2-Aa
ko04940	Type I diabetes mellitus	0.0124584	-4.38536	68	2	0.1	20	7931	Fasl,H2-Aa
mmu04940	Type I diabetes mellitus	0.0124584	-4.38536	68	2	0.1	20	7931	Fasl,H2-Aa
ko04260	Cardiac muscle contraction	0.014639	-4.22406	74	2	0.1	20	7931	Cacnb4,Slc8a1
mmu04260	Cardiac muscle contraction	0.014639	-4.22406	74	2	0.1	20	7931	Cacnb4,Slc8a1
ko05320	Autoimmune thyroid disease	0.0154002	-4.17338	76	2	0.1	20	7931	Fasl,H2-Aa
mmu05320	Autoimmune thyroid disease	0.0154002	-4.17338	76	2	0.1	20	7931	Fasl,H2-Aa
mmu04512	ECM-receptor interaction	0.0181959	-4.00656	83	2	0.1	20	7931	Itgb8,Itga4
ko04512	ECM-receptor interaction	0.0181959	-4.00656	83	2	0.1	20	7931	Itgb8,Itga4
ko04666	Fc gamma R-mediated phagocytosis	0.0190316	-3.96165	85	2	0.1	20	7931	Fcgr2b,Pla2g4a
mmu04666	Fc gamma R-mediated phagocytosis	0.0190316	-3.96165	85	2	0.1	20	7931	Fcgr2b,Pla2g4a
ko04912	GnRH signaling pathway	0.0207511	-3.87516	89	2	0.1	20	7931	Pla2g4a,Camk2d
mmu04912	GnRH signaling pathway	0.0207511	-3.87516	89	2	0.1	20	7931	Pla2g4a,Camk2d
ko04640	Hematopoietic cell lineage	0.0225337	-3.79274	93	2	0.1	20	7931	H2-Aa,Itga4
mmu04640	Hematopoietic cell lineage	0.0225337	-3.79274	93	2	0.1	20	7931	Itga4,H2-Aa
mmu00564	Glycerophospholipid metabolism	0.022989	-3.77274	94	2	0.1	20	7931	Pla2g4a,Agpat3
ko00564	Glycerophospholipid metabolism	0.022989	-3.77274	94	2	0.1	20	7931	Pla2g4a,Agpat3
mmu04010	MAPK signaling pathway	0.0242282	-3.72024	252	3	0.15	20	7931	Pla2g4a,Cacnb4,Fasl
ko04010	MAPK signaling pathway	0.0242282	-3.72024	252	3	0.15	20	7931	Pla2g4a,Fasl,Cacnb4
M00403	HRD1/SEL1 ERAD complex	0.0323154	-3.43221	13	1	0.05	20	7931	Syvn1
mmu_M00403	HRD1/SEL1 ERAD complex	0.0323154	-3.43221	13	1	0.05	20	7931	Syvn1
mmu04650	Natural killer cell mediated cytotoxicity	0.0339426	-3.38309	116	2	0.1	20	7931	Fcgr4,Fasl
ko04650	Natural killer cell mediated cytotoxicity	0.0339426	-3.38309	116	2	0.1	20	7931	Fcgr4,Fasl
ko04722	Neurotrophin signaling pathway	0.0366695	-3.30581	121	2	0.1	20	7931	Camk2d,Fasl
mmu04722	Neurotrophin signaling pathway	0.0366695	-3.30581	121	2	0.1	20	7931	Camk2d,Fasl
mmu04750	Inflammatory mediator regulation of TRP channels	0.0383457	-3.26111	124	2	0.1	20	7931	Pla2g4a,Camk2d
ko04750	Inflammatory mediator regulation of TRP channels	0.0383457	-3.26111	124	2	0.1	20	7931	Pla2g4a,Camk2d
M00089	Triacylglycerol biosynthesis	0.0396306	-3.22815	16	1	0.05	20	7931	Agpat3
mmu_M00089	Triacylglycerol biosynthesis	0.0396306	-3.22815	16	1	0.05	20	7931	Agpat3
mmu04380	Osteoclast differentiation	0.0412043	-3.18921	129	2	0.1	20	7931	Fcgr4,Fcgr2b
ko04380	Osteoclast differentiation	0.0412043	-3.18921	129	2	0.1	20	7931	Fcgr4,Fcgr2b
M00099	Sphingosine biosynthesis	0.0420573	-3.16872	17	1	0.05	20	7931	Asah1
mmu_M00099	Sphingosine biosynthesis	0.0420573	-3.16872	17	1	0.05	20	7931	Asah1
ko05162	Measles	0.0447391	-3.10691	135	2	0.1	20	7931	Fcgr2b,Fasl
mmu05162	Measles	0.0447391	-3.10691	135	2	0.1	20	7931	Fcgr2b,Fasl
mmu05322	Systemic lupus erythematosus	0.0471572	-3.05427	139	2	0.1	20	7931	Fcgr4,H2-Aa
ko05322	Systemic lupus erythematosus	0.0471572	-3.05427	139	2	0.1	20	7931	Fcgr4,H2-Aa
mmu04072	Phospholipase D signaling pathway	0.0515036	-2.9661	146	2	0.1	20	7931	Pla2g4a,Agpat3
ko04072	Phospholipase D signaling pathway	0.0515036	-2.9661	146	2	0.1	20	7931	Pla2g4a,Agpat3
mmu04151	PI3K-Akt signaling pathway	0.052222	-2.95225	341	3	0.15	20	7931	Itgb8,Itga4,Fasl
ko04151	PI3K-Akt signaling pathway	0.052222	-2.95225	341	3	0.15	20	7931	Itgb8,Itga4,Fasl
mmu05310	Asthma	0.0588819	-2.83222	24	1	0.05	20	7931	H2-Aa
ko05310	Asthma	0.0588819	-2.83222	24	1	0.05	20	7931	H2-Aa
ko00592	alpha-Linolenic acid metabolism	0.0612623	-2.79259	25	1	0.05	20	7931	Pla2g4a
mmu00592	alpha-Linolenic acid metabolism	0.0612623	-2.79259	25	1	0.05	20	7931	Pla2g4a
mmu04141	Protein processing in endoplasmic reticulum	0.0626347	-2.77044	163	2	0.1	20	7931	Syvn1,Edem3
ko04141	Protein processing in endoplasmic reticulum	0.0626347	-2.77044	163	2	0.1	20	7931	Syvn1,Edem3
mmu05164	Influenza A	0.066055	-2.71727	168	2	0.1	20	7931	Fasl,H2-Aa
ko05164	Influenza A	0.066055	-2.71727	168	2	0.1	20	7931	Fasl,H2-Aa
ko04020	Calcium signaling pathway	0.0759607	-2.57754	182	2	0.1	20	7931	Slc8a1,Camk2d
mmu04020	Calcium signaling pathway	0.0759607	-2.57754	182	2	0.1	20	7931	Camk2d,Slc8a1
ko05143	African trypanosomiasis	0.0847545	-2.468	35	1	0.05	20	7931	Fasl
mmu05143	African trypanosomiasis	0.0847545	-2.468	35	1	0.05	20	7931	Fasl
ko04510	Focal adhesion	0.0878329	-2.43232	198	2	0.1	20	7931	Itgb8,Itga4
mmu04510	Focal adhesion	0.0878329	-2.43232	198	2	0.1	20	7931	Itgb8,Itga4
mmu05205	Proteoglycans in cancer	0.092425	-2.38136	204	2	0.1	20	7931	Camk2d,Fasl
ko05205	Proteoglycans in cancer	0.092425	-2.38136	204	2	0.1	20	7931	Camk2d,Fasl
ko04975	Fat digestion and absorption	0.0962901	-2.34039	40	1	0.05	20	7931	Fabp1
mmu04975	Fat digestion and absorption	0.0962901	-2.34039	40	1	0.05	20	7931	Fabp1
ko05168	Herpes simplex infection	0.0986589	-2.31609	212	2	0.1	20	7931	Fasl,H2-Aa
mmu05168	Herpes simplex infection	0.0986589	-2.31609	212	2	0.1	20	7931	Fasl,H2-Aa
ko04810	Regulation of actin cytoskeleton	0.0994467	-2.30813	213	2	0.1	20	7931	Itgb8,Itga4
mmu04810	Regulation of actin cytoskeleton	0.0994467	-2.30813	213	2	0.1	20	7931	Itgb8,Itga4
ko00565	Ether lipid metabolism	0.105419	-2.24981	44	1	0.05	20	7931	Pla2g4a
mmu00565	Ether lipid metabolism	0.105419	-2.24981	44	1	0.05	20	7931	Pla2g4a
mmu04978	Mineral absorption	0.105419	-2.24981	44	1	0.05	20	7931	Slc8a1
ko04978	Mineral absorption	0.105419	-2.24981	44	1	0.05	20	7931	Slc8a1
mmu04014	Ras signaling pathway	0.110667	-2.20123	227	2	0.1	20	7931	Pla2g4a,Fasl
mmu00600	Sphingolipid metabolism	0.11446	-2.16753	48	1	0.05	20	7931	Asah1
ko00600	Sphingolipid metabolism	0.11446	-2.16753	48	1	0.05	20	7931	Asah1
mmu00330	Arginine and proline metabolism	0.116707	-2.14809	49	1	0.05	20	7931	Lap3
ko00330	Arginine and proline metabolism	0.116707	-2.14809	49	1	0.05	20	7931	Lap3
mmu00591	Linoleic acid metabolism	0.118948	-2.12907	50	1	0.05	20	7931	Pla2g4a
ko00591	Linoleic acid metabolism	0.118948	-2.12907	50	1	0.05	20	7931	Pla2g4a
mmu04961	Endocrine and other factor-regulated calcium reabsorption	0.127859	-2.05682	54	1	0.05	20	7931	Slc8a1
ko04961	Endocrine and other factor-regulated calcium reabsorption	0.127859	-2.05682	54	1	0.05	20	7931	Slc8a1
ko04370	VEGF signaling pathway	0.136685	-1.99008	58	1	0.05	20	7931	Pla2g4a
mmu00480	Glutathione metabolism	0.136685	-1.99008	58	1	0.05	20	7931	Lap3
mmu04913	Ovarian steroidogenesis	0.136685	-1.99008	58	1	0.05	20	7931	Pla2g4a
ko04913	Ovarian steroidogenesis	0.136685	-1.99008	58	1	0.05	20	7931	Pla2g4a
mmu04370	VEGF signaling pathway	0.136685	-1.99008	58	1	0.05	20	7931	Pla2g4a
ko00480	Glutathione metabolism	0.136685	-1.99008	58	1	0.05	20	7931	Lap3
ko05321	Inflammatory bowel disease (IBD)	0.138878	-1.97416	59	1	0.05	20	7931	H2-Aa
mmu05321	Inflammatory bowel disease (IBD)	0.138878	-1.97416	59	1	0.05	20	7931	H2-Aa
ko00561	Glycerolipid metabolism	0.138878	-1.97416	59	1	0.05	20	7931	Agpat3
mmu00561	Glycerolipid metabolism	0.138878	-1.97416	59	1	0.05	20	7931	Agpat3
ko04730	Long-term depression	0.141066	-1.95853	60	1	0.05	20	7931	Pla2g4a
mmu04730	Long-term depression	0.141066	-1.95853	60	1	0.05	20	7931	Pla2g4a
mmu04137	Mitophagy - animal	0.147598	-1.91326	63	1	0.05	20	7931	Usp8
ko04137	Mitophagy - animal	0.147598	-1.91326	63	1	0.05	20	7931	Usp8
mmu05214	Glioma	0.149765	-1.89869	64	1	0.05	20	7931	Camk2d
ko05214	Glioma	0.149765	-1.89869	64	1	0.05	20	7931	Camk2d
mmu04664	Fc epsilon RI signaling pathway	0.154082	-1.87027	66	1	0.05	20	7931	Pla2g4a
mmu04720	Long-term potentiation	0.154082	-1.87027	66	1	0.05	20	7931	Camk2d
ko04664	Fc epsilon RI signaling pathway	0.154082	-1.87027	66	1	0.05	20	7931	Pla2g4a
ko04720	Long-term potentiation	0.154082	-1.87027	66	1	0.05	20	7931	Camk2d
mmu05031	Amphetamine addiction	0.156233	-1.8564	67	1	0.05	20	7931	Camk2d
ko05031	Amphetamine addiction	0.156233	-1.8564	67	1	0.05	20	7931	Camk2d
ko04144	Endocytosis	0.159422	-1.8362	284	2	0.1	20	7931	Usp8,Capza2
mmu04144	Endocytosis	0.159422	-1.8362	284	2	0.1	20	7931	Usp8,Capza2
ko04662	B cell receptor signaling pathway	0.162656	-1.81612	70	1	0.05	20	7931	Fcgr2b
mmu04662	B cell receptor signaling pathway	0.162656	-1.81612	70	1	0.05	20	7931	Fcgr2b
ko04971	Gastric acid secretion	0.171146	-1.76524	74	1	0.05	20	7931	Camk2d
mmu04971	Gastric acid secretion	0.171146	-1.76524	74	1	0.05	20	7931	Camk2d
mmu01524	Platinum drug resistance	0.175361	-1.74091	76	1	0.05	20	7931	Fasl
ko01524	Platinum drug resistance	0.175361	-1.74091	76	1	0.05	20	7931	Fasl
mmu05323	Rheumatoid arthritis	0.187883	-1.67194	82	1	0.05	20	7931	H2-Aa
ko05323	Rheumatoid arthritis	0.187883	-1.67194	82	1	0.05	20	7931	H2-Aa
ko04012	ErbB signaling pathway	0.194076	-1.63951	85	1	0.05	20	7931	Camk2d
mmu05416	Viral myocarditis	0.194076	-1.63951	85	1	0.05	20	7931	H2-Aa
mmu04012	ErbB signaling pathway	0.194076	-1.63951	85	1	0.05	20	7931	Camk2d
mmu03320	PPAR signaling pathway	0.194076	-1.63951	85	1	0.05	20	7931	Fabp1
ko03320	PPAR signaling pathway	0.194076	-1.63951	85	1	0.05	20	7931	Fabp1
mmu04911	Insulin secretion	0.194076	-1.63951	85	1	0.05	20	7931	Camk2d
mmu04925	Aldosterone synthesis and secretion	0.19613	-1.62898	86	1	0.05	20	7931	Camk2d
ko04925	Aldosterone synthesis and secretion	0.19613	-1.62898	86	1	0.05	20	7931	Camk2d
mmu04658	Th1 and Th2 cell differentiation	0.19818	-1.61858	87	1	0.05	20	7931	H2-Aa
ko04658	Th1 and Th2 cell differentiation	0.19818	-1.61858	87	1	0.05	20	7931	H2-Aa
ko04612	Antigen processing and presentation	0.202263	-1.59818	89	1	0.05	20	7931	H2-Aa
mmu00590	Arachidonic acid metabolism	0.202263	-1.59818	89	1	0.05	20	7931	Pla2g4a
mmu04612	Antigen processing and presentation	0.202263	-1.59818	89	1	0.05	20	7931	H2-Aa
ko00590	Arachidonic acid metabolism	0.202263	-1.59818	89	1	0.05	20	7931	Pla2g4a
ko04974	Protein digestion and absorption	0.204298	-1.58818	90	1	0.05	20	7931	Slc8a1
mmu04974	Protein digestion and absorption	0.204298	-1.58818	90	1	0.05	20	7931	Slc8a1
mmu04713	Circadian entrainment	0.218402	-1.52142	97	1	0.05	20	7931	Camk2d
ko04713	Circadian entrainment	0.218402	-1.52142	97	1	0.05	20	7931	Camk2d
mmu05231	Choline metabolism in cancer	0.222388	-1.50333	99	1	0.05	20	7931	Pla2g4a
ko05231	Choline metabolism in cancer	0.222388	-1.50333	99	1	0.05	20	7931	Pla2g4a
ko04916	Melanogenesis	0.224374	-1.49444	100	1	0.05	20	7931	Camk2d
mmu04916	Melanogenesis	0.224374	-1.49444	100	1	0.05	20	7931	Camk2d
ko04922	Glucagon signaling pathway	0.226355	-1.48565	101	1	0.05	20	7931	Camk2d
ko05142	Chagas disease (American trypanosomiasis)	0.226355	-1.48565	101	1	0.05	20	7931	Fasl
mmu04922	Glucagon signaling pathway	0.226355	-1.48565	101	1	0.05	20	7931	Camk2d
mmu05142	Chagas disease (American trypanosomiasis)	0.226355	-1.48565	101	1	0.05	20	7931	Fasl
ko04659	Th17 cell differentiation	0.228331	-1.47696	102	1	0.05	20	7931	H2-Aa
mmu04659	Th17 cell differentiation	0.228331	-1.47696	102	1	0.05	20	7931	H2-Aa
mmu04066	HIF-1 signaling pathway	0.232269	-1.45986	104	1	0.05	20	7931	Camk2d
ko05145	Toxoplasmosis	0.240087	-1.42675	108	1	0.05	20	7931	H2-Aa
mmu05145	Toxoplasmosis	0.240087	-1.42675	108	1	0.05	20	7931	H2-Aa
mmu04725	Cholinergic synapse	0.24783	-1.39501	112	1	0.05	20	7931	Camk2d
mmu04114	Oocyte meiosis	0.249754	-1.38728	113	1	0.05	20	7931	Camk2d
ko04724	Glutamatergic synapse	0.249754	-1.38728	113	1	0.05	20	7931	Pla2g4a
ko04114	Oocyte meiosis	0.249754	-1.38728	113	1	0.05	20	7931	Camk2d
mmu04724	Glutamatergic synapse	0.249754	-1.38728	113	1	0.05	20	7931	Pla2g4a
ko04670	Leukocyte transendothelial migration	0.255498	-1.36454	116	1	0.05	20	7931	Itga4
mmu04670	Leukocyte transendothelial migration	0.255498	-1.36454	116	1	0.05	20	7931	Itga4
mmu04071	Sphingolipid signaling pathway	0.263091	-1.33525	120	1	0.05	20	7931	Asah1
ko04071	Sphingolipid signaling pathway	0.263091	-1.33525	120	1	0.05	20	7931	Asah1
mmu04611	Platelet activation	0.26686	-1.32103	122	1	0.05	20	7931	Pla2g4a
mmu04142	Lysosome	0.268738	-1.31402	123	1	0.05	20	7931	Asah1
ko04142	Lysosome	0.268738	-1.31402	123	1	0.05	20	7931	Asah1
mmu04270	Vascular smooth muscle contraction	0.278058	-1.27992	128	1	0.05	20	7931	Pla2g4a
ko04270	Vascular smooth muscle contraction	0.278058	-1.27992	128	1	0.05	20	7931	Pla2g4a
ko04728	Dopaminergic synapse	0.281755	-1.26672	130	1	0.05	20	7931	Camk2d
mmu04728	Dopaminergic synapse	0.281755	-1.26672	130	1	0.05	20	7931	Camk2d
mmu04726	Serotonergic synapse	0.283596	-1.2602	131	1	0.05	20	7931	Pla2g4a
mmu04068	FoxO signaling pathway	0.285433	-1.25375	132	1	0.05	20	7931	Fasl
ko04210	Apoptosis	0.292736	-1.22848	136	1	0.05	20	7931	Fasl
mmu04210	Apoptosis	0.292736	-1.22848	136	1	0.05	20	7931	Fasl
mmu04371	Apelin signaling pathway	0.294551	-1.2223	137	1	0.05	20	7931	Slc8a1
ko04120	Ubiquitin mediated proteolysis	0.296361	-1.21618	138	1	0.05	20	7931	Syvn1
mmu04120	Ubiquitin mediated proteolysis	0.296361	-1.21618	138	1	0.05	20	7931	Syvn1
mmu05161	Hepatitis B	0.305346	-1.18631	143	1	0.05	20	7931	Fasl
ko04932	Non-alcoholic fatty liver disease (NAFLD)	0.30713	-1.18048	144	1	0.05	20	7931	Fasl
mmu04932	Non-alcoholic fatty liver disease (NAFLD)	0.30713	-1.18048	144	1	0.05	20	7931	Fasl
mmu04310	Wnt signaling pathway	0.30891	-1.17471	145	1	0.05	20	7931	Camk2d
ko04310	Wnt signaling pathway	0.30891	-1.17471	145	1	0.05	20	7931	Camk2d
mmu04022	cGMP-PKG signaling pathway	0.345292	-1.06336	166	1	0.05	20	7931	Slc8a1
ko04022	cGMP-PKG signaling pathway	0.345292	-1.06336	166	1	0.05	20	7931	Slc8a1
mmu04360	Axon guidance	0.360321	-1.02076	175	1	0.05	20	7931	Camk2d
ko04360	Axon guidance	0.360321	-1.02076	175	1	0.05	20	7931	Camk2d
ko04024	cAMP signaling pathway	0.394125	-0.931088	196	1	0.05	20	7931	Camk2d
mmu04024	cAMP signaling pathway	0.394125	-0.931088	196	1	0.05	20	7931	Camk2d
mmu01100	Metabolic pathways	0.413964	-0.881977	1290	4	0.2	20	7931	Pla2g4a,Asah1,Lap3,Agpat3
ko04060	Cytokine-cytokine receptor interaction	0.494964	-0.703271	266	1	0.05	20	7931	Fasl
mmu04060	Cytokine-cytokine receptor interaction	0.494964	-0.703271	266	1	0.05	20	7931	Fasl
ko05166	HTLV-I infection	0.514391	-0.664772	281	1	0.05	20	7931	H2-Aa
mmu05166	HTLV-I infection	0.514391	-0.664772	281	1	0.05	20	7931	H2-Aa
mmu04740	Olfactory transduction	0.547577	-0.602253	1114	3	0.15	20	7931	Olfr655,Camk2d,Slc8a1
ko04740	Olfactory transduction	0.547577	-0.602253	1114	3	0.15	20	7931	Olfr655,Camk2d,Slc8a1
mmu05200	Pathways in cancer	0.636648	-0.451538	391	1	0.05	20	7931	Fasl
ko04970	Salivary secretion	1	-2.34239e-12	78	0	0	20	7931
mmu05132	Salmonella infection	1	-2.34239e-12	78	0	0	20	7931
mmu04970	Salivary secretion	1	-2.34239e-12	78	0	0	20	7931
ko05132	Salmonella infection	1	-2.34239e-12	78	0	0	20	7931
M00094	Ceramide biosynthesis	1	-7.84007e-13	13	0	0	20	7931
M00087	beta-Oxidation	1	-7.84007e-13	13	0	0	20	7931
mmu_M00676	PI3K-Akt signaling	1	-7.84007e-13	13	0	0	20	7931
M00036	Leucine degradation, leucine => acetoacetate + acetyl-CoA	1	-7.84007e-13	13	0	0	20	7931
mmu03450	Non-homologous end-joining	1	-7.84007e-13	13	0	0	20	7931
mmu_M00087	beta-Oxidation	1	-7.84007e-13	13	0	0	20	7931
mmu_M00036	Leucine degradation, leucine => acetoacetate + acetyl-CoA	1	-7.84007e-13	13	0	0	20	7931
mmu_M00415	Fatty acid biosynthesis, elongation, endoplasmic reticulum	1	-7.84007e-13	13	0	0	20	7931
mmu_M00353	Spliceosome, Prp19/CDC5L complex	1	-7.84007e-13	13	0	0	20	7931
M00353	Spliceosome, Prp19/CDC5L complex	1	-7.84007e-13	13	0	0	20	7931
ko03450	Non-homologous end-joining	1	-7.84007e-13	13	0	0	20	7931
mmu_M00094	Ceramide biosynthesis	1	-7.84007e-13	13	0	0	20	7931
M00415	Fatty acid biosynthesis, elongation, endoplasmic reticulum	1	-7.84007e-13	13	0	0	20	7931
M00692	Cell cycle - G1/S transition	1	-7.84007e-13	13	0	0	20	7931
mmu_M00692	Cell cycle - G1/S transition	1	-7.84007e-13	13	0	0	20	7931
M00676	PI3K-Akt signaling	1	-7.84007e-13	13	0	0	20	7931
ko04933	AGE-RAGE signaling pathway in diabetic complications	1	-5.24894e-13	100	0	0	20	7931
mmu04933	AGE-RAGE signaling pathway in diabetic complications	1	-5.24894e-13	100	0	0	20	7931
mmu00240	Pyrimidine metabolism	1	-5.24894e-13	100	0	0	20	7931
ko00240	Pyrimidine metabolism	1	-5.24894e-13	100	0	0	20	7931
mmu_M00129	Ascorbate biosynthesis, animals, glucose-1P => ascorbate	1	-4.64086e-13	24	0	0	20	7931
mmu_M00160	V-type ATPase, eukaryotes	1	-4.64086e-13	24	0	0	20	7931
mmu04977	Vitamin digestion and absorption	1	-4.64086e-13	24	0	0	20	7931
M00009	Citrate cycle (TCA cycle, Krebs cycle)	1	-4.64086e-13	24	0	0	20	7931
mmu_M00009	Citrate cycle (TCA cycle, Krebs cycle)	1	-4.64086e-13	24	0	0	20	7931
M00129	Ascorbate biosynthesis, animals, glucose-1P => ascorbate	1	-4.64086e-13	24	0	0	20	7931
ko00534	Glycosaminoglycan biosynthesis - heparan sulfate / heparin	1	-4.64086e-13	24	0	0	20	7931
M00056	O-glycan biosynthesis, mucin type core	1	-4.64086e-13	24	0	0	20	7931
mmu00534	Glycosaminoglycan biosynthesis - heparan sulfate / heparin	1	-4.64086e-13	24	0	0	20	7931
M00160	V-type ATPase, eukaryotes	1	-4.64086e-13	24	0	0	20	7931
mmu_M00056	O-glycan biosynthesis, mucin type core	1	-4.64086e-13	24	0	0	20	7931
ko04977	Vitamin digestion and absorption	1	-4.64086e-13	24	0	0	20	7931
ko00515	Mannose type O-glycan biosynthesis	1	1.59054e-12	23	0	0	20	7931
mmu00515	Mannose type O-glycan biosynthesis	1	1.59054e-12	23	0	0	20	7931
ko04973	Carbohydrate digestion and absorption	1	1.84689e-12	43	0	0	20	7931
mmu03420	Nucleotide excision repair	1	1.84689e-12	43	0	0	20	7931
mmu04962	Vasopressin-regulated water reabsorption	1	1.84689e-12	43	0	0	20	7931
ko04962	Vasopressin-regulated water reabsorption	1	1.84689e-12	43	0	0	20	7931
ko03420	Nucleotide excision repair	1	1.84689e-12	43	0	0	20	7931
mmu04973	Carbohydrate digestion and absorption	1	1.84689e-12	43	0	0	20	7931
mmu00562	Inositol phosphate metabolism	1	3.75051e-12	70	0	0	20	7931
ko00562	Inositol phosphate metabolism	1	3.75051e-12	70	0	0	20	7931
mmu03460	Fanconi anemia pathway	1	4.13244e-12	51	0	0	20	7931
mmu00983	Drug metabolism - other enzymes	1	4.13244e-12	51	0	0	20	7931
ko00983	Drug metabolism - other enzymes	1	4.13244e-12	51	0	0	20	7931
ko03460	Fanconi anemia pathway	1	4.13244e-12	51	0	0	20	7931
mmu04115	p53 signaling pathway	1	4.16369e-12	68	0	0	20	7931
ko04622	RIG-I-like receptor signaling pathway	1	4.16369e-12	68	0	0	20	7931
mmu04622	RIG-I-like receptor signaling pathway	1	4.16369e-12	68	0	0	20	7931
ko04115	p53 signaling pathway	1	4.16369e-12	68	0	0	20	7931
mmu_M00098	Acylglycerol degradation	1	4.39359e-12	10	0	0	20	7931
M00101	Cholesterol biosynthesis, squalene 2,3-epoxide => cholesterol	1	4.39359e-12	10	0	0	20	7931
M00694	cGMP signaling	1	4.39359e-12	10	0	0	20	7931
M00351	Spliceosome, U1-snRNP	1	4.39359e-12	10	0	0	20	7931
M00296	BER complex	1	4.39359e-12	10	0	0	20	7931
M00077	Chondroitin sulfate degradation	1	4.39359e-12	10	0	0	20	7931
mmu_M00077	Chondroitin sulfate degradation	1	4.39359e-12	10	0	0	20	7931
mmu_M00052	Pyrimidine ribonucleotide biosynthesis, UMP => UDP/UTP,CDP/CTP	1	4.39359e-12	10	0	0	20	7931
M00681	Activin signaling	1	4.39359e-12	10	0	0	20	7931
mmu_M00296	BER complex	1	4.39359e-12	10	0	0	20	7931
M00406	TREX complex	1	4.39359e-12	10	0	0	20	7931
mmu_M00101	Cholesterol biosynthesis, squalene 2,3-epoxide => cholesterol	1	4.39359e-12	10	0	0	20	7931
M00095	C5 isoprenoid biosynthesis, mevalonate pathway	1	4.39359e-12	10	0	0	20	7931
mmu_M00059	Glycosaminoglycan biosynthesis, heparan sulfate backbone	1	4.39359e-12	10	0	0	20	7931
M00413	FA core complex	1	4.39359e-12	10	0	0	20	7931
M00059	Glycosaminoglycan biosynthesis, heparan sulfate backbone	1	4.39359e-12	10	0	0	20	7931
mmu_M00413	FA core complex	1	4.39359e-12	10	0	0	20	7931
M00010	Citrate cycle, first carbon oxidation, oxaloacetate => 2-oxoglutarate	1	4.39359e-12	10	0	0	20	7931
M00098	Acylglycerol degradation	1	4.39359e-12	10	0	0	20	7931
M00052	Pyrimidine ribonucleotide biosynthesis, UMP => UDP/UTP,CDP/CTP	1	4.39359e-12	10	0	0	20	7931
M00693	Cell cycle - G2/M transition	1	4.39359e-12	10	0	0	20	7931
mmu_M00391	Exosome, eukaryotes	1	4.39359e-12	10	0	0	20	7931
M00290	Holo-TFIIH complex	1	4.39359e-12	10	0	0	20	7931
mmu_M00290	Holo-TFIIH complex	1	4.39359e-12	10	0	0	20	7931
mmu_M00681	Activin signaling	1	4.39359e-12	10	0	0	20	7931
mmu_M00693	Cell cycle - G2/M transition	1	4.39359e-12	10	0	0	20	7931
mmu_M00095	C5 isoprenoid biosynthesis, mevalonate pathway	1	4.39359e-12	10	0	0	20	7931
mmu_M00351	Spliceosome, U1-snRNP	1	4.39359e-12	10	0	0	20	7931
M00391	Exosome, eukaryotes	1	4.39359e-12	10	0	0	20	7931
mmu_M00694	cGMP signaling	1	4.39359e-12	10	0	0	20	7931
mmu_M00010	Citrate cycle, first carbon oxidation, oxaloacetate => 2-oxoglutarate	1	4.39359e-12	10	0	0	20	7931
mmu_M00406	TREX complex	1	4.39359e-12	10	0	0	20	7931
ko05169	Epstein-Barr virus infection	1	4.68272e-12	214	0	0	20	7931
mmu05169	Epstein-Barr virus infection	1	4.68272e-12	214	0	0	20	7931
mmu04914	Progesterone-mediated oocyte maturation	1	5.07722e-12	86	0	0	20	7931
ko00140	Steroid hormone biosynthesis	1	5.07722e-12	86	0	0	20	7931
ko04914	Progesterone-mediated oocyte maturation	1	5.07722e-12	86	0	0	20	7931
mmu04540	Gap junction	1	5.07722e-12	86	0	0	20	7931
ko04540	Gap junction	1	5.07722e-12	86	0	0	20	7931
mmu00140	Steroid hormone biosynthesis	1	5.07722e-12	86	0	0	20	7931
ko05033	Nicotine addiction	1	5.6924e-12	40	0	0	20	7931
mmu04216	Ferroptosis	1	5.6924e-12	40	0	0	20	7931
ko04216	Ferroptosis	1	5.6924e-12	40	0	0	20	7931
mmu05033	Nicotine addiction	1	5.6924e-12	40	0	0	20	7931
mmu00260	Glycine, serine and threonine metabolism	1	5.6924e-12	40	0	0	20	7931
ko00260	Glycine, serine and threonine metabolism	1	5.6924e-12	40	0	0	20	7931
mmu_M00688	MAPK (JNK) signaling	1	5.75088e-12	21	0	0	20	7931
M00688	MAPK (JNK) signaling	1	5.75088e-12	21	0	0	20	7931
mmu00531	Glycosaminoglycan degradation	1	5.75088e-12	21	0	0	20	7931
ko00531	Glycosaminoglycan degradation	1	5.75088e-12	21	0	0	20	7931
ko04110	Cell cycle	1	6.30659e-12	123	0	0	20	7931
mmu04110	Cell cycle	1	6.30659e-12	123	0	0	20	7931
mmu04950	Maturity onset diabetes of the young	1	6.41948e-12	27	0	0	20	7931
mmu00062	Fatty acid elongation	1	6.41948e-12	27	0	0	20	7931
ko04744	Phototransduction	1	6.41948e-12	27	0	0	20	7931
ko03060	Protein export	1	6.41948e-12	27	0	0	20	7931
ko00053	Ascorbate and aldarate metabolism	1	6.41948e-12	27	0	0	20	7931
ko00650	Butanoate metabolism	1	6.41948e-12	27	0	0	20	7931
ko04966	Collecting duct acid secretion	1	6.41948e-12	27	0	0	20	7931
mmu04744	Phototransduction	1	6.41948e-12	27	0	0	20	7931
mmu03060	Protein export	1	6.41948e-12	27	0	0	20	7931
mmu00650	Butanoate metabolism	1	6.41948e-12	27	0	0	20	7931
mmu04966	Collecting duct acid secretion	1	6.41948e-12	27	0	0	20	7931
ko04950	Maturity onset diabetes of the young	1	6.41948e-12	27	0	0	20	7931
mmu00053	Ascorbate and aldarate metabolism	1	6.41948e-12	27	0	0	20	7931
ko00062	Fatty acid elongation	1	6.41948e-12	27	0	0	20	7931
ko01521	EGFR tyrosine kinase inhibitor resistance	1	6.54635e-12	79	0	0	20	7931
mmu01521	EGFR tyrosine kinase inhibitor resistance	1	6.54635e-12	79	0	0	20	7931
mmu01040	Biosynthesis of unsaturated fatty acids	1	7.15135e-12	28	0	0	20	7931
ko01040	Biosynthesis of unsaturated fatty acids	1	7.15135e-12	28	0	0	20	7931
ko00512	Mucin type O-glycan biosynthesis	1	7.15135e-12	28	0	0	20	7931
mmu00512	Mucin type O-glycan biosynthesis	1	7.15135e-12	28	0	0	20	7931
mmu03020	RNA polymerase	1	7.15135e-12	28	0	0	20	7931
ko03020	RNA polymerase	1	7.15135e-12	28	0	0	20	7931
ko04668	TNF signaling pathway	1	7.36428e-12	107	0	0	20	7931
mmu04668	TNF signaling pathway	1	7.36428e-12	107	0	0	20	7931
mmu05218	Melanoma	1	7.62075e-12	69	0	0	20	7931
ko05218	Melanoma	1	7.62075e-12	69	0	0	20	7931
mmu_M00001	Glycolysis (Embden-Meyerhof pathway), glucose => pyruvate	1	7.78538e-12	26	0	0	20	7931
ko04320	Dorso-ventral axis formation	1	7.78538e-12	26	0	0	20	7931
mmu00601	Glycosphingolipid biosynthesis - lacto and neolacto series	1	7.78538e-12	26	0	0	20	7931
mmu04320	Dorso-ventral axis formation	1	7.78538e-12	26	0	0	20	7931
ko00601	Glycosphingolipid biosynthesis - lacto and neolacto series	1	7.78538e-12	26	0	0	20	7931
M00014	Glucuronate pathway (uronate pathway)	1	7.78538e-12	26	0	0	20	7931
M00001	Glycolysis (Embden-Meyerhof pathway), glucose => pyruvate	1	7.78538e-12	26	0	0	20	7931
mmu_M00014	Glucuronate pathway (uronate pathway)	1	7.78538e-12	26	0	0	20	7931
mmu04392	Hippo signaling pathway -multiple species	1	7.78538e-12	26	0	0	20	7931
ko04392	Hippo signaling pathway -multiple species	1	7.78538e-12	26	0	0	20	7931
ko05204	Chemical carcinogenesis	1	7.82504e-12	93	0	0	20	7931
ko01522	Endocrine resistance	1	7.82504e-12	93	0	0	20	7931
mmu05204	Chemical carcinogenesis	1	7.82504e-12	93	0	0	20	7931
mmu01522	Endocrine resistance	1	7.82504e-12	93	0	0	20	7931
ko04350	TGF-beta signaling pathway	1	8.12999e-12	84	0	0	20	7931
mmu04350	TGF-beta signaling pathway	1	8.12999e-12	84	0	0	20	7931
ko05224	Breast cancer	1	8.56147e-12	144	0	0	20	7931
mmu05224	Breast cancer	1	8.56147e-12	144	0	0	20	7931
ko00514	Other types of O-glycan biosynthesis	1	8.86351e-12	22	0	0	20	7931
mmu00360	Phenylalanine metabolism	1	8.86351e-12	22	0	0	20	7931
ko03430	Mismatch repair	1	8.86351e-12	22	0	0	20	7931
mmu_M00130	Inositol phosphate metabolism, PI=> PIP2 => Ins(1,4,5)P3 => Ins(1,3,4,5)P4	1	8.86351e-12	22	0	0	20	7931
M00154	Cytochrome c oxidase	1	8.86351e-12	22	0	0	20	7931
M00130	Inositol phosphate metabolism, PI=> PIP2 => Ins(1,4,5)P3 => Ins(1,3,4,5)P4	1	8.86351e-12	22	0	0	20	7931
ko00900	Terpenoid backbone biosynthesis	1	8.86351e-12	22	0	0	20	7931
ko04964	Proximal tubule bicarbonate reclamation	1	8.86351e-12	22	0	0	20	7931
mmu04964	Proximal tubule bicarbonate reclamation	1	8.86351e-12	22	0	0	20	7931
mmu00900	Terpenoid backbone biosynthesis	1	8.86351e-12	22	0	0	20	7931
ko00360	Phenylalanine metabolism	1	8.86351e-12	22	0	0	20	7931
mmu_M00430	Exon junction complex (EJC)	1	8.86351e-12	22	0	0	20	7931
mmu00514	Other types of O-glycan biosynthesis	1	8.86351e-12	22	0	0	20	7931
mmu03430	Mismatch repair	1	8.86351e-12	22	0	0	20	7931
M00689	MAPK (p38) signaling	1	8.86351e-12	22	0	0	20	7931
M00430	Exon junction complex (EJC)	1	8.86351e-12	22	0	0	20	7931
mmu_M00689	MAPK (p38) signaling	1	8.86351e-12	22	0	0	20	7931
mmu_M00154	Cytochrome c oxidase	1	8.86351e-12	22	0	0	20	7931
M00295	BRCA1-associated genome surveillance complex (BASC)	1	8.99334e-12	16	0	0	20	7931
mmu_M00075	N-glycan biosynthesis, complex type	1	8.99334e-12	16	0	0	20	7931
mmu_M00295	BRCA1-associated genome surveillance complex (BASC)	1	8.99334e-12	16	0	0	20	7931
mmu_M00181	RNA polymerase III, eukaryotes	1	8.99334e-12	16	0	0	20	7931
ko00120	Primary bile acid biosynthesis	1	8.99334e-12	16	0	0	20	7931
M00075	N-glycan biosynthesis, complex type	1	8.99334e-12	16	0	0	20	7931
M00181	RNA polymerase III, eukaryotes	1	8.99334e-12	16	0	0	20	7931
mmu00603	Glycosphingolipid biosynthesis - globo and isoglobo series	1	8.99334e-12	16	0	0	20	7931
mmu00120	Primary bile acid biosynthesis	1	8.99334e-12	16	0	0	20	7931
mmu_M00680	TGF-beta signaling	1	9.70102e-12	8	0	0	20	7931
ko00740	Riboflavin metabolism	1	9.70102e-12	8	0	0	20	7931
mmu04122	Sulfur relay system	1	9.70102e-12	8	0	0	20	7931
mmu_M00086	beta-Oxidation, acyl-CoA synthesis	1	9.70102e-12	8	0	0	20	7931
M00680	TGF-beta signaling	1	9.70102e-12	8	0	0	20	7931
M00110	C19/C18-Steroid hormone biosynthesis, pregnenolone => androstenedione => estrone	1	9.70102e-12	8	0	0	20	7931
M00065	GPI-anchor biosynthesis, core oligosaccharide	1	9.70102e-12	8	0	0	20	7931
mmu_M00687	MAPK (ERK1/2) signaling	1	9.70102e-12	8	0	0	20	7931
mmu_M00110	C19/C18-Steroid hormone biosynthesis, pregnenolone => androstenedione => estrone	1	9.70102e-12	8	0	0	20	7931
M00409	ESCRT-I complex	1	9.70102e-12	8	0	0	20	7931
M00428	eIF4F complex	1	9.70102e-12	8	0	0	20	7931
mmu_M00409	ESCRT-I complex	1	9.70102e-12	8	0	0	20	7931
mmu_M00428	eIF4F complex	1	9.70102e-12	8	0	0	20	7931
mmu_M00065	GPI-anchor biosynthesis, core oligosaccharide	1	9.70102e-12	8	0	0	20	7931
M00086	beta-Oxidation, acyl-CoA synthesis	1	9.70102e-12	8	0	0	20	7931
ko04122	Sulfur relay system	1	9.70102e-12	8	0	0	20	7931
M00687	MAPK (ERK1/2) signaling	1	9.70102e-12	8	0	0	20	7931
mmu00740	Riboflavin metabolism	1	9.70102e-12	8	0	0	20	7931
mmu04530	Tight junction	1	1.01422e-11	167	0	0	20	7931
ko04530	Tight junction	1	1.01422e-11	167	0	0	20	7931
ko04660	T cell receptor signaling pathway	1	1.04928e-11	103	0	0	20	7931
ko04972	Pancreatic secretion	1	1.04928e-11	103	0	0	20	7931
mmu04972	Pancreatic secretion	1	1.04928e-11	103	0	0	20	7931
mmu04660	T cell receptor signaling pathway	1	1.04928e-11	103	0	0	20	7931
ko05418	Fluid shear stress and atherosclerosis	1	1.05073e-11	145	0	0	20	7931
mmu05418	Fluid shear stress and atherosclerosis	1	1.05073e-11	145	0	0	20	7931
mmu_M00120	Coenzyme A biosynthesis, pantothenate => CoA	1	1.05832e-11	7	0	0	20	7931
M00549	Nucleotide sugar biosynthesis, glucose => UDP-glucose	1	1.05832e-11	7	0	0	20	7931
mmu_M00396	Lsm 2-8 complex	1	1.05832e-11	7	0	0	20	7931
M00072	N-glycosylation by oligosaccharyltransferase	1	1.05832e-11	7	0	0	20	7931
M00092	Phosphatidylethanolamine (PE) biosynthesis, ethanolamine => PE	1	1.05832e-11	7	0	0	20	7931
mmu_M00691	DNA damage-induced cell cycle checkpoints	1	1.05832e-11	7	0	0	20	7931
mmu_M00424	Shelterin complex	1	1.05832e-11	7	0	0	20	7931
mmu_M00092	Phosphatidylethanolamine (PE) biosynthesis, ethanolamine => PE	1	1.05832e-11	7	0	0	20	7931
M00691	DNA damage-induced cell cycle checkpoints	1	1.05832e-11	7	0	0	20	7931
mmu_M00044	Tyrosine degradation, tyrosine => homogentisate	1	1.05832e-11	7	0	0	20	7931
mmu_M00549	Nucleotide sugar biosynthesis, glucose => UDP-glucose	1	1.05832e-11	7	0	0	20	7931
M00398	Sm core complex	1	1.05832e-11	7	0	0	20	7931
mmu_M00072	N-glycosylation by oligosaccharyltransferase	1	1.05832e-11	7	0	0	20	7931
M00397	Lsm 1-7 complex	1	1.05832e-11	7	0	0	20	7931
M00107	Steroid hormone biosynthesis, cholesterol => prognenolone => progesterone	1	1.05832e-11	7	0	0	20	7931
M00396	Lsm 2-8 complex	1	1.05832e-11	7	0	0	20	7931
ko00400	Phenylalanine, tyrosine and tryptophan biosynthesis	1	1.05832e-11	7	0	0	20	7931
M00120	Coenzyme A biosynthesis, pantothenate => CoA	1	1.05832e-11	7	0	0	20	7931
mmu_M00398	Sm core complex	1	1.05832e-11	7	0	0	20	7931
M00044	Tyrosine degradation, tyrosine => homogentisate	1	1.05832e-11	7	0	0	20	7931
mmu_M00397	Lsm 1-7 complex	1	1.05832e-11	7	0	0	20	7931
M00424	Shelterin complex	1	1.05832e-11	7	0	0	20	7931
mmu_M00107	Steroid hormone biosynthesis, cholesterol => prognenolone => progesterone	1	1.05832e-11	7	0	0	20	7931
mmu00400	Phenylalanine, tyrosine and tryptophan biosynthesis	1	1.05832e-11	7	0	0	20	7931
ko04657	IL-17 signaling pathway	1	1.07253e-11	91	0	0	20	7931
mmu05032	Morphine addiction	1	1.07253e-11	91	0	0	20	7931
mmu04657	IL-17 signaling pathway	1	1.07253e-11	91	0	0	20	7931
ko05032	Morphine addiction	1	1.07253e-11	91	0	0	20	7931
mmu05133	Pertussis	1	1.0909e-11	75	0	0	20	7931
ko05133	Pertussis	1	1.0909e-11	75	0	0	20	7931
mmu04931	Insulin resistance	1	1.09162e-11	108	0	0	20	7931
ko03015	mRNA surveillance pathway	1	1.11141e-11	92	0	0	20	7931
mmu03015	mRNA surveillance pathway	1	1.11141e-11	92	0	0	20	7931
mmu00340	Histidine metabolism	1	1.11531e-11	25	0	0	20	7931
mmu00563	Glycosylphosphatidylinositol (GPI)-anchor biosynthesis	1	1.11531e-11	25	0	0	20	7931
ko00563	Glycosylphosphatidylinositol (GPI)-anchor biosynthesis	1	1.11531e-11	25	0	0	20	7931
ko00340	Histidine metabolism	1	1.11531e-11	25	0	0	20	7931
mmu05216	Thyroid cancer	1	1.1247e-11	29	0	0	20	7931
ko05216	Thyroid cancer	1	1.1247e-11	29	0	0	20	7931
mmu00630	Glyoxylate and dicarboxylate metabolism	1	1.1247e-11	29	0	0	20	7931
ko00630	Glyoxylate and dicarboxylate metabolism	1	1.1247e-11	29	0	0	20	7931
ko04915	Estrogen signaling pathway	1	1.16063e-11	96	0	0	20	7931
mmu04915	Estrogen signaling pathway	1	1.16063e-11	96	0	0	20	7931
mmu04070	Phosphatidylinositol signaling system	1	1.16063e-11	96	0	0	20	7931
ko04070	Phosphatidylinositol signaling system	1	1.16063e-11	96	0	0	20	7931
mmu_M00049	Adenine ribonucleotide biosynthesis, IMP => ADP,ATP	1	1.16983e-11	19	0	0	20	7931
ko00220	Arginine biosynthesis	1	1.16983e-11	19	0	0	20	7931
mmu01210	2-Oxocarboxylic acid metabolism	1	1.16983e-11	19	0	0	20	7931
ko01210	2-Oxocarboxylic acid metabolism	1	1.16983e-11	19	0	0	20	7931
M00341	Proteasome, 19S regulatory particle (PA700)	1	1.16983e-11	19	0	0	20	7931
M00684	JAK-STAT signaling	1	1.16983e-11	19	0	0	20	7931
mmu_M00341	Proteasome, 19S regulatory particle (PA700)	1	1.16983e-11	19	0	0	20	7931
mmu00100	Steroid biosynthesis	1	1.16983e-11	19	0	0	20	7931
M00049	Adenine ribonucleotide biosynthesis, IMP => ADP,ATP	1	1.16983e-11	19	0	0	20	7931
mmu00670	One carbon pool by folate	1	1.16983e-11	19	0	0	20	7931
mmu00220	Arginine biosynthesis	1	1.16983e-11	19	0	0	20	7931
ko00670	One carbon pool by folate	1	1.16983e-11	19	0	0	20	7931
ko00100	Steroid biosynthesis	1	1.16983e-11	19	0	0	20	7931
mmu_M00684	JAK-STAT signaling	1	1.16983e-11	19	0	0	20	7931
mmu05034	Alcoholism	1	1.17503e-11	195	0	0	20	7931
ko05034	Alcoholism	1	1.17503e-11	195	0	0	20	7931
ko04064	NF-kappa B signaling pathway	1	1.21977e-11	98	0	0	20	7931
mmu04064	NF-kappa B signaling pathway	1	1.21977e-11	98	0	0	20	7931
ko05211	Renal cell carcinoma	1	1.22084e-11	64	0	0	20	7931
ko05212	Pancreatic cancer	1	1.22084e-11	64	0	0	20	7931
mmu05211	Renal cell carcinoma	1	1.22084e-11	64	0	0	20	7931
mmu05230	Central carbon metabolism in cancer	1	1.22084e-11	64	0	0	20	7931
ko05230	Central carbon metabolism in cancer	1	1.22084e-11	64	0	0	20	7931
mmu05212	Pancreatic cancer	1	1.22084e-11	64	0	0	20	7931
ko00010	Glycolysis / Gluconeogenesis	1	1.22417e-11	65	0	0	20	7931
mmu00010	Glycolysis / Gluconeogenesis	1	1.22417e-11	65	0	0	20	7931
ko00980	Metabolism of xenobiotics by cytochrome P450	1	1.22417e-11	65	0	0	20	7931
mmu00980	Metabolism of xenobiotics by cytochrome P450	1	1.22417e-11	65	0	0	20	7931
ko04140	Autophagy - animal	1	1.24779e-11	129	0	0	20	7931
mmu04140	Autophagy - animal	1	1.24779e-11	129	0	0	20	7931
mmu05221	Acute myeloid leukemia	1	1.25742e-11	55	0	0	20	7931
mmu05217	Basal cell carcinoma	1	1.25742e-11	55	0	0	20	7931
ko05217	Basal cell carcinoma	1	1.25742e-11	55	0	0	20	7931
ko00280	Valine, leucine and isoleucine degradation	1	1.25742e-11	55	0	0	20	7931
ko05221	Acute myeloid leukemia	1	1.25742e-11	55	0	0	20	7931
mmu00280	Valine, leucine and isoleucine degradation	1	1.25742e-11	55	0	0	20	7931
mmu04923	Regulation of lipolysis in adipocytes	1	1.25742e-11	55	0	0	20	7931
mmu04614	Renin-angiotensin system	1	1.26079e-11	35	0	0	20	7931
mmu_M00355	Spliceosome, 35S U5-snRNP	1	1.26079e-11	35	0	0	20	7931
ko03030	DNA replication	1	1.26079e-11	35	0	0	20	7931
mmu03030	DNA replication	1	1.26079e-11	35	0	0	20	7931
ko00051	Fructose and mannose metabolism	1	1.26079e-11	35	0	0	20	7931
mmu00760	Nicotinate and nicotinamide metabolism	1	1.26079e-11	35	0	0	20	7931
ko04614	Renin-angiotensin system	1	1.26079e-11	35	0	0	20	7931
mmu00051	Fructose and mannose metabolism	1	1.26079e-11	35	0	0	20	7931
ko05340	Primary immunodeficiency	1	1.26079e-11	35	0	0	20	7931
M00355	Spliceosome, 35S U5-snRNP	1	1.26079e-11	35	0	0	20	7931
ko00760	Nicotinate and nicotinamide metabolism	1	1.26079e-11	35	0	0	20	7931
mmu05340	Primary immunodeficiency	1	1.26079e-11	35	0	0	20	7931
mmu04919	Thyroid hormone signaling pathway	1	1.31044e-11	115	0	0	20	7931
mmu01200	Carbon metabolism	1	1.36959e-11	117	0	0	20	7931
ko01200	Carbon metabolism	1	1.36959e-11	117	0	0	20	7931
mmu05203	Viral carcinogenesis	1	1.39283e-11	228	0	0	20	7931
ko05203	Viral carcinogenesis	1	1.39283e-11	228	0	0	20	7931
mmu_M00354	Spliceosome, U4/U6.U5 tri-snRNP	1	1.40725e-11	30	0	0	20	7931
ko01523	Antifolate resistance	1	1.40725e-11	30	0	0	20	7931
ko04710	Circadian rhythm	1	1.40725e-11	30	0	0	20	7931
mmu04710	Circadian rhythm	1	1.40725e-11	30	0	0	20	7931
mmu01523	Antifolate resistance	1	1.40725e-11	30	0	0	20	7931
M00354	Spliceosome, U4/U6.U5 tri-snRNP	1	1.40725e-11	30	0	0	20	7931
M00388	ECS complex	1	1.4154e-11	12	0	0	20	7931
mmu_M00004	Pentose phosphate pathway (Pentose phosphate cycle)	1	1.4154e-11	12	0	0	20	7931
mmu_M00388	ECS complex	1	1.4154e-11	12	0	0	20	7931
mmu_M00002	Glycolysis, core module involving three-carbon compounds	1	1.4154e-11	12	0	0	20	7931
mmu_M00050	Guanine ribonucleotide biosynthesis IMP => GDP,GTP	1	1.4154e-11	12	0	0	20	7931
M00004	Pentose phosphate pathway (Pentose phosphate cycle)	1	1.4154e-11	12	0	0	20	7931
M00147	NADH dehydrogenase (ubiquinone) 1 beta subcomplex	1	1.4154e-11	12	0	0	20	7931
mmu_M00147	NADH dehydrogenase (ubiquinone) 1 beta subcomplex	1	1.4154e-11	12	0	0	20	7931
M00050	Guanine ribonucleotide biosynthesis IMP => GDP,GTP	1	1.4154e-11	12	0	0	20	7931
M00002	Glycolysis, core module involving three-carbon compounds	1	1.4154e-11	12	0	0	20	7931
ko03040	Spliceosome	1	1.41571e-11	131	0	0	20	7931
mmu03040	Spliceosome	1	1.41571e-11	131	0	0	20	7931
ko05100	Bacterial invasion of epithelial cells	1	1.41653e-11	76	0	0	20	7931
mmu05100	Bacterial invasion of epithelial cells	1	1.41653e-11	76	0	0	20	7931
M00426	Survival motor neuron (SMN) complex	1	1.46928e-11	9	0	0	20	7931
mmu00750	Vitamin B6 metabolism	1	1.46928e-11	9	0	0	20	7931
M00152	Cytochrome bc1 complex	1	1.46928e-11	9	0	0	20	7931
mmu_M00361	Nucleotide sugar biosynthesis, eukaryotes	1	1.46928e-11	9	0	0	20	7931
mmu_M00152	Cytochrome bc1 complex	1	1.46928e-11	9	0	0	20	7931
mmu_M00426	Survival motor neuron (SMN) complex	1	1.46928e-11	9	0	0	20	7931
M00131	Inositol phosphate metabolism, Ins(1,3,4,5)P4 => Ins(1,3,4)P3 => myo-inositol	1	1.46928e-11	9	0	0	20	7931
mmu_M00135	GABA biosynthesis, eukaryotes, putrescine => GABA	1	1.46928e-11	9	0	0	20	7931
mmu_M00078	Heparan sulfate degradation	1	1.46928e-11	9	0	0	20	7931
M00078	Heparan sulfate degradation	1	1.46928e-11	9	0	0	20	7931
M00361	Nucleotide sugar biosynthesis, eukaryotes	1	1.46928e-11	9	0	0	20	7931
ko00750	Vitamin B6 metabolism	1	1.46928e-11	9	0	0	20	7931
M00135	GABA biosynthesis, eukaryotes, putrescine => GABA	1	1.46928e-11	9	0	0	20	7931
mmu_M00131	Inositol phosphate metabolism, Ins(1,3,4,5)P4 => Ins(1,3,4)P3 => myo-inositol	1	1.46928e-11	9	0	0	20	7931
mmu05219	Bladder cancer	1	1.47556e-11	41	0	0	20	7931
ko00860	Porphyrin and chlorophyll metabolism	1	1.47556e-11	41	0	0	20	7931
M00427	Nuclear pore complex	1	1.47556e-11	41	0	0	20	7931
mmu03440	Homologous recombination	1	1.47556e-11	41	0	0	20	7931
mmu00860	Porphyrin and chlorophyll metabolism	1	1.47556e-11	41	0	0	20	7931
ko03440	Homologous recombination	1	1.47556e-11	41	0	0	20	7931
ko05219	Bladder cancer	1	1.47556e-11	41	0	0	20	7931
mmu_M00427	Nuclear pore complex	1	1.47556e-11	41	0	0	20	7931
mmu00770	Pantothenate and CoA biosynthesis	1	1.4828e-11	18	0	0	20	7931
M00337	Immunoproteasome	1	1.4828e-11	18	0	0	20	7931
mmu00511	Other glycan degradation	1	1.4828e-11	18	0	0	20	7931
mmu_M00337	Immunoproteasome	1	1.4828e-11	18	0	0	20	7931
mmu_M00003	Gluconeogenesis, oxaloacetate => fructose-6P	1	1.4828e-11	18	0	0	20	7931
M00003	Gluconeogenesis, oxaloacetate => fructose-6P	1	1.4828e-11	18	0	0	20	7931
ko00770	Pantothenate and CoA biosynthesis	1	1.4828e-11	18	0	0	20	7931
ko00511	Other glycan degradation	1	1.4828e-11	18	0	0	20	7931
mmu05020	Prion diseases	1	1.49231e-11	34	0	0	20	7931
ko05020	Prion diseases	1	1.49231e-11	34	0	0	20	7931
ko00040	Pentose and glucuronate interconversions	1	1.49231e-11	34	0	0	20	7931
mmu00040	Pentose and glucuronate interconversions	1	1.49231e-11	34	0	0	20	7931
mmu01212	Fatty acid metabolism	1	1.54131e-11	52	0	0	20	7931
mmu05014	Amyotrophic lateral sclerosis (ALS)	1	1.54131e-11	52	0	0	20	7931
ko05014	Amyotrophic lateral sclerosis (ALS)	1	1.54131e-11	52	0	0	20	7931
ko01212	Fatty acid metabolism	1	1.54131e-11	52	0	0	20	7931
ko04723	Retrograde endocannabinoid signaling	1	1.56186e-11	101	0	0	20	7931
mmu04723	Retrograde endocannabinoid signaling	1	1.56186e-11	101	0	0	20	7931
M00143	NADH dehydrogenase (ubiquinone) Fe-S protein/flavoprotein complex, mitochondria	1	1.59048e-11	11	0	0	20	7931
mmu_M00032	Lysine degradation, lysine => saccharopine => acetoacetyl-CoA	1	1.59048e-11	11	0	0	20	7931
ko00130	Ubiquinone and other terpenoid-quinone biosynthesis	1	1.59048e-11	11	0	0	20	7931
mmu00920	Sulfur metabolism	1	1.59048e-11	11	0	0	20	7931
mmu00130	Ubiquinone and other terpenoid-quinone biosynthesis	1	1.59048e-11	11	0	0	20	7931
M00404	COPII complex	1	1.59048e-11	11	0	0	20	7931
ko00920	Sulfur metabolism	1	1.59048e-11	11	0	0	20	7931
mmu_M00143	NADH dehydrogenase (ubiquinone) Fe-S protein/flavoprotein complex, mitochondria	1	1.59048e-11	11	0	0	20	7931
mmu_M00076	Dermatan sulfate degradation	1	1.59048e-11	11	0	0	20	7931
M00076	Dermatan sulfate degradation	1	1.59048e-11	11	0	0	20	7931
mmu_M00678	Hedgehog signaling	1	1.59048e-11	11	0	0	20	7931
mmu_M00180	RNA polymerase II, eukaryotes	1	1.59048e-11	11	0	0	20	7931
mmu_M00035	Methionine degradation	1	1.59048e-11	11	0	0	20	7931
M00180	RNA polymerase II, eukaryotes	1	1.59048e-11	11	0	0	20	7931
M00678	Hedgehog signaling	1	1.59048e-11	11	0	0	20	7931
M00412	ESCRT-III complex	1	1.59048e-11	11	0	0	20	7931
mmu_M00404	COPII complex	1	1.59048e-11	11	0	0	20	7931
mmu_M00412	ESCRT-III complex	1	1.59048e-11	11	0	0	20	7931
mmu_M00182	RNA polymerase I, eukaryotes	1	1.59048e-11	11	0	0	20	7931
M00035	Methionine degradation	1	1.59048e-11	11	0	0	20	7931
M00182	RNA polymerase I, eukaryotes	1	1.59048e-11	11	0	0	20	7931
mmu00430	Taurine and hypotaurine metabolism	1	1.59048e-11	11	0	0	20	7931
mmu00072	Synthesis and degradation of ketone bodies	1	1.59048e-11	11	0	0	20	7931
M00034	Methionine salvage pathway	1	1.59048e-11	11	0	0	20	7931
ko00430	Taurine and hypotaurine metabolism	1	1.59048e-11	11	0	0	20	7931
mmu_M00034	Methionine salvage pathway	1	1.59048e-11	11	0	0	20	7931
M00032	Lysine degradation, lysine => saccharopine => acetoacetyl-CoA	1	1.59048e-11	11	0	0	20	7931
ko00072	Synthesis and degradation of ketone bodies	1	1.59048e-11	11	0	0	20	7931
ko03008	Ribosome biogenesis in eukaryotes	1	1.61541e-11	85	0	0	20	7931
mmu03008	Ribosome biogenesis in eukaryotes	1	1.61541e-11	85	0	0	20	7931
mmu00300	Lysine biosynthesis	1	1.63313e-11	2	0	0	20	7931
mmu_M00294	DNA polymerase gamma complex	1	1.63313e-11	2	0	0	20	7931
M00103	Cholecalciferol biosynthesis	1	1.63313e-11	2	0	0	20	7931
M00338	Cysteine biosynthesis, homocysteine + serine => cysteine	1	1.63313e-11	2	0	0	20	7931
mmu_M00103	Cholecalciferol biosynthesis	1	1.63313e-11	2	0	0	20	7931
M00151	Cytochrome bc1 complex respiratory unit	1	1.63313e-11	2	0	0	20	7931
mmu_M00151	Cytochrome bc1 complex respiratory unit	1	1.63313e-11	2	0	0	20	7931
mmu_M00338	Cysteine biosynthesis, homocysteine + serine => cysteine	1	1.63313e-11	2	0	0	20	7931
mmu_M00067	Sulfoglycolipids biosynthesis, ceramide/1-alkyl-2-acylglycerol => sulfatide/seminolipid	1	1.63313e-11	2	0	0	20	7931
mmu_M00066	Lactosylceramide biosynthesis	1	1.63313e-11	2	0	0	20	7931
M00083	Fatty acid biosynthesis, elongation	1	1.63313e-11	2	0	0	20	7931
M00293	DNA polymerase zeta complex	1	1.63313e-11	2	0	0	20	7931
mmu_M00554	Nucleotide sugar biosynthesis, galactose => UDP-galactose	1	1.63313e-11	2	0	0	20	7931
M00106	Conjugated bile acid biosynthesis, cholate => taurocholate/glycocholate	1	1.63313e-11	2	0	0	20	7931
M00066	Lactosylceramide biosynthesis	1	1.63313e-11	2	0	0	20	7931
M00399	Cap binding complex	1	1.63313e-11	2	0	0	20	7931
mmu_M00068	Glycosphingolipid biosynthesis, globo-series, LacCer => Gb4Cer	1	1.63313e-11	2	0	0	20	7931
ko00300	Lysine biosynthesis	1	1.63313e-11	2	0	0	20	7931
M00067	Sulfoglycolipids biosynthesis, ceramide/1-alkyl-2-acylglycerol => sulfatide/seminolipid	1	1.63313e-11	2	0	0	20	7931
M00068	Glycosphingolipid biosynthesis, globo-series, LacCer => Gb4Cer	1	1.63313e-11	2	0	0	20	7931
mmu_M00399	Cap binding complex	1	1.63313e-11	2	0	0	20	7931
M00554	Nucleotide sugar biosynthesis, galactose => UDP-galactose	1	1.63313e-11	2	0	0	20	7931
mmu_M00083	Fatty acid biosynthesis, elongation	1	1.63313e-11	2	0	0	20	7931
mmu_M00106	Conjugated bile acid biosynthesis, cholate => taurocholate/glycocholate	1	1.63313e-11	2	0	0	20	7931
M00294	DNA polymerase gamma complex	1	1.63313e-11	2	0	0	20	7931
mmu_M00293	DNA polymerase zeta complex	1	1.63313e-11	2	0	0	20	7931
ko04610	Complement and coagulation cascades	1	1.64631e-11	87	0	0	20	7931
ko04727	GABAergic synapse	1	1.64631e-11	87	0	0	20	7931
mmu04742	Taste transduction	1	1.64631e-11	87	0	0	20	7931
ko04742	Taste transduction	1	1.64631e-11	87	0	0	20	7931
mmu04727	GABAergic synapse	1	1.64631e-11	87	0	0	20	7931
ko05215	Prostate cancer	1	1.64631e-11	87	0	0	20	7931
mmu04610	Complement and coagulation cascades	1	1.64631e-11	87	0	0	20	7931
mmu05215	Prostate cancer	1	1.64631e-11	87	0	0	20	7931
M00073	N-glycan precursor trimming	1	1.66374e-11	6	0	0	20	7931
ko00232	Caffeine metabolism	1	1.66374e-11	6	0	0	20	7931
M00109	C21-Steroid hormone biosynthesis, progesterone => cortisol/cortisone	1	1.66374e-11	6	0	0	20	7931
mmu_M00085	Fatty acid biosynthesis, elongation, mitochondria	1	1.66374e-11	6	0	0	20	7931
mmu_M00109	C21-Steroid hormone biosynthesis, progesterone => cortisol/cortisone	1	1.66374e-11	6	0	0	20	7931
mmu_M00141	C1-unit interconversion, eukaryotes	1	1.66374e-11	6	0	0	20	7931
mmu_M00029	Urea cycle	1	1.66374e-11	6	0	0	20	7931
mmu_M00048	Inosine monophosphate biosynthesis, PRPP + glutamine => IMP	1	1.66374e-11	6	0	0	20	7931
mmu_M00395	Decapping complex	1	1.66374e-11	6	0	0	20	7931
mmu_M00285	MCM complex	1	1.66374e-11	6	0	0	20	7931
M00013	Malonate semialdehyde pathway, propanoyl-CoA => acetyl-CoA	1	1.66374e-11	6	0	0	20	7931
mmu_M00007	Pentose phosphate pathway, non-oxidative phase, fructose 6P => ribose 5P	1	1.66374e-11	6	0	0	20	7931
M00395	Decapping complex	1	1.66374e-11	6	0	0	20	7931
mmu_M00058	Glycosaminoglycan biosynthesis, chondroitin sulfate backbone	1	1.66374e-11	6	0	0	20	7931
M00029	Urea cycle	1	1.66374e-11	6	0	0	20	7931
mmu_M00090	Phosphatidylcholine (PC) biosynthesis, choline => PC	1	1.66374e-11	6	0	0	20	7931
mmu_M00047	Creatine pathway	1	1.66374e-11	6	0	0	20	7931
mmu_M00013	Malonate semialdehyde pathway, propanoyl-CoA => acetyl-CoA	1	1.66374e-11	6	0	0	20	7931
M00090	Phosphatidylcholine (PC) biosynthesis, choline => PC	1	1.66374e-11	6	0	0	20	7931
M00141	C1-unit interconversion, eukaryotes	1	1.66374e-11	6	0	0	20	7931
M00284	Origin recognition complex	1	1.66374e-11	6	0	0	20	7931
M00048	Inosine monophosphate biosynthesis, PRPP + glutamine => IMP	1	1.66374e-11	6	0	0	20	7931
ko00440	Phosphonate and phosphinate metabolism	1	1.66374e-11	6	0	0	20	7931
M00058	Glycosaminoglycan biosynthesis, chondroitin sulfate backbone	1	1.66374e-11	6	0	0	20	7931
M00007	Pentose phosphate pathway, non-oxidative phase, fructose 6P => ribose 5P	1	1.66374e-11	6	0	0	20	7931
M00047	Creatine pathway	1	1.66374e-11	6	0	0	20	7931
M00085	Fatty acid biosynthesis, elongation, mitochondria	1	1.66374e-11	6	0	0	20	7931
mmu_M00073	N-glycan precursor trimming	1	1.66374e-11	6	0	0	20	7931
M00285	MCM complex	1	1.66374e-11	6	0	0	20	7931
mmu_M00284	Origin recognition complex	1	1.66374e-11	6	0	0	20	7931
mmu00440	Phosphonate and phosphinate metabolism	1	1.66374e-11	6	0	0	20	7931
mmu00232	Caffeine metabolism	1	1.66374e-11	6	0	0	20	7931
ko04015	Rap1 signaling pathway	1	1.68186e-11	213	0	0	20	7931
mmu04015	Rap1 signaling pathway	1	1.68186e-11	213	0	0	20	7931
ko00830	Retinol metabolism	1	1.71399e-11	89	0	0	20	7931
mmu00830	Retinol metabolism	1	1.71399e-11	89	0	0	20	7931
mmu04062	Chemokine signaling pathway	1	1.75237e-11	187	0	0	20	7931
ko04062	Chemokine signaling pathway	1	1.75237e-11	187	0	0	20	7931
ko04340	Hedgehog signaling pathway	1	1.75465e-11	44	0	0	20	7931
mmu04340	Hedgehog signaling pathway	1	1.75465e-11	44	0	0	20	7931
ko00380	Tryptophan metabolism	1	1.75465e-11	44	0	0	20	7931
mmu03022	Basal transcription factors	1	1.75465e-11	44	0	0	20	7931
mmu00970	Aminoacyl-tRNA biosynthesis	1	1.75465e-11	44	0	0	20	7931
mmu00380	Tryptophan metabolism	1	1.75465e-11	44	0	0	20	7931
ko03022	Basal transcription factors	1	1.75465e-11	44	0	0	20	7931
ko00970	Aminoacyl-tRNA biosynthesis	1	1.75465e-11	44	0	0	20	7931
mmu04390	Hippo signaling pathway	1	1.7615e-11	153	0	0	20	7931
ko04390	Hippo signaling pathway	1	1.7615e-11	153	0	0	20	7931
ko04520	Adherens junction	1	1.78106e-11	72	0	0	20	7931
mmu04917	Prolactin signaling pathway	1	1.78106e-11	72	0	0	20	7931
mmu04924	Renin secretion	1	1.78106e-11	72	0	0	20	7931
ko04917	Prolactin signaling pathway	1	1.78106e-11	72	0	0	20	7931
mmu04520	Adherens junction	1	1.78106e-11	72	0	0	20	7931
ko04924	Renin secretion	1	1.78106e-11	72	0	0	20	7931
mmu00410	beta-Alanine metabolism	1	1.80084e-11	32	0	0	20	7931
ko00052	Galactose metabolism	1	1.80084e-11	32	0	0	20	7931
ko04215	Apoptosis - multiple species	1	1.80084e-11	32	0	0	20	7931
mmu00030	Pentose phosphate pathway	1	1.80084e-11	32	0	0	20	7931
mmu00020	Citrate cycle (TCA cycle)	1	1.80084e-11	32	0	0	20	7931
ko00410	beta-Alanine metabolism	1	1.80084e-11	32	0	0	20	7931
mmu04215	Apoptosis - multiple species	1	1.80084e-11	32	0	0	20	7931
ko04136	Autophagy - other	1	1.80084e-11	32	0	0	20	7931
mmu00052	Galactose metabolism	1	1.80084e-11	32	0	0	20	7931
ko00020	Citrate cycle (TCA cycle)	1	1.80084e-11	32	0	0	20	7931
ko00030	Pentose phosphate pathway	1	1.80084e-11	32	0	0	20	7931
mmu04136	Autophagy - other	1	1.80084e-11	32	0	0	20	7931
mmu04080	Neuroactive ligand-receptor interaction	1	1.8249e-11	285	0	0	20	7931
ko04080	Neuroactive ligand-receptor interaction	1	1.8249e-11	285	0	0	20	7931
mmu03013	RNA transport	1	1.89652e-11	166	0	0	20	7931
ko03013	RNA transport	1	1.89652e-11	166	0	0	20	7931
ko05146	Amoebiasis	1	1.89924e-11	104	0	0	20	7931
mmu05146	Amoebiasis	1	1.89924e-11	104	0	0	20	7931
ko00982	Drug metabolism - cytochrome P450	1	1.90539e-11	67	0	0	20	7931
mmu00982	Drug metabolism - cytochrome P450	1	1.90539e-11	67	0	0	20	7931
mmu05202	Transcriptional misregulation in cancer	1	1.92839e-11	174	0	0	20	7931
ko00230	Purine metabolism	1	1.92839e-11	174	0	0	20	7931
ko05202	Transcriptional misregulation in cancer	1	1.92839e-11	174	0	0	20	7931
mmu00230	Purine metabolism	1	1.92839e-11	174	0	0	20	7931
mmu04623	Cytosolic DNA-sensing pathway	1	1.98365e-11	61	0	0	20	7931
ko04623	Cytosolic DNA-sensing pathway	1	1.98365e-11	61	0	0	20	7931
mmu01230	Biosynthesis of amino acids	1	1.98589e-11	77	0	0	20	7931
ko01230	Biosynthesis of amino acids	1	1.98589e-11	77	0	0	20	7931
ko00270	Cysteine and methionine metabolism	1	1.99942e-11	46	0	0	20	7931
ko02010	ABC transporters	1	1.99942e-11	46	0	0	20	7931
mmu00270	Cysteine and methionine metabolism	1	1.99942e-11	46	0	0	20	7931
mmu02010	ABC transporters	1	1.99942e-11	46	0	0	20	7931
mmu03050	Proteasome	1	1.99942e-11	46	0	0	20	7931
ko03050	Proteasome	1	1.99942e-11	46	0	0	20	7931
ko04630	Jak-STAT signaling pathway	1	2.01334e-11	158	0	0	20	7931
mmu04630	Jak-STAT signaling pathway	1	2.01334e-11	158	0	0	20	7931
mmu_M00079	Keratan sulfate degradation	1	2.05225e-11	5	0	0	20	7931
mmu_M00405	THC complex	1	2.05225e-11	5	0	0	20	7931
M00405	THC complex	1	2.05225e-11	5	0	0	20	7931
M00383	ECV complex	1	2.05225e-11	5	0	0	20	7931
mmu_M00128	Ubiquinone biosynthesis, eukaryotes, 4-hydroxybenzoate => ubiquinone	1	2.05225e-11	5	0	0	20	7931
M00079	Keratan sulfate degradation	1	2.05225e-11	5	0	0	20	7931
mmu_M00380	SCF-BTRC complex	1	2.05225e-11	5	0	0	20	7931
mmu_M00385	Cul4-DDB1-DDB2 complex	1	2.05225e-11	5	0	0	20	7931
M00006	Pentose phosphate pathway, oxidative phase, glucose 6P => ribulose 5P	1	2.05225e-11	5	0	0	20	7931
M00380	SCF-BTRC complex	1	2.05225e-11	5	0	0	20	7931
mmu_M00289	RF-C complex	1	2.05225e-11	5	0	0	20	7931
mmu_M00386	Cul4-DDB1-CSA complex	1	2.05225e-11	5	0	0	20	7931
mmu_M00307	Pyruvate oxidation, pyruvate => acetyl-CoA	1	2.05225e-11	5	0	0	20	7931
M00289	RF-C complex	1	2.05225e-11	5	0	0	20	7931
M00057	Glycosaminoglycan biosynthesis, linkage tetrasaccharide	1	2.05225e-11	5	0	0	20	7931
M00071	Glycosphingolipid biosynthesis, neolacto-series, LacCer => nLc4Cer	1	2.05225e-11	5	0	0	20	7931
M00386	Cul4-DDB1-CSA complex	1	2.05225e-11	5	0	0	20	7931
M00042	Catecholamine biosynthesis, tyrosine => dopamine => noradrenaline => adrenaline	1	2.05225e-11	5	0	0	20	7931
M00307	Pyruvate oxidation, pyruvate => acetyl-CoA	1	2.05225e-11	5	0	0	20	7931
M00385	Cul4-DDB1-DDB2 complex	1	2.05225e-11	5	0	0	20	7931
mmu_M00071	Glycosphingolipid biosynthesis, neolacto-series, LacCer => nLc4Cer	1	2.05225e-11	5	0	0	20	7931
M00414	Bloom's syndrome complex	1	2.05225e-11	5	0	0	20	7931
mmu_M00383	ECV complex	1	2.05225e-11	5	0	0	20	7931
mmu_M00042	Catecholamine biosynthesis, tyrosine => dopamine => noradrenaline => adrenaline	1	2.05225e-11	5	0	0	20	7931
mmu_M00414	Bloom's syndrome complex	1	2.05225e-11	5	0	0	20	7931
mmu_M00006	Pentose phosphate pathway, oxidative phase, glucose 6P => ribulose 5P	1	2.05225e-11	5	0	0	20	7931
mmu_M00382	SCF-FBS complex	1	2.05225e-11	5	0	0	20	7931
M00128	Ubiquinone biosynthesis, eukaryotes, 4-hydroxybenzoate => ubiquinone	1	2.05225e-11	5	0	0	20	7931
mmu00524	Neomycin, kanamycin and gentamicin biosynthesis	1	2.05225e-11	5	0	0	20	7931
ko00524	Neomycin, kanamycin and gentamicin biosynthesis	1	2.05225e-11	5	0	0	20	7931
mmu_M00057	Glycosaminoglycan biosynthesis, linkage tetrasaccharide	1	2.05225e-11	5	0	0	20	7931
M00382	SCF-FBS complex	1	2.05225e-11	5	0	0	20	7931
M00037	Melatonin biosynthesis, tryptophan => serotonin => melatonin	1	2.05279e-11	4	0	0	20	7931
mmu_M00015	Proline biosynthesis, glutamate => proline	1	2.05279e-11	4	0	0	20	7931
M00632	Galactose degradation, Leloir pathway, galactose => alpha-D-glucose-1P	1	2.05279e-11	4	0	0	20	7931
mmu00290	Valine, leucine and isoleucine biosynthesis	1	2.05279e-11	4	0	0	20	7931
mmu_M00263	DNA polymerase epsilon complex	1	2.05279e-11	4	0	0	20	7931
mmu_M00262	DNA polymerase delta complex	1	2.05279e-11	4	0	0	20	7931
mmu_M00401	Sec61 complex	1	2.05279e-11	4	0	0	20	7931
M00402	Translocon-associated protein (TRAP) complex	1	2.05279e-11	4	0	0	20	7931
mmu_M00685	Apoptotic machinery	1	2.05279e-11	4	0	0	20	7931
M00393	TRAMP complex	1	2.05279e-11	4	0	0	20	7931
mmu_M00286	GINS complex	1	2.05279e-11	4	0	0	20	7931
mmu_M00037	Melatonin biosynthesis, tryptophan => serotonin => melatonin	1	2.05279e-11	4	0	0	20	7931
mmu_M00261	DNA polymerase alpha / primase complex	1	2.05279e-11	4	0	0	20	7931
M00401	Sec61 complex	1	2.05279e-11	4	0	0	20	7931
mmu_M00070	Glycosphingolipid biosynthesis, lacto-series, LacCer => Lc4Cer	1	2.05279e-11	4	0	0	20	7931
mmu_M00690	MAPK (ERK5) signaling	1	2.05279e-11	4	0	0	20	7931
mmu_M00133	Polyamine biosynthesis, arginine => agmatine => putrescine => spermidine	1	2.05279e-11	4	0	0	20	7931
M00381	SCF-SKP2 complex	1	2.05279e-11	4	0	0	20	7931
M00015	Proline biosynthesis, glutamate => proline	1	2.05279e-11	4	0	0	20	7931
mmu_M00148	Succinate dehydrogenase (ubiquinone)	1	2.05279e-11	4	0	0	20	7931
mmu_M00393	TRAMP complex	1	2.05279e-11	4	0	0	20	7931
mmu_M00387	SCF-FBW7 complex	1	2.05279e-11	4	0	0	20	7931
M00261	DNA polymerase alpha / primase complex	1	2.05279e-11	4	0	0	20	7931
mmu_M00402	Translocon-associated protein (TRAP) complex	1	2.05279e-11	4	0	0	20	7931
mmu_M00027	GABA (gamma-Aminobutyrate) shunt	1	2.05279e-11	4	0	0	20	7931
M00070	Glycosphingolipid biosynthesis, lacto-series, LacCer => Lc4Cer	1	2.05279e-11	4	0	0	20	7931
M00384	Cul3-SPOP complex	1	2.05279e-11	4	0	0	20	7931
mmu_M00741	Propanoyl-CoA metabolism, propanoyl-CoA => succinyl-CoA	1	2.05279e-11	4	0	0	20	7931
ko00290	Valine, leucine and isoleucine biosynthesis	1	2.05279e-11	4	0	0	20	7931
M00690	MAPK (ERK5) signaling	1	2.05279e-11	4	0	0	20	7931
M00263	DNA polymerase epsilon complex	1	2.05279e-11	4	0	0	20	7931
M00027	GABA (gamma-Aminobutyrate) shunt	1	2.05279e-11	4	0	0	20	7931
M00741	Propanoyl-CoA metabolism, propanoyl-CoA => succinyl-CoA	1	2.05279e-11	4	0	0	20	7931
mmu_M00005	PRPP biosynthesis, ribose 5P => PRPP	1	2.05279e-11	4	0	0	20	7931
M00387	SCF-FBW7 complex	1	2.05279e-11	4	0	0	20	7931
mmu_M00390	Exosome, archaea	1	2.05279e-11	4	0	0	20	7931
M00133	Polyamine biosynthesis, arginine => agmatine => putrescine => spermidine	1	2.05279e-11	4	0	0	20	7931
M00262	DNA polymerase delta complex	1	2.05279e-11	4	0	0	20	7931
mmu_M00425	H/ACA ribonucleoprotein complex	1	2.05279e-11	4	0	0	20	7931
M00005	PRPP biosynthesis, ribose 5P => PRPP	1	2.05279e-11	4	0	0	20	7931
M00148	Succinate dehydrogenase (ubiquinone)	1	2.05279e-11	4	0	0	20	7931
mmu_M00134	Polyamine biosynthesis, arginine => ornithine => putrescine	1	2.05279e-11	4	0	0	20	7931
mmu_M00632	Galactose degradation, Leloir pathway, galactose => alpha-D-glucose-1P	1	2.05279e-11	4	0	0	20	7931
M00134	Polyamine biosynthesis, arginine => ornithine => putrescine	1	2.05279e-11	4	0	0	20	7931
M00286	GINS complex	1	2.05279e-11	4	0	0	20	7931
M00425	H/ACA ribonucleoprotein complex	1	2.05279e-11	4	0	0	20	7931
M00685	Apoptotic machinery	1	2.05279e-11	4	0	0	20	7931
mmu_M00381	SCF-SKP2 complex	1	2.05279e-11	4	0	0	20	7931
mmu_M00384	Cul3-SPOP complex	1	2.05279e-11	4	0	0	20	7931
M00390	Exosome, archaea	1	2.05279e-11	4	0	0	20	7931
mmu05010	Alzheimer's disease	1	2.06197e-11	165	0	0	20	7931
ko05010	Alzheimer's disease	1	2.06197e-11	165	0	0	20	7931
mmu00640	Propanoate metabolism	1	2.16752e-11	31	0	0	20	7931
ko00640	Propanoate metabolism	1	2.16752e-11	31	0	0	20	7931
mmu05016	Huntington's disease	1	2.20062e-11	179	0	0	20	7931
ko05016	Huntington's disease	1	2.20062e-11	179	0	0	20	7931
mmu03410	Base excision repair	1	2.22211e-11	33	0	0	20	7931
ko03410	Base excision repair	1	2.22211e-11	33	0	0	20	7931
ko00500	Starch and sucrose metabolism	1	2.22211e-11	33	0	0	20	7931
ko04130	SNARE interactions in vesicular transport	1	2.22211e-11	33	0	0	20	7931
mmu04130	SNARE interactions in vesicular transport	1	2.22211e-11	33	0	0	20	7931
mmu00500	Starch and sucrose metabolism	1	2.22211e-11	33	0	0	20	7931
ko00790	Folate biosynthesis	1	2.23866e-11	14	0	0	20	7931
M00055	N-glycan precursor biosynthesis	1	2.23866e-11	14	0	0	20	7931
M00389	APC/C complex	1	2.23866e-11	14	0	0	20	7931
ko00533	Glycosaminoglycan biosynthesis - keratan sulfate	1	2.23866e-11	14	0	0	20	7931
mmu00790	Folate biosynthesis	1	2.23866e-11	14	0	0	20	7931
M00011	Citrate cycle, second carbon oxidation, 2-oxoglutarate => oxaloacetate	1	2.23866e-11	14	0	0	20	7931
mmu_M00389	APC/C complex	1	2.23866e-11	14	0	0	20	7931
mmu_M00011	Citrate cycle, second carbon oxidation, 2-oxoglutarate => oxaloacetate	1	2.23866e-11	14	0	0	20	7931
ko00061	Fatty acid biosynthesis	1	2.23866e-11	14	0	0	20	7931
mmu_M00055	N-glycan precursor biosynthesis	1	2.23866e-11	14	0	0	20	7931
mmu00061	Fatty acid biosynthesis	1	2.23866e-11	14	0	0	20	7931
mmu00533	Glycosaminoglycan biosynthesis - keratan sulfate	1	2.23866e-11	14	0	0	20	7931
M00682	Notch signaling	1	2.24362e-11	17	0	0	20	7931
mmu00450	Selenocompound metabolism	1	2.24362e-11	17	0	0	20	7931
mmu_M00682	Notch signaling	1	2.24362e-11	17	0	0	20	7931
ko00910	Nitrogen metabolism	1	2.24362e-11	17	0	0	20	7931
mmu00910	Nitrogen metabolism	1	2.24362e-11	17	0	0	20	7931
ko00450	Selenocompound metabolism	1	2.24362e-11	17	0	0	20	7931
M00359	Aminoacyl-tRNA biosynthesis, eukaryotes	1	2.27859e-11	38	0	0	20	7931
M00677	Wnt signaling	1	2.27859e-11	38	0	0	20	7931
ko00350	Tyrosine metabolism	1	2.27859e-11	38	0	0	20	7931
mmu00620	Pyruvate metabolism	1	2.27859e-11	38	0	0	20	7931
mmu04960	Aldosterone-regulated sodium reabsorption	1	2.27859e-11	38	0	0	20	7931
mmu_M00677	Wnt signaling	1	2.27859e-11	38	0	0	20	7931
ko00620	Pyruvate metabolism	1	2.27859e-11	38	0	0	20	7931
mmu_M00359	Aminoacyl-tRNA biosynthesis, eukaryotes	1	2.27859e-11	38	0	0	20	7931
ko04960	Aldosterone-regulated sodium reabsorption	1	2.27859e-11	38	0	0	20	7931
mmu00350	Tyrosine metabolism	1	2.27859e-11	38	0	0	20	7931
mmu04918	Thyroid hormone synthesis	1	2.33023e-11	73	0	0	20	7931
ko04918	Thyroid hormone synthesis	1	2.33023e-11	73	0	0	20	7931
ko04920	Adipocytokine signaling pathway	1	2.36947e-11	71	0	0	20	7931
ko04976	Bile secretion	1	2.36947e-11	71	0	0	20	7931
mmu04976	Bile secretion	1	2.36947e-11	71	0	0	20	7931
mmu05220	Chronic myeloid leukemia	1	2.36947e-11	71	0	0	20	7931
ko05220	Chronic myeloid leukemia	1	2.36947e-11	71	0	0	20	7931
mmu04920	Adipocytokine signaling pathway	1	2.36947e-11	71	0	0	20	7931
mmu04621	NOD-like receptor signaling pathway	1	2.38358e-11	169	0	0	20	7931
ko04621	NOD-like receptor signaling pathway	1	2.38358e-11	169	0	0	20	7931
M00400	p97-Ufd1-Npl4 complex	1	2.4264e-11	3	0	0	20	7931
mmu_M00108	C21-Steroid hormone biosynthesis, progesterone => corticosterone/aldosterone	1	2.4264e-11	3	0	0	20	7931
mmu_M00408	ESCRT-0 complex	1	2.4264e-11	3	0	0	20	7931
mmu00471	D-Glutamine and D-glutamate metabolism	1	2.4264e-11	3	0	0	20	7931
ko00785	Lipoic acid metabolism	1	2.4264e-11	3	0	0	20	7931
M00288	RPA complex	1	2.4264e-11	3	0	0	20	7931
mmu_M00020	Serine biosynthesis, glycerate-3P => serine	1	2.4264e-11	3	0	0	20	7931
mmu_M00100	Sphingosine degradation	1	2.4264e-11	3	0	0	20	7931
M00046	Pyrimidine degradation, uracil => beta-alanine, thymine => 3-aminoisobutanoate	1	2.4264e-11	3	0	0	20	7931
mmu_M00297	DNA-PK complex	1	2.4264e-11	3	0	0	20	7931
M00392	Ski complex	1	2.4264e-11	3	0	0	20	7931
M00108	C21-Steroid hormone biosynthesis, progesterone => corticosterone/aldosterone	1	2.4264e-11	3	0	0	20	7931
mmu_M00288	RPA complex	1	2.4264e-11	3	0	0	20	7931
M00297	DNA-PK complex	1	2.4264e-11	3	0	0	20	7931
mmu_M00392	Ski complex	1	2.4264e-11	3	0	0	20	7931
M00020	Serine biosynthesis, glycerate-3P => serine	1	2.4264e-11	3	0	0	20	7931
ko00471	D-Glutamine and D-glutamate metabolism	1	2.4264e-11	3	0	0	20	7931
M00082	Fatty acid biosynthesis, initiation	1	2.4264e-11	3	0	0	20	7931
mmu00785	Lipoic acid metabolism	1	2.4264e-11	3	0	0	20	7931
mmu_M00051	Uridine monophosphate biosynthesis, glutamine (+ PRPP) => UMP	1	2.4264e-11	3	0	0	20	7931
mmu_M00046	Pyrimidine degradation, uracil => beta-alanine, thymine => 3-aminoisobutanoate	1	2.4264e-11	3	0	0	20	7931
mmu_M00082	Fatty acid biosynthesis, initiation	1	2.4264e-11	3	0	0	20	7931
M00408	ESCRT-0 complex	1	2.4264e-11	3	0	0	20	7931
M00291	MRN complex	1	2.4264e-11	3	0	0	20	7931
mmu_M00400	p97-Ufd1-Npl4 complex	1	2.4264e-11	3	0	0	20	7931
mmu_M00291	MRN complex	1	2.4264e-11	3	0	0	20	7931
M00100	Sphingosine degradation	1	2.4264e-11	3	0	0	20	7931
mmu_M00132	Inositol phosphate metabolism, Ins(1,3,4)P3 => phytate	1	2.4264e-11	3	0	0	20	7931
M00410	ESCRT-II complex	1	2.4264e-11	3	0	0	20	7931
ko00780	Biotin metabolism	1	2.4264e-11	3	0	0	20	7931
mmu_M00069	Glycosphingolipid biosynthesis, ganglio series, LacCer => GT3	1	2.4264e-11	3	0	0	20	7931
M00051	Uridine monophosphate biosynthesis, glutamine (+ PRPP) => UMP	1	2.4264e-11	3	0	0	20	7931
mmu_M00118	Glutathione biosynthesis, glutamate => glutathione	1	2.4264e-11	3	0	0	20	7931
M00069	Glycosphingolipid biosynthesis, ganglio series, LacCer => GT3	1	2.4264e-11	3	0	0	20	7931
mmu_M00410	ESCRT-II complex	1	2.4264e-11	3	0	0	20	7931
M00132	Inositol phosphate metabolism, Ins(1,3,4)P3 => phytate	1	2.4264e-11	3	0	0	20	7931
M00118	Glutathione biosynthesis, glutamate => glutathione	1	2.4264e-11	3	0	0	20	7931
mmu00780	Biotin metabolism	1	2.4264e-11	3	0	0	20	7931
ko05160	Hepatitis C	1	2.48959e-11	134	0	0	20	7931
mmu05160	Hepatitis C	1	2.48959e-11	134	0	0	20	7931
ko00250	Alanine, aspartate and glutamate metabolism	1	2.50905e-11	36	0	0	20	7931
mmu00250	Alanine, aspartate and glutamate metabolism	1	2.50905e-11	36	0	0	20	7931
mmu04721	Synaptic vesicle cycle	1	2.54002e-11	62	0	0	20	7931
ko04213	Longevity regulating pathway - multiple species	1	2.54002e-11	62	0	0	20	7931
mmu05210	Colorectal cancer	1	2.54002e-11	62	0	0	20	7931
ko05210	Colorectal cancer	1	2.54002e-11	62	0	0	20	7931
ko04721	Synaptic vesicle cycle	1	2.54002e-11	62	0	0	20	7931
mmu04213	Longevity regulating pathway - multiple species	1	2.54002e-11	62	0	0	20	7931
M00091	Phosphatidylcholine (PC) biosynthesis, PE => PC	1	2.5414e-11	1	0	0	20	7931
mmu_M00043	Thyroid hormone biosynthesis, tyrosine => triiodothyronine/thyroxine	1	2.5414e-11	1	0	0	20	7931
ko00472	D-Arginine and D-ornithine metabolism	1	2.5414e-11	1	0	0	20	7931
mmu00472	D-Arginine and D-ornithine metabolism	1	2.5414e-11	1	0	0	20	7931
M00043	Thyroid hormone biosynthesis, tyrosine => triiodothyronine/thyroxine	1	2.5414e-11	1	0	0	20	7931
mmu_M00091	Phosphatidylcholine (PC) biosynthesis, PE => PC	1	2.5414e-11	1	0	0	20	7931
mmu05012	Parkinson's disease	1	2.59176e-11	127	0	0	20	7931
ko00532	Glycosaminoglycan biosynthesis - chondroitin sulfate / dermatan sulfate	1	2.59987e-11	20	0	0	20	7931
mmu_M00352	Spliceosome, U2-snRNP	1	2.59987e-11	20	0	0	20	7931
mmu00532	Glycosaminoglycan biosynthesis - chondroitin sulfate / dermatan sulfate	1	2.59987e-11	20	0	0	20	7931
M00352	Spliceosome, U2-snRNP	1	2.59987e-11	20	0	0	20	7931
mmu_M00679	BMP signaling	1	2.59987e-11	20	0	0	20	7931
M00679	BMP signaling	1	2.59987e-11	20	0	0	20	7931
ko04620	Toll-like receptor signaling pathway	1	2.66452e-11	99	0	0	20	7931
mmu04620	Toll-like receptor signaling pathway	1	2.66452e-11	99	0	0	20	7931
mmu04550	Signaling pathways regulating pluripotency of stem cells	1	2.72531e-11	137	0	0	20	7931
ko04550	Signaling pathways regulating pluripotency of stem cells	1	2.72531e-11	137	0	0	20	7931
ko03010	Ribosome	1	2.74339e-11	139	0	0	20	7931
mmu03010	Ribosome	1	2.74339e-11	139	0	0	20	7931
mmu04910	Insulin signaling pathway	1	2.74339e-11	139	0	0	20	7931
ko04910	Insulin signaling pathway	1	2.74339e-11	139	0	0	20	7931
mmu_M00177	Ribosome, eukaryotes	1	2.79962e-11	90	0	0	20	7931
mmu04211	Longevity regulating pathway	1	2.79962e-11	90	0	0	20	7931
M00177	Ribosome, eukaryotes	1	2.79962e-11	90	0	0	20	7931
mmu_M00158	F-type ATPase, eukaryotes	1	2.80468e-11	15	0	0	20	7931
mmu_M00146	NADH dehydrogenase (ubiquinone) 1 alpha subcomplex	1	2.80468e-11	15	0	0	20	7931
M00158	F-type ATPase, eukaryotes	1	2.80468e-11	15	0	0	20	7931
M00695	cAMP signaling	1	2.80468e-11	15	0	0	20	7931
mmu_M00686	Toll-like receptor signaling	1	2.80468e-11	15	0	0	20	7931
M00340	Proteasome, 20S core particle	1	2.80468e-11	15	0	0	20	7931
M00146	NADH dehydrogenase (ubiquinone) 1 alpha subcomplex	1	2.80468e-11	15	0	0	20	7931
mmu_M00695	cAMP signaling	1	2.80468e-11	15	0	0	20	7931
mmu00730	Thiamine metabolism	1	2.80468e-11	15	0	0	20	7931
mmu00604	Glycosphingolipid biosynthesis - ganglio series	1	2.80468e-11	15	0	0	20	7931
ko00730	Thiamine metabolism	1	2.80468e-11	15	0	0	20	7931
M00686	Toll-like receptor signaling	1	2.80468e-11	15	0	0	20	7931
mmu_M00683	Hippo signaling	1	2.80468e-11	15	0	0	20	7931
M00683	Hippo signaling	1	2.80468e-11	15	0	0	20	7931
mmu_M00340	Proteasome, 20S core particle	1	2.80468e-11	15	0	0	20	7931
ko00604	Glycosphingolipid biosynthesis - ganglio series	1	2.80468e-11	15	0	0	20	7931
mmu05213	Endometrial cancer	1	2.85441e-11	50	0	0	20	7931
ko05213	Endometrial cancer	1	2.85441e-11	50	0	0	20	7931
mmu05134	Legionellosis	1	2.86932e-11	58	0	0	20	7931
ko05134	Legionellosis	1	2.86932e-11	58	0	0	20	7931
ko00310	Lysine degradation	1	2.86932e-11	58	0	0	20	7931
mmu00310	Lysine degradation	1	2.86932e-11	58	0	0	20	7931
ko05223	Non-small cell lung cancer	1	2.86932e-11	58	0	0	20	7931
mmu05223	Non-small cell lung cancer	1	2.86932e-11	58	0	0	20	7931
ko04150	mTOR signaling pathway	1	2.90279e-11	152	0	0	20	7931
mmu04150	mTOR signaling pathway	1	2.90279e-11	152	0	0	20	7931
ko00520	Amino sugar and nucleotide sugar metabolism	1	3.05799e-11	49	0	0	20	7931
ko04330	Notch signaling pathway	1	3.05799e-11	49	0	0	20	7931
mmu00510	N-Glycan biosynthesis	1	3.05799e-11	49	0	0	20	7931
mmu04330	Notch signaling pathway	1	3.05799e-11	49	0	0	20	7931
ko00071	Fatty acid degradation	1	3.05799e-11	49	0	0	20	7931
ko00510	N-Glycan biosynthesis	1	3.05799e-11	49	0	0	20	7931
mmu00520	Amino sugar and nucleotide sugar metabolism	1	3.05799e-11	49	0	0	20	7931
mmu05144	Malaria	1	3.05799e-11	49	0	0	20	7931
ko05144	Malaria	1	3.05799e-11	49	0	0	20	7931
mmu00071	Fatty acid degradation	1	3.05799e-11	49	0	0	20	7931
mmu04152	AMPK signaling pathway	1	3.15848e-11	124	0	0	20	7931
ko04152	AMPK signaling pathway	1	3.15848e-11	124	0	0	20	7931
ko03018	RNA degradation	1	3.16725e-11	80	0	0	20	7931
mmu03018	RNA degradation	1	3.16725e-11	80	0	0	20	7931
ko04930	Type II diabetes mellitus	1	3.20807e-11	48	0	0	20	7931
mmu04930	Type II diabetes mellitus	1	3.20807e-11	48	0	0	20	7931
mmu05030	Cocaine addiction	1	3.20807e-11	48	0	0	20	7931
ko05030	Cocaine addiction	1	3.20807e-11	48	0	0	20	7931
ko05206	MicroRNAs in cancer	1	3.27012e-11	279	0	0	20	7931
mmu05206	MicroRNAs in cancer	1	3.27012e-11	279	0	0	20	7931
mmu00190	Oxidative phosphorylation	1	3.75359e-11	118	0	0	20	7931
ko00190	Oxidative phosphorylation	1	3.75359e-11	118	0	0	20	7931
mmu05222	Small cell lung cancer	1	4.15585e-11	83	0	0	20	7931
ko05222	Small cell lung cancer	1	4.15585e-11	83	0	0	20	7931
mmu04146	Peroxisome	1	4.15585e-11	83	0	0	20	7931
ko04146	Peroxisome	1	4.15585e-11	83	0	0	20	7931

## Sheet: Cluster2
Dataset EV4. Gene ontology enrichment analyses of genes in five clusters.
Gene ontology of cluster 2
TermID	Term	Enrichment	logP	Genes in Term	Target Genes in Term	Fraction of Targets in Term	Total Target Genes	Total Genes	Gene Symbols
mmu04141	Protein processing in endoplasmic reticulum	3.70952e-06	-12.5046	163	7	0.212121	33	7931	Sar1b,Hsp90ab1,Cul1,Sec23b,Sec13,Stt3a,Sec61g
ko04141	Protein processing in endoplasmic reticulum	3.70952e-06	-12.5046	163	7	0.212121	33	7931	Sar1b,Hsp90ab1,Cul1,Sec23b,Sec13,Stt3a,Sec61g
M00404	COPII complex	1.05881e-05	-11.4558	11	3	0.0909091	33	7931	Sar1b,Sec23b,Sec13
mmu_M00404	COPII complex	1.05881e-05	-11.4558	11	3	0.0909091	33	7931	Sar1b,Sec23b,Sec13
ko03060	Protein export	0.00552222	-5.19898	27	2	0.0606061	33	7931	Oxa1l,Sec61g
mmu03060	Protein export	0.00552222	-5.19898	27	2	0.0606061	33	7931	Oxa1l,Sec61g
mmu_M00401	Sec61 complex	0.0165431	-4.10179	4	1	0.030303	33	7931	Sec61g
mmu_M00261	DNA polymerase alpha / primase complex	0.0165431	-4.10179	4	1	0.030303	33	7931	Prim2
M00401	Sec61 complex	0.0165431	-4.10179	4	1	0.030303	33	7931	Sec61g
M00381	SCF-SKP2 complex	0.0165431	-4.10179	4	1	0.030303	33	7931	Cul1
mmu_M00387	SCF-FBW7 complex	0.0165431	-4.10179	4	1	0.030303	33	7931	Cul1
M00261	DNA polymerase alpha / primase complex	0.0165431	-4.10179	4	1	0.030303	33	7931	Prim2
M00387	SCF-FBW7 complex	0.0165431	-4.10179	4	1	0.030303	33	7931	Cul1
mmu_M00381	SCF-SKP2 complex	0.0165431	-4.10179	4	1	0.030303	33	7931	Cul1
ko03040	Spliceosome	0.0167435	-4.08975	131	3	0.0909091	33	7931	Magohb,Sf3b1,U2surp
mmu03040	Spliceosome	0.0167435	-4.08975	131	3	0.0909091	33	7931	Magohb,Sf3b1,U2surp
mmu_M00380	SCF-BTRC complex	0.0206372	-3.88066	5	1	0.030303	33	7931	Cul1
M00380	SCF-BTRC complex	0.0206372	-3.88066	5	1	0.030303	33	7931	Cul1
mmu_M00382	SCF-FBS complex	0.0206372	-3.88066	5	1	0.030303	33	7931	Cul1
M00382	SCF-FBS complex	0.0206372	-3.88066	5	1	0.030303	33	7931	Cul1
ko05418	Fluid shear stress and atherosclerosis	0.021881	-3.82214	145	3	0.0909091	33	7931	Acvr2a,Gstm3,Hsp90ab1
mmu05418	Fluid shear stress and atherosclerosis	0.021881	-3.82214	145	3	0.0909091	33	7931	Acvr2a,Gstm3,Hsp90ab1
M00072	N-glycosylation by oligosaccharyltransferase	0.0287759	-3.54822	7	1	0.030303	33	7931	Stt3a
mmu_M00072	N-glycosylation by oligosaccharyltransferase	0.0287759	-3.54822	7	1	0.030303	33	7931	Stt3a
M00681	Activin signaling	0.0408611	-3.19758	10	1	0.030303	33	7931	Acvr2a
mmu_M00681	Activin signaling	0.0408611	-3.19758	10	1	0.030303	33	7931	Acvr2a
ko03018	RNA degradation	0.0433668	-3.13806	80	2	0.0606061	33	7931	Cnot6,Hspa9
mmu03018	RNA degradation	0.0433668	-3.13806	80	2	0.0606061	33	7931	Cnot6,Hspa9
mmu00430	Taurine and hypotaurine metabolism	0.044857	-3.10427	11	1	0.030303	33	7931	Ado
ko00430	Taurine and hypotaurine metabolism	0.044857	-3.10427	11	1	0.030303	33	7931	Ado
ko04350	TGF-beta signaling pathway	0.0473535	-3.05011	84	2	0.0606061	33	7931	Acvr2a,Cul1
mmu04350	TGF-beta signaling pathway	0.0473535	-3.05011	84	2	0.0606061	33	7931	Acvr2a,Cul1
mmu_M00002	Glycolysis, core module involving three-carbon compounds	0.0488368	-3.01927	12	1	0.030303	33	7931	Pgam1
M00002	Glycolysis, core module involving three-carbon compounds	0.0488368	-3.01927	12	1	0.030303	33	7931	Pgam1
M00340	Proteasome, 20S core particle	0.0606798	-2.80214	15	1	0.030303	33	7931	Psmb2
mmu_M00340	Proteasome, 20S core particle	0.0606798	-2.80214	15	1	0.030303	33	7931	Psmb2
M00337	Immunoproteasome	0.0723799	-2.62583	18	1	0.030303	33	7931	Psmb2
mmu_M00337	Immunoproteasome	0.0723799	-2.62583	18	1	0.030303	33	7931	Psmb2
mmu_M00003	Gluconeogenesis, oxaloacetate => fructose-6P	0.0723799	-2.62583	18	1	0.030303	33	7931	Pgam1
M00003	Gluconeogenesis, oxaloacetate => fructose-6P	0.0723799	-2.62583	18	1	0.030303	33	7931	Pgam1
mmu04114	Oocyte meiosis	0.0798362	-2.52778	113	2	0.0606061	33	7931	Cul1,Espl1
ko04114	Oocyte meiosis	0.0798362	-2.52778	113	2	0.0606061	33	7931	Cul1,Espl1
mmu_M00352	Spliceosome, U2-snRNP	0.0801012	-2.52446	20	1	0.030303	33	7931	Sf3b1
M00352	Spliceosome, U2-snRNP	0.0801012	-2.52446	20	1	0.030303	33	7931	Sf3b1
mmu_M00679	BMP signaling	0.0801012	-2.52446	20	1	0.030303	33	7931	Acvr2a
M00679	BMP signaling	0.0801012	-2.52446	20	1	0.030303	33	7931	Acvr2a
M00154	Cytochrome c oxidase	0.0877602	-2.43315	22	1	0.030303	33	7931	Cox7c
mmu_M00430	Exon junction complex (EJC)	0.0877602	-2.43315	22	1	0.030303	33	7931	Magohb
M00430	Exon junction complex (EJC)	0.0877602	-2.43315	22	1	0.030303	33	7931	Magohb
mmu_M00154	Cytochrome c oxidase	0.0877602	-2.43315	22	1	0.030303	33	7931	Cox7c
ko04110	Cell cycle	0.0922913	-2.38281	123	2	0.0606061	33	7931	Cul1,Espl1
mmu04110	Cell cycle	0.0922913	-2.38281	123	2	0.0606061	33	7931	Cul1,Espl1
mmu_M00001	Glycolysis (Embden-Meyerhof pathway), glucose => pyruvate	0.102893	-2.27406	26	1	0.030303	33	7931	Pgam1
M00001	Glycolysis (Embden-Meyerhof pathway), glucose => pyruvate	0.102893	-2.27406	26	1	0.030303	33	7931	Pgam1
mmu04392	Hippo signaling pathway -multiple species	0.102893	-2.27406	26	1	0.030303	33	7931	Pak1
ko04392	Hippo signaling pathway -multiple species	0.102893	-2.27406	26	1	0.030303	33	7931	Pak1
ko04710	Circadian rhythm	0.117783	-2.13891	30	1	0.030303	33	7931	Cul1
mmu04710	Circadian rhythm	0.117783	-2.13891	30	1	0.030303	33	7931	Cul1
mmu04310	Wnt signaling pathway	0.121483	-2.10798	145	2	0.0606061	33	7931	Cul1,Tbl1xr1
ko04310	Wnt signaling pathway	0.121483	-2.10798	145	2	0.0606061	33	7931	Cul1,Tbl1xr1
ko00052	Galactose metabolism	0.125137	-2.07834	32	1	0.030303	33	7931	Sis
mmu00052	Galactose metabolism	0.125137	-2.07834	32	1	0.030303	33	7931	Sis
ko00500	Starch and sucrose metabolism	0.128792	-2.04956	33	1	0.030303	33	7931	Sis
mmu00500	Starch and sucrose metabolism	0.128792	-2.04956	33	1	0.030303	33	7931	Sis
ko04150	mTOR signaling pathway	0.13121	-2.03096	152	2	0.0606061	33	7931	Sec13,Strada
mmu04150	mTOR signaling pathway	0.13121	-2.03096	152	2	0.0606061	33	7931	Sec13,Strada
ko03030	DNA replication	0.136058	-1.99468	35	1	0.030303	33	7931	Prim2
mmu03030	DNA replication	0.136058	-1.99468	35	1	0.030303	33	7931	Prim2
ko00250	Alanine, aspartate and glutamate metabolism	0.139668	-1.96848	36	1	0.030303	33	7931	Gfpt1
mmu00250	Alanine, aspartate and glutamate metabolism	0.139668	-1.96848	36	1	0.030303	33	7931	Gfpt1
mmu03013	RNA transport	0.151184	-1.88926	166	2	0.0606061	33	7931	Magohb,Sec13
ko03013	RNA transport	0.151184	-1.88926	166	2	0.0606061	33	7931	Magohb,Sec13
mmu00260	Glycine, serine and threonine metabolism	0.153965	-1.87103	40	1	0.030303	33	7931	Pgam1
ko00260	Glycine, serine and threonine metabolism	0.153965	-1.87103	40	1	0.030303	33	7931	Pgam1
M00427	Nuclear pore complex	0.157504	-1.84831	41	1	0.030303	33	7931	Sec13
mmu03440	Homologous recombination	0.157504	-1.84831	41	1	0.030303	33	7931	Rad54b
ko03440	Homologous recombination	0.157504	-1.84831	41	1	0.030303	33	7931	Rad54b
mmu_M00427	Nuclear pore complex	0.157504	-1.84831	41	1	0.030303	33	7931	Sec13
ko04973	Carbohydrate digestion and absorption	0.164537	-1.80462	43	1	0.030303	33	7931	Sis
mmu04973	Carbohydrate digestion and absorption	0.164537	-1.80462	43	1	0.030303	33	7931	Sis
ko05152	Tuberculosis	0.167291	-1.78802	177	2	0.0606061	33	7931	Eea1,Hspa9
mmu05152	Tuberculosis	0.167291	-1.78802	177	2	0.0606061	33	7931	Eea1,Hspa9
ko04340	Hedgehog signaling pathway	0.168032	-1.7836	44	1	0.030303	33	7931	Cul1
mmu04340	Hedgehog signaling pathway	0.168032	-1.7836	44	1	0.030303	33	7931	Cul1
ko04145	Phagosome	0.168771	-1.77921	178	2	0.0606061	33	7931	Eea1,Sec61g
mmu04145	Phagosome	0.168771	-1.77921	178	2	0.0606061	33	7931	Eea1,Sec61g
mmu03050	Proteasome	0.17498	-1.74308	46	1	0.030303	33	7931	Psmb2
ko03050	Proteasome	0.17498	-1.74308	46	1	0.030303	33	7931	Psmb2
ko00520	Amino sugar and nucleotide sugar metabolism	0.185296	-1.6858	49	1	0.030303	33	7931	Gfpt1
mmu00510	N-Glycan biosynthesis	0.185296	-1.6858	49	1	0.030303	33	7931	Stt3a
ko00510	N-Glycan biosynthesis	0.185296	-1.6858	49	1	0.030303	33	7931	Stt3a
mmu00520	Amino sugar and nucleotide sugar metabolism	0.185296	-1.6858	49	1	0.030303	33	7931	Gfpt1
mmu05014	Amyotrophic lateral sclerosis (ALS)	0.195488	-1.63226	52	1	0.030303	33	7931	Als2
ko05014	Amyotrophic lateral sclerosis (ALS)	0.195488	-1.63226	52	1	0.030303	33	7931	Als2
mmu00480	Glutathione metabolism	0.215501	-1.53479	58	1	0.030303	33	7931	Gstm3
mmu05134	Legionellosis	0.215501	-1.53479	58	1	0.030303	33	7931	Sar1b
ko05134	Legionellosis	0.215501	-1.53479	58	1	0.030303	33	7931	Sar1b
ko00480	Glutathione metabolism	0.215501	-1.53479	58	1	0.030303	33	7931	Gstm3
ko04810	Regulation of actin cytoskeleton	0.221793	-1.50601	213	2	0.0606061	33	7931	Pak1,Iqgap3
mmu04810	Regulation of actin cytoskeleton	0.221793	-1.50601	213	2	0.0606061	33	7931	Pak1,Iqgap3
ko05211	Renal cell carcinoma	0.235031	-1.44804	64	1	0.030303	33	7931	Pak1
mmu05211	Renal cell carcinoma	0.235031	-1.44804	64	1	0.030303	33	7931	Pak1
mmu05230	Central carbon metabolism in cancer	0.235031	-1.44804	64	1	0.030303	33	7931	Pgam1
ko05230	Central carbon metabolism in cancer	0.235031	-1.44804	64	1	0.030303	33	7931	Pgam1
ko00010	Glycolysis / Gluconeogenesis	0.23824	-1.43448	65	1	0.030303	33	7931	Pgam1
mmu00010	Glycolysis / Gluconeogenesis	0.23824	-1.43448	65	1	0.030303	33	7931	Pgam1
ko00980	Metabolism of xenobiotics by cytochrome P450	0.23824	-1.43448	65	1	0.030303	33	7931	Gstm3
mmu00980	Metabolism of xenobiotics by cytochrome P450	0.23824	-1.43448	65	1	0.030303	33	7931	Gstm3
ko00982	Drug metabolism - cytochrome P450	0.244619	-1.40806	67	1	0.030303	33	7931	Gstm3
mmu00982	Drug metabolism - cytochrome P450	0.244619	-1.40806	67	1	0.030303	33	7931	Gstm3
ko04260	Cardiac muscle contraction	0.266538	-1.32224	74	1	0.030303	33	7931	Cox7c
mmu04260	Cardiac muscle contraction	0.266538	-1.32224	74	1	0.030303	33	7931	Cox7c
mmu01524	Platinum drug resistance	0.272687	-1.29943	76	1	0.030303	33	7931	Gstm3
ko01524	Platinum drug resistance	0.272687	-1.29943	76	1	0.030303	33	7931	Gstm3
mmu01230	Biosynthesis of amino acids	0.275742	-1.28829	77	1	0.030303	33	7931	Pgam1
ko01230	Biosynthesis of amino acids	0.275742	-1.28829	77	1	0.030303	33	7931	Pgam1
mmu01100	Metabolic pathways	0.283475	-1.26063	1290	7	0.212121	33	7931	Ado,Sis,Gfpt1,Pgam1,Prim2,Cox7c,Stt3a
ko04666	Fc gamma R-mediated phagocytosis	0.299743	-1.20483	85	1	0.030303	33	7931	Pak1
mmu04666	Fc gamma R-mediated phagocytosis	0.299743	-1.20483	85	1	0.030303	33	7931	Pak1
ko04012	ErbB signaling pathway	0.299743	-1.20483	85	1	0.030303	33	7931	Pak1
mmu04012	ErbB signaling pathway	0.299743	-1.20483	85	1	0.030303	33	7931	Pak1
mmu04914	Progesterone-mediated oocyte maturation	0.302688	-1.19505	86	1	0.030303	33	7931	Hsp90ab1
ko04914	Progesterone-mediated oocyte maturation	0.302688	-1.19505	86	1	0.030303	33	7931	Hsp90ab1
ko05215	Prostate cancer	0.305621	-1.18541	87	1	0.030303	33	7931	Hsp90ab1
mmu05215	Prostate cancer	0.305621	-1.18541	87	1	0.030303	33	7931	Hsp90ab1
ko04612	Antigen processing and presentation	0.311452	-1.16651	89	1	0.030303	33	7931	Hsp90ab1
mmu04612	Antigen processing and presentation	0.311452	-1.16651	89	1	0.030303	33	7931	Hsp90ab1
ko04657	IL-17 signaling pathway	0.317235	-1.14811	91	1	0.030303	33	7931	Hsp90ab1
mmu04657	IL-17 signaling pathway	0.317235	-1.14811	91	1	0.030303	33	7931	Hsp90ab1
ko03015	mRNA surveillance pathway	0.320109	-1.13909	92	1	0.030303	33	7931	Magohb
mmu03015	mRNA surveillance pathway	0.320109	-1.13909	92	1	0.030303	33	7931	Magohb
ko05204	Chemical carcinogenesis	0.322971	-1.13019	93	1	0.030303	33	7931	Gstm3
mmu05204	Chemical carcinogenesis	0.322971	-1.13019	93	1	0.030303	33	7931	Gstm3
ko04915	Estrogen signaling pathway	0.331488	-1.10416	96	1	0.030303	33	7931	Hsp90ab1
mmu04915	Estrogen signaling pathway	0.331488	-1.10416	96	1	0.030303	33	7931	Hsp90ab1
mmu00240	Pyrimidine metabolism	0.342682	-1.07095	100	1	0.030303	33	7931	Prim2
ko00240	Pyrimidine metabolism	0.342682	-1.07095	100	1	0.030303	33	7931	Prim2
ko04922	Glucagon signaling pathway	0.345452	-1.0629	101	1	0.030303	33	7931	Pgam1
mmu04922	Glucagon signaling pathway	0.345452	-1.0629	101	1	0.030303	33	7931	Pgam1
ko04659	Th17 cell differentiation	0.34821	-1.05495	102	1	0.030303	33	7931	Hsp90ab1
mmu04659	Th17 cell differentiation	0.34821	-1.05495	102	1	0.030303	33	7931	Hsp90ab1
ko04660	T cell receptor signaling pathway	0.350958	-1.04709	103	1	0.030303	33	7931	Pak1
mmu04660	T cell receptor signaling pathway	0.350958	-1.04709	103	1	0.030303	33	7931	Pak1
mmu04931	Insulin resistance	0.364527	-1.00916	108	1	0.030303	33	7931	Gfpt1
mmu04650	Natural killer cell mediated cytotoxicity	0.385667	-0.952781	116	1	0.030303	33	7931	Pak1
ko04650	Natural killer cell mediated cytotoxicity	0.385667	-0.952781	116	1	0.030303	33	7931	Pak1
mmu01200	Carbon metabolism	0.388261	-0.946077	117	1	0.030303	33	7931	Pgam1
ko01200	Carbon metabolism	0.388261	-0.946077	117	1	0.030303	33	7931	Pgam1
mmu00190	Oxidative phosphorylation	0.390845	-0.939445	118	1	0.030303	33	7931	Cox7c
ko00190	Oxidative phosphorylation	0.390845	-0.939445	118	1	0.030303	33	7931	Cox7c
mmu04152	AMPK signaling pathway	0.406125	-0.901094	124	1	0.030303	33	7931	Strada
ko04152	AMPK signaling pathway	0.406125	-0.901094	124	1	0.030303	33	7931	Strada
mmu05012	Parkinson's disease	0.413625	-0.882795	127	1	0.030303	33	7931	Cox7c
mmu04068	FoxO signaling pathway	0.425921	-0.8535	132	1	0.030303	33	7931	Plk4
mmu04550	Signaling pathways regulating pluripotency of stem cells	0.437968	-0.82561	137	1	0.030303	33	7931	Acvr2a
ko04550	Signaling pathways regulating pluripotency of stem cells	0.437968	-0.82561	137	1	0.030303	33	7931	Acvr2a
ko04120	Ubiquitin mediated proteolysis	0.440347	-0.820191	138	1	0.030303	33	7931	Cul1
mmu04120	Ubiquitin mediated proteolysis	0.440347	-0.820191	138	1	0.030303	33	7931	Cul1
ko03010	Ribosome	0.442717	-0.814824	139	1	0.030303	33	7931	Mrps10
mmu03010	Ribosome	0.442717	-0.814824	139	1	0.030303	33	7931	Mrps10
ko04932	Non-alcoholic fatty liver disease (NAFLD)	0.454421	-0.78873	144	1	0.030303	33	7931	Cox7c
mmu04932	Non-alcoholic fatty liver disease (NAFLD)	0.454421	-0.78873	144	1	0.030303	33	7931	Cox7c
mmu05010	Alzheimer's disease	0.501029	-0.691092	165	1	0.030303	33	7931	Cox7c
ko05010	Alzheimer's disease	0.501029	-0.691092	165	1	0.030303	33	7931	Cox7c
ko04514	Cell adhesion molecules (CAMs)	0.503149	-0.686869	166	1	0.030303	33	7931	Cd276
mmu04514	Cell adhesion molecules (CAMs)	0.503149	-0.686869	166	1	0.030303	33	7931	Cd276
mmu04621	NOD-like receptor signaling pathway	0.509458	-0.674408	169	1	0.030303	33	7931	Hsp90ab1
ko04621	NOD-like receptor signaling pathway	0.509458	-0.674408	169	1	0.030303	33	7931	Hsp90ab1
ko00230	Purine metabolism	0.5198	-0.654312	174	1	0.030303	33	7931	Prim2
mmu00230	Purine metabolism	0.5198	-0.654312	174	1	0.030303	33	7931	Prim2
mmu04360	Axon guidance	0.521843	-0.650389	175	1	0.030303	33	7931	Pak1
ko04360	Axon guidance	0.521843	-0.650389	175	1	0.030303	33	7931	Pak1
mmu05016	Huntington's disease	0.52993	-0.63501	179	1	0.030303	33	7931	Cox7c
ko05016	Huntington's disease	0.52993	-0.63501	179	1	0.030303	33	7931	Cox7c
mmu04062	Chemokine signaling pathway	0.545709	-0.605669	187	1	0.030303	33	7931	Pak1
ko04062	Chemokine signaling pathway	0.545709	-0.605669	187	1	0.030303	33	7931	Pak1
ko04024	cAMP signaling pathway	0.562847	-0.574747	196	1	0.030303	33	7931	Pak1
mmu04024	cAMP signaling pathway	0.562847	-0.574747	196	1	0.030303	33	7931	Pak1
ko04510	Focal adhesion	0.566569	-0.568156	198	1	0.030303	33	7931	Pak1
mmu04510	Focal adhesion	0.566569	-0.568156	198	1	0.030303	33	7931	Pak1
mmu05205	Proteoglycans in cancer	0.577553	-0.548955	204	1	0.030303	33	7931	Pak1
ko05205	Proteoglycans in cancer	0.577553	-0.548955	204	1	0.030303	33	7931	Pak1
ko05168	Herpes simplex infection	0.591779	-0.524623	212	1	0.030303	33	7931	Cul1
mmu05168	Herpes simplex infection	0.591779	-0.524623	212	1	0.030303	33	7931	Cul1
mmu04014	Ras signaling pathway	0.61721	-0.482546	227	1	0.030303	33	7931	Pak1
mmu04010	MAPK signaling pathway	0.65622	-0.421259	252	1	0.030303	33	7931	Pak1
ko04010	MAPK signaling pathway	0.65622	-0.421259	252	1	0.030303	33	7931	Pak1
ko04060	Cytokine-cytokine receptor interaction	0.676352	-0.391041	266	1	0.030303	33	7931	Acvr2a
mmu04060	Cytokine-cytokine receptor interaction	0.676352	-0.391041	266	1	0.030303	33	7931	Acvr2a
ko04144	Endocytosis	0.700562	-0.355872	284	1	0.030303	33	7931	Eea1
mmu04144	Endocytosis	0.700562	-0.355872	284	1	0.030303	33	7931	Eea1
mmu04151	PI3K-Akt signaling pathway	0.766195	-0.266318	341	1	0.030303	33	7931	Hsp90ab1
ko04151	PI3K-Akt signaling pathway	0.766195	-0.266318	341	1	0.030303	33	7931	Hsp90ab1
mmu05200	Pathways in cancer	0.812099	-0.208133	391	1	0.030303	33	7931	Hsp90ab1
ko04640	Hematopoietic cell lineage	1	9.17186e-12	93	0	0	33	7931
mmu04640	Hematopoietic cell lineage	1	9.17186e-12	93	0	0	33	7931
ko01522	Endocrine resistance	1	9.17186e-12	93	0	0	33	7931
mmu01522	Endocrine resistance	1	9.17186e-12	93	0	0	33	7931
ko04970	Salivary secretion	1	9.9225e-12	78	0	0	33	7931
mmu05132	Salmonella infection	1	9.9225e-12	78	0	0	33	7931
mmu04970	Salivary secretion	1	9.9225e-12	78	0	0	33	7931
ko05132	Salmonella infection	1	9.9225e-12	78	0	0	33	7931
mmu_M00049	Adenine ribonucleotide biosynthesis, IMP => ADP,ATP	1	1.05744e-11	19	0	0	33	7931
ko00220	Arginine biosynthesis	1	1.05744e-11	19	0	0	33	7931
mmu01210	2-Oxocarboxylic acid metabolism	1	1.05744e-11	19	0	0	33	7931
ko01210	2-Oxocarboxylic acid metabolism	1	1.05744e-11	19	0	0	33	7931
M00341	Proteasome, 19S regulatory particle (PA700)	1	1.05744e-11	19	0	0	33	7931
M00684	JAK-STAT signaling	1	1.05744e-11	19	0	0	33	7931
mmu_M00341	Proteasome, 19S regulatory particle (PA700)	1	1.05744e-11	19	0	0	33	7931
mmu00100	Steroid biosynthesis	1	1.05744e-11	19	0	0	33	7931
M00049	Adenine ribonucleotide biosynthesis, IMP => ADP,ATP	1	1.05744e-11	19	0	0	33	7931
mmu00670	One carbon pool by folate	1	1.05744e-11	19	0	0	33	7931
mmu00220	Arginine biosynthesis	1	1.05744e-11	19	0	0	33	7931
ko00670	One carbon pool by folate	1	1.05744e-11	19	0	0	33	7931
ko00100	Steroid biosynthesis	1	1.05744e-11	19	0	0	33	7931
mmu_M00684	JAK-STAT signaling	1	1.05744e-11	19	0	0	33	7931
ko04724	Glutamatergic synapse	1	1.09165e-11	113	0	0	33	7931
mmu04724	Glutamatergic synapse	1	1.09165e-11	113	0	0	33	7931
M00400	p97-Ufd1-Npl4 complex	1	1.10096e-11	3	0	0	33	7931
mmu_M00108	C21-Steroid hormone biosynthesis, progesterone => corticosterone/aldosterone	1	1.10096e-11	3	0	0	33	7931
mmu_M00408	ESCRT-0 complex	1	1.10096e-11	3	0	0	33	7931
mmu00471	D-Glutamine and D-glutamate metabolism	1	1.10096e-11	3	0	0	33	7931
ko00785	Lipoic acid metabolism	1	1.10096e-11	3	0	0	33	7931
M00288	RPA complex	1	1.10096e-11	3	0	0	33	7931
mmu_M00020	Serine biosynthesis, glycerate-3P => serine	1	1.10096e-11	3	0	0	33	7931
mmu_M00100	Sphingosine degradation	1	1.10096e-11	3	0	0	33	7931
M00046	Pyrimidine degradation, uracil => beta-alanine, thymine => 3-aminoisobutanoate	1	1.10096e-11	3	0	0	33	7931
mmu_M00297	DNA-PK complex	1	1.10096e-11	3	0	0	33	7931
M00392	Ski complex	1	1.10096e-11	3	0	0	33	7931
M00108	C21-Steroid hormone biosynthesis, progesterone => corticosterone/aldosterone	1	1.10096e-11	3	0	0	33	7931
mmu_M00288	RPA complex	1	1.10096e-11	3	0	0	33	7931
M00297	DNA-PK complex	1	1.10096e-11	3	0	0	33	7931
mmu_M00392	Ski complex	1	1.10096e-11	3	0	0	33	7931
M00020	Serine biosynthesis, glycerate-3P => serine	1	1.10096e-11	3	0	0	33	7931
ko00471	D-Glutamine and D-glutamate metabolism	1	1.10096e-11	3	0	0	33	7931
M00082	Fatty acid biosynthesis, initiation	1	1.10096e-11	3	0	0	33	7931
mmu00785	Lipoic acid metabolism	1	1.10096e-11	3	0	0	33	7931
mmu_M00051	Uridine monophosphate biosynthesis, glutamine (+ PRPP) => UMP	1	1.10096e-11	3	0	0	33	7931
mmu_M00046	Pyrimidine degradation, uracil => beta-alanine, thymine => 3-aminoisobutanoate	1	1.10096e-11	3	0	0	33	7931
mmu_M00082	Fatty acid biosynthesis, initiation	1	1.10096e-11	3	0	0	33	7931
M00408	ESCRT-0 complex	1	1.10096e-11	3	0	0	33	7931
M00291	MRN complex	1	1.10096e-11	3	0	0	33	7931
mmu_M00400	p97-Ufd1-Npl4 complex	1	1.10096e-11	3	0	0	33	7931
mmu_M00291	MRN complex	1	1.10096e-11	3	0	0	33	7931
M00100	Sphingosine degradation	1	1.10096e-11	3	0	0	33	7931
mmu_M00132	Inositol phosphate metabolism, Ins(1,3,4)P3 => phytate	1	1.10096e-11	3	0	0	33	7931
M00410	ESCRT-II complex	1	1.10096e-11	3	0	0	33	7931
ko00780	Biotin metabolism	1	1.10096e-11	3	0	0	33	7931
mmu_M00069	Glycosphingolipid biosynthesis, ganglio series, LacCer => GT3	1	1.10096e-11	3	0	0	33	7931
M00051	Uridine monophosphate biosynthesis, glutamine (+ PRPP) => UMP	1	1.10096e-11	3	0	0	33	7931
mmu_M00118	Glutathione biosynthesis, glutamate => glutathione	1	1.10096e-11	3	0	0	33	7931
M00069	Glycosphingolipid biosynthesis, ganglio series, LacCer => GT3	1	1.10096e-11	3	0	0	33	7931
mmu_M00410	ESCRT-II complex	1	1.10096e-11	3	0	0	33	7931
M00132	Inositol phosphate metabolism, Ins(1,3,4)P3 => phytate	1	1.10096e-11	3	0	0	33	7931
M00118	Glutathione biosynthesis, glutamate => glutathione	1	1.10096e-11	3	0	0	33	7931
mmu00780	Biotin metabolism	1	1.10096e-11	3	0	0	33	7931
ko04972	Pancreatic secretion	1	1.12283e-11	103	0	0	33	7931
mmu04972	Pancreatic secretion	1	1.12283e-11	103	0	0	33	7931
ko04723	Retrograde endocannabinoid signaling	1	1.13311e-11	101	0	0	33	7931
ko05142	Chagas disease (American trypanosomiasis)	1	1.13311e-11	101	0	0	33	7931
mmu04723	Retrograde endocannabinoid signaling	1	1.13311e-11	101	0	0	33	7931
mmu05142	Chagas disease (American trypanosomiasis)	1	1.13311e-11	101	0	0	33	7931
ko00515	Mannose type O-glycan biosynthesis	1	1.14454e-11	23	0	0	33	7931
mmu00515	Mannose type O-glycan biosynthesis	1	1.14454e-11	23	0	0	33	7931
M00037	Melatonin biosynthesis, tryptophan => serotonin => melatonin	1	1.30037e-11	4	0	0	33	7931
mmu_M00015	Proline biosynthesis, glutamate => proline	1	1.30037e-11	4	0	0	33	7931
M00632	Galactose degradation, Leloir pathway, galactose => alpha-D-glucose-1P	1	1.30037e-11	4	0	0	33	7931
mmu00290	Valine, leucine and isoleucine biosynthesis	1	1.30037e-11	4	0	0	33	7931
mmu_M00263	DNA polymerase epsilon complex	1	1.30037e-11	4	0	0	33	7931
mmu_M00262	DNA polymerase delta complex	1	1.30037e-11	4	0	0	33	7931
M00402	Translocon-associated protein (TRAP) complex	1	1.30037e-11	4	0	0	33	7931
mmu_M00685	Apoptotic machinery	1	1.30037e-11	4	0	0	33	7931
M00393	TRAMP complex	1	1.30037e-11	4	0	0	33	7931
mmu_M00286	GINS complex	1	1.30037e-11	4	0	0	33	7931
mmu_M00037	Melatonin biosynthesis, tryptophan => serotonin => melatonin	1	1.30037e-11	4	0	0	33	7931
mmu_M00070	Glycosphingolipid biosynthesis, lacto-series, LacCer => Lc4Cer	1	1.30037e-11	4	0	0	33	7931
mmu_M00690	MAPK (ERK5) signaling	1	1.30037e-11	4	0	0	33	7931
mmu_M00133	Polyamine biosynthesis, arginine => agmatine => putrescine => spermidine	1	1.30037e-11	4	0	0	33	7931
M00015	Proline biosynthesis, glutamate => proline	1	1.30037e-11	4	0	0	33	7931
mmu_M00148	Succinate dehydrogenase (ubiquinone)	1	1.30037e-11	4	0	0	33	7931
mmu_M00393	TRAMP complex	1	1.30037e-11	4	0	0	33	7931
mmu_M00402	Translocon-associated protein (TRAP) complex	1	1.30037e-11	4	0	0	33	7931
mmu_M00027	GABA (gamma-Aminobutyrate) shunt	1	1.30037e-11	4	0	0	33	7931
M00070	Glycosphingolipid biosynthesis, lacto-series, LacCer => Lc4Cer	1	1.30037e-11	4	0	0	33	7931
M00384	Cul3-SPOP complex	1	1.30037e-11	4	0	0	33	7931
mmu_M00741	Propanoyl-CoA metabolism, propanoyl-CoA => succinyl-CoA	1	1.30037e-11	4	0	0	33	7931
ko00290	Valine, leucine and isoleucine biosynthesis	1	1.30037e-11	4	0	0	33	7931
M00690	MAPK (ERK5) signaling	1	1.30037e-11	4	0	0	33	7931
M00263	DNA polymerase epsilon complex	1	1.30037e-11	4	0	0	33	7931
M00027	GABA (gamma-Aminobutyrate) shunt	1	1.30037e-11	4	0	0	33	7931
M00741	Propanoyl-CoA metabolism, propanoyl-CoA => succinyl-CoA	1	1.30037e-11	4	0	0	33	7931
mmu_M00005	PRPP biosynthesis, ribose 5P => PRPP	1	1.30037e-11	4	0	0	33	7931
mmu_M00390	Exosome, archaea	1	1.30037e-11	4	0	0	33	7931
M00133	Polyamine biosynthesis, arginine => agmatine => putrescine => spermidine	1	1.30037e-11	4	0	0	33	7931
M00262	DNA polymerase delta complex	1	1.30037e-11	4	0	0	33	7931
mmu_M00425	H/ACA ribonucleoprotein complex	1	1.30037e-11	4	0	0	33	7931
M00005	PRPP biosynthesis, ribose 5P => PRPP	1	1.30037e-11	4	0	0	33	7931
M00148	Succinate dehydrogenase (ubiquinone)	1	1.30037e-11	4	0	0	33	7931
mmu_M00134	Polyamine biosynthesis, arginine => ornithine => putrescine	1	1.30037e-11	4	0	0	33	7931
mmu_M00632	Galactose degradation, Leloir pathway, galactose => alpha-D-glucose-1P	1	1.30037e-11	4	0	0	33	7931
M00134	Polyamine biosynthesis, arginine => ornithine => putrescine	1	1.30037e-11	4	0	0	33	7931
M00286	GINS complex	1	1.30037e-11	4	0	0	33	7931
M00425	H/ACA ribonucleoprotein complex	1	1.30037e-11	4	0	0	33	7931
M00685	Apoptotic machinery	1	1.30037e-11	4	0	0	33	7931
mmu_M00384	Cul3-SPOP complex	1	1.30037e-11	4	0	0	33	7931
M00390	Exosome, archaea	1	1.30037e-11	4	0	0	33	7931
ko04933	AGE-RAGE signaling pathway in diabetic complications	1	1.33067e-11	100	0	0	33	7931
mmu04933	AGE-RAGE signaling pathway in diabetic complications	1	1.33067e-11	100	0	0	33	7931
ko04916	Melanogenesis	1	1.33067e-11	100	0	0	33	7931
mmu04916	Melanogenesis	1	1.33067e-11	100	0	0	33	7931
mmu05034	Alcoholism	1	1.34247e-11	195	0	0	33	7931
ko05034	Alcoholism	1	1.34247e-11	195	0	0	33	7931
mmu05221	Acute myeloid leukemia	1	1.4046e-11	55	0	0	33	7931
mmu05217	Basal cell carcinoma	1	1.4046e-11	55	0	0	33	7931
ko05217	Basal cell carcinoma	1	1.4046e-11	55	0	0	33	7931
ko00280	Valine, leucine and isoleucine degradation	1	1.4046e-11	55	0	0	33	7931
ko05221	Acute myeloid leukemia	1	1.4046e-11	55	0	0	33	7931
mmu00280	Valine, leucine and isoleucine degradation	1	1.4046e-11	55	0	0	33	7931
mmu04923	Regulation of lipolysis in adipocytes	1	1.4046e-11	55	0	0	33	7931
mmu_M00129	Ascorbate biosynthesis, animals, glucose-1P => ascorbate	1	1.42968e-11	24	0	0	33	7931
mmu_M00160	V-type ATPase, eukaryotes	1	1.42968e-11	24	0	0	33	7931
mmu04977	Vitamin digestion and absorption	1	1.42968e-11	24	0	0	33	7931
M00009	Citrate cycle (TCA cycle, Krebs cycle)	1	1.42968e-11	24	0	0	33	7931
mmu_M00009	Citrate cycle (TCA cycle, Krebs cycle)	1	1.42968e-11	24	0	0	33	7931
M00129	Ascorbate biosynthesis, animals, glucose-1P => ascorbate	1	1.42968e-11	24	0	0	33	7931
ko00534	Glycosaminoglycan biosynthesis - heparan sulfate / heparin	1	1.42968e-11	24	0	0	33	7931
M00056	O-glycan biosynthesis, mucin type core	1	1.42968e-11	24	0	0	33	7931
mmu00534	Glycosaminoglycan biosynthesis - heparan sulfate / heparin	1	1.42968e-11	24	0	0	33	7931
mmu05310	Asthma	1	1.42968e-11	24	0	0	33	7931
M00160	V-type ATPase, eukaryotes	1	1.42968e-11	24	0	0	33	7931
mmu_M00056	O-glycan biosynthesis, mucin type core	1	1.42968e-11	24	0	0	33	7931
ko05310	Asthma	1	1.42968e-11	24	0	0	33	7931
ko04977	Vitamin digestion and absorption	1	1.42968e-11	24	0	0	33	7931
ko04722	Neurotrophin signaling pathway	1	1.46047e-11	121	0	0	33	7931
mmu04722	Neurotrophin signaling pathway	1	1.46047e-11	121	0	0	33	7931
mmu04611	Platelet activation	1	1.48516e-11	122	0	0	33	7931
M00403	HRD1/SEL1 ERAD complex	1	1.49321e-11	13	0	0	33	7931
M00094	Ceramide biosynthesis	1	1.49321e-11	13	0	0	33	7931
M00087	beta-Oxidation	1	1.49321e-11	13	0	0	33	7931
mmu_M00676	PI3K-Akt signaling	1	1.49321e-11	13	0	0	33	7931
M00036	Leucine degradation, leucine => acetoacetate + acetyl-CoA	1	1.49321e-11	13	0	0	33	7931
mmu03450	Non-homologous end-joining	1	1.49321e-11	13	0	0	33	7931
mmu_M00087	beta-Oxidation	1	1.49321e-11	13	0	0	33	7931
mmu_M00036	Leucine degradation, leucine => acetoacetate + acetyl-CoA	1	1.49321e-11	13	0	0	33	7931
mmu_M00415	Fatty acid biosynthesis, elongation, endoplasmic reticulum	1	1.49321e-11	13	0	0	33	7931
mmu_M00353	Spliceosome, Prp19/CDC5L complex	1	1.49321e-11	13	0	0	33	7931
M00353	Spliceosome, Prp19/CDC5L complex	1	1.49321e-11	13	0	0	33	7931
ko03450	Non-homologous end-joining	1	1.49321e-11	13	0	0	33	7931
mmu_M00094	Ceramide biosynthesis	1	1.49321e-11	13	0	0	33	7931
M00415	Fatty acid biosynthesis, elongation, endoplasmic reticulum	1	1.49321e-11	13	0	0	33	7931
M00692	Cell cycle - G1/S transition	1	1.49321e-11	13	0	0	33	7931
mmu_M00403	HRD1/SEL1 ERAD complex	1	1.49321e-11	13	0	0	33	7931
mmu_M00692	Cell cycle - G1/S transition	1	1.49321e-11	13	0	0	33	7931
M00676	PI3K-Akt signaling	1	1.49321e-11	13	0	0	33	7931
mmu04664	Fc epsilon RI signaling pathway	1	1.51233e-11	66	0	0	33	7931
mmu04720	Long-term potentiation	1	1.51233e-11	66	0	0	33	7931
ko04664	Fc epsilon RI signaling pathway	1	1.51233e-11	66	0	0	33	7931
ko04720	Long-term potentiation	1	1.51233e-11	66	0	0	33	7931
M00295	BRCA1-associated genome surveillance complex (BASC)	1	1.52916e-11	16	0	0	33	7931
mmu_M00075	N-glycan biosynthesis, complex type	1	1.52916e-11	16	0	0	33	7931
mmu_M00295	BRCA1-associated genome surveillance complex (BASC)	1	1.52916e-11	16	0	0	33	7931
mmu_M00181	RNA polymerase III, eukaryotes	1	1.52916e-11	16	0	0	33	7931
M00089	Triacylglycerol biosynthesis	1	1.52916e-11	16	0	0	33	7931
ko00120	Primary bile acid biosynthesis	1	1.52916e-11	16	0	0	33	7931
M00075	N-glycan biosynthesis, complex type	1	1.52916e-11	16	0	0	33	7931
M00181	RNA polymerase III, eukaryotes	1	1.52916e-11	16	0	0	33	7931
mmu_M00089	Triacylglycerol biosynthesis	1	1.52916e-11	16	0	0	33	7931
mmu00603	Glycosphingolipid biosynthesis - globo and isoglobo series	1	1.52916e-11	16	0	0	33	7931
mmu00120	Primary bile acid biosynthesis	1	1.52916e-11	16	0	0	33	7931
ko04610	Complement and coagulation cascades	1	1.56417e-11	87	0	0	33	7931
ko04727	GABAergic synapse	1	1.56417e-11	87	0	0	33	7931
mmu04658	Th1 and Th2 cell differentiation	1	1.56417e-11	87	0	0	33	7931
mmu04742	Taste transduction	1	1.56417e-11	87	0	0	33	7931
ko04742	Taste transduction	1	1.56417e-11	87	0	0	33	7931
mmu04727	GABAergic synapse	1	1.56417e-11	87	0	0	33	7931
mmu04610	Complement and coagulation cascades	1	1.56417e-11	87	0	0	33	7931
ko04658	Th1 and Th2 cell differentiation	1	1.56417e-11	87	0	0	33	7931
mmu05216	Thyroid cancer	1	1.59432e-11	29	0	0	33	7931
ko05216	Thyroid cancer	1	1.59432e-11	29	0	0	33	7931
mmu00630	Glyoxylate and dicarboxylate metabolism	1	1.59432e-11	29	0	0	33	7931
ko00630	Glyoxylate and dicarboxylate metabolism	1	1.59432e-11	29	0	0	33	7931
mmu04925	Aldosterone synthesis and secretion	1	1.61224e-11	86	0	0	33	7931
ko00140	Steroid hormone biosynthesis	1	1.61224e-11	86	0	0	33	7931
mmu04540	Gap junction	1	1.61224e-11	86	0	0	33	7931
ko04540	Gap junction	1	1.61224e-11	86	0	0	33	7931
ko04925	Aldosterone synthesis and secretion	1	1.61224e-11	86	0	0	33	7931
mmu00140	Steroid hormone biosynthesis	1	1.61224e-11	86	0	0	33	7931
mmu_M00680	TGF-beta signaling	1	1.61626e-11	8	0	0	33	7931
ko00740	Riboflavin metabolism	1	1.61626e-11	8	0	0	33	7931
mmu04122	Sulfur relay system	1	1.61626e-11	8	0	0	33	7931
mmu_M00086	beta-Oxidation, acyl-CoA synthesis	1	1.61626e-11	8	0	0	33	7931
M00680	TGF-beta signaling	1	1.61626e-11	8	0	0	33	7931
M00110	C19/C18-Steroid hormone biosynthesis, pregnenolone => androstenedione => estrone	1	1.61626e-11	8	0	0	33	7931
M00065	GPI-anchor biosynthesis, core oligosaccharide	1	1.61626e-11	8	0	0	33	7931
mmu_M00687	MAPK (ERK1/2) signaling	1	1.61626e-11	8	0	0	33	7931
mmu_M00110	C19/C18-Steroid hormone biosynthesis, pregnenolone => androstenedione => estrone	1	1.61626e-11	8	0	0	33	7931
M00409	ESCRT-I complex	1	1.61626e-11	8	0	0	33	7931
M00428	eIF4F complex	1	1.61626e-11	8	0	0	33	7931
mmu_M00409	ESCRT-I complex	1	1.61626e-11	8	0	0	33	7931
mmu_M00428	eIF4F complex	1	1.61626e-11	8	0	0	33	7931
mmu_M00065	GPI-anchor biosynthesis, core oligosaccharide	1	1.61626e-11	8	0	0	33	7931
M00086	beta-Oxidation, acyl-CoA synthesis	1	1.61626e-11	8	0	0	33	7931
ko04122	Sulfur relay system	1	1.61626e-11	8	0	0	33	7931
M00687	MAPK (ERK1/2) signaling	1	1.61626e-11	8	0	0	33	7931
mmu00740	Riboflavin metabolism	1	1.61626e-11	8	0	0	33	7931
mmu05416	Viral myocarditis	1	1.62791e-11	85	0	0	33	7931
mmu03320	PPAR signaling pathway	1	1.62791e-11	85	0	0	33	7931
ko03320	PPAR signaling pathway	1	1.62791e-11	85	0	0	33	7931
ko03008	Ribosome biogenesis in eukaryotes	1	1.62791e-11	85	0	0	33	7931
mmu03008	Ribosome biogenesis in eukaryotes	1	1.62791e-11	85	0	0	33	7931
mmu04911	Insulin secretion	1	1.62791e-11	85	0	0	33	7931
ko05224	Breast cancer	1	1.62962e-11	144	0	0	33	7931
ko04261	Adrenergic signaling in cardiomyocytes	1	1.62962e-11	144	0	0	33	7931
mmu05224	Breast cancer	1	1.62962e-11	144	0	0	33	7931
mmu04261	Adrenergic signaling in cardiomyocytes	1	1.62962e-11	144	0	0	33	7931
mmu04270	Vascular smooth muscle contraction	1	1.7079e-11	128	0	0	33	7931
ko04270	Vascular smooth muscle contraction	1	1.7079e-11	128	0	0	33	7931
mmu05140	Leishmaniasis	1	1.71826e-11	65	0	0	33	7931
ko05140	Leishmaniasis	1	1.71826e-11	65	0	0	33	7931
mmu_M00354	Spliceosome, U4/U6.U5 tri-snRNP	1	1.72481e-11	30	0	0	33	7931
ko01523	Antifolate resistance	1	1.72481e-11	30	0	0	33	7931
mmu01523	Antifolate resistance	1	1.72481e-11	30	0	0	33	7931
M00354	Spliceosome, U4/U6.U5 tri-snRNP	1	1.72481e-11	30	0	0	33	7931
ko04320	Dorso-ventral axis formation	1	1.73462e-11	26	0	0	33	7931
mmu00601	Glycosphingolipid biosynthesis - lacto and neolacto series	1	1.73462e-11	26	0	0	33	7931
mmu04320	Dorso-ventral axis formation	1	1.73462e-11	26	0	0	33	7931
ko00601	Glycosphingolipid biosynthesis - lacto and neolacto series	1	1.73462e-11	26	0	0	33	7931
M00014	Glucuronate pathway (uronate pathway)	1	1.73462e-11	26	0	0	33	7931
mmu_M00014	Glucuronate pathway (uronate pathway)	1	1.73462e-11	26	0	0	33	7931
mmu_M00688	MAPK (JNK) signaling	1	1.74469e-11	21	0	0	33	7931
M00688	MAPK (JNK) signaling	1	1.74469e-11	21	0	0	33	7931
mmu00531	Glycosaminoglycan degradation	1	1.74469e-11	21	0	0	33	7931
ko00531	Glycosaminoglycan degradation	1	1.74469e-11	21	0	0	33	7931
ko05320	Autoimmune thyroid disease	1	1.7682e-11	76	0	0	33	7931
mmu05320	Autoimmune thyroid disease	1	1.7682e-11	76	0	0	33	7931
ko05100	Bacterial invasion of epithelial cells	1	1.7682e-11	76	0	0	33	7931
mmu05100	Bacterial invasion of epithelial cells	1	1.7682e-11	76	0	0	33	7931
ko04630	Jak-STAT signaling pathway	1	1.76958e-11	158	0	0	33	7931
mmu04630	Jak-STAT signaling pathway	1	1.76958e-11	158	0	0	33	7931
ko05169	Epstein-Barr virus infection	1	1.82405e-11	214	0	0	33	7931
mmu05169	Epstein-Barr virus infection	1	1.82405e-11	214	0	0	33	7931
ko05410	Hypertrophic cardiomyopathy (HCM)	1	1.83016e-11	84	0	0	33	7931
mmu05410	Hypertrophic cardiomyopathy (HCM)	1	1.83016e-11	84	0	0	33	7931
mmu_M00158	F-type ATPase, eukaryotes	1	1.85727e-11	15	0	0	33	7931
mmu_M00146	NADH dehydrogenase (ubiquinone) 1 alpha subcomplex	1	1.85727e-11	15	0	0	33	7931
M00158	F-type ATPase, eukaryotes	1	1.85727e-11	15	0	0	33	7931
M00695	cAMP signaling	1	1.85727e-11	15	0	0	33	7931
mmu_M00686	Toll-like receptor signaling	1	1.85727e-11	15	0	0	33	7931
M00146	NADH dehydrogenase (ubiquinone) 1 alpha subcomplex	1	1.85727e-11	15	0	0	33	7931
mmu_M00695	cAMP signaling	1	1.85727e-11	15	0	0	33	7931
mmu00730	Thiamine metabolism	1	1.85727e-11	15	0	0	33	7931
mmu00604	Glycosphingolipid biosynthesis - ganglio series	1	1.85727e-11	15	0	0	33	7931
ko00730	Thiamine metabolism	1	1.85727e-11	15	0	0	33	7931
M00686	Toll-like receptor signaling	1	1.85727e-11	15	0	0	33	7931
mmu_M00683	Hippo signaling	1	1.85727e-11	15	0	0	33	7931
M00683	Hippo signaling	1	1.85727e-11	15	0	0	33	7931
ko00604	Glycosphingolipid biosynthesis - ganglio series	1	1.85727e-11	15	0	0	33	7931
mmu05150	Staphylococcus aureus infection	1	1.8644e-11	51	0	0	33	7931
ko05150	Staphylococcus aureus infection	1	1.8644e-11	51	0	0	33	7931
mmu03460	Fanconi anemia pathway	1	1.8644e-11	51	0	0	33	7931
mmu00983	Drug metabolism - other enzymes	1	1.8644e-11	51	0	0	33	7931
ko00983	Drug metabolism - other enzymes	1	1.8644e-11	51	0	0	33	7931
ko03460	Fanconi anemia pathway	1	1.8644e-11	51	0	0	33	7931
M00388	ECS complex	1	1.87205e-11	12	0	0	33	7931
mmu_M00004	Pentose phosphate pathway (Pentose phosphate cycle)	1	1.87205e-11	12	0	0	33	7931
mmu_M00388	ECS complex	1	1.87205e-11	12	0	0	33	7931
mmu_M00050	Guanine ribonucleotide biosynthesis IMP => GDP,GTP	1	1.87205e-11	12	0	0	33	7931
M00004	Pentose phosphate pathway (Pentose phosphate cycle)	1	1.87205e-11	12	0	0	33	7931
M00147	NADH dehydrogenase (ubiquinone) 1 beta subcomplex	1	1.87205e-11	12	0	0	33	7931
mmu_M00147	NADH dehydrogenase (ubiquinone) 1 beta subcomplex	1	1.87205e-11	12	0	0	33	7931
M00050	Guanine ribonucleotide biosynthesis IMP => GDP,GTP	1	1.87205e-11	12	0	0	33	7931
mmu05032	Morphine addiction	1	1.88241e-11	91	0	0	33	7931
ko05032	Morphine addiction	1	1.88241e-11	91	0	0	33	7931
mmu00591	Linoleic acid metabolism	1	1.89188e-11	50	0	0	33	7931
mmu05213	Endometrial cancer	1	1.89188e-11	50	0	0	33	7931
ko00591	Linoleic acid metabolism	1	1.89188e-11	50	0	0	33	7931
ko05213	Endometrial cancer	1	1.89188e-11	50	0	0	33	7931
mmu05218	Melanoma	1	1.89619e-11	69	0	0	33	7931
ko05218	Melanoma	1	1.89619e-11	69	0	0	33	7931
ko04210	Apoptosis	1	1.90335e-11	136	0	0	33	7931
mmu04210	Apoptosis	1	1.90335e-11	136	0	0	33	7931
mmu_M00098	Acylglycerol degradation	1	1.93e-11	10	0	0	33	7931
M00101	Cholesterol biosynthesis, squalene 2,3-epoxide => cholesterol	1	1.93e-11	10	0	0	33	7931
M00694	cGMP signaling	1	1.93e-11	10	0	0	33	7931
M00351	Spliceosome, U1-snRNP	1	1.93e-11	10	0	0	33	7931
M00296	BER complex	1	1.93e-11	10	0	0	33	7931
M00077	Chondroitin sulfate degradation	1	1.93e-11	10	0	0	33	7931
mmu_M00077	Chondroitin sulfate degradation	1	1.93e-11	10	0	0	33	7931
mmu_M00052	Pyrimidine ribonucleotide biosynthesis, UMP => UDP/UTP,CDP/CTP	1	1.93e-11	10	0	0	33	7931
mmu_M00296	BER complex	1	1.93e-11	10	0	0	33	7931
M00406	TREX complex	1	1.93e-11	10	0	0	33	7931
mmu_M00101	Cholesterol biosynthesis, squalene 2,3-epoxide => cholesterol	1	1.93e-11	10	0	0	33	7931
M00095	C5 isoprenoid biosynthesis, mevalonate pathway	1	1.93e-11	10	0	0	33	7931
mmu_M00059	Glycosaminoglycan biosynthesis, heparan sulfate backbone	1	1.93e-11	10	0	0	33	7931
M00413	FA core complex	1	1.93e-11	10	0	0	33	7931
M00059	Glycosaminoglycan biosynthesis, heparan sulfate backbone	1	1.93e-11	10	0	0	33	7931
mmu_M00413	FA core complex	1	1.93e-11	10	0	0	33	7931
M00010	Citrate cycle, first carbon oxidation, oxaloacetate => 2-oxoglutarate	1	1.93e-11	10	0	0	33	7931
M00098	Acylglycerol degradation	1	1.93e-11	10	0	0	33	7931
M00052	Pyrimidine ribonucleotide biosynthesis, UMP => UDP/UTP,CDP/CTP	1	1.93e-11	10	0	0	33	7931
M00693	Cell cycle - G2/M transition	1	1.93e-11	10	0	0	33	7931
mmu_M00391	Exosome, eukaryotes	1	1.93e-11	10	0	0	33	7931
M00290	Holo-TFIIH complex	1	1.93e-11	10	0	0	33	7931
mmu_M00290	Holo-TFIIH complex	1	1.93e-11	10	0	0	33	7931
mmu_M00693	Cell cycle - G2/M transition	1	1.93e-11	10	0	0	33	7931
mmu_M00095	C5 isoprenoid biosynthesis, mevalonate pathway	1	1.93e-11	10	0	0	33	7931
mmu_M00351	Spliceosome, U1-snRNP	1	1.93e-11	10	0	0	33	7931
M00391	Exosome, eukaryotes	1	1.93e-11	10	0	0	33	7931
mmu_M00694	cGMP signaling	1	1.93e-11	10	0	0	33	7931
mmu_M00010	Citrate cycle, first carbon oxidation, oxaloacetate => 2-oxoglutarate	1	1.93e-11	10	0	0	33	7931
mmu_M00406	TREX complex	1	1.93e-11	10	0	0	33	7931
ko00790	Folate biosynthesis	1	1.9536e-11	14	0	0	33	7931
M00055	N-glycan precursor biosynthesis	1	1.9536e-11	14	0	0	33	7931
M00389	APC/C complex	1	1.9536e-11	14	0	0	33	7931
ko00533	Glycosaminoglycan biosynthesis - keratan sulfate	1	1.9536e-11	14	0	0	33	7931
mmu00790	Folate biosynthesis	1	1.9536e-11	14	0	0	33	7931
M00011	Citrate cycle, second carbon oxidation, 2-oxoglutarate => oxaloacetate	1	1.9536e-11	14	0	0	33	7931
mmu_M00389	APC/C complex	1	1.9536e-11	14	0	0	33	7931
mmu_M00011	Citrate cycle, second carbon oxidation, 2-oxoglutarate => oxaloacetate	1	1.9536e-11	14	0	0	33	7931
ko00061	Fatty acid biosynthesis	1	1.9536e-11	14	0	0	33	7931
mmu_M00055	N-glycan precursor biosynthesis	1	1.9536e-11	14	0	0	33	7931
mmu00061	Fatty acid biosynthesis	1	1.9536e-11	14	0	0	33	7931
mmu00533	Glycosaminoglycan biosynthesis - keratan sulfate	1	1.9536e-11	14	0	0	33	7931
ko04520	Adherens junction	1	1.95843e-11	72	0	0	33	7931
mmu05412	Arrhythmogenic right ventricular cardiomyopathy (ARVC)	1	1.95843e-11	72	0	0	33	7931
mmu04917	Prolactin signaling pathway	1	1.95843e-11	72	0	0	33	7931
ko05412	Arrhythmogenic right ventricular cardiomyopathy (ARVC)	1	1.95843e-11	72	0	0	33	7931
mmu04924	Renin secretion	1	1.95843e-11	72	0	0	33	7931
ko04917	Prolactin signaling pathway	1	1.95843e-11	72	0	0	33	7931
mmu04520	Adherens junction	1	1.95843e-11	72	0	0	33	7931
ko04924	Renin secretion	1	1.95843e-11	72	0	0	33	7931
mmu04918	Thyroid hormone synthesis	1	1.97136e-11	73	0	0	33	7931
ko04918	Thyroid hormone synthesis	1	1.97136e-11	73	0	0	33	7931
ko05033	Nicotine addiction	1	2.01789e-11	40	0	0	33	7931
mmu04216	Ferroptosis	1	2.01789e-11	40	0	0	33	7931
ko04216	Ferroptosis	1	2.01789e-11	40	0	0	33	7931
mmu05033	Nicotine addiction	1	2.01789e-11	40	0	0	33	7931
ko04975	Fat digestion and absorption	1	2.01789e-11	40	0	0	33	7931
mmu04975	Fat digestion and absorption	1	2.01789e-11	40	0	0	33	7931
ko01521	EGFR tyrosine kinase inhibitor resistance	1	2.02106e-11	79	0	0	33	7931
mmu01521	EGFR tyrosine kinase inhibitor resistance	1	2.02106e-11	79	0	0	33	7931
M00099	Sphingosine biosynthesis	1	2.06941e-11	17	0	0	33	7931
M00682	Notch signaling	1	2.06941e-11	17	0	0	33	7931
mmu_M00099	Sphingosine biosynthesis	1	2.06941e-11	17	0	0	33	7931
mmu00450	Selenocompound metabolism	1	2.06941e-11	17	0	0	33	7931
mmu_M00682	Notch signaling	1	2.06941e-11	17	0	0	33	7931
ko00910	Nitrogen metabolism	1	2.06941e-11	17	0	0	33	7931
mmu00910	Nitrogen metabolism	1	2.06941e-11	17	0	0	33	7931
ko00450	Selenocompound metabolism	1	2.06941e-11	17	0	0	33	7931
mmu01040	Biosynthesis of unsaturated fatty acids	1	2.13292e-11	28	0	0	33	7931
ko01040	Biosynthesis of unsaturated fatty acids	1	2.13292e-11	28	0	0	33	7931
ko00512	Mucin type O-glycan biosynthesis	1	2.13292e-11	28	0	0	33	7931
mmu00512	Mucin type O-glycan biosynthesis	1	2.13292e-11	28	0	0	33	7931
mmu03020	RNA polymerase	1	2.13292e-11	28	0	0	33	7931
ko03020	RNA polymerase	1	2.13292e-11	28	0	0	33	7931
ko00565	Ether lipid metabolism	1	2.13853e-11	44	0	0	33	7931
ko00380	Tryptophan metabolism	1	2.13853e-11	44	0	0	33	7931
mmu03022	Basal transcription factors	1	2.13853e-11	44	0	0	33	7931
mmu00565	Ether lipid metabolism	1	2.13853e-11	44	0	0	33	7931
mmu04978	Mineral absorption	1	2.13853e-11	44	0	0	33	7931
mmu00970	Aminoacyl-tRNA biosynthesis	1	2.13853e-11	44	0	0	33	7931
ko04978	Mineral absorption	1	2.13853e-11	44	0	0	33	7931
mmu00380	Tryptophan metabolism	1	2.13853e-11	44	0	0	33	7931
ko03022	Basal transcription factors	1	2.13853e-11	44	0	0	33	7931
ko00970	Aminoacyl-tRNA biosynthesis	1	2.13853e-11	44	0	0	33	7931
mmu_M00079	Keratan sulfate degradation	1	2.14156e-11	5	0	0	33	7931
mmu_M00405	THC complex	1	2.14156e-11	5	0	0	33	7931
M00405	THC complex	1	2.14156e-11	5	0	0	33	7931
M00383	ECV complex	1	2.14156e-11	5	0	0	33	7931
mmu_M00128	Ubiquinone biosynthesis, eukaryotes, 4-hydroxybenzoate => ubiquinone	1	2.14156e-11	5	0	0	33	7931
M00079	Keratan sulfate degradation	1	2.14156e-11	5	0	0	33	7931
mmu_M00385	Cul4-DDB1-DDB2 complex	1	2.14156e-11	5	0	0	33	7931
M00006	Pentose phosphate pathway, oxidative phase, glucose 6P => ribulose 5P	1	2.14156e-11	5	0	0	33	7931
mmu_M00289	RF-C complex	1	2.14156e-11	5	0	0	33	7931
mmu_M00386	Cul4-DDB1-CSA complex	1	2.14156e-11	5	0	0	33	7931
mmu_M00307	Pyruvate oxidation, pyruvate => acetyl-CoA	1	2.14156e-11	5	0	0	33	7931
M00289	RF-C complex	1	2.14156e-11	5	0	0	33	7931
M00057	Glycosaminoglycan biosynthesis, linkage tetrasaccharide	1	2.14156e-11	5	0	0	33	7931
M00071	Glycosphingolipid biosynthesis, neolacto-series, LacCer => nLc4Cer	1	2.14156e-11	5	0	0	33	7931
M00386	Cul4-DDB1-CSA complex	1	2.14156e-11	5	0	0	33	7931
M00042	Catecholamine biosynthesis, tyrosine => dopamine => noradrenaline => adrenaline	1	2.14156e-11	5	0	0	33	7931
M00307	Pyruvate oxidation, pyruvate => acetyl-CoA	1	2.14156e-11	5	0	0	33	7931
M00385	Cul4-DDB1-DDB2 complex	1	2.14156e-11	5	0	0	33	7931
mmu_M00071	Glycosphingolipid biosynthesis, neolacto-series, LacCer => nLc4Cer	1	2.14156e-11	5	0	0	33	7931
M00414	Bloom's syndrome complex	1	2.14156e-11	5	0	0	33	7931
mmu_M00383	ECV complex	1	2.14156e-11	5	0	0	33	7931
mmu_M00042	Catecholamine biosynthesis, tyrosine => dopamine => noradrenaline => adrenaline	1	2.14156e-11	5	0	0	33	7931
mmu_M00414	Bloom's syndrome complex	1	2.14156e-11	5	0	0	33	7931
mmu_M00006	Pentose phosphate pathway, oxidative phase, glucose 6P => ribulose 5P	1	2.14156e-11	5	0	0	33	7931
M00128	Ubiquinone biosynthesis, eukaryotes, 4-hydroxybenzoate => ubiquinone	1	2.14156e-11	5	0	0	33	7931
mmu00524	Neomycin, kanamycin and gentamicin biosynthesis	1	2.14156e-11	5	0	0	33	7931
ko00524	Neomycin, kanamycin and gentamicin biosynthesis	1	2.14156e-11	5	0	0	33	7931
mmu_M00057	Glycosaminoglycan biosynthesis, linkage tetrasaccharide	1	2.14156e-11	5	0	0	33	7931
ko05212	Pancreatic cancer	1	2.14703e-11	64	0	0	33	7931
mmu05214	Glioma	1	2.14703e-11	64	0	0	33	7931
ko05214	Glioma	1	2.14703e-11	64	0	0	33	7931
mmu05212	Pancreatic cancer	1	2.14703e-11	64	0	0	33	7931
mmu01212	Fatty acid metabolism	1	2.15031e-11	52	0	0	33	7931
ko01212	Fatty acid metabolism	1	2.15031e-11	52	0	0	33	7931
ko00532	Glycosaminoglycan biosynthesis - chondroitin sulfate / dermatan sulfate	1	2.18466e-11	20	0	0	33	7931
mmu00532	Glycosaminoglycan biosynthesis - chondroitin sulfate / dermatan sulfate	1	2.18466e-11	20	0	0	33	7931
ko04728	Dopaminergic synapse	1	2.18581e-11	130	0	0	33	7931
mmu04728	Dopaminergic synapse	1	2.18581e-11	130	0	0	33	7931
mmu04950	Maturity onset diabetes of the young	1	2.22544e-11	27	0	0	33	7931
mmu00062	Fatty acid elongation	1	2.22544e-11	27	0	0	33	7931
ko04744	Phototransduction	1	2.22544e-11	27	0	0	33	7931
ko00053	Ascorbate and aldarate metabolism	1	2.22544e-11	27	0	0	33	7931
ko00650	Butanoate metabolism	1	2.22544e-11	27	0	0	33	7931
ko04966	Collecting duct acid secretion	1	2.22544e-11	27	0	0	33	7931
mmu04744	Phototransduction	1	2.22544e-11	27	0	0	33	7931
mmu00650	Butanoate metabolism	1	2.22544e-11	27	0	0	33	7931
mmu04966	Collecting duct acid secretion	1	2.22544e-11	27	0	0	33	7931
ko04950	Maturity onset diabetes of the young	1	2.22544e-11	27	0	0	33	7931
mmu00053	Ascorbate and aldarate metabolism	1	2.22544e-11	27	0	0	33	7931
ko00062	Fatty acid elongation	1	2.22544e-11	27	0	0	33	7931
mmu04614	Renin-angiotensin system	1	2.23052e-11	35	0	0	33	7931
mmu_M00355	Spliceosome, 35S U5-snRNP	1	2.23052e-11	35	0	0	33	7931
ko05143	African trypanosomiasis	1	2.23052e-11	35	0	0	33	7931
ko00051	Fructose and mannose metabolism	1	2.23052e-11	35	0	0	33	7931
mmu00760	Nicotinate and nicotinamide metabolism	1	2.23052e-11	35	0	0	33	7931
ko04614	Renin-angiotensin system	1	2.23052e-11	35	0	0	33	7931
mmu00051	Fructose and mannose metabolism	1	2.23052e-11	35	0	0	33	7931
ko05340	Primary immunodeficiency	1	2.23052e-11	35	0	0	33	7931
M00355	Spliceosome, 35S U5-snRNP	1	2.23052e-11	35	0	0	33	7931
ko00760	Nicotinate and nicotinamide metabolism	1	2.23052e-11	35	0	0	33	7931
mmu05340	Primary immunodeficiency	1	2.23052e-11	35	0	0	33	7931
mmu05143	African trypanosomiasis	1	2.23052e-11	35	0	0	33	7931
mmu05203	Viral carcinogenesis	1	2.27697e-11	228	0	0	33	7931
ko05203	Viral carcinogenesis	1	2.27697e-11	228	0	0	33	7931
ko00514	Other types of O-glycan biosynthesis	1	2.29451e-11	22	0	0	33	7931
mmu00360	Phenylalanine metabolism	1	2.29451e-11	22	0	0	33	7931
ko03430	Mismatch repair	1	2.29451e-11	22	0	0	33	7931
mmu_M00130	Inositol phosphate metabolism, PI=> PIP2 => Ins(1,4,5)P3 => Ins(1,3,4,5)P4	1	2.29451e-11	22	0	0	33	7931
M00130	Inositol phosphate metabolism, PI=> PIP2 => Ins(1,4,5)P3 => Ins(1,3,4,5)P4	1	2.29451e-11	22	0	0	33	7931
ko00900	Terpenoid backbone biosynthesis	1	2.29451e-11	22	0	0	33	7931
ko04964	Proximal tubule bicarbonate reclamation	1	2.29451e-11	22	0	0	33	7931
mmu04964	Proximal tubule bicarbonate reclamation	1	2.29451e-11	22	0	0	33	7931
mmu00900	Terpenoid backbone biosynthesis	1	2.29451e-11	22	0	0	33	7931
ko00360	Phenylalanine metabolism	1	2.29451e-11	22	0	0	33	7931
mmu00514	Other types of O-glycan biosynthesis	1	2.29451e-11	22	0	0	33	7931
mmu03430	Mismatch repair	1	2.29451e-11	22	0	0	33	7931
M00689	MAPK (p38) signaling	1	2.29451e-11	22	0	0	33	7931
mmu_M00689	MAPK (p38) signaling	1	2.29451e-11	22	0	0	33	7931
mmu04142	Lysosome	1	2.34151e-11	123	0	0	33	7931
ko04142	Lysosome	1	2.34151e-11	123	0	0	33	7931
mmu04530	Tight junction	1	2.35731e-11	167	0	0	33	7931
ko04530	Tight junction	1	2.35731e-11	167	0	0	33	7931
mmu00340	Histidine metabolism	1	2.36809e-11	25	0	0	33	7931
ko00592	alpha-Linolenic acid metabolism	1	2.36809e-11	25	0	0	33	7931
mmu00563	Glycosylphosphatidylinositol (GPI)-anchor biosynthesis	1	2.36809e-11	25	0	0	33	7931
mmu00592	alpha-Linolenic acid metabolism	1	2.36809e-11	25	0	0	33	7931
ko00563	Glycosylphosphatidylinositol (GPI)-anchor biosynthesis	1	2.36809e-11	25	0	0	33	7931
ko00340	Histidine metabolism	1	2.36809e-11	25	0	0	33	7931
mmu04070	Phosphatidylinositol signaling system	1	2.43003e-11	96	0	0	33	7931
ko04070	Phosphatidylinositol signaling system	1	2.43003e-11	96	0	0	33	7931
mmu05330	Allograft rejection	1	2.43405e-11	61	0	0	33	7931
mmu04623	Cytosolic DNA-sensing pathway	1	2.43405e-11	61	0	0	33	7931
ko04623	Cytosolic DNA-sensing pathway	1	2.43405e-11	61	0	0	33	7931
ko05330	Allograft rejection	1	2.43405e-11	61	0	0	33	7931
mmu05020	Prion diseases	1	2.45977e-11	34	0	0	33	7931
ko05020	Prion diseases	1	2.45977e-11	34	0	0	33	7931
ko00040	Pentose and glucuronate interconversions	1	2.45977e-11	34	0	0	33	7931
mmu00040	Pentose and glucuronate interconversions	1	2.45977e-11	34	0	0	33	7931
ko04670	Leukocyte transendothelial migration	1	2.4655e-11	116	0	0	33	7931
mmu04670	Leukocyte transendothelial migration	1	2.4655e-11	116	0	0	33	7931
ko05145	Toxoplasmosis	1	2.50324e-11	108	0	0	33	7931
mmu05145	Toxoplasmosis	1	2.50324e-11	108	0	0	33	7931
mmu04115	p53 signaling pathway	1	2.53471e-11	68	0	0	33	7931
ko04622	RIG-I-like receptor signaling pathway	1	2.53471e-11	68	0	0	33	7931
mmu04622	RIG-I-like receptor signaling pathway	1	2.53471e-11	68	0	0	33	7931
ko04940	Type I diabetes mellitus	1	2.53471e-11	68	0	0	33	7931
ko04115	p53 signaling pathway	1	2.53471e-11	68	0	0	33	7931
mmu04940	Type I diabetes mellitus	1	2.53471e-11	68	0	0	33	7931
M00143	NADH dehydrogenase (ubiquinone) Fe-S protein/flavoprotein complex, mitochondria	1	2.53788e-11	11	0	0	33	7931
mmu_M00032	Lysine degradation, lysine => saccharopine => acetoacetyl-CoA	1	2.53788e-11	11	0	0	33	7931
ko00130	Ubiquinone and other terpenoid-quinone biosynthesis	1	2.53788e-11	11	0	0	33	7931
mmu00920	Sulfur metabolism	1	2.53788e-11	11	0	0	33	7931
mmu00130	Ubiquinone and other terpenoid-quinone biosynthesis	1	2.53788e-11	11	0	0	33	7931
ko00920	Sulfur metabolism	1	2.53788e-11	11	0	0	33	7931
mmu_M00143	NADH dehydrogenase (ubiquinone) Fe-S protein/flavoprotein complex, mitochondria	1	2.53788e-11	11	0	0	33	7931
mmu_M00076	Dermatan sulfate degradation	1	2.53788e-11	11	0	0	33	7931
M00076	Dermatan sulfate degradation	1	2.53788e-11	11	0	0	33	7931
mmu_M00678	Hedgehog signaling	1	2.53788e-11	11	0	0	33	7931
mmu_M00180	RNA polymerase II, eukaryotes	1	2.53788e-11	11	0	0	33	7931
mmu_M00035	Methionine degradation	1	2.53788e-11	11	0	0	33	7931
M00180	RNA polymerase II, eukaryotes	1	2.53788e-11	11	0	0	33	7931
M00678	Hedgehog signaling	1	2.53788e-11	11	0	0	33	7931
M00412	ESCRT-III complex	1	2.53788e-11	11	0	0	33	7931
mmu_M00412	ESCRT-III complex	1	2.53788e-11	11	0	0	33	7931
mmu_M00182	RNA polymerase I, eukaryotes	1	2.53788e-11	11	0	0	33	7931
M00035	Methionine degradation	1	2.53788e-11	11	0	0	33	7931
M00182	RNA polymerase I, eukaryotes	1	2.53788e-11	11	0	0	33	7931
mmu00072	Synthesis and degradation of ketone bodies	1	2.53788e-11	11	0	0	33	7931
M00034	Methionine salvage pathway	1	2.53788e-11	11	0	0	33	7931
mmu_M00034	Methionine salvage pathway	1	2.53788e-11	11	0	0	33	7931
M00032	Lysine degradation, lysine => saccharopine => acetoacetyl-CoA	1	2.53788e-11	11	0	0	33	7931
ko00072	Synthesis and degradation of ketone bodies	1	2.53788e-11	11	0	0	33	7931
mmu04713	Circadian entrainment	1	2.56471e-11	97	0	0	33	7931
ko04713	Circadian entrainment	1	2.56471e-11	97	0	0	33	7931
ko04370	VEGF signaling pathway	1	2.5831e-11	58	0	0	33	7931
mmu04913	Ovarian steroidogenesis	1	2.5831e-11	58	0	0	33	7931
ko04913	Ovarian steroidogenesis	1	2.5831e-11	58	0	0	33	7931
ko00310	Lysine degradation	1	2.5831e-11	58	0	0	33	7931
mmu04370	VEGF signaling pathway	1	2.5831e-11	58	0	0	33	7931
mmu00310	Lysine degradation	1	2.5831e-11	58	0	0	33	7931
ko05223	Non-small cell lung cancer	1	2.5831e-11	58	0	0	33	7931
mmu05223	Non-small cell lung cancer	1	2.5831e-11	58	0	0	33	7931
mmu04390	Hippo signaling pathway	1	2.58899e-11	153	0	0	33	7931
ko04390	Hippo signaling pathway	1	2.58899e-11	153	0	0	33	7931
mmu00300	Lysine biosynthesis	1	2.61117e-11	2	0	0	33	7931
mmu_M00294	DNA polymerase gamma complex	1	2.61117e-11	2	0	0	33	7931
M00103	Cholecalciferol biosynthesis	1	2.61117e-11	2	0	0	33	7931
M00338	Cysteine biosynthesis, homocysteine + serine => cysteine	1	2.61117e-11	2	0	0	33	7931
mmu_M00103	Cholecalciferol biosynthesis	1	2.61117e-11	2	0	0	33	7931
M00151	Cytochrome bc1 complex respiratory unit	1	2.61117e-11	2	0	0	33	7931
mmu_M00151	Cytochrome bc1 complex respiratory unit	1	2.61117e-11	2	0	0	33	7931
mmu_M00338	Cysteine biosynthesis, homocysteine + serine => cysteine	1	2.61117e-11	2	0	0	33	7931
mmu_M00067	Sulfoglycolipids biosynthesis, ceramide/1-alkyl-2-acylglycerol => sulfatide/seminolipid	1	2.61117e-11	2	0	0	33	7931
mmu_M00066	Lactosylceramide biosynthesis	1	2.61117e-11	2	0	0	33	7931
M00083	Fatty acid biosynthesis, elongation	1	2.61117e-11	2	0	0	33	7931
M00293	DNA polymerase zeta complex	1	2.61117e-11	2	0	0	33	7931
mmu_M00554	Nucleotide sugar biosynthesis, galactose => UDP-galactose	1	2.61117e-11	2	0	0	33	7931
M00106	Conjugated bile acid biosynthesis, cholate => taurocholate/glycocholate	1	2.61117e-11	2	0	0	33	7931
M00066	Lactosylceramide biosynthesis	1	2.61117e-11	2	0	0	33	7931
M00399	Cap binding complex	1	2.61117e-11	2	0	0	33	7931
mmu_M00068	Glycosphingolipid biosynthesis, globo-series, LacCer => Gb4Cer	1	2.61117e-11	2	0	0	33	7931
ko00300	Lysine biosynthesis	1	2.61117e-11	2	0	0	33	7931
M00067	Sulfoglycolipids biosynthesis, ceramide/1-alkyl-2-acylglycerol => sulfatide/seminolipid	1	2.61117e-11	2	0	0	33	7931
M00068	Glycosphingolipid biosynthesis, globo-series, LacCer => Gb4Cer	1	2.61117e-11	2	0	0	33	7931
mmu_M00399	Cap binding complex	1	2.61117e-11	2	0	0	33	7931
M00554	Nucleotide sugar biosynthesis, galactose => UDP-galactose	1	2.61117e-11	2	0	0	33	7931
mmu_M00083	Fatty acid biosynthesis, elongation	1	2.61117e-11	2	0	0	33	7931
mmu_M00106	Conjugated bile acid biosynthesis, cholate => taurocholate/glycocholate	1	2.61117e-11	2	0	0	33	7931
M00294	DNA polymerase gamma complex	1	2.61117e-11	2	0	0	33	7931
mmu_M00293	DNA polymerase zeta complex	1	2.61117e-11	2	0	0	33	7931
mmu05161	Hepatitis B	1	2.61335e-11	143	0	0	33	7931
ko04140	Autophagy - animal	1	2.64838e-11	129	0	0	33	7931
mmu04140	Autophagy - animal	1	2.64838e-11	129	0	0	33	7931
mmu04380	Osteoclast differentiation	1	2.64838e-11	129	0	0	33	7931
ko04380	Osteoclast differentiation	1	2.64838e-11	129	0	0	33	7931
M00426	Survival motor neuron (SMN) complex	1	2.6673e-11	9	0	0	33	7931
mmu00750	Vitamin B6 metabolism	1	2.6673e-11	9	0	0	33	7931
M00152	Cytochrome bc1 complex	1	2.6673e-11	9	0	0	33	7931
mmu_M00361	Nucleotide sugar biosynthesis, eukaryotes	1	2.6673e-11	9	0	0	33	7931
mmu_M00152	Cytochrome bc1 complex	1	2.6673e-11	9	0	0	33	7931
mmu_M00426	Survival motor neuron (SMN) complex	1	2.6673e-11	9	0	0	33	7931
M00131	Inositol phosphate metabolism, Ins(1,3,4,5)P4 => Ins(1,3,4)P3 => myo-inositol	1	2.6673e-11	9	0	0	33	7931
mmu_M00135	GABA biosynthesis, eukaryotes, putrescine => GABA	1	2.6673e-11	9	0	0	33	7931
mmu_M00078	Heparan sulfate degradation	1	2.6673e-11	9	0	0	33	7931
M00078	Heparan sulfate degradation	1	2.6673e-11	9	0	0	33	7931
M00361	Nucleotide sugar biosynthesis, eukaryotes	1	2.6673e-11	9	0	0	33	7931
ko00750	Vitamin B6 metabolism	1	2.6673e-11	9	0	0	33	7931
M00135	GABA biosynthesis, eukaryotes, putrescine => GABA	1	2.6673e-11	9	0	0	33	7931
mmu_M00131	Inositol phosphate metabolism, Ins(1,3,4,5)P4 => Ins(1,3,4)P3 => myo-inositol	1	2.6673e-11	9	0	0	33	7931
mmu04672	Intestinal immune network for IgA production	1	2.66992e-11	42	0	0	33	7931
ko04672	Intestinal immune network for IgA production	1	2.66992e-11	42	0	0	33	7931
mmu04022	cGMP-PKG signaling pathway	1	2.67258e-11	166	0	0	33	7931
ko04022	cGMP-PKG signaling pathway	1	2.67258e-11	166	0	0	33	7931
M00359	Aminoacyl-tRNA biosynthesis, eukaryotes	1	2.67349e-11	38	0	0	33	7931
M00677	Wnt signaling	1	2.67349e-11	38	0	0	33	7931
ko00350	Tyrosine metabolism	1	2.67349e-11	38	0	0	33	7931
mmu00620	Pyruvate metabolism	1	2.67349e-11	38	0	0	33	7931
mmu04960	Aldosterone-regulated sodium reabsorption	1	2.67349e-11	38	0	0	33	7931
mmu_M00677	Wnt signaling	1	2.67349e-11	38	0	0	33	7931
ko00620	Pyruvate metabolism	1	2.67349e-11	38	0	0	33	7931
mmu_M00359	Aminoacyl-tRNA biosynthesis, eukaryotes	1	2.67349e-11	38	0	0	33	7931
ko04960	Aldosterone-regulated sodium reabsorption	1	2.67349e-11	38	0	0	33	7931
mmu00350	Tyrosine metabolism	1	2.67349e-11	38	0	0	33	7931
ko04668	TNF signaling pathway	1	2.69209e-11	107	0	0	33	7931
mmu04668	TNF signaling pathway	1	2.69209e-11	107	0	0	33	7931
mmu00640	Propanoate metabolism	1	2.71384e-11	31	0	0	33	7931
ko00640	Propanoate metabolism	1	2.71384e-11	31	0	0	33	7931
mmu05219	Bladder cancer	1	2.7143e-11	41	0	0	33	7931
ko00860	Porphyrin and chlorophyll metabolism	1	2.7143e-11	41	0	0	33	7931
mmu00860	Porphyrin and chlorophyll metabolism	1	2.7143e-11	41	0	0	33	7931
ko05219	Bladder cancer	1	2.7143e-11	41	0	0	33	7931
mmu_M00120	Coenzyme A biosynthesis, pantothenate => CoA	1	2.72284e-11	7	0	0	33	7931
M00549	Nucleotide sugar biosynthesis, glucose => UDP-glucose	1	2.72284e-11	7	0	0	33	7931
mmu_M00396	Lsm 2-8 complex	1	2.72284e-11	7	0	0	33	7931
M00092	Phosphatidylethanolamine (PE) biosynthesis, ethanolamine => PE	1	2.72284e-11	7	0	0	33	7931
mmu_M00691	DNA damage-induced cell cycle checkpoints	1	2.72284e-11	7	0	0	33	7931
mmu_M00424	Shelterin complex	1	2.72284e-11	7	0	0	33	7931
mmu_M00092	Phosphatidylethanolamine (PE) biosynthesis, ethanolamine => PE	1	2.72284e-11	7	0	0	33	7931
M00691	DNA damage-induced cell cycle checkpoints	1	2.72284e-11	7	0	0	33	7931
mmu_M00044	Tyrosine degradation, tyrosine => homogentisate	1	2.72284e-11	7	0	0	33	7931
mmu_M00549	Nucleotide sugar biosynthesis, glucose => UDP-glucose	1	2.72284e-11	7	0	0	33	7931
M00398	Sm core complex	1	2.72284e-11	7	0	0	33	7931
M00397	Lsm 1-7 complex	1	2.72284e-11	7	0	0	33	7931
M00107	Steroid hormone biosynthesis, cholesterol => prognenolone => progesterone	1	2.72284e-11	7	0	0	33	7931
M00396	Lsm 2-8 complex	1	2.72284e-11	7	0	0	33	7931
ko00400	Phenylalanine, tyrosine and tryptophan biosynthesis	1	2.72284e-11	7	0	0	33	7931
M00120	Coenzyme A biosynthesis, pantothenate => CoA	1	2.72284e-11	7	0	0	33	7931
mmu_M00398	Sm core complex	1	2.72284e-11	7	0	0	33	7931
M00044	Tyrosine degradation, tyrosine => homogentisate	1	2.72284e-11	7	0	0	33	7931
mmu_M00397	Lsm 1-7 complex	1	2.72284e-11	7	0	0	33	7931
M00424	Shelterin complex	1	2.72284e-11	7	0	0	33	7931
mmu_M00107	Steroid hormone biosynthesis, cholesterol => prognenolone => progesterone	1	2.72284e-11	7	0	0	33	7931
mmu00400	Phenylalanine, tyrosine and tryptophan biosynthesis	1	2.72284e-11	7	0	0	33	7931
mmu05133	Pertussis	1	2.72586e-11	75	0	0	33	7931
ko05133	Pertussis	1	2.72586e-11	75	0	0	33	7931
ko05162	Measles	1	2.72908e-11	135	0	0	33	7931
mmu05162	Measles	1	2.72908e-11	135	0	0	33	7931
ko05146	Amoebiasis	1	2.73301e-11	104	0	0	33	7931
mmu05146	Amoebiasis	1	2.73301e-11	104	0	0	33	7931
mmu04066	HIF-1 signaling pathway	1	2.73301e-11	104	0	0	33	7931
mmu00410	beta-Alanine metabolism	1	2.73922e-11	32	0	0	33	7931
ko04215	Apoptosis - multiple species	1	2.73922e-11	32	0	0	33	7931
mmu00030	Pentose phosphate pathway	1	2.73922e-11	32	0	0	33	7931
mmu00020	Citrate cycle (TCA cycle)	1	2.73922e-11	32	0	0	33	7931
ko00410	beta-Alanine metabolism	1	2.73922e-11	32	0	0	33	7931
mmu04215	Apoptosis - multiple species	1	2.73922e-11	32	0	0	33	7931
ko04136	Autophagy - other	1	2.73922e-11	32	0	0	33	7931
ko00020	Citrate cycle (TCA cycle)	1	2.73922e-11	32	0	0	33	7931
ko00030	Pentose phosphate pathway	1	2.73922e-11	32	0	0	33	7931
mmu04136	Autophagy - other	1	2.73922e-11	32	0	0	33	7931
mmu04961	Endocrine and other factor-regulated calcium reabsorption	1	2.74631e-11	54	0	0	33	7931
ko04961	Endocrine and other factor-regulated calcium reabsorption	1	2.74631e-11	54	0	0	33	7931
mmu04080	Neuroactive ligand-receptor interaction	1	2.75756e-11	285	0	0	33	7931
ko04080	Neuroactive ligand-receptor interaction	1	2.75756e-11	285	0	0	33	7931
mmu05031	Amphetamine addiction	1	2.78442e-11	67	0	0	33	7931
ko05031	Amphetamine addiction	1	2.78442e-11	67	0	0	33	7931
M00091	Phosphatidylcholine (PC) biosynthesis, PE => PC	1	2.8228e-11	1	0	0	33	7931
mmu_M00043	Thyroid hormone biosynthesis, tyrosine => triiodothyronine/thyroxine	1	2.8228e-11	1	0	0	33	7931
ko00472	D-Arginine and D-ornithine metabolism	1	2.8228e-11	1	0	0	33	7931
mmu00472	D-Arginine and D-ornithine metabolism	1	2.8228e-11	1	0	0	33	7931
M00043	Thyroid hormone biosynthesis, tyrosine => triiodothyronine/thyroxine	1	2.8228e-11	1	0	0	33	7931
mmu_M00091	Phosphatidylcholine (PC) biosynthesis, PE => PC	1	2.8228e-11	1	0	0	33	7931
mmu04919	Thyroid hormone signaling pathway	1	2.85591e-11	115	0	0	33	7931
mmu03420	Nucleotide excision repair	1	2.8791e-11	43	0	0	33	7931
mmu04962	Vasopressin-regulated water reabsorption	1	2.8791e-11	43	0	0	33	7931
ko04962	Vasopressin-regulated water reabsorption	1	2.8791e-11	43	0	0	33	7931
ko03420	Nucleotide excision repair	1	2.8791e-11	43	0	0	33	7931
ko04920	Adipocytokine signaling pathway	1	2.90022e-11	71	0	0	33	7931
ko04976	Bile secretion	1	2.90022e-11	71	0	0	33	7931
mmu04976	Bile secretion	1	2.90022e-11	71	0	0	33	7931
mmu05220	Chronic myeloid leukemia	1	2.90022e-11	71	0	0	33	7931
ko05220	Chronic myeloid leukemia	1	2.90022e-11	71	0	0	33	7931
mmu04920	Adipocytokine signaling pathway	1	2.90022e-11	71	0	0	33	7931
mmu05202	Transcriptional misregulation in cancer	1	2.93187e-11	174	0	0	33	7931
ko05202	Transcriptional misregulation in cancer	1	2.93187e-11	174	0	0	33	7931
M00073	N-glycan precursor trimming	1	2.94666e-11	6	0	0	33	7931
ko00232	Caffeine metabolism	1	2.94666e-11	6	0	0	33	7931
M00109	C21-Steroid hormone biosynthesis, progesterone => cortisol/cortisone	1	2.94666e-11	6	0	0	33	7931
mmu_M00085	Fatty acid biosynthesis, elongation, mitochondria	1	2.94666e-11	6	0	0	33	7931
mmu_M00109	C21-Steroid hormone biosynthesis, progesterone => cortisol/cortisone	1	2.94666e-11	6	0	0	33	7931
mmu_M00141	C1-unit interconversion, eukaryotes	1	2.94666e-11	6	0	0	33	7931
mmu_M00029	Urea cycle	1	2.94666e-11	6	0	0	33	7931
mmu_M00048	Inosine monophosphate biosynthesis, PRPP + glutamine => IMP	1	2.94666e-11	6	0	0	33	7931
mmu_M00395	Decapping complex	1	2.94666e-11	6	0	0	33	7931
mmu_M00285	MCM complex	1	2.94666e-11	6	0	0	33	7931
M00013	Malonate semialdehyde pathway, propanoyl-CoA => acetyl-CoA	1	2.94666e-11	6	0	0	33	7931
mmu_M00007	Pentose phosphate pathway, non-oxidative phase, fructose 6P => ribose 5P	1	2.94666e-11	6	0	0	33	7931
M00395	Decapping complex	1	2.94666e-11	6	0	0	33	7931
mmu_M00058	Glycosaminoglycan biosynthesis, chondroitin sulfate backbone	1	2.94666e-11	6	0	0	33	7931
M00029	Urea cycle	1	2.94666e-11	6	0	0	33	7931
mmu_M00090	Phosphatidylcholine (PC) biosynthesis, choline => PC	1	2.94666e-11	6	0	0	33	7931
mmu_M00047	Creatine pathway	1	2.94666e-11	6	0	0	33	7931
mmu_M00013	Malonate semialdehyde pathway, propanoyl-CoA => acetyl-CoA	1	2.94666e-11	6	0	0	33	7931
M00090	Phosphatidylcholine (PC) biosynthesis, choline => PC	1	2.94666e-11	6	0	0	33	7931
M00141	C1-unit interconversion, eukaryotes	1	2.94666e-11	6	0	0	33	7931
M00284	Origin recognition complex	1	2.94666e-11	6	0	0	33	7931
M00048	Inosine monophosphate biosynthesis, PRPP + glutamine => IMP	1	2.94666e-11	6	0	0	33	7931
ko00440	Phosphonate and phosphinate metabolism	1	2.94666e-11	6	0	0	33	7931
M00058	Glycosaminoglycan biosynthesis, chondroitin sulfate backbone	1	2.94666e-11	6	0	0	33	7931
M00007	Pentose phosphate pathway, non-oxidative phase, fructose 6P => ribose 5P	1	2.94666e-11	6	0	0	33	7931
M00047	Creatine pathway	1	2.94666e-11	6	0	0	33	7931
M00085	Fatty acid biosynthesis, elongation, mitochondria	1	2.94666e-11	6	0	0	33	7931
mmu_M00073	N-glycan precursor trimming	1	2.94666e-11	6	0	0	33	7931
M00285	MCM complex	1	2.94666e-11	6	0	0	33	7931
mmu_M00284	Origin recognition complex	1	2.94666e-11	6	0	0	33	7931
mmu00440	Phosphonate and phosphinate metabolism	1	2.94666e-11	6	0	0	33	7931
mmu00232	Caffeine metabolism	1	2.94666e-11	6	0	0	33	7931
mmu00562	Inositol phosphate metabolism	1	2.94926e-11	70	0	0	33	7931
ko00562	Inositol phosphate metabolism	1	2.94926e-11	70	0	0	33	7931
ko04662	B cell receptor signaling pathway	1	2.94926e-11	70	0	0	33	7931
mmu04662	B cell receptor signaling pathway	1	2.94926e-11	70	0	0	33	7931
ko04971	Gastric acid secretion	1	2.97424e-11	74	0	0	33	7931
mmu04971	Gastric acid secretion	1	2.97424e-11	74	0	0	33	7931
mmu00330	Arginine and proline metabolism	1	2.9791e-11	49	0	0	33	7931
ko00330	Arginine and proline metabolism	1	2.9791e-11	49	0	0	33	7931
ko04330	Notch signaling pathway	1	2.9791e-11	49	0	0	33	7931
mmu04330	Notch signaling pathway	1	2.9791e-11	49	0	0	33	7931
ko00071	Fatty acid degradation	1	2.9791e-11	49	0	0	33	7931
mmu05144	Malaria	1	2.9791e-11	49	0	0	33	7931
ko05144	Malaria	1	2.9791e-11	49	0	0	33	7931
mmu00071	Fatty acid degradation	1	2.9791e-11	49	0	0	33	7931
ko00270	Cysteine and methionine metabolism	1	2.98531e-11	46	0	0	33	7931
ko02010	ABC transporters	1	2.98531e-11	46	0	0	33	7931
mmu00270	Cysteine and methionine metabolism	1	2.98531e-11	46	0	0	33	7931
mmu02010	ABC transporters	1	2.98531e-11	46	0	0	33	7931
ko05321	Inflammatory bowel disease (IBD)	1	3.02739e-11	59	0	0	33	7931
mmu05321	Inflammatory bowel disease (IBD)	1	3.02739e-11	59	0	0	33	7931
ko00561	Glycerolipid metabolism	1	3.02739e-11	59	0	0	33	7931
mmu00561	Glycerolipid metabolism	1	3.02739e-11	59	0	0	33	7931
mmu05164	Influenza A	1	3.0335e-11	168	0	0	33	7931
ko05164	Influenza A	1	3.0335e-11	168	0	0	33	7931
ko04015	Rap1 signaling pathway	1	3.06979e-11	213	0	0	33	7931
mmu04015	Rap1 signaling pathway	1	3.06979e-11	213	0	0	33	7931
mmu05323	Rheumatoid arthritis	1	3.0786e-11	82	0	0	33	7931
ko05323	Rheumatoid arthritis	1	3.0786e-11	82	0	0	33	7931
mmu04371	Apelin signaling pathway	1	3.08701e-11	137	0	0	33	7931
mmu00564	Glycerophospholipid metabolism	1	3.09984e-11	94	0	0	33	7931
ko00564	Glycerophospholipid metabolism	1	3.09984e-11	94	0	0	33	7931
mmu04726	Serotonergic synapse	1	3.12885e-11	131	0	0	33	7931
ko04020	Calcium signaling pathway	1	3.16285e-11	182	0	0	33	7931
mmu04020	Calcium signaling pathway	1	3.16285e-11	182	0	0	33	7931
ko04064	NF-kappa B signaling pathway	1	3.23764e-11	98	0	0	33	7931
mmu04064	NF-kappa B signaling pathway	1	3.23764e-11	98	0	0	33	7931
mmu00600	Sphingolipid metabolism	1	3.27269e-11	48	0	0	33	7931
ko00600	Sphingolipid metabolism	1	3.27269e-11	48	0	0	33	7931
ko04930	Type II diabetes mellitus	1	3.27269e-11	48	0	0	33	7931
mmu04930	Type II diabetes mellitus	1	3.27269e-11	48	0	0	33	7931
mmu05030	Cocaine addiction	1	3.27269e-11	48	0	0	33	7931
ko05030	Cocaine addiction	1	3.27269e-11	48	0	0	33	7931
mmu04725	Cholinergic synapse	1	3.28658e-11	112	0	0	33	7931
mmu05322	Systemic lupus erythematosus	1	3.40063e-11	139	0	0	33	7931
mmu04910	Insulin signaling pathway	1	3.40063e-11	139	0	0	33	7931
ko05322	Systemic lupus erythematosus	1	3.40063e-11	139	0	0	33	7931
ko04910	Insulin signaling pathway	1	3.40063e-11	139	0	0	33	7931
mmu04071	Sphingolipid signaling pathway	1	3.48397e-11	120	0	0	33	7931
ko04071	Sphingolipid signaling pathway	1	3.48397e-11	120	0	0	33	7931
mmu05231	Choline metabolism in cancer	1	3.52783e-11	99	0	0	33	7931
ko04620	Toll-like receptor signaling pathway	1	3.52783e-11	99	0	0	33	7931
mmu04620	Toll-like receptor signaling pathway	1	3.52783e-11	99	0	0	33	7931
ko05231	Choline metabolism in cancer	1	3.52783e-11	99	0	0	33	7931
mmu05414	Dilated cardiomyopathy	1	3.57084e-11	88	0	0	33	7931
ko05414	Dilated cardiomyopathy	1	3.57084e-11	88	0	0	33	7931
mmu04721	Synaptic vesicle cycle	1	3.57292e-11	62	0	0	33	7931
ko04213	Longevity regulating pathway - multiple species	1	3.57292e-11	62	0	0	33	7931
mmu05210	Colorectal cancer	1	3.57292e-11	62	0	0	33	7931
ko05210	Colorectal cancer	1	3.57292e-11	62	0	0	33	7931
ko04721	Synaptic vesicle cycle	1	3.57292e-11	62	0	0	33	7931
mmu04213	Longevity regulating pathway - multiple species	1	3.57292e-11	62	0	0	33	7931
mmu04750	Inflammatory mediator regulation of TRP channels	1	3.62583e-11	124	0	0	33	7931
ko04750	Inflammatory mediator regulation of TRP channels	1	3.62583e-11	124	0	0	33	7931
mmu03410	Base excision repair	1	3.6308e-11	33	0	0	33	7931
ko03410	Base excision repair	1	3.6308e-11	33	0	0	33	7931
ko04130	SNARE interactions in vesicular transport	1	3.6308e-11	33	0	0	33	7931
mmu04130	SNARE interactions in vesicular transport	1	3.6308e-11	33	0	0	33	7931
mmu00770	Pantothenate and CoA biosynthesis	1	3.65746e-11	18	0	0	33	7931
mmu00511	Other glycan degradation	1	3.65746e-11	18	0	0	33	7931
ko00770	Pantothenate and CoA biosynthesis	1	3.65746e-11	18	0	0	33	7931
ko00511	Other glycan degradation	1	3.65746e-11	18	0	0	33	7931
ko04730	Long-term depression	1	3.66e-11	60	0	0	33	7931
mmu04730	Long-term depression	1	3.66e-11	60	0	0	33	7931
ko05160	Hepatitis C	1	3.77589e-11	134	0	0	33	7931
mmu05160	Hepatitis C	1	3.77589e-11	134	0	0	33	7931
ko05206	MicroRNAs in cancer	1	3.83489e-11	279	0	0	33	7931
mmu05206	MicroRNAs in cancer	1	3.83489e-11	279	0	0	33	7931
mmu04072	Phospholipase D signaling pathway	1	3.86845e-11	146	0	0	33	7931
ko04072	Phospholipase D signaling pathway	1	3.86845e-11	146	0	0	33	7931
mmu05222	Small cell lung cancer	1	3.88709e-11	83	0	0	33	7931
mmu04512	ECM-receptor interaction	1	3.88709e-11	83	0	0	33	7931
ko05222	Small cell lung cancer	1	3.88709e-11	83	0	0	33	7931
mmu04146	Peroxisome	1	3.88709e-11	83	0	0	33	7931
ko04146	Peroxisome	1	3.88709e-11	83	0	0	33	7931
ko04512	ECM-receptor interaction	1	3.88709e-11	83	0	0	33	7931
ko04912	GnRH signaling pathway	1	3.89159e-11	89	0	0	33	7931
ko00830	Retinol metabolism	1	3.89159e-11	89	0	0	33	7931
mmu00830	Retinol metabolism	1	3.89159e-11	89	0	0	33	7931
mmu04912	GnRH signaling pathway	1	3.89159e-11	89	0	0	33	7931
mmu00590	Arachidonic acid metabolism	1	3.89159e-11	89	0	0	33	7931
ko00590	Arachidonic acid metabolism	1	3.89159e-11	89	0	0	33	7931
ko05166	HTLV-I infection	1	3.99017e-11	281	0	0	33	7931
mmu05166	HTLV-I infection	1	3.99017e-11	281	0	0	33	7931
mmu_M00177	Ribosome, eukaryotes	1	4.02572e-11	90	0	0	33	7931
ko04974	Protein digestion and absorption	1	4.02572e-11	90	0	0	33	7931
mmu04211	Longevity regulating pathway	1	4.02572e-11	90	0	0	33	7931
M00177	Ribosome, eukaryotes	1	4.02572e-11	90	0	0	33	7931
mmu04974	Protein digestion and absorption	1	4.02572e-11	90	0	0	33	7931
ko04921	Oxytocin signaling pathway	1	4.03285e-11	152	0	0	33	7931
mmu04921	Oxytocin signaling pathway	1	4.03285e-11	152	0	0	33	7931
mmu05332	Graft-versus-host disease	1	4.19635e-11	63	0	0	33	7931
ko05332	Graft-versus-host disease	1	4.19635e-11	63	0	0	33	7931
mmu04137	Mitophagy - animal	1	4.19635e-11	63	0	0	33	7931
ko04137	Mitophagy - animal	1	4.19635e-11	63	0	0	33	7931
mmu04740	Olfactory transduction	1	5.23231e-11	1114	0	0	33	7931
ko04740	Olfactory transduction	1	5.23231e-11	1114	0	0	33	7931

## Sheet: Cluster3
Dataset EV4. Gene ontology enrichment analyses of genes in five clusters.
Gene ontology of cluster 3
TermID	Term	Enrichment	logP	Genes in Term	Target Genes in Term	Fraction of Targets in Term	Total Target Genes	Total Genes	Gene Symbols
mmu00564	Glycerophospholipid metabolism	0.00183706	-6.29959	94	3	0.142857	21	7931	Agpat4,Dgkb,Gpcpd1
ko00564	Glycerophospholipid metabolism	0.00183706	-6.29959	94	3	0.142857	21	7931	Agpat4,Dgkb,Gpcpd1
ko05033	Nicotine addiction	0.00490241	-5.31803	40	2	0.0952381	21	7931	Gria2,Gria1
mmu05033	Nicotine addiction	0.00490241	-5.31803	40	2	0.0952381	21	7931	Gria2,Gria1
mmu04962	Vasopressin-regulated water reabsorption	0.00564844	-5.17638	43	2	0.0952381	21	7931	Dync1i2,Rab11a
ko04962	Vasopressin-regulated water reabsorption	0.00564844	-5.17638	43	2	0.0952381	21	7931	Dync1i2,Rab11a
mmu05014	Amyotrophic lateral sclerosis (ALS)	0.00817647	-4.80649	52	2	0.0952381	21	7931	Gria2,Gria1
ko05014	Amyotrophic lateral sclerosis (ALS)	0.00817647	-4.80649	52	2	0.0952381	21	7931	Gria2,Gria1
ko00561	Glycerolipid metabolism	0.0104337	-4.56271	59	2	0.0952381	21	7931	Agpat4,Dgkb
mmu00561	Glycerolipid metabolism	0.0104337	-4.56271	59	2	0.0952381	21	7931	Agpat4,Dgkb
mmu_M00690	MAPK (ERK5) signaling	0.0105513	-4.5515	4	1	0.047619	21	7931	Map3k3
M00690	MAPK (ERK5) signaling	0.0105513	-4.5515	4	1	0.047619	21	7931	Map3k3
ko04730	Long-term depression	0.0107764	-4.5304	60	2	0.0952381	21	7931	Gria2,Gria1
mmu04730	Long-term depression	0.0107764	-4.5304	60	2	0.0952381	21	7931	Gria2,Gria1
mmu04720	Long-term potentiation	0.0129357	-4.34777	66	2	0.0952381	21	7931	Gria2,Gria1
ko04720	Long-term potentiation	0.0129357	-4.34777	66	2	0.0952381	21	7931	Gria2,Gria1
M00006	Pentose phosphate pathway, oxidative phase, glucose 6P => ribulose 5P	0.0131726	-4.32962	5	1	0.047619	21	7931	Pgd
mmu_M00006	Pentose phosphate pathway, oxidative phase, glucose 6P => ribulose 5P	0.0131726	-4.32962	5	1	0.047619	21	7931	Pgd
mmu05031	Amphetamine addiction	0.0133125	-4.31905	67	2	0.0952381	21	7931	Gria2,Gria1
ko05031	Amphetamine addiction	0.0133125	-4.31905	67	2	0.0952381	21	7931	Gria2,Gria1
mmu05132	Salmonella infection	0.0177684	-4.03033	78	2	0.0952381	21	7931	Dync1i2,Ccl4
ko05132	Salmonella infection	0.0177684	-4.03033	78	2	0.0952381	21	7931	Dync1i2,Ccl4
mmu04713	Circadian entrainment	0.0267324	-3.62188	97	2	0.0952381	21	7931	Gria2,Gria1
ko04713	Circadian entrainment	0.0267324	-3.62188	97	2	0.0952381	21	7931	Gria2,Gria1
mmu05231	Choline metabolism in cancer	0.0277641	-3.58401	99	2	0.0952381	21	7931	Dgkb,Gpcpd1
ko05231	Choline metabolism in cancer	0.0277641	-3.58401	99	2	0.0952381	21	7931	Dgkb,Gpcpd1
ko04723	Retrograde endocannabinoid signaling	0.0288118	-3.54697	101	2	0.0952381	21	7931	Gria2,Gria1
mmu04723	Retrograde endocannabinoid signaling	0.0288118	-3.54697	101	2	0.0952381	21	7931	Gria2,Gria1
mmu_M00004	Pentose phosphate pathway (Pentose phosphate cycle)	0.0313368	-3.46296	12	1	0.047619	21	7931	Pgd
M00004	Pentose phosphate pathway (Pentose phosphate cycle)	0.0313368	-3.46296	12	1	0.047619	21	7931	Pgd
ko04060	Cytokine-cytokine receptor interaction	0.0317406	-3.45016	266	3	0.142857	21	7931	Cxcr4,Il1rap,Ccl4
mmu04060	Cytokine-cytokine receptor interaction	0.0317406	-3.45016	266	3	0.142857	21	7931	Cxcr4,Il1rap,Ccl4
ko04724	Glutamatergic synapse	0.0354251	-3.34034	113	2	0.0952381	21	7931	Gria2,Gria1
mmu04724	Glutamatergic synapse	0.0354251	-3.34034	113	2	0.0952381	21	7931	Gria2,Gria1
M00089	Triacylglycerol biosynthesis	0.0415729	-3.18031	16	1	0.047619	21	7931	Agpat4
mmu_M00089	Triacylglycerol biosynthesis	0.0415729	-3.18031	16	1	0.047619	21	7931	Agpat4
M00682	Notch signaling	0.0441158	-3.12094	17	1	0.047619	21	7931	Aph1c
mmu_M00682	Notch signaling	0.0441158	-3.12094	17	1	0.047619	21	7931	Aph1c
ko04728	Dopaminergic synapse	0.0456986	-3.08569	130	2	0.0952381	21	7931	Gria2,Gria1
mmu04728	Dopaminergic synapse	0.0456986	-3.08569	130	2	0.0952381	21	7931	Gria2,Gria1
mmu_M00688	MAPK (JNK) signaling	0.0542233	-2.91465	21	1	0.047619	21	7931	Map3k3
M00688	MAPK (JNK) signaling	0.0542233	-2.91465	21	1	0.047619	21	7931	Map3k3
mmu04072	Phospholipase D signaling pathway	0.0562541	-2.87788	146	2	0.0952381	21	7931	Agpat4,Dgkb
ko04072	Phospholipase D signaling pathway	0.0562541	-2.87788	146	2	0.0952381	21	7931	Agpat4,Dgkb
M00689	MAPK (p38) signaling	0.0567342	-2.86938	22	1	0.047619	21	7931	Map3k3
mmu_M00689	MAPK (p38) signaling	0.0567342	-2.86938	22	1	0.047619	21	7931	Map3k3
mmu04360	Axon guidance	0.0773135	-2.55989	175	2	0.0952381	21	7931	Cxcr4,Ssh2
ko04360	Axon guidance	0.0773135	-2.55989	175	2	0.0952381	21	7931	Cxcr4,Ssh2
mmu00030	Pentose phosphate pathway	0.0814966	-2.50719	32	1	0.047619	21	7931	Pgd
ko00030	Pentose phosphate pathway	0.0814966	-2.50719	32	1	0.047619	21	7931	Pgd
mmu04062	Chemokine signaling pathway	0.0866693	-2.44566	187	2	0.0952381	21	7931	Cxcr4,Ccl4
ko04062	Chemokine signaling pathway	0.0866693	-2.44566	187	2	0.0952381	21	7931	Cxcr4,Ccl4
mmu_M00355	Spliceosome, 35S U5-snRNP	0.0888037	-2.42133	35	1	0.047619	21	7931	Syf2
M00355	Spliceosome, 35S U5-snRNP	0.0888037	-2.42133	35	1	0.047619	21	7931	Syf2
ko04024	cAMP signaling pathway	0.0939058	-2.36546	196	2	0.0952381	21	7931	Gria2,Gria1
mmu04024	cAMP signaling pathway	0.0939058	-2.36546	196	2	0.0952381	21	7931	Gria2,Gria1
mmu04672	Intestinal immune network for IgA production	0.105639	-2.24773	42	1	0.047619	21	7931	Cxcr4
ko04672	Intestinal immune network for IgA production	0.105639	-2.24773	42	1	0.047619	21	7931	Cxcr4
mmu05030	Cocaine addiction	0.119833	-2.12165	48	1	0.047619	21	7931	Gria2
ko05030	Cocaine addiction	0.119833	-2.12165	48	1	0.047619	21	7931	Gria2
ko04330	Notch signaling pathway	0.122178	-2.10228	49	1	0.047619	21	7931	Aph1c
mmu04330	Notch signaling pathway	0.122178	-2.10228	49	1	0.047619	21	7931	Aph1c
mmu04961	Endocrine and other factor-regulated calcium reabsorption	0.133813	-2.01131	54	1	0.047619	21	7931	Rab11a
ko04961	Endocrine and other factor-regulated calcium reabsorption	0.133813	-2.01131	54	1	0.047619	21	7931	Rab11a
mmu00480	Glutathione metabolism	0.143015	-1.94481	58	1	0.047619	21	7931	Pgd
ko00480	Glutathione metabolism	0.143015	-1.94481	58	1	0.047619	21	7931	Pgd
mmu04623	Cytosolic DNA-sensing pathway	0.149855	-1.89809	61	1	0.047619	21	7931	Ccl4
ko04623	Cytosolic DNA-sensing pathway	0.149855	-1.89809	61	1	0.047619	21	7931	Ccl4
ko04144	Endocytosis	0.172256	-1.75877	284	2	0.0952381	21	7931	Cxcr4,Rab11a
mmu04144	Endocytosis	0.172256	-1.75877	284	2	0.0952381	21	7931	Cxcr4,Rab11a
ko04976	Bile secretion	0.172282	-1.75862	71	1	0.047619	21	7931	Slc10a2
mmu04976	Bile secretion	0.172282	-1.75862	71	1	0.047619	21	7931	Slc10a2
mmu04080	Neuroactive ligand-receptor interaction	0.173206	-1.75327	285	2	0.0952381	21	7931	Gria2,Gria1
ko04080	Neuroactive ligand-receptor interaction	0.173206	-1.75327	285	2	0.0952381	21	7931	Gria2,Gria1
mmu04918	Thyroid hormone synthesis	0.176699	-1.73331	73	1	0.047619	21	7931	Tg
ko04918	Thyroid hormone synthesis	0.176699	-1.73331	73	1	0.047619	21	7931	Tg
ko05320	Autoimmune thyroid disease	0.183283	-1.69672	76	1	0.047619	21	7931	Tg
mmu05320	Autoimmune thyroid disease	0.183283	-1.69672	76	1	0.047619	21	7931	Tg
ko04912	GnRH signaling pathway	0.211238	-1.55477	89	1	0.047619	21	7931	Map3k3
mmu04912	GnRH signaling pathway	0.211238	-1.55477	89	1	0.047619	21	7931	Map3k3
mmu04070	Phosphatidylinositol signaling system	0.225911	-1.48761	96	1	0.047619	21	7931	Dgkb
ko04070	Phosphatidylinositol signaling system	0.225911	-1.48761	96	1	0.047619	21	7931	Dgkb
ko04064	NF-kappa B signaling pathway	0.230055	-1.46944	98	1	0.047619	21	7931	Ccl4
mmu04064	NF-kappa B signaling pathway	0.230055	-1.46944	98	1	0.047619	21	7931	Ccl4
ko04620	Toll-like receptor signaling pathway	0.232119	-1.4605	99	1	0.047619	21	7931	Ccl4
mmu04620	Toll-like receptor signaling pathway	0.232119	-1.4605	99	1	0.047619	21	7931	Ccl4
ko04922	Glucagon signaling pathway	0.236232	-1.44294	101	1	0.047619	21	7931	Phkg2
mmu04922	Glucagon signaling pathway	0.236232	-1.44294	101	1	0.047619	21	7931	Phkg2
ko04659	Th17 cell differentiation	0.23828	-1.43431	102	1	0.047619	21	7931	Il1rap
mmu04659	Th17 cell differentiation	0.23828	-1.43431	102	1	0.047619	21	7931	Il1rap
ko04972	Pancreatic secretion	0.240324	-1.42577	103	1	0.047619	21	7931	Rab11a
mmu04972	Pancreatic secretion	0.240324	-1.42577	103	1	0.047619	21	7931	Rab11a
ko04670	Leukocyte transendothelial migration	0.266415	-1.3227	116	1	0.047619	21	7931	Cxcr4
mmu04670	Leukocyte transendothelial migration	0.266415	-1.3227	116	1	0.047619	21	7931	Cxcr4
mmu01200	Carbon metabolism	0.268386	-1.31533	117	1	0.047619	21	7931	Pgd
ko01200	Carbon metabolism	0.268386	-1.31533	117	1	0.047619	21	7931	Pgd
ko04722	Neurotrophin signaling pathway	0.27622	-1.28656	121	1	0.047619	21	7931	Map3k3
mmu04722	Neurotrophin signaling pathway	0.27622	-1.28656	121	1	0.047619	21	7931	Map3k3
mmu04142	Lysosome	0.280108	-1.27258	123	1	0.047619	21	7931	Ap4s1
ko04142	Lysosome	0.280108	-1.27258	123	1	0.047619	21	7931	Ap4s1
mmu04750	Inflammatory mediator regulation of TRP channels	0.282044	-1.26569	124	1	0.047619	21	7931	Il1rap
ko04750	Inflammatory mediator regulation of TRP channels	0.282044	-1.26569	124	1	0.047619	21	7931	Il1rap
ko03040	Spliceosome	0.295459	-1.21923	131	1	0.047619	21	7931	Syf2
mmu03040	Spliceosome	0.295459	-1.21923	131	1	0.047619	21	7931	Syf2
mmu04910	Insulin signaling pathway	0.310498	-1.16958	139	1	0.047619	21	7931	Phkg2
ko04910	Insulin signaling pathway	0.310498	-1.16958	139	1	0.047619	21	7931	Phkg2
mmu05010	Alzheimer's disease	0.357292	-1.0292	165	1	0.047619	21	7931	Aph1c
ko05010	Alzheimer's disease	0.357292	-1.0292	165	1	0.047619	21	7931	Aph1c
mmu04621	NOD-like receptor signaling pathway	0.364217	-1.01	169	1	0.047619	21	7931	Nlrp12
ko04621	NOD-like receptor signaling pathway	0.364217	-1.01	169	1	0.047619	21	7931	Nlrp12
ko00230	Purine metabolism	0.372774	-0.986784	174	1	0.047619	21	7931	Gda
mmu00230	Purine metabolism	0.372774	-0.986784	174	1	0.047619	21	7931	Gda
ko04145	Phagosome	0.37954	-0.968796	178	1	0.047619	21	7931	Dync1i2
mmu04145	Phagosome	0.37954	-0.968796	178	1	0.047619	21	7931	Dync1i2
ko04020	Calcium signaling pathway	0.386236	-0.951307	182	1	0.047619	21	7931	Phkg2
mmu04020	Calcium signaling pathway	0.386236	-0.951307	182	1	0.047619	21	7931	Phkg2
ko04810	Regulation of actin cytoskeleton	0.435849	-0.83046	213	1	0.047619	21	7931	Ssh2
mmu04810	Regulation of actin cytoskeleton	0.435849	-0.83046	213	1	0.047619	21	7931	Ssh2
mmu01100	Metabolic pathways	0.453042	-0.791771	1290	4	0.190476	21	7931	Agpat4,Dgkb,Pgd,Gda
mmu04010	MAPK signaling pathway	0.492854	-0.707542	252	1	0.047619	21	7931	Map3k3
ko04010	MAPK signaling pathway	0.492854	-0.707542	252	1	0.047619	21	7931	Map3k3
ko05166	HTLV-I infection	0.53164	-0.631789	281	1	0.047619	21	7931	Map3k3
mmu05166	HTLV-I infection	0.53164	-0.631789	281	1	0.047619	21	7931	Map3k3
mmu05200	Pathways in cancer	0.654607	-0.423721	391	1	0.047619	21	7931	Cxcr4
mmu_M00129	Ascorbate biosynthesis, animals, glucose-1P => ascorbate	1	-1.60612e-11	24	0	0	21	7931
mmu_M00160	V-type ATPase, eukaryotes	1	-1.60612e-11	24	0	0	21	7931
mmu04977	Vitamin digestion and absorption	1	-1.60612e-11	24	0	0	21	7931
M00009	Citrate cycle (TCA cycle, Krebs cycle)	1	-1.60612e-11	24	0	0	21	7931
mmu_M00009	Citrate cycle (TCA cycle, Krebs cycle)	1	-1.60612e-11	24	0	0	21	7931
M00129	Ascorbate biosynthesis, animals, glucose-1P => ascorbate	1	-1.60612e-11	24	0	0	21	7931
ko00534	Glycosaminoglycan biosynthesis - heparan sulfate / heparin	1	-1.60612e-11	24	0	0	21	7931
M00056	O-glycan biosynthesis, mucin type core	1	-1.60612e-11	24	0	0	21	7931
mmu00534	Glycosaminoglycan biosynthesis - heparan sulfate / heparin	1	-1.60612e-11	24	0	0	21	7931
mmu05310	Asthma	1	-1.60612e-11	24	0	0	21	7931
M00160	V-type ATPase, eukaryotes	1	-1.60612e-11	24	0	0	21	7931
mmu_M00056	O-glycan biosynthesis, mucin type core	1	-1.60612e-11	24	0	0	21	7931
ko05310	Asthma	1	-1.60612e-11	24	0	0	21	7931
ko04977	Vitamin digestion and absorption	1	-1.60612e-11	24	0	0	21	7931
ko04970	Salivary secretion	1	-1.26985e-11	78	0	0	21	7931
mmu04970	Salivary secretion	1	-1.26985e-11	78	0	0	21	7931
ko04660	T cell receptor signaling pathway	1	-1.08755e-11	103	0	0	21	7931
mmu04660	T cell receptor signaling pathway	1	-1.08755e-11	103	0	0	21	7931
mmu04611	Platelet activation	1	-1.06791e-11	122	0	0	21	7931
mmu04114	Oocyte meiosis	1	-9.26604e-12	113	0	0	21	7931
ko04114	Oocyte meiosis	1	-9.26604e-12	113	0	0	21	7931
ko05169	Epstein-Barr virus infection	1	-8.65636e-12	214	0	0	21	7931
mmu05169	Epstein-Barr virus infection	1	-8.65636e-12	214	0	0	21	7931
mmu_M00001	Glycolysis (Embden-Meyerhof pathway), glucose => pyruvate	1	-8.53841e-12	26	0	0	21	7931
ko04320	Dorso-ventral axis formation	1	-8.53841e-12	26	0	0	21	7931
mmu00601	Glycosphingolipid biosynthesis - lacto and neolacto series	1	-8.53841e-12	26	0	0	21	7931
mmu04320	Dorso-ventral axis formation	1	-8.53841e-12	26	0	0	21	7931
ko00601	Glycosphingolipid biosynthesis - lacto and neolacto series	1	-8.53841e-12	26	0	0	21	7931
M00014	Glucuronate pathway (uronate pathway)	1	-8.53841e-12	26	0	0	21	7931
M00001	Glycolysis (Embden-Meyerhof pathway), glucose => pyruvate	1	-8.53841e-12	26	0	0	21	7931
mmu_M00014	Glucuronate pathway (uronate pathway)	1	-8.53841e-12	26	0	0	21	7931
mmu04392	Hippo signaling pathway -multiple species	1	-8.53841e-12	26	0	0	21	7931
ko04392	Hippo signaling pathway -multiple species	1	-8.53841e-12	26	0	0	21	7931
ko00515	Mannose type O-glycan biosynthesis	1	-6.93768e-12	23	0	0	21	7931
mmu00515	Mannose type O-glycan biosynthesis	1	-6.93768e-12	23	0	0	21	7931
M00037	Melatonin biosynthesis, tryptophan => serotonin => melatonin	1	-6.69804e-12	4	0	0	21	7931
mmu_M00015	Proline biosynthesis, glutamate => proline	1	-6.69804e-12	4	0	0	21	7931
M00632	Galactose degradation, Leloir pathway, galactose => alpha-D-glucose-1P	1	-6.69804e-12	4	0	0	21	7931
mmu00290	Valine, leucine and isoleucine biosynthesis	1	-6.69804e-12	4	0	0	21	7931
mmu_M00263	DNA polymerase epsilon complex	1	-6.69804e-12	4	0	0	21	7931
mmu_M00262	DNA polymerase delta complex	1	-6.69804e-12	4	0	0	21	7931
mmu_M00401	Sec61 complex	1	-6.69804e-12	4	0	0	21	7931
M00402	Translocon-associated protein (TRAP) complex	1	-6.69804e-12	4	0	0	21	7931
mmu_M00685	Apoptotic machinery	1	-6.69804e-12	4	0	0	21	7931
M00393	TRAMP complex	1	-6.69804e-12	4	0	0	21	7931
mmu_M00286	GINS complex	1	-6.69804e-12	4	0	0	21	7931
mmu_M00037	Melatonin biosynthesis, tryptophan => serotonin => melatonin	1	-6.69804e-12	4	0	0	21	7931
mmu_M00261	DNA polymerase alpha / primase complex	1	-6.69804e-12	4	0	0	21	7931
M00401	Sec61 complex	1	-6.69804e-12	4	0	0	21	7931
mmu_M00070	Glycosphingolipid biosynthesis, lacto-series, LacCer => Lc4Cer	1	-6.69804e-12	4	0	0	21	7931
mmu_M00133	Polyamine biosynthesis, arginine => agmatine => putrescine => spermidine	1	-6.69804e-12	4	0	0	21	7931
M00381	SCF-SKP2 complex	1	-6.69804e-12	4	0	0	21	7931
M00015	Proline biosynthesis, glutamate => proline	1	-6.69804e-12	4	0	0	21	7931
mmu_M00148	Succinate dehydrogenase (ubiquinone)	1	-6.69804e-12	4	0	0	21	7931
mmu_M00393	TRAMP complex	1	-6.69804e-12	4	0	0	21	7931
mmu_M00387	SCF-FBW7 complex	1	-6.69804e-12	4	0	0	21	7931
M00261	DNA polymerase alpha / primase complex	1	-6.69804e-12	4	0	0	21	7931
mmu_M00402	Translocon-associated protein (TRAP) complex	1	-6.69804e-12	4	0	0	21	7931
mmu_M00027	GABA (gamma-Aminobutyrate) shunt	1	-6.69804e-12	4	0	0	21	7931
M00070	Glycosphingolipid biosynthesis, lacto-series, LacCer => Lc4Cer	1	-6.69804e-12	4	0	0	21	7931
M00384	Cul3-SPOP complex	1	-6.69804e-12	4	0	0	21	7931
mmu_M00741	Propanoyl-CoA metabolism, propanoyl-CoA => succinyl-CoA	1	-6.69804e-12	4	0	0	21	7931
ko00290	Valine, leucine and isoleucine biosynthesis	1	-6.69804e-12	4	0	0	21	7931
M00263	DNA polymerase epsilon complex	1	-6.69804e-12	4	0	0	21	7931
M00027	GABA (gamma-Aminobutyrate) shunt	1	-6.69804e-12	4	0	0	21	7931
M00741	Propanoyl-CoA metabolism, propanoyl-CoA => succinyl-CoA	1	-6.69804e-12	4	0	0	21	7931
mmu_M00005	PRPP biosynthesis, ribose 5P => PRPP	1	-6.69804e-12	4	0	0	21	7931
M00387	SCF-FBW7 complex	1	-6.69804e-12	4	0	0	21	7931
mmu_M00390	Exosome, archaea	1	-6.69804e-12	4	0	0	21	7931
M00133	Polyamine biosynthesis, arginine => agmatine => putrescine => spermidine	1	-6.69804e-12	4	0	0	21	7931
M00262	DNA polymerase delta complex	1	-6.69804e-12	4	0	0	21	7931
mmu_M00425	H/ACA ribonucleoprotein complex	1	-6.69804e-12	4	0	0	21	7931
M00005	PRPP biosynthesis, ribose 5P => PRPP	1	-6.69804e-12	4	0	0	21	7931
M00148	Succinate dehydrogenase (ubiquinone)	1	-6.69804e-12	4	0	0	21	7931
mmu_M00134	Polyamine biosynthesis, arginine => ornithine => putrescine	1	-6.69804e-12	4	0	0	21	7931
mmu_M00632	Galactose degradation, Leloir pathway, galactose => alpha-D-glucose-1P	1	-6.69804e-12	4	0	0	21	7931
M00134	Polyamine biosynthesis, arginine => ornithine => putrescine	1	-6.69804e-12	4	0	0	21	7931
M00286	GINS complex	1	-6.69804e-12	4	0	0	21	7931
M00425	H/ACA ribonucleoprotein complex	1	-6.69804e-12	4	0	0	21	7931
M00685	Apoptotic machinery	1	-6.69804e-12	4	0	0	21	7931
mmu_M00381	SCF-SKP2 complex	1	-6.69804e-12	4	0	0	21	7931
mmu_M00384	Cul3-SPOP complex	1	-6.69804e-12	4	0	0	21	7931
M00390	Exosome, archaea	1	-6.69804e-12	4	0	0	21	7931
mmu05218	Melanoma	1	-6.48081e-12	69	0	0	21	7931
ko05218	Melanoma	1	-6.48081e-12	69	0	0	21	7931
ko05152	Tuberculosis	1	-6.43978e-12	177	0	0	21	7931
mmu05152	Tuberculosis	1	-6.43978e-12	177	0	0	21	7931
ko04640	Hematopoietic cell lineage	1	-6.36798e-12	93	0	0	21	7931
mmu04640	Hematopoietic cell lineage	1	-6.36798e-12	93	0	0	21	7931
ko05204	Chemical carcinogenesis	1	-6.36798e-12	93	0	0	21	7931
ko01522	Endocrine resistance	1	-6.36798e-12	93	0	0	21	7931
mmu05204	Chemical carcinogenesis	1	-6.36798e-12	93	0	0	21	7931
mmu01522	Endocrine resistance	1	-6.36798e-12	93	0	0	21	7931
mmu04216	Ferroptosis	1	-6.32498e-12	40	0	0	21	7931
ko04216	Ferroptosis	1	-6.32498e-12	40	0	0	21	7931
mmu00260	Glycine, serine and threonine metabolism	1	-6.32498e-12	40	0	0	21	7931
ko00260	Glycine, serine and threonine metabolism	1	-6.32498e-12	40	0	0	21	7931
ko04975	Fat digestion and absorption	1	-6.32498e-12	40	0	0	21	7931
mmu04975	Fat digestion and absorption	1	-6.32498e-12	40	0	0	21	7931
ko04120	Ubiquitin mediated proteolysis	1	-5.37021e-12	138	0	0	21	7931
mmu04120	Ubiquitin mediated proteolysis	1	-5.37021e-12	138	0	0	21	7931
ko04932	Non-alcoholic fatty liver disease (NAFLD)	1	-4.71996e-12	144	0	0	21	7931
ko05224	Breast cancer	1	-4.71996e-12	144	0	0	21	7931
mmu04932	Non-alcoholic fatty liver disease (NAFLD)	1	-4.71996e-12	144	0	0	21	7931
ko04261	Adrenergic signaling in cardiomyocytes	1	-4.71996e-12	144	0	0	21	7931
mmu05224	Breast cancer	1	-4.71996e-12	144	0	0	21	7931
mmu04261	Adrenergic signaling in cardiomyocytes	1	-4.71996e-12	144	0	0	21	7931
mmu04950	Maturity onset diabetes of the young	1	-3.66716e-12	27	0	0	21	7931
mmu00062	Fatty acid elongation	1	-3.66716e-12	27	0	0	21	7931
ko04744	Phototransduction	1	-3.66716e-12	27	0	0	21	7931
ko03060	Protein export	1	-3.66716e-12	27	0	0	21	7931
ko00053	Ascorbate and aldarate metabolism	1	-3.66716e-12	27	0	0	21	7931
ko00650	Butanoate metabolism	1	-3.66716e-12	27	0	0	21	7931
ko04966	Collecting duct acid secretion	1	-3.66716e-12	27	0	0	21	7931
mmu04744	Phototransduction	1	-3.66716e-12	27	0	0	21	7931
mmu03060	Protein export	1	-3.66716e-12	27	0	0	21	7931
mmu00650	Butanoate metabolism	1	-3.66716e-12	27	0	0	21	7931
mmu04966	Collecting duct acid secretion	1	-3.66716e-12	27	0	0	21	7931
ko04950	Maturity onset diabetes of the young	1	-3.66716e-12	27	0	0	21	7931
mmu00053	Ascorbate and aldarate metabolism	1	-3.66716e-12	27	0	0	21	7931
ko00062	Fatty acid elongation	1	-3.66716e-12	27	0	0	21	7931
M00388	ECS complex	1	-3.33271e-12	12	0	0	21	7931
mmu_M00388	ECS complex	1	-3.33271e-12	12	0	0	21	7931
mmu_M00002	Glycolysis, core module involving three-carbon compounds	1	-3.33271e-12	12	0	0	21	7931
mmu_M00050	Guanine ribonucleotide biosynthesis IMP => GDP,GTP	1	-3.33271e-12	12	0	0	21	7931
M00147	NADH dehydrogenase (ubiquinone) 1 beta subcomplex	1	-3.33271e-12	12	0	0	21	7931
mmu_M00147	NADH dehydrogenase (ubiquinone) 1 beta subcomplex	1	-3.33271e-12	12	0	0	21	7931
M00050	Guanine ribonucleotide biosynthesis IMP => GDP,GTP	1	-3.33271e-12	12	0	0	21	7931
M00002	Glycolysis, core module involving three-carbon compounds	1	-3.33271e-12	12	0	0	21	7931
mmu_M00680	TGF-beta signaling	1	-3.24879e-12	8	0	0	21	7931
ko00740	Riboflavin metabolism	1	-3.24879e-12	8	0	0	21	7931
mmu04122	Sulfur relay system	1	-3.24879e-12	8	0	0	21	7931
mmu_M00086	beta-Oxidation, acyl-CoA synthesis	1	-3.24879e-12	8	0	0	21	7931
M00680	TGF-beta signaling	1	-3.24879e-12	8	0	0	21	7931
M00110	C19/C18-Steroid hormone biosynthesis, pregnenolone => androstenedione => estrone	1	-3.24879e-12	8	0	0	21	7931
M00065	GPI-anchor biosynthesis, core oligosaccharide	1	-3.24879e-12	8	0	0	21	7931
mmu_M00687	MAPK (ERK1/2) signaling	1	-3.24879e-12	8	0	0	21	7931
mmu_M00110	C19/C18-Steroid hormone biosynthesis, pregnenolone => androstenedione => estrone	1	-3.24879e-12	8	0	0	21	7931
M00409	ESCRT-I complex	1	-3.24879e-12	8	0	0	21	7931
M00428	eIF4F complex	1	-3.24879e-12	8	0	0	21	7931
mmu_M00409	ESCRT-I complex	1	-3.24879e-12	8	0	0	21	7931
mmu_M00428	eIF4F complex	1	-3.24879e-12	8	0	0	21	7931
mmu_M00065	GPI-anchor biosynthesis, core oligosaccharide	1	-3.24879e-12	8	0	0	21	7931
M00086	beta-Oxidation, acyl-CoA synthesis	1	-3.24879e-12	8	0	0	21	7931
ko04122	Sulfur relay system	1	-3.24879e-12	8	0	0	21	7931
M00687	MAPK (ERK1/2) signaling	1	-3.24879e-12	8	0	0	21	7931
mmu00740	Riboflavin metabolism	1	-3.24879e-12	8	0	0	21	7931
mmu05219	Bladder cancer	1	-3.07968e-12	41	0	0	21	7931
ko00860	Porphyrin and chlorophyll metabolism	1	-3.07968e-12	41	0	0	21	7931
M00427	Nuclear pore complex	1	-3.07968e-12	41	0	0	21	7931
mmu03440	Homologous recombination	1	-3.07968e-12	41	0	0	21	7931
mmu00860	Porphyrin and chlorophyll metabolism	1	-3.07968e-12	41	0	0	21	7931
ko03440	Homologous recombination	1	-3.07968e-12	41	0	0	21	7931
ko05219	Bladder cancer	1	-3.07968e-12	41	0	0	21	7931
mmu_M00427	Nuclear pore complex	1	-3.07968e-12	41	0	0	21	7931
mmu04115	p53 signaling pathway	1	-2.985e-12	68	0	0	21	7931
ko04622	RIG-I-like receptor signaling pathway	1	-2.985e-12	68	0	0	21	7931
mmu04622	RIG-I-like receptor signaling pathway	1	-2.985e-12	68	0	0	21	7931
ko04940	Type I diabetes mellitus	1	-2.985e-12	68	0	0	21	7931
ko04115	p53 signaling pathway	1	-2.985e-12	68	0	0	21	7931
mmu04940	Type I diabetes mellitus	1	-2.985e-12	68	0	0	21	7931
mmu00531	Glycosaminoglycan degradation	1	-1.89511e-12	21	0	0	21	7931
ko00531	Glycosaminoglycan degradation	1	-1.89511e-12	21	0	0	21	7931
mmu04068	FoxO signaling pathway	1	-1.63253e-12	132	0	0	21	7931
mmu04726	Serotonergic synapse	1	-1.46286e-12	131	0	0	21	7931
mmu01040	Biosynthesis of unsaturated fatty acids	1	-1.35004e-12	28	0	0	21	7931
ko01040	Biosynthesis of unsaturated fatty acids	1	-1.35004e-12	28	0	0	21	7931
ko00512	Mucin type O-glycan biosynthesis	1	-1.35004e-12	28	0	0	21	7931
mmu00512	Mucin type O-glycan biosynthesis	1	-1.35004e-12	28	0	0	21	7931
mmu03020	RNA polymerase	1	-1.35004e-12	28	0	0	21	7931
ko03020	RNA polymerase	1	-1.35004e-12	28	0	0	21	7931
mmu04914	Progesterone-mediated oocyte maturation	1	-1.18072e-12	86	0	0	21	7931
mmu04925	Aldosterone synthesis and secretion	1	-1.18072e-12	86	0	0	21	7931
ko00140	Steroid hormone biosynthesis	1	-1.18072e-12	86	0	0	21	7931
ko04914	Progesterone-mediated oocyte maturation	1	-1.18072e-12	86	0	0	21	7931
mmu04540	Gap junction	1	-1.18072e-12	86	0	0	21	7931
ko04540	Gap junction	1	-1.18072e-12	86	0	0	21	7931
ko04925	Aldosterone synthesis and secretion	1	-1.18072e-12	86	0	0	21	7931
mmu00140	Steroid hormone biosynthesis	1	-1.18072e-12	86	0	0	21	7931
ko00982	Drug metabolism - cytochrome P450	1	-4.50478e-13	67	0	0	21	7931
mmu00982	Drug metabolism - cytochrome P450	1	-4.50478e-13	67	0	0	21	7931
mmu04310	Wnt signaling pathway	1	-3.46697e-13	145	0	0	21	7931
ko04310	Wnt signaling pathway	1	-3.46697e-13	145	0	0	21	7931
ko05418	Fluid shear stress and atherosclerosis	1	-3.46697e-13	145	0	0	21	7931
mmu05418	Fluid shear stress and atherosclerosis	1	-3.46697e-13	145	0	0	21	7931
mmu04614	Renin-angiotensin system	1	-3.37372e-13	35	0	0	21	7931
ko05143	African trypanosomiasis	1	-3.37372e-13	35	0	0	21	7931
ko03030	DNA replication	1	-3.37372e-13	35	0	0	21	7931
mmu03030	DNA replication	1	-3.37372e-13	35	0	0	21	7931
ko00051	Fructose and mannose metabolism	1	-3.37372e-13	35	0	0	21	7931
mmu00760	Nicotinate and nicotinamide metabolism	1	-3.37372e-13	35	0	0	21	7931
ko04614	Renin-angiotensin system	1	-3.37372e-13	35	0	0	21	7931
mmu00051	Fructose and mannose metabolism	1	-3.37372e-13	35	0	0	21	7931
ko05340	Primary immunodeficiency	1	-3.37372e-13	35	0	0	21	7931
ko00760	Nicotinate and nicotinamide metabolism	1	-3.37372e-13	35	0	0	21	7931
mmu05340	Primary immunodeficiency	1	-3.37372e-13	35	0	0	21	7931
mmu05143	African trypanosomiasis	1	-3.37372e-13	35	0	0	21	7931
ko05321	Inflammatory bowel disease (IBD)	1	-9.81344e-14	59	0	0	21	7931
mmu05321	Inflammatory bowel disease (IBD)	1	-9.81344e-14	59	0	0	21	7931
ko00514	Other types of O-glycan biosynthesis	1	1.6238e-14	22	0	0	21	7931
mmu00360	Phenylalanine metabolism	1	1.6238e-14	22	0	0	21	7931
ko03430	Mismatch repair	1	1.6238e-14	22	0	0	21	7931
mmu_M00130	Inositol phosphate metabolism, PI=> PIP2 => Ins(1,4,5)P3 => Ins(1,3,4,5)P4	1	1.6238e-14	22	0	0	21	7931
M00154	Cytochrome c oxidase	1	1.6238e-14	22	0	0	21	7931
M00130	Inositol phosphate metabolism, PI=> PIP2 => Ins(1,4,5)P3 => Ins(1,3,4,5)P4	1	1.6238e-14	22	0	0	21	7931
ko00900	Terpenoid backbone biosynthesis	1	1.6238e-14	22	0	0	21	7931
ko04964	Proximal tubule bicarbonate reclamation	1	1.6238e-14	22	0	0	21	7931
mmu04964	Proximal tubule bicarbonate reclamation	1	1.6238e-14	22	0	0	21	7931
mmu00900	Terpenoid backbone biosynthesis	1	1.6238e-14	22	0	0	21	7931
ko00360	Phenylalanine metabolism	1	1.6238e-14	22	0	0	21	7931
mmu_M00430	Exon junction complex (EJC)	1	1.6238e-14	22	0	0	21	7931
mmu00514	Other types of O-glycan biosynthesis	1	1.6238e-14	22	0	0	21	7931
mmu03430	Mismatch repair	1	1.6238e-14	22	0	0	21	7931
M00430	Exon junction complex (EJC)	1	1.6238e-14	22	0	0	21	7931
mmu_M00154	Cytochrome c oxidase	1	1.6238e-14	22	0	0	21	7931
mmu_M00120	Coenzyme A biosynthesis, pantothenate => CoA	1	1.17448e-13	7	0	0	21	7931
M00549	Nucleotide sugar biosynthesis, glucose => UDP-glucose	1	1.17448e-13	7	0	0	21	7931
mmu_M00396	Lsm 2-8 complex	1	1.17448e-13	7	0	0	21	7931
M00072	N-glycosylation by oligosaccharyltransferase	1	1.17448e-13	7	0	0	21	7931
M00092	Phosphatidylethanolamine (PE) biosynthesis, ethanolamine => PE	1	1.17448e-13	7	0	0	21	7931
mmu_M00691	DNA damage-induced cell cycle checkpoints	1	1.17448e-13	7	0	0	21	7931
mmu_M00424	Shelterin complex	1	1.17448e-13	7	0	0	21	7931
mmu_M00092	Phosphatidylethanolamine (PE) biosynthesis, ethanolamine => PE	1	1.17448e-13	7	0	0	21	7931
M00691	DNA damage-induced cell cycle checkpoints	1	1.17448e-13	7	0	0	21	7931
mmu_M00044	Tyrosine degradation, tyrosine => homogentisate	1	1.17448e-13	7	0	0	21	7931
mmu_M00549	Nucleotide sugar biosynthesis, glucose => UDP-glucose	1	1.17448e-13	7	0	0	21	7931
M00398	Sm core complex	1	1.17448e-13	7	0	0	21	7931
mmu_M00072	N-glycosylation by oligosaccharyltransferase	1	1.17448e-13	7	0	0	21	7931
M00397	Lsm 1-7 complex	1	1.17448e-13	7	0	0	21	7931
M00107	Steroid hormone biosynthesis, cholesterol => prognenolone => progesterone	1	1.17448e-13	7	0	0	21	7931
M00396	Lsm 2-8 complex	1	1.17448e-13	7	0	0	21	7931
ko00400	Phenylalanine, tyrosine and tryptophan biosynthesis	1	1.17448e-13	7	0	0	21	7931
M00120	Coenzyme A biosynthesis, pantothenate => CoA	1	1.17448e-13	7	0	0	21	7931
mmu_M00398	Sm core complex	1	1.17448e-13	7	0	0	21	7931
M00044	Tyrosine degradation, tyrosine => homogentisate	1	1.17448e-13	7	0	0	21	7931
mmu_M00397	Lsm 1-7 complex	1	1.17448e-13	7	0	0	21	7931
M00424	Shelterin complex	1	1.17448e-13	7	0	0	21	7931
mmu_M00107	Steroid hormone biosynthesis, cholesterol => prognenolone => progesterone	1	1.17448e-13	7	0	0	21	7931
mmu00400	Phenylalanine, tyrosine and tryptophan biosynthesis	1	1.17448e-13	7	0	0	21	7931
mmu04530	Tight junction	1	2.78435e-13	167	0	0	21	7931
ko04530	Tight junction	1	2.78435e-13	167	0	0	21	7931
ko05211	Renal cell carcinoma	1	3.87806e-13	64	0	0	21	7931
ko05212	Pancreatic cancer	1	3.87806e-13	64	0	0	21	7931
mmu05211	Renal cell carcinoma	1	3.87806e-13	64	0	0	21	7931
mmu05230	Central carbon metabolism in cancer	1	3.87806e-13	64	0	0	21	7931
ko05230	Central carbon metabolism in cancer	1	3.87806e-13	64	0	0	21	7931
mmu05214	Glioma	1	3.87806e-13	64	0	0	21	7931
ko05214	Glioma	1	3.87806e-13	64	0	0	21	7931
mmu05212	Pancreatic cancer	1	3.87806e-13	64	0	0	21	7931
ko04350	TGF-beta signaling pathway	1	7.49234e-13	84	0	0	21	7931
ko05410	Hypertrophic cardiomyopathy (HCM)	1	7.49234e-13	84	0	0	21	7931
mmu04350	TGF-beta signaling pathway	1	7.49234e-13	84	0	0	21	7931
mmu05410	Hypertrophic cardiomyopathy (HCM)	1	7.49234e-13	84	0	0	21	7931
mmu05150	Staphylococcus aureus infection	1	7.96911e-13	51	0	0	21	7931
ko05150	Staphylococcus aureus infection	1	7.96911e-13	51	0	0	21	7931
mmu03460	Fanconi anemia pathway	1	7.96911e-13	51	0	0	21	7931
mmu00983	Drug metabolism - other enzymes	1	7.96911e-13	51	0	0	21	7931
ko00983	Drug metabolism - other enzymes	1	7.96911e-13	51	0	0	21	7931
ko03460	Fanconi anemia pathway	1	7.96911e-13	51	0	0	21	7931
mmu_M00049	Adenine ribonucleotide biosynthesis, IMP => ADP,ATP	1	9.3922e-13	19	0	0	21	7931
ko00220	Arginine biosynthesis	1	9.3922e-13	19	0	0	21	7931
mmu01210	2-Oxocarboxylic acid metabolism	1	9.3922e-13	19	0	0	21	7931
ko01210	2-Oxocarboxylic acid metabolism	1	9.3922e-13	19	0	0	21	7931
M00341	Proteasome, 19S regulatory particle (PA700)	1	9.3922e-13	19	0	0	21	7931
M00684	JAK-STAT signaling	1	9.3922e-13	19	0	0	21	7931
mmu_M00341	Proteasome, 19S regulatory particle (PA700)	1	9.3922e-13	19	0	0	21	7931
mmu00100	Steroid biosynthesis	1	9.3922e-13	19	0	0	21	7931
M00049	Adenine ribonucleotide biosynthesis, IMP => ADP,ATP	1	9.3922e-13	19	0	0	21	7931
mmu00670	One carbon pool by folate	1	9.3922e-13	19	0	0	21	7931
mmu00220	Arginine biosynthesis	1	9.3922e-13	19	0	0	21	7931
ko00670	One carbon pool by folate	1	9.3922e-13	19	0	0	21	7931
ko00100	Steroid biosynthesis	1	9.3922e-13	19	0	0	21	7931
mmu_M00684	JAK-STAT signaling	1	9.3922e-13	19	0	0	21	7931
ko04915	Estrogen signaling pathway	1	1.00544e-12	96	0	0	21	7931
mmu04915	Estrogen signaling pathway	1	1.00544e-12	96	0	0	21	7931
mmu04650	Natural killer cell mediated cytotoxicity	1	1.31425e-12	116	0	0	21	7931
ko04650	Natural killer cell mediated cytotoxicity	1	1.31425e-12	116	0	0	21	7931
mmu_M00098	Acylglycerol degradation	1	1.35583e-12	10	0	0	21	7931
M00101	Cholesterol biosynthesis, squalene 2,3-epoxide => cholesterol	1	1.35583e-12	10	0	0	21	7931
M00694	cGMP signaling	1	1.35583e-12	10	0	0	21	7931
M00351	Spliceosome, U1-snRNP	1	1.35583e-12	10	0	0	21	7931
M00296	BER complex	1	1.35583e-12	10	0	0	21	7931
M00077	Chondroitin sulfate degradation	1	1.35583e-12	10	0	0	21	7931
mmu_M00077	Chondroitin sulfate degradation	1	1.35583e-12	10	0	0	21	7931
mmu_M00052	Pyrimidine ribonucleotide biosynthesis, UMP => UDP/UTP,CDP/CTP	1	1.35583e-12	10	0	0	21	7931
M00681	Activin signaling	1	1.35583e-12	10	0	0	21	7931
mmu_M00296	BER complex	1	1.35583e-12	10	0	0	21	7931
M00406	TREX complex	1	1.35583e-12	10	0	0	21	7931
mmu_M00101	Cholesterol biosynthesis, squalene 2,3-epoxide => cholesterol	1	1.35583e-12	10	0	0	21	7931
M00095	C5 isoprenoid biosynthesis, mevalonate pathway	1	1.35583e-12	10	0	0	21	7931
mmu_M00059	Glycosaminoglycan biosynthesis, heparan sulfate backbone	1	1.35583e-12	10	0	0	21	7931
M00413	FA core complex	1	1.35583e-12	10	0	0	21	7931
M00059	Glycosaminoglycan biosynthesis, heparan sulfate backbone	1	1.35583e-12	10	0	0	21	7931
mmu_M00413	FA core complex	1	1.35583e-12	10	0	0	21	7931
M00010	Citrate cycle, first carbon oxidation, oxaloacetate => 2-oxoglutarate	1	1.35583e-12	10	0	0	21	7931
M00098	Acylglycerol degradation	1	1.35583e-12	10	0	0	21	7931
M00052	Pyrimidine ribonucleotide biosynthesis, UMP => UDP/UTP,CDP/CTP	1	1.35583e-12	10	0	0	21	7931
M00693	Cell cycle - G2/M transition	1	1.35583e-12	10	0	0	21	7931
mmu_M00391	Exosome, eukaryotes	1	1.35583e-12	10	0	0	21	7931
M00290	Holo-TFIIH complex	1	1.35583e-12	10	0	0	21	7931
mmu_M00290	Holo-TFIIH complex	1	1.35583e-12	10	0	0	21	7931
mmu_M00681	Activin signaling	1	1.35583e-12	10	0	0	21	7931
mmu_M00693	Cell cycle - G2/M transition	1	1.35583e-12	10	0	0	21	7931
mmu_M00095	C5 isoprenoid biosynthesis, mevalonate pathway	1	1.35583e-12	10	0	0	21	7931
mmu_M00351	Spliceosome, U1-snRNP	1	1.35583e-12	10	0	0	21	7931
M00391	Exosome, eukaryotes	1	1.35583e-12	10	0	0	21	7931
mmu_M00694	cGMP signaling	1	1.35583e-12	10	0	0	21	7931
mmu_M00010	Citrate cycle, first carbon oxidation, oxaloacetate => 2-oxoglutarate	1	1.35583e-12	10	0	0	21	7931
mmu_M00406	TREX complex	1	1.35583e-12	10	0	0	21	7931
M00403	HRD1/SEL1 ERAD complex	1	1.37782e-12	13	0	0	21	7931
M00094	Ceramide biosynthesis	1	1.37782e-12	13	0	0	21	7931
M00087	beta-Oxidation	1	1.37782e-12	13	0	0	21	7931
mmu_M00676	PI3K-Akt signaling	1	1.37782e-12	13	0	0	21	7931
M00036	Leucine degradation, leucine => acetoacetate + acetyl-CoA	1	1.37782e-12	13	0	0	21	7931
mmu03450	Non-homologous end-joining	1	1.37782e-12	13	0	0	21	7931
mmu_M00087	beta-Oxidation	1	1.37782e-12	13	0	0	21	7931
mmu_M00036	Leucine degradation, leucine => acetoacetate + acetyl-CoA	1	1.37782e-12	13	0	0	21	7931
mmu_M00415	Fatty acid biosynthesis, elongation, endoplasmic reticulum	1	1.37782e-12	13	0	0	21	7931
mmu_M00353	Spliceosome, Prp19/CDC5L complex	1	1.37782e-12	13	0	0	21	7931
M00353	Spliceosome, Prp19/CDC5L complex	1	1.37782e-12	13	0	0	21	7931
ko03450	Non-homologous end-joining	1	1.37782e-12	13	0	0	21	7931
mmu_M00094	Ceramide biosynthesis	1	1.37782e-12	13	0	0	21	7931
M00415	Fatty acid biosynthesis, elongation, endoplasmic reticulum	1	1.37782e-12	13	0	0	21	7931
M00692	Cell cycle - G1/S transition	1	1.37782e-12	13	0	0	21	7931
mmu_M00403	HRD1/SEL1 ERAD complex	1	1.37782e-12	13	0	0	21	7931
mmu_M00692	Cell cycle - G1/S transition	1	1.37782e-12	13	0	0	21	7931
M00676	PI3K-Akt signaling	1	1.37782e-12	13	0	0	21	7931
mmu05034	Alcoholism	1	1.47953e-12	195	0	0	21	7931
ko05034	Alcoholism	1	1.47953e-12	195	0	0	21	7931
M00073	N-glycan precursor trimming	1	1.5569e-12	6	0	0	21	7931
ko00232	Caffeine metabolism	1	1.5569e-12	6	0	0	21	7931
M00109	C21-Steroid hormone biosynthesis, progesterone => cortisol/cortisone	1	1.5569e-12	6	0	0	21	7931
mmu_M00085	Fatty acid biosynthesis, elongation, mitochondria	1	1.5569e-12	6	0	0	21	7931
mmu_M00109	C21-Steroid hormone biosynthesis, progesterone => cortisol/cortisone	1	1.5569e-12	6	0	0	21	7931
mmu_M00141	C1-unit interconversion, eukaryotes	1	1.5569e-12	6	0	0	21	7931
mmu_M00029	Urea cycle	1	1.5569e-12	6	0	0	21	7931
mmu_M00048	Inosine monophosphate biosynthesis, PRPP + glutamine => IMP	1	1.5569e-12	6	0	0	21	7931
mmu_M00395	Decapping complex	1	1.5569e-12	6	0	0	21	7931
mmu_M00285	MCM complex	1	1.5569e-12	6	0	0	21	7931
M00013	Malonate semialdehyde pathway, propanoyl-CoA => acetyl-CoA	1	1.5569e-12	6	0	0	21	7931
mmu_M00007	Pentose phosphate pathway, non-oxidative phase, fructose 6P => ribose 5P	1	1.5569e-12	6	0	0	21	7931
M00395	Decapping complex	1	1.5569e-12	6	0	0	21	7931
mmu_M00058	Glycosaminoglycan biosynthesis, chondroitin sulfate backbone	1	1.5569e-12	6	0	0	21	7931
M00029	Urea cycle	1	1.5569e-12	6	0	0	21	7931
mmu_M00090	Phosphatidylcholine (PC) biosynthesis, choline => PC	1	1.5569e-12	6	0	0	21	7931
mmu_M00047	Creatine pathway	1	1.5569e-12	6	0	0	21	7931
mmu_M00013	Malonate semialdehyde pathway, propanoyl-CoA => acetyl-CoA	1	1.5569e-12	6	0	0	21	7931
M00090	Phosphatidylcholine (PC) biosynthesis, choline => PC	1	1.5569e-12	6	0	0	21	7931
M00141	C1-unit interconversion, eukaryotes	1	1.5569e-12	6	0	0	21	7931
M00284	Origin recognition complex	1	1.5569e-12	6	0	0	21	7931
M00048	Inosine monophosphate biosynthesis, PRPP + glutamine => IMP	1	1.5569e-12	6	0	0	21	7931
ko00440	Phosphonate and phosphinate metabolism	1	1.5569e-12	6	0	0	21	7931
M00058	Glycosaminoglycan biosynthesis, chondroitin sulfate backbone	1	1.5569e-12	6	0	0	21	7931
M00007	Pentose phosphate pathway, non-oxidative phase, fructose 6P => ribose 5P	1	1.5569e-12	6	0	0	21	7931
M00047	Creatine pathway	1	1.5569e-12	6	0	0	21	7931
M00085	Fatty acid biosynthesis, elongation, mitochondria	1	1.5569e-12	6	0	0	21	7931
mmu_M00073	N-glycan precursor trimming	1	1.5569e-12	6	0	0	21	7931
M00285	MCM complex	1	1.5569e-12	6	0	0	21	7931
mmu_M00284	Origin recognition complex	1	1.5569e-12	6	0	0	21	7931
mmu00440	Phosphonate and phosphinate metabolism	1	1.5569e-12	6	0	0	21	7931
mmu00232	Caffeine metabolism	1	1.5569e-12	6	0	0	21	7931
mmu05216	Thyroid cancer	1	1.92991e-12	29	0	0	21	7931
ko05216	Thyroid cancer	1	1.92991e-12	29	0	0	21	7931
mmu00630	Glyoxylate and dicarboxylate metabolism	1	1.92991e-12	29	0	0	21	7931
ko00630	Glyoxylate and dicarboxylate metabolism	1	1.92991e-12	29	0	0	21	7931
mmu01524	Platinum drug resistance	1	2.22327e-12	76	0	0	21	7931
ko01524	Platinum drug resistance	1	2.22327e-12	76	0	0	21	7931
ko05100	Bacterial invasion of epithelial cells	1	2.22327e-12	76	0	0	21	7931
mmu05100	Bacterial invasion of epithelial cells	1	2.22327e-12	76	0	0	21	7931
mmu00562	Inositol phosphate metabolism	1	2.58206e-12	70	0	0	21	7931
ko00562	Inositol phosphate metabolism	1	2.58206e-12	70	0	0	21	7931
ko04662	B cell receptor signaling pathway	1	2.58206e-12	70	0	0	21	7931
mmu04662	B cell receptor signaling pathway	1	2.58206e-12	70	0	0	21	7931
ko05146	Amoebiasis	1	2.82861e-12	104	0	0	21	7931
mmu05146	Amoebiasis	1	2.82861e-12	104	0	0	21	7931
mmu04066	HIF-1 signaling pathway	1	2.82861e-12	104	0	0	21	7931
mmu04270	Vascular smooth muscle contraction	1	2.83689e-12	128	0	0	21	7931
ko04270	Vascular smooth muscle contraction	1	2.83689e-12	128	0	0	21	7931
M00426	Survival motor neuron (SMN) complex	1	2.8369e-12	9	0	0	21	7931
mmu00750	Vitamin B6 metabolism	1	2.8369e-12	9	0	0	21	7931
M00152	Cytochrome bc1 complex	1	2.8369e-12	9	0	0	21	7931
mmu_M00361	Nucleotide sugar biosynthesis, eukaryotes	1	2.8369e-12	9	0	0	21	7931
mmu_M00152	Cytochrome bc1 complex	1	2.8369e-12	9	0	0	21	7931
mmu_M00426	Survival motor neuron (SMN) complex	1	2.8369e-12	9	0	0	21	7931
M00131	Inositol phosphate metabolism, Ins(1,3,4,5)P4 => Ins(1,3,4)P3 => myo-inositol	1	2.8369e-12	9	0	0	21	7931
mmu_M00135	GABA biosynthesis, eukaryotes, putrescine => GABA	1	2.8369e-12	9	0	0	21	7931
mmu_M00078	Heparan sulfate degradation	1	2.8369e-12	9	0	0	21	7931
M00078	Heparan sulfate degradation	1	2.8369e-12	9	0	0	21	7931
M00361	Nucleotide sugar biosynthesis, eukaryotes	1	2.8369e-12	9	0	0	21	7931
ko00750	Vitamin B6 metabolism	1	2.8369e-12	9	0	0	21	7931
M00135	GABA biosynthesis, eukaryotes, putrescine => GABA	1	2.8369e-12	9	0	0	21	7931
mmu_M00131	Inositol phosphate metabolism, Ins(1,3,4,5)P4 => Ins(1,3,4)P3 => myo-inositol	1	2.8369e-12	9	0	0	21	7931
mmu04931	Insulin resistance	1	2.95715e-12	108	0	0	21	7931
ko05145	Toxoplasmosis	1	2.95715e-12	108	0	0	21	7931
mmu05145	Toxoplasmosis	1	2.95715e-12	108	0	0	21	7931
mmu04725	Cholinergic synapse	1	3.11487e-12	112	0	0	21	7931
ko04668	TNF signaling pathway	1	3.14063e-12	107	0	0	21	7931
mmu04668	TNF signaling pathway	1	3.14063e-12	107	0	0	21	7931
ko04657	IL-17 signaling pathway	1	3.21971e-12	91	0	0	21	7931
mmu05032	Morphine addiction	1	3.21971e-12	91	0	0	21	7931
mmu04657	IL-17 signaling pathway	1	3.21971e-12	91	0	0	21	7931
ko05032	Morphine addiction	1	3.21971e-12	91	0	0	21	7931
mmu_M00158	F-type ATPase, eukaryotes	1	3.64135e-12	15	0	0	21	7931
mmu_M00146	NADH dehydrogenase (ubiquinone) 1 alpha subcomplex	1	3.64135e-12	15	0	0	21	7931
M00158	F-type ATPase, eukaryotes	1	3.64135e-12	15	0	0	21	7931
M00695	cAMP signaling	1	3.64135e-12	15	0	0	21	7931
mmu_M00686	Toll-like receptor signaling	1	3.64135e-12	15	0	0	21	7931
M00340	Proteasome, 20S core particle	1	3.64135e-12	15	0	0	21	7931
M00146	NADH dehydrogenase (ubiquinone) 1 alpha subcomplex	1	3.64135e-12	15	0	0	21	7931
mmu_M00695	cAMP signaling	1	3.64135e-12	15	0	0	21	7931
mmu00730	Thiamine metabolism	1	3.64135e-12	15	0	0	21	7931
mmu00604	Glycosphingolipid biosynthesis - ganglio series	1	3.64135e-12	15	0	0	21	7931
ko00730	Thiamine metabolism	1	3.64135e-12	15	0	0	21	7931
M00686	Toll-like receptor signaling	1	3.64135e-12	15	0	0	21	7931
mmu_M00683	Hippo signaling	1	3.64135e-12	15	0	0	21	7931
M00683	Hippo signaling	1	3.64135e-12	15	0	0	21	7931
mmu_M00340	Proteasome, 20S core particle	1	3.64135e-12	15	0	0	21	7931
ko00604	Glycosphingolipid biosynthesis - ganglio series	1	3.64135e-12	15	0	0	21	7931
mmu01230	Biosynthesis of amino acids	1	3.95794e-12	77	0	0	21	7931
ko01230	Biosynthesis of amino acids	1	3.95794e-12	77	0	0	21	7931
M00099	Sphingosine biosynthesis	1	4.0952e-12	17	0	0	21	7931
mmu_M00099	Sphingosine biosynthesis	1	4.0952e-12	17	0	0	21	7931
mmu00450	Selenocompound metabolism	1	4.0952e-12	17	0	0	21	7931
ko00910	Nitrogen metabolism	1	4.0952e-12	17	0	0	21	7931
mmu00910	Nitrogen metabolism	1	4.0952e-12	17	0	0	21	7931
ko00450	Selenocompound metabolism	1	4.0952e-12	17	0	0	21	7931
mmu00410	beta-Alanine metabolism	1	4.388e-12	32	0	0	21	7931
ko00052	Galactose metabolism	1	4.388e-12	32	0	0	21	7931
ko04215	Apoptosis - multiple species	1	4.388e-12	32	0	0	21	7931
mmu00020	Citrate cycle (TCA cycle)	1	4.388e-12	32	0	0	21	7931
ko00410	beta-Alanine metabolism	1	4.388e-12	32	0	0	21	7931
mmu04215	Apoptosis - multiple species	1	4.388e-12	32	0	0	21	7931
ko04136	Autophagy - other	1	4.388e-12	32	0	0	21	7931
mmu00052	Galactose metabolism	1	4.388e-12	32	0	0	21	7931
ko00020	Citrate cycle (TCA cycle)	1	4.388e-12	32	0	0	21	7931
mmu04136	Autophagy - other	1	4.388e-12	32	0	0	21	7931
mmu04390	Hippo signaling pathway	1	4.62011e-12	153	0	0	21	7931
ko04390	Hippo signaling pathway	1	4.62011e-12	153	0	0	21	7931
mmu04919	Thyroid hormone signaling pathway	1	4.65269e-12	115	0	0	21	7931
ko04630	Jak-STAT signaling pathway	1	4.66926e-12	158	0	0	21	7931
mmu04630	Jak-STAT signaling pathway	1	4.66926e-12	158	0	0	21	7931
ko04933	AGE-RAGE signaling pathway in diabetic complications	1	4.74057e-12	100	0	0	21	7931
mmu04933	AGE-RAGE signaling pathway in diabetic complications	1	4.74057e-12	100	0	0	21	7931
mmu00240	Pyrimidine metabolism	1	4.74057e-12	100	0	0	21	7931
ko04916	Melanogenesis	1	4.74057e-12	100	0	0	21	7931
mmu04916	Melanogenesis	1	4.74057e-12	100	0	0	21	7931
ko00240	Pyrimidine metabolism	1	4.74057e-12	100	0	0	21	7931
mmu00340	Histidine metabolism	1	4.79381e-12	25	0	0	21	7931
ko00592	alpha-Linolenic acid metabolism	1	4.79381e-12	25	0	0	21	7931
mmu00563	Glycosylphosphatidylinositol (GPI)-anchor biosynthesis	1	4.79381e-12	25	0	0	21	7931
mmu00592	alpha-Linolenic acid metabolism	1	4.79381e-12	25	0	0	21	7931
ko00563	Glycosylphosphatidylinositol (GPI)-anchor biosynthesis	1	4.79381e-12	25	0	0	21	7931
ko00340	Histidine metabolism	1	4.79381e-12	25	0	0	21	7931
mmu04141	Protein processing in endoplasmic reticulum	1	5.13796e-12	163	0	0	21	7931
ko04141	Protein processing in endoplasmic reticulum	1	5.13796e-12	163	0	0	21	7931
M00143	NADH dehydrogenase (ubiquinone) Fe-S protein/flavoprotein complex, mitochondria	1	5.16629e-12	11	0	0	21	7931
mmu_M00032	Lysine degradation, lysine => saccharopine => acetoacetyl-CoA	1	5.16629e-12	11	0	0	21	7931
ko00130	Ubiquinone and other terpenoid-quinone biosynthesis	1	5.16629e-12	11	0	0	21	7931
mmu00920	Sulfur metabolism	1	5.16629e-12	11	0	0	21	7931
mmu00130	Ubiquinone and other terpenoid-quinone biosynthesis	1	5.16629e-12	11	0	0	21	7931
M00404	COPII complex	1	5.16629e-12	11	0	0	21	7931
ko00920	Sulfur metabolism	1	5.16629e-12	11	0	0	21	7931
mmu_M00143	NADH dehydrogenase (ubiquinone) Fe-S protein/flavoprotein complex, mitochondria	1	5.16629e-12	11	0	0	21	7931
mmu_M00076	Dermatan sulfate degradation	1	5.16629e-12	11	0	0	21	7931
M00076	Dermatan sulfate degradation	1	5.16629e-12	11	0	0	21	7931
mmu_M00678	Hedgehog signaling	1	5.16629e-12	11	0	0	21	7931
mmu_M00180	RNA polymerase II, eukaryotes	1	5.16629e-12	11	0	0	21	7931
mmu_M00035	Methionine degradation	1	5.16629e-12	11	0	0	21	7931
M00180	RNA polymerase II, eukaryotes	1	5.16629e-12	11	0	0	21	7931
M00678	Hedgehog signaling	1	5.16629e-12	11	0	0	21	7931
M00412	ESCRT-III complex	1	5.16629e-12	11	0	0	21	7931
mmu_M00404	COPII complex	1	5.16629e-12	11	0	0	21	7931
mmu_M00412	ESCRT-III complex	1	5.16629e-12	11	0	0	21	7931
mmu_M00182	RNA polymerase I, eukaryotes	1	5.16629e-12	11	0	0	21	7931
M00035	Methionine degradation	1	5.16629e-12	11	0	0	21	7931
M00182	RNA polymerase I, eukaryotes	1	5.16629e-12	11	0	0	21	7931
mmu00430	Taurine and hypotaurine metabolism	1	5.16629e-12	11	0	0	21	7931
mmu00072	Synthesis and degradation of ketone bodies	1	5.16629e-12	11	0	0	21	7931
M00034	Methionine salvage pathway	1	5.16629e-12	11	0	0	21	7931
ko00430	Taurine and hypotaurine metabolism	1	5.16629e-12	11	0	0	21	7931
mmu_M00034	Methionine salvage pathway	1	5.16629e-12	11	0	0	21	7931
M00032	Lysine degradation, lysine => saccharopine => acetoacetyl-CoA	1	5.16629e-12	11	0	0	21	7931
ko00072	Synthesis and degradation of ketone bodies	1	5.16629e-12	11	0	0	21	7931
mmu05221	Acute myeloid leukemia	1	5.40494e-12	55	0	0	21	7931
mmu05217	Basal cell carcinoma	1	5.40494e-12	55	0	0	21	7931
ko05217	Basal cell carcinoma	1	5.40494e-12	55	0	0	21	7931
ko00280	Valine, leucine and isoleucine degradation	1	5.40494e-12	55	0	0	21	7931
ko05221	Acute myeloid leukemia	1	5.40494e-12	55	0	0	21	7931
mmu00280	Valine, leucine and isoleucine degradation	1	5.40494e-12	55	0	0	21	7931
mmu04923	Regulation of lipolysis in adipocytes	1	5.40494e-12	55	0	0	21	7931
ko00532	Glycosaminoglycan biosynthesis - chondroitin sulfate / dermatan sulfate	1	5.4492e-12	20	0	0	21	7931
mmu_M00352	Spliceosome, U2-snRNP	1	5.4492e-12	20	0	0	21	7931
mmu00532	Glycosaminoglycan biosynthesis - chondroitin sulfate / dermatan sulfate	1	5.4492e-12	20	0	0	21	7931
M00352	Spliceosome, U2-snRNP	1	5.4492e-12	20	0	0	21	7931
mmu_M00679	BMP signaling	1	5.4492e-12	20	0	0	21	7931
M00679	BMP signaling	1	5.4492e-12	20	0	0	21	7931
mmu05203	Viral carcinogenesis	1	5.98949e-12	228	0	0	21	7931
ko05203	Viral carcinogenesis	1	5.98949e-12	228	0	0	21	7931
mmu04721	Synaptic vesicle cycle	1	6.18862e-12	62	0	0	21	7931
ko04213	Longevity regulating pathway - multiple species	1	6.18862e-12	62	0	0	21	7931
mmu05210	Colorectal cancer	1	6.18862e-12	62	0	0	21	7931
ko05210	Colorectal cancer	1	6.18862e-12	62	0	0	21	7931
ko04721	Synaptic vesicle cycle	1	6.18862e-12	62	0	0	21	7931
mmu04213	Longevity regulating pathway - multiple species	1	6.18862e-12	62	0	0	21	7931
ko04015	Rap1 signaling pathway	1	6.24365e-12	213	0	0	21	7931
mmu04015	Rap1 signaling pathway	1	6.24365e-12	213	0	0	21	7931
ko04260	Cardiac muscle contraction	1	6.41938e-12	74	0	0	21	7931
mmu04260	Cardiac muscle contraction	1	6.41938e-12	74	0	0	21	7931
ko04971	Gastric acid secretion	1	6.41938e-12	74	0	0	21	7931
mmu04971	Gastric acid secretion	1	6.41938e-12	74	0	0	21	7931
ko04340	Hedgehog signaling pathway	1	6.92816e-12	44	0	0	21	7931
ko00565	Ether lipid metabolism	1	6.92816e-12	44	0	0	21	7931
mmu04340	Hedgehog signaling pathway	1	6.92816e-12	44	0	0	21	7931
ko00380	Tryptophan metabolism	1	6.92816e-12	44	0	0	21	7931
mmu03022	Basal transcription factors	1	6.92816e-12	44	0	0	21	7931
mmu00565	Ether lipid metabolism	1	6.92816e-12	44	0	0	21	7931
mmu04978	Mineral absorption	1	6.92816e-12	44	0	0	21	7931
mmu00970	Aminoacyl-tRNA biosynthesis	1	6.92816e-12	44	0	0	21	7931
ko04978	Mineral absorption	1	6.92816e-12	44	0	0	21	7931
mmu00380	Tryptophan metabolism	1	6.92816e-12	44	0	0	21	7931
ko03022	Basal transcription factors	1	6.92816e-12	44	0	0	21	7931
ko00970	Aminoacyl-tRNA biosynthesis	1	6.92816e-12	44	0	0	21	7931
mmu05133	Pertussis	1	6.96154e-12	75	0	0	21	7931
ko05133	Pertussis	1	6.96154e-12	75	0	0	21	7931
mmu00640	Propanoate metabolism	1	7.32298e-12	31	0	0	21	7931
ko00640	Propanoate metabolism	1	7.32298e-12	31	0	0	21	7931
mmu05330	Allograft rejection	1	7.39263e-12	61	0	0	21	7931
ko05330	Allograft rejection	1	7.39263e-12	61	0	0	21	7931
M00295	BRCA1-associated genome surveillance complex (BASC)	1	7.69254e-12	16	0	0	21	7931
mmu_M00075	N-glycan biosynthesis, complex type	1	7.69254e-12	16	0	0	21	7931
mmu_M00295	BRCA1-associated genome surveillance complex (BASC)	1	7.69254e-12	16	0	0	21	7931
mmu_M00181	RNA polymerase III, eukaryotes	1	7.69254e-12	16	0	0	21	7931
ko00120	Primary bile acid biosynthesis	1	7.69254e-12	16	0	0	21	7931
M00075	N-glycan biosynthesis, complex type	1	7.69254e-12	16	0	0	21	7931
M00181	RNA polymerase III, eukaryotes	1	7.69254e-12	16	0	0	21	7931
mmu00603	Glycosphingolipid biosynthesis - globo and isoglobo series	1	7.69254e-12	16	0	0	21	7931
mmu00120	Primary bile acid biosynthesis	1	7.69254e-12	16	0	0	21	7931
ko04140	Autophagy - animal	1	7.79406e-12	129	0	0	21	7931
mmu04140	Autophagy - animal	1	7.79406e-12	129	0	0	21	7931
mmu04380	Osteoclast differentiation	1	7.79406e-12	129	0	0	21	7931
ko04380	Osteoclast differentiation	1	7.79406e-12	129	0	0	21	7931
ko04110	Cell cycle	1	8.3903e-12	123	0	0	21	7931
mmu04110	Cell cycle	1	8.3903e-12	123	0	0	21	7931
ko04666	Fc gamma R-mediated phagocytosis	1	8.62289e-12	85	0	0	21	7931
mmu04666	Fc gamma R-mediated phagocytosis	1	8.62289e-12	85	0	0	21	7931
ko04012	ErbB signaling pathway	1	8.62289e-12	85	0	0	21	7931
mmu05416	Viral myocarditis	1	8.62289e-12	85	0	0	21	7931
mmu04012	ErbB signaling pathway	1	8.62289e-12	85	0	0	21	7931
mmu03320	PPAR signaling pathway	1	8.62289e-12	85	0	0	21	7931
ko03320	PPAR signaling pathway	1	8.62289e-12	85	0	0	21	7931
ko03008	Ribosome biogenesis in eukaryotes	1	8.62289e-12	85	0	0	21	7931
mmu03008	Ribosome biogenesis in eukaryotes	1	8.62289e-12	85	0	0	21	7931
mmu04911	Insulin secretion	1	8.62289e-12	85	0	0	21	7931
mmu04664	Fc epsilon RI signaling pathway	1	8.78248e-12	66	0	0	21	7931
ko04664	Fc epsilon RI signaling pathway	1	8.78248e-12	66	0	0	21	7931
ko03010	Ribosome	1	8.91778e-12	139	0	0	21	7931
mmu05322	Systemic lupus erythematosus	1	8.91778e-12	139	0	0	21	7931
mmu03010	Ribosome	1	8.91778e-12	139	0	0	21	7931
ko05322	Systemic lupus erythematosus	1	8.91778e-12	139	0	0	21	7931
ko04210	Apoptosis	1	9.09697e-12	136	0	0	21	7931
mmu04210	Apoptosis	1	9.09697e-12	136	0	0	21	7931
mmu00591	Linoleic acid metabolism	1	9.09715e-12	50	0	0	21	7931
mmu05213	Endometrial cancer	1	9.09715e-12	50	0	0	21	7931
ko00591	Linoleic acid metabolism	1	9.09715e-12	50	0	0	21	7931
ko05213	Endometrial cancer	1	9.09715e-12	50	0	0	21	7931
mmu03013	RNA transport	1	9.2954e-12	166	0	0	21	7931
ko04514	Cell adhesion molecules (CAMs)	1	9.2954e-12	166	0	0	21	7931
ko03013	RNA transport	1	9.2954e-12	166	0	0	21	7931
mmu04022	cGMP-PKG signaling pathway	1	9.2954e-12	166	0	0	21	7931
mmu04514	Cell adhesion molecules (CAMs)	1	9.2954e-12	166	0	0	21	7931
ko04022	cGMP-PKG signaling pathway	1	9.2954e-12	166	0	0	21	7931
mmu05164	Influenza A	1	9.30278e-12	168	0	0	21	7931
ko05164	Influenza A	1	9.30278e-12	168	0	0	21	7931
ko03015	mRNA surveillance pathway	1	9.3611e-12	92	0	0	21	7931
mmu03015	mRNA surveillance pathway	1	9.3611e-12	92	0	0	21	7931
ko04973	Carbohydrate digestion and absorption	1	9.47086e-12	43	0	0	21	7931
mmu03420	Nucleotide excision repair	1	9.47086e-12	43	0	0	21	7931
ko03420	Nucleotide excision repair	1	9.47086e-12	43	0	0	21	7931
mmu04973	Carbohydrate digestion and absorption	1	9.47086e-12	43	0	0	21	7931
ko01521	EGFR tyrosine kinase inhibitor resistance	1	9.49784e-12	79	0	0	21	7931
mmu01521	EGFR tyrosine kinase inhibitor resistance	1	9.49784e-12	79	0	0	21	7931
mmu05020	Prion diseases	1	9.50895e-12	34	0	0	21	7931
ko05020	Prion diseases	1	9.50895e-12	34	0	0	21	7931
ko00040	Pentose and glucuronate interconversions	1	9.50895e-12	34	0	0	21	7931
mmu00040	Pentose and glucuronate interconversions	1	9.50895e-12	34	0	0	21	7931
ko04610	Complement and coagulation cascades	1	1.00754e-11	87	0	0	21	7931
ko04727	GABAergic synapse	1	1.00754e-11	87	0	0	21	7931
mmu04658	Th1 and Th2 cell differentiation	1	1.00754e-11	87	0	0	21	7931
mmu04742	Taste transduction	1	1.00754e-11	87	0	0	21	7931
ko04742	Taste transduction	1	1.00754e-11	87	0	0	21	7931
mmu04727	GABAergic synapse	1	1.00754e-11	87	0	0	21	7931
ko05215	Prostate cancer	1	1.00754e-11	87	0	0	21	7931
mmu04610	Complement and coagulation cascades	1	1.00754e-11	87	0	0	21	7931
ko04658	Th1 and Th2 cell differentiation	1	1.00754e-11	87	0	0	21	7931
mmu05215	Prostate cancer	1	1.00754e-11	87	0	0	21	7931
mmu01212	Fatty acid metabolism	1	1.01815e-11	52	0	0	21	7931
ko01212	Fatty acid metabolism	1	1.01815e-11	52	0	0	21	7931
ko05162	Measles	1	1.02375e-11	135	0	0	21	7931
mmu05162	Measles	1	1.02375e-11	135	0	0	21	7931
ko00270	Cysteine and methionine metabolism	1	1.04604e-11	46	0	0	21	7931
ko02010	ABC transporters	1	1.04604e-11	46	0	0	21	7931
mmu00270	Cysteine and methionine metabolism	1	1.04604e-11	46	0	0	21	7931
mmu02010	ABC transporters	1	1.04604e-11	46	0	0	21	7931
mmu03050	Proteasome	1	1.04604e-11	46	0	0	21	7931
ko03050	Proteasome	1	1.04604e-11	46	0	0	21	7931
mmu05414	Dilated cardiomyopathy	1	1.09319e-11	88	0	0	21	7931
ko05414	Dilated cardiomyopathy	1	1.09319e-11	88	0	0	21	7931
ko05142	Chagas disease (American trypanosomiasis)	1	1.10141e-11	101	0	0	21	7931
mmu05142	Chagas disease (American trypanosomiasis)	1	1.10141e-11	101	0	0	21	7931
ko04370	VEGF signaling pathway	1	1.15266e-11	58	0	0	21	7931
mmu04913	Ovarian steroidogenesis	1	1.15266e-11	58	0	0	21	7931
ko04913	Ovarian steroidogenesis	1	1.15266e-11	58	0	0	21	7931
mmu05134	Legionellosis	1	1.15266e-11	58	0	0	21	7931
ko05134	Legionellosis	1	1.15266e-11	58	0	0	21	7931
ko00310	Lysine degradation	1	1.15266e-11	58	0	0	21	7931
mmu04370	VEGF signaling pathway	1	1.15266e-11	58	0	0	21	7931
mmu00310	Lysine degradation	1	1.15266e-11	58	0	0	21	7931
ko05223	Non-small cell lung cancer	1	1.15266e-11	58	0	0	21	7931
mmu05223	Non-small cell lung cancer	1	1.15266e-11	58	0	0	21	7931
mmu_M00177	Ribosome, eukaryotes	1	1.18004e-11	90	0	0	21	7931
ko04974	Protein digestion and absorption	1	1.18004e-11	90	0	0	21	7931
mmu04211	Longevity regulating pathway	1	1.18004e-11	90	0	0	21	7931
M00177	Ribosome, eukaryotes	1	1.18004e-11	90	0	0	21	7931
mmu04974	Protein digestion and absorption	1	1.18004e-11	90	0	0	21	7931
M00359	Aminoacyl-tRNA biosynthesis, eukaryotes	1	1.33216e-11	38	0	0	21	7931
M00677	Wnt signaling	1	1.33216e-11	38	0	0	21	7931
ko00350	Tyrosine metabolism	1	1.33216e-11	38	0	0	21	7931
mmu00620	Pyruvate metabolism	1	1.33216e-11	38	0	0	21	7931
mmu04960	Aldosterone-regulated sodium reabsorption	1	1.33216e-11	38	0	0	21	7931
mmu_M00677	Wnt signaling	1	1.33216e-11	38	0	0	21	7931
ko00620	Pyruvate metabolism	1	1.33216e-11	38	0	0	21	7931
mmu_M00359	Aminoacyl-tRNA biosynthesis, eukaryotes	1	1.33216e-11	38	0	0	21	7931
ko04960	Aldosterone-regulated sodium reabsorption	1	1.33216e-11	38	0	0	21	7931
mmu00350	Tyrosine metabolism	1	1.33216e-11	38	0	0	21	7931
ko00010	Glycolysis / Gluconeogenesis	1	1.33399e-11	65	0	0	21	7931
mmu05140	Leishmaniasis	1	1.33399e-11	65	0	0	21	7931
ko05140	Leishmaniasis	1	1.33399e-11	65	0	0	21	7931
mmu00010	Glycolysis / Gluconeogenesis	1	1.33399e-11	65	0	0	21	7931
ko00980	Metabolism of xenobiotics by cytochrome P450	1	1.33399e-11	65	0	0	21	7931
mmu00980	Metabolism of xenobiotics by cytochrome P450	1	1.33399e-11	65	0	0	21	7931
ko00830	Retinol metabolism	1	1.36255e-11	89	0	0	21	7931
ko04612	Antigen processing and presentation	1	1.36255e-11	89	0	0	21	7931
mmu00830	Retinol metabolism	1	1.36255e-11	89	0	0	21	7931
mmu00590	Arachidonic acid metabolism	1	1.36255e-11	89	0	0	21	7931
mmu04612	Antigen processing and presentation	1	1.36255e-11	89	0	0	21	7931
ko00590	Arachidonic acid metabolism	1	1.36255e-11	89	0	0	21	7931
mmu05205	Proteoglycans in cancer	1	1.38056e-11	204	0	0	21	7931
ko05205	Proteoglycans in cancer	1	1.38056e-11	204	0	0	21	7931
mmu04014	Ras signaling pathway	1	1.40904e-11	227	0	0	21	7931
mmu00300	Lysine biosynthesis	1	1.44138e-11	2	0	0	21	7931
mmu_M00294	DNA polymerase gamma complex	1	1.44138e-11	2	0	0	21	7931
M00103	Cholecalciferol biosynthesis	1	1.44138e-11	2	0	0	21	7931
M00338	Cysteine biosynthesis, homocysteine + serine => cysteine	1	1.44138e-11	2	0	0	21	7931
mmu_M00103	Cholecalciferol biosynthesis	1	1.44138e-11	2	0	0	21	7931
M00151	Cytochrome bc1 complex respiratory unit	1	1.44138e-11	2	0	0	21	7931
mmu_M00151	Cytochrome bc1 complex respiratory unit	1	1.44138e-11	2	0	0	21	7931
mmu_M00338	Cysteine biosynthesis, homocysteine + serine => cysteine	1	1.44138e-11	2	0	0	21	7931
mmu_M00067	Sulfoglycolipids biosynthesis, ceramide/1-alkyl-2-acylglycerol => sulfatide/seminolipid	1	1.44138e-11	2	0	0	21	7931
mmu_M00066	Lactosylceramide biosynthesis	1	1.44138e-11	2	0	0	21	7931
M00083	Fatty acid biosynthesis, elongation	1	1.44138e-11	2	0	0	21	7931
M00293	DNA polymerase zeta complex	1	1.44138e-11	2	0	0	21	7931
mmu_M00554	Nucleotide sugar biosynthesis, galactose => UDP-galactose	1	1.44138e-11	2	0	0	21	7931
M00106	Conjugated bile acid biosynthesis, cholate => taurocholate/glycocholate	1	1.44138e-11	2	0	0	21	7931
M00066	Lactosylceramide biosynthesis	1	1.44138e-11	2	0	0	21	7931
M00399	Cap binding complex	1	1.44138e-11	2	0	0	21	7931
mmu_M00068	Glycosphingolipid biosynthesis, globo-series, LacCer => Gb4Cer	1	1.44138e-11	2	0	0	21	7931
ko00300	Lysine biosynthesis	1	1.44138e-11	2	0	0	21	7931
M00067	Sulfoglycolipids biosynthesis, ceramide/1-alkyl-2-acylglycerol => sulfatide/seminolipid	1	1.44138e-11	2	0	0	21	7931
M00068	Glycosphingolipid biosynthesis, globo-series, LacCer => Gb4Cer	1	1.44138e-11	2	0	0	21	7931
mmu_M00399	Cap binding complex	1	1.44138e-11	2	0	0	21	7931
M00554	Nucleotide sugar biosynthesis, galactose => UDP-galactose	1	1.44138e-11	2	0	0	21	7931
mmu_M00083	Fatty acid biosynthesis, elongation	1	1.44138e-11	2	0	0	21	7931
mmu_M00106	Conjugated bile acid biosynthesis, cholate => taurocholate/glycocholate	1	1.44138e-11	2	0	0	21	7931
M00294	DNA polymerase gamma complex	1	1.44138e-11	2	0	0	21	7931
mmu_M00293	DNA polymerase zeta complex	1	1.44138e-11	2	0	0	21	7931
ko05168	Herpes simplex infection	1	1.45681e-11	212	0	0	21	7931
mmu05168	Herpes simplex infection	1	1.45681e-11	212	0	0	21	7931
M00091	Phosphatidylcholine (PC) biosynthesis, PE => PC	1	1.49391e-11	1	0	0	21	7931
mmu_M00043	Thyroid hormone biosynthesis, tyrosine => triiodothyronine/thyroxine	1	1.49391e-11	1	0	0	21	7931
ko00472	D-Arginine and D-ornithine metabolism	1	1.49391e-11	1	0	0	21	7931
mmu00472	D-Arginine and D-ornithine metabolism	1	1.49391e-11	1	0	0	21	7931
M00043	Thyroid hormone biosynthesis, tyrosine => triiodothyronine/thyroxine	1	1.49391e-11	1	0	0	21	7931
mmu_M00091	Phosphatidylcholine (PC) biosynthesis, PE => PC	1	1.49391e-11	1	0	0	21	7931
mmu00190	Oxidative phosphorylation	1	1.50612e-11	118	0	0	21	7931
ko00190	Oxidative phosphorylation	1	1.50612e-11	118	0	0	21	7931
mmu05202	Transcriptional misregulation in cancer	1	1.58546e-11	174	0	0	21	7931
ko05202	Transcriptional misregulation in cancer	1	1.58546e-11	174	0	0	21	7931
mmu05161	Hepatitis B	1	1.61432e-11	143	0	0	21	7931
ko04520	Adherens junction	1	1.62177e-11	72	0	0	21	7931
mmu05412	Arrhythmogenic right ventricular cardiomyopathy (ARVC)	1	1.62177e-11	72	0	0	21	7931
mmu04917	Prolactin signaling pathway	1	1.62177e-11	72	0	0	21	7931
ko05412	Arrhythmogenic right ventricular cardiomyopathy (ARVC)	1	1.62177e-11	72	0	0	21	7931
mmu04924	Renin secretion	1	1.62177e-11	72	0	0	21	7931
ko04917	Prolactin signaling pathway	1	1.62177e-11	72	0	0	21	7931
mmu04520	Adherens junction	1	1.62177e-11	72	0	0	21	7931
ko04924	Renin secretion	1	1.62177e-11	72	0	0	21	7931
mmu05016	Huntington's disease	1	1.68256e-11	179	0	0	21	7931
ko05016	Huntington's disease	1	1.68256e-11	179	0	0	21	7931
mmu05012	Parkinson's disease	1	1.71838e-11	127	0	0	21	7931
mmu03410	Base excision repair	1	1.73566e-11	33	0	0	21	7931
ko03410	Base excision repair	1	1.73566e-11	33	0	0	21	7931
ko00500	Starch and sucrose metabolism	1	1.73566e-11	33	0	0	21	7931
ko04130	SNARE interactions in vesicular transport	1	1.73566e-11	33	0	0	21	7931
mmu04130	SNARE interactions in vesicular transport	1	1.73566e-11	33	0	0	21	7931
mmu00500	Starch and sucrose metabolism	1	1.73566e-11	33	0	0	21	7931
mmu04371	Apelin signaling pathway	1	1.73795e-11	137	0	0	21	7931
mmu04550	Signaling pathways regulating pluripotency of stem cells	1	1.73795e-11	137	0	0	21	7931
ko04550	Signaling pathways regulating pluripotency of stem cells	1	1.73795e-11	137	0	0	21	7931
mmu04151	PI3K-Akt signaling pathway	1	1.74517e-11	341	0	0	21	7931
ko04151	PI3K-Akt signaling pathway	1	1.74517e-11	341	0	0	21	7931
mmu_M00079	Keratan sulfate degradation	1	1.75746e-11	5	0	0	21	7931
mmu_M00405	THC complex	1	1.75746e-11	5	0	0	21	7931
M00405	THC complex	1	1.75746e-11	5	0	0	21	7931
M00383	ECV complex	1	1.75746e-11	5	0	0	21	7931
mmu_M00128	Ubiquinone biosynthesis, eukaryotes, 4-hydroxybenzoate => ubiquinone	1	1.75746e-11	5	0	0	21	7931
M00079	Keratan sulfate degradation	1	1.75746e-11	5	0	0	21	7931
mmu_M00380	SCF-BTRC complex	1	1.75746e-11	5	0	0	21	7931
mmu_M00385	Cul4-DDB1-DDB2 complex	1	1.75746e-11	5	0	0	21	7931
M00380	SCF-BTRC complex	1	1.75746e-11	5	0	0	21	7931
mmu_M00289	RF-C complex	1	1.75746e-11	5	0	0	21	7931
mmu_M00386	Cul4-DDB1-CSA complex	1	1.75746e-11	5	0	0	21	7931
mmu_M00307	Pyruvate oxidation, pyruvate => acetyl-CoA	1	1.75746e-11	5	0	0	21	7931
M00289	RF-C complex	1	1.75746e-11	5	0	0	21	7931
M00057	Glycosaminoglycan biosynthesis, linkage tetrasaccharide	1	1.75746e-11	5	0	0	21	7931
M00071	Glycosphingolipid biosynthesis, neolacto-series, LacCer => nLc4Cer	1	1.75746e-11	5	0	0	21	7931
M00386	Cul4-DDB1-CSA complex	1	1.75746e-11	5	0	0	21	7931
M00042	Catecholamine biosynthesis, tyrosine => dopamine => noradrenaline => adrenaline	1	1.75746e-11	5	0	0	21	7931
M00307	Pyruvate oxidation, pyruvate => acetyl-CoA	1	1.75746e-11	5	0	0	21	7931
M00385	Cul4-DDB1-DDB2 complex	1	1.75746e-11	5	0	0	21	7931
mmu_M00071	Glycosphingolipid biosynthesis, neolacto-series, LacCer => nLc4Cer	1	1.75746e-11	5	0	0	21	7931
M00414	Bloom's syndrome complex	1	1.75746e-11	5	0	0	21	7931
mmu_M00383	ECV complex	1	1.75746e-11	5	0	0	21	7931
mmu_M00042	Catecholamine biosynthesis, tyrosine => dopamine => noradrenaline => adrenaline	1	1.75746e-11	5	0	0	21	7931
mmu_M00414	Bloom's syndrome complex	1	1.75746e-11	5	0	0	21	7931
mmu_M00382	SCF-FBS complex	1	1.75746e-11	5	0	0	21	7931
M00128	Ubiquinone biosynthesis, eukaryotes, 4-hydroxybenzoate => ubiquinone	1	1.75746e-11	5	0	0	21	7931
mmu00524	Neomycin, kanamycin and gentamicin biosynthesis	1	1.75746e-11	5	0	0	21	7931
ko00524	Neomycin, kanamycin and gentamicin biosynthesis	1	1.75746e-11	5	0	0	21	7931
mmu_M00057	Glycosaminoglycan biosynthesis, linkage tetrasaccharide	1	1.75746e-11	5	0	0	21	7931
M00382	SCF-FBS complex	1	1.75746e-11	5	0	0	21	7931
M00400	p97-Ufd1-Npl4 complex	1	1.78593e-11	3	0	0	21	7931
mmu_M00108	C21-Steroid hormone biosynthesis, progesterone => corticosterone/aldosterone	1	1.78593e-11	3	0	0	21	7931
mmu_M00408	ESCRT-0 complex	1	1.78593e-11	3	0	0	21	7931
mmu00471	D-Glutamine and D-glutamate metabolism	1	1.78593e-11	3	0	0	21	7931
ko00785	Lipoic acid metabolism	1	1.78593e-11	3	0	0	21	7931
M00288	RPA complex	1	1.78593e-11	3	0	0	21	7931
mmu_M00020	Serine biosynthesis, glycerate-3P => serine	1	1.78593e-11	3	0	0	21	7931
mmu_M00100	Sphingosine degradation	1	1.78593e-11	3	0	0	21	7931
M00046	Pyrimidine degradation, uracil => beta-alanine, thymine => 3-aminoisobutanoate	1	1.78593e-11	3	0	0	21	7931
mmu_M00297	DNA-PK complex	1	1.78593e-11	3	0	0	21	7931
M00392	Ski complex	1	1.78593e-11	3	0	0	21	7931
M00108	C21-Steroid hormone biosynthesis, progesterone => corticosterone/aldosterone	1	1.78593e-11	3	0	0	21	7931
mmu_M00288	RPA complex	1	1.78593e-11	3	0	0	21	7931
M00297	DNA-PK complex	1	1.78593e-11	3	0	0	21	7931
mmu_M00392	Ski complex	1	1.78593e-11	3	0	0	21	7931
M00020	Serine biosynthesis, glycerate-3P => serine	1	1.78593e-11	3	0	0	21	7931
ko00471	D-Glutamine and D-glutamate metabolism	1	1.78593e-11	3	0	0	21	7931
M00082	Fatty acid biosynthesis, initiation	1	1.78593e-11	3	0	0	21	7931
mmu00785	Lipoic acid metabolism	1	1.78593e-11	3	0	0	21	7931
mmu_M00051	Uridine monophosphate biosynthesis, glutamine (+ PRPP) => UMP	1	1.78593e-11	3	0	0	21	7931
mmu_M00046	Pyrimidine degradation, uracil => beta-alanine, thymine => 3-aminoisobutanoate	1	1.78593e-11	3	0	0	21	7931
mmu_M00082	Fatty acid biosynthesis, initiation	1	1.78593e-11	3	0	0	21	7931
M00408	ESCRT-0 complex	1	1.78593e-11	3	0	0	21	7931
M00291	MRN complex	1	1.78593e-11	3	0	0	21	7931
mmu_M00400	p97-Ufd1-Npl4 complex	1	1.78593e-11	3	0	0	21	7931
mmu_M00291	MRN complex	1	1.78593e-11	3	0	0	21	7931
M00100	Sphingosine degradation	1	1.78593e-11	3	0	0	21	7931
mmu_M00132	Inositol phosphate metabolism, Ins(1,3,4)P3 => phytate	1	1.78593e-11	3	0	0	21	7931
M00410	ESCRT-II complex	1	1.78593e-11	3	0	0	21	7931
ko00780	Biotin metabolism	1	1.78593e-11	3	0	0	21	7931
mmu_M00069	Glycosphingolipid biosynthesis, ganglio series, LacCer => GT3	1	1.78593e-11	3	0	0	21	7931
M00051	Uridine monophosphate biosynthesis, glutamine (+ PRPP) => UMP	1	1.78593e-11	3	0	0	21	7931
mmu_M00118	Glutathione biosynthesis, glutamate => glutathione	1	1.78593e-11	3	0	0	21	7931
M00069	Glycosphingolipid biosynthesis, ganglio series, LacCer => GT3	1	1.78593e-11	3	0	0	21	7931
mmu_M00410	ESCRT-II complex	1	1.78593e-11	3	0	0	21	7931
M00132	Inositol phosphate metabolism, Ins(1,3,4)P3 => phytate	1	1.78593e-11	3	0	0	21	7931
M00118	Glutathione biosynthesis, glutamate => glutathione	1	1.78593e-11	3	0	0	21	7931
mmu00780	Biotin metabolism	1	1.78593e-11	3	0	0	21	7931
mmu05222	Small cell lung cancer	1	1.79378e-11	83	0	0	21	7931
mmu04512	ECM-receptor interaction	1	1.79378e-11	83	0	0	21	7931
ko05222	Small cell lung cancer	1	1.79378e-11	83	0	0	21	7931
mmu04146	Peroxisome	1	1.79378e-11	83	0	0	21	7931
ko04146	Peroxisome	1	1.79378e-11	83	0	0	21	7931
ko04512	ECM-receptor interaction	1	1.79378e-11	83	0	0	21	7931
ko04920	Adipocytokine signaling pathway	1	1.79823e-11	71	0	0	21	7931
mmu05220	Chronic myeloid leukemia	1	1.79823e-11	71	0	0	21	7931
ko05220	Chronic myeloid leukemia	1	1.79823e-11	71	0	0	21	7931
mmu04920	Adipocytokine signaling pathway	1	1.79823e-11	71	0	0	21	7931
ko05160	Hepatitis C	1	1.90174e-11	134	0	0	21	7931
mmu05160	Hepatitis C	1	1.90174e-11	134	0	0	21	7931
mmu_M00354	Spliceosome, U4/U6.U5 tri-snRNP	1	1.90311e-11	30	0	0	21	7931
ko01523	Antifolate resistance	1	1.90311e-11	30	0	0	21	7931
ko04710	Circadian rhythm	1	1.90311e-11	30	0	0	21	7931
mmu04710	Circadian rhythm	1	1.90311e-11	30	0	0	21	7931
mmu01523	Antifolate resistance	1	1.90311e-11	30	0	0	21	7931
M00354	Spliceosome, U4/U6.U5 tri-snRNP	1	1.90311e-11	30	0	0	21	7931
ko04510	Focal adhesion	1	1.90955e-11	198	0	0	21	7931
mmu04510	Focal adhesion	1	1.90955e-11	198	0	0	21	7931
ko00790	Folate biosynthesis	1	1.91321e-11	14	0	0	21	7931
M00055	N-glycan precursor biosynthesis	1	1.91321e-11	14	0	0	21	7931
M00389	APC/C complex	1	1.91321e-11	14	0	0	21	7931
ko00533	Glycosaminoglycan biosynthesis - keratan sulfate	1	1.91321e-11	14	0	0	21	7931
mmu00790	Folate biosynthesis	1	1.91321e-11	14	0	0	21	7931
M00011	Citrate cycle, second carbon oxidation, 2-oxoglutarate => oxaloacetate	1	1.91321e-11	14	0	0	21	7931
mmu_M00389	APC/C complex	1	1.91321e-11	14	0	0	21	7931
mmu_M00011	Citrate cycle, second carbon oxidation, 2-oxoglutarate => oxaloacetate	1	1.91321e-11	14	0	0	21	7931
ko00061	Fatty acid biosynthesis	1	1.91321e-11	14	0	0	21	7931
mmu_M00055	N-glycan precursor biosynthesis	1	1.91321e-11	14	0	0	21	7931
mmu00061	Fatty acid biosynthesis	1	1.91321e-11	14	0	0	21	7931
mmu00533	Glycosaminoglycan biosynthesis - keratan sulfate	1	1.91321e-11	14	0	0	21	7931
ko00520	Amino sugar and nucleotide sugar metabolism	1	2.00418e-11	49	0	0	21	7931
mmu00330	Arginine and proline metabolism	1	2.00418e-11	49	0	0	21	7931
ko00330	Arginine and proline metabolism	1	2.00418e-11	49	0	0	21	7931
mmu00510	N-Glycan biosynthesis	1	2.00418e-11	49	0	0	21	7931
ko00071	Fatty acid degradation	1	2.00418e-11	49	0	0	21	7931
ko00510	N-Glycan biosynthesis	1	2.00418e-11	49	0	0	21	7931
mmu00520	Amino sugar and nucleotide sugar metabolism	1	2.00418e-11	49	0	0	21	7931
mmu05144	Malaria	1	2.00418e-11	49	0	0	21	7931
ko05144	Malaria	1	2.00418e-11	49	0	0	21	7931
mmu00071	Fatty acid degradation	1	2.00418e-11	49	0	0	21	7931
ko05206	MicroRNAs in cancer	1	2.10887e-11	279	0	0	21	7931
mmu05206	MicroRNAs in cancer	1	2.10887e-11	279	0	0	21	7931
mmu05332	Graft-versus-host disease	1	2.15044e-11	63	0	0	21	7931
ko05332	Graft-versus-host disease	1	2.15044e-11	63	0	0	21	7931
mmu04137	Mitophagy - animal	1	2.15044e-11	63	0	0	21	7931
ko04137	Mitophagy - animal	1	2.15044e-11	63	0	0	21	7931
ko00250	Alanine, aspartate and glutamate metabolism	1	2.15064e-11	36	0	0	21	7931
mmu00250	Alanine, aspartate and glutamate metabolism	1	2.15064e-11	36	0	0	21	7931
mmu04152	AMPK signaling pathway	1	2.15827e-11	124	0	0	21	7931
ko04152	AMPK signaling pathway	1	2.15827e-11	124	0	0	21	7931
mmu05323	Rheumatoid arthritis	1	2.16046e-11	82	0	0	21	7931
ko05323	Rheumatoid arthritis	1	2.16046e-11	82	0	0	21	7931
mmu00600	Sphingolipid metabolism	1	2.17379e-11	48	0	0	21	7931
ko00600	Sphingolipid metabolism	1	2.17379e-11	48	0	0	21	7931
ko04930	Type II diabetes mellitus	1	2.17379e-11	48	0	0	21	7931
mmu04930	Type II diabetes mellitus	1	2.17379e-11	48	0	0	21	7931
mmu00770	Pantothenate and CoA biosynthesis	1	2.31928e-11	18	0	0	21	7931
M00337	Immunoproteasome	1	2.31928e-11	18	0	0	21	7931
mmu00511	Other glycan degradation	1	2.31928e-11	18	0	0	21	7931
mmu_M00337	Immunoproteasome	1	2.31928e-11	18	0	0	21	7931
mmu_M00003	Gluconeogenesis, oxaloacetate => fructose-6P	1	2.31928e-11	18	0	0	21	7931
M00003	Gluconeogenesis, oxaloacetate => fructose-6P	1	2.31928e-11	18	0	0	21	7931
ko00770	Pantothenate and CoA biosynthesis	1	2.31928e-11	18	0	0	21	7931
ko00511	Other glycan degradation	1	2.31928e-11	18	0	0	21	7931
ko03018	RNA degradation	1	2.35161e-11	80	0	0	21	7931
mmu03018	RNA degradation	1	2.35161e-11	80	0	0	21	7931
ko04150	mTOR signaling pathway	1	2.3637e-11	152	0	0	21	7931
ko04921	Oxytocin signaling pathway	1	2.3637e-11	152	0	0	21	7931
mmu04921	Oxytocin signaling pathway	1	2.3637e-11	152	0	0	21	7931
mmu04150	mTOR signaling pathway	1	2.3637e-11	152	0	0	21	7931
mmu04071	Sphingolipid signaling pathway	1	2.52573e-11	120	0	0	21	7931
ko04071	Sphingolipid signaling pathway	1	2.52573e-11	120	0	0	21	7931
mmu04740	Olfactory transduction	1	2.67623e-11	1114	0	0	21	7931
ko04740	Olfactory transduction	1	2.67623e-11	1114	0	0	21	7931

## Sheet: Cluster4
Dataset EV4. Gene ontology enrichment analyses of genes in five clusters.
Gene ontology of cluster 4
TermID	Term	Enrichment	logP	Genes in Term	Target Genes in Term	Fraction of Targets in Term	Total Target Genes	Total Genes	Gene Symbols
mmu_M00130	Inositol phosphate metabolism, PI=> PIP2 => Ins(1,4,5)P3 => Ins(1,3,4,5)P4	0.000660562	-7.32242	22	3	0.047619	63	7931	Plcb1,Plcg2,Plcg1
M00130	Inositol phosphate metabolism, PI=> PIP2 => Ins(1,4,5)P3 => Ins(1,3,4,5)P4	0.000660562	-7.32242	22	3	0.047619	63	7931	Plcb1,Plcg2,Plcg1
mmu04650	Natural killer cell mediated cytotoxicity	0.00219561	-6.1213	116	5	0.0793651	63	7931	Plcg2,H2-K1,Plcg1,Sos2,Ppp3ca
ko04650	Natural killer cell mediated cytotoxicity	0.00219561	-6.1213	116	5	0.0793651	63	7931	Plcg2,H2-K1,Plcg1,Sos2,Ppp3ca
ko04662	B cell receptor signaling pathway	0.00223989	-6.10133	70	4	0.0634921	63	7931	Plcg2,Sos2,Ppp3ca,Nfatc3
mmu04662	B cell receptor signaling pathway	0.00223989	-6.10133	70	4	0.0634921	63	7931	Plcg2,Sos2,Ppp3ca,Nfatc3
ko04722	Neurotrophin signaling pathway	0.00264013	-5.93693	121	5	0.0793651	63	7931	Plcg2,Plcg1,Sos2,Frs2,Map3k1
mmu04722	Neurotrophin signaling pathway	0.00264013	-5.93693	121	5	0.0793651	63	7931	Plcg2,Plcg1,Sos2,Frs2,Map3k1
ko04012	ErbB signaling pathway	0.0045273	-5.39763	85	4	0.0634921	63	7931	Plcg2,Plcg1,Abl2,Sos2
mmu04012	ErbB signaling pathway	0.0045273	-5.39763	85	4	0.0634921	63	7931	Plcg2,Abl2,Plcg1,Sos2
ko04660	T cell receptor signaling pathway	0.00889226	-4.72257	103	4	0.0634921	63	7931	Plcg1,Sos2,Ppp3ca,Nfatc3
mmu04660	T cell receptor signaling pathway	0.00889226	-4.72257	103	4	0.0634921	63	7931	Plcg1,Sos2,Ppp3ca,Nfatc3
ko04514	Cell adhesion molecules (CAMs)	0.0100026	-4.60491	166	5	0.0793651	63	7931	Ncam2,F11r,Nrxn1,H2-K1,Nlgn1
mmu04514	Cell adhesion molecules (CAMs)	0.0100026	-4.60491	166	5	0.0793651	63	7931	Ncam2,F11r,Nrxn1,H2-K1,Nlgn1
ko04370	VEGF signaling pathway	0.0108066	-4.5276	58	3	0.047619	63	7931	Plcg2,Plcg1,Ppp3ca
ko00310	Lysine degradation	0.0108066	-4.5276	58	3	0.047619	63	7931	Ezh1,Nsd1,Ash1l
mmu04370	VEGF signaling pathway	0.0108066	-4.5276	58	3	0.047619	63	7931	Plcg2,Plcg1,Ppp3ca
mmu00310	Lysine degradation	0.0108066	-4.5276	58	3	0.047619	63	7931	Ezh1,Ash1l,Nsd1
ko05223	Non-small cell lung cancer	0.0108066	-4.5276	58	3	0.047619	63	7931	Plcg2,Plcg1,Sos2
mmu05223	Non-small cell lung cancer	0.0108066	-4.5276	58	3	0.047619	63	7931	Plcg2,Plcg1,Sos2
mmu04360	Axon guidance	0.0123764	-4.39197	175	5	0.0793651	63	7931	Plcg2,Epha6,Plcg1,Ppp3ca,Nfatc3
ko04360	Axon guidance	0.0123764	-4.39197	175	5	0.0793651	63	7931	Plcg2,Epha6,Plcg1,Ppp3ca,Nfatc3
mmu04919	Thyroid hormone signaling pathway	0.0129592	-4.34595	115	4	0.0634921	63	7931	Plcb1,Plcg2,Plcg1,Dio2
mmu05214	Glioma	0.0141102	-4.26086	64	3	0.047619	63	7931	Plcg2,Plcg1,Sos2
ko05214	Glioma	0.0141102	-4.26086	64	3	0.047619	63	7931	Plcg2,Plcg1,Sos2
mmu04664	Fc epsilon RI signaling pathway	0.0153252	-4.17826	66	3	0.047619	63	7931	Plcg2,Plcg1,Sos2
ko04664	Fc epsilon RI signaling pathway	0.0153252	-4.17826	66	3	0.047619	63	7931	Plcg2,Plcg1,Sos2
mmu00562	Inositol phosphate metabolism	0.0179278	-4.0214	70	3	0.047619	63	7931	Plcb1,Plcg2,Plcg1
ko00562	Inositol phosphate metabolism	0.0179278	-4.0214	70	3	0.047619	63	7931	Plcb1,Plcg2,Plcg1
mmu04924	Renin secretion	0.019316	-3.94682	72	3	0.047619	63	7931	Plcb1,Adcyap1,Ppp3ca
ko04924	Renin secretion	0.019316	-3.94682	72	3	0.047619	63	7931	Plcb1,Adcyap1,Ppp3ca
mmu05205	Proteoglycans in cancer	0.0225671	-3.79126	204	5	0.0793651	63	7931	Ppp1r12a,Plcg2,Plcg1,Sos2,Frs2
ko05205	Proteoglycans in cancer	0.0225671	-3.79126	204	5	0.0793651	63	7931	Ppp1r12a,Plcg2,Plcg1,Sos2,Frs2
ko01521	EGFR tyrosine kinase inhibitor resistance	0.0246329	-3.70367	79	3	0.047619	63	7931	Plcg2,Plcg1,Sos2
mmu01521	EGFR tyrosine kinase inhibitor resistance	0.0246329	-3.70367	79	3	0.047619	63	7931	Plcg2,Plcg1,Sos2
mmu04072	Phospholipase D signaling pathway	0.0284089	-3.56105	146	4	0.0634921	63	7931	Plcb1,Plcg2,Plcg1,Sos2
ko04072	Phospholipase D signaling pathway	0.0284089	-3.56105	146	4	0.0634921	63	7931	Plcb1,Plcg2,Plcg1,Sos2
M00384	Cul3-SPOP complex	0.0314033	-3.46084	4	1	0.015873	63	7931	Cul3
mmu_M00384	Cul3-SPOP complex	0.0314033	-3.46084	4	1	0.015873	63	7931	Cul3
mmu04658	Th1 and Th2 cell differentiation	0.0315824	-3.45516	87	3	0.047619	63	7931	Plcg1,Ppp3ca,Nfatc3
ko04658	Th1 and Th2 cell differentiation	0.0315824	-3.45516	87	3	0.047619	63	7931	Plcg1,Ppp3ca,Nfatc3
ko04921	Oxytocin signaling pathway	0.0322828	-3.43322	152	4	0.0634921	63	7931	Ppp1r12a,Plcb1,Ppp3ca,Nfatc3
mmu04921	Oxytocin signaling pathway	0.0322828	-3.43322	152	4	0.0634921	63	7931	Ppp1r12a,Plcb1,Ppp3ca,Nfatc3
ko04912	GnRH signaling pathway	0.0334646	-3.39727	89	3	0.047619	63	7931	Plcb1,Sos2,Map3k1
mmu04912	GnRH signaling pathway	0.0334646	-3.39727	89	3	0.047619	63	7931	Plcb1,Sos2,Map3k1
mmu_M00177	Ribosome, eukaryotes	0.0344272	-3.36891	90	3	0.047619	63	7931	Rpl24,Rps29,Rps3
M00177	Ribosome, eukaryotes	0.0344272	-3.36891	90	3	0.047619	63	7931	Rpl24,Rps29,Rps3
mmu04070	Phosphatidylinositol signaling system	0.0405031	-3.20638	96	3	0.047619	63	7931	Plcb1,Plcg2,Plcg1
ko04070	Phosphatidylinositol signaling system	0.0405031	-3.20638	96	3	0.047619	63	7931	Plcb1,Plcg2,Plcg1
mmu04022	cGMP-PKG signaling pathway	0.0424814	-3.15869	166	4	0.0634921	63	7931	Ppp1r12a,Plcb1,Ppp3ca,Nfatc3
ko04022	cGMP-PKG signaling pathway	0.0424814	-3.15869	166	4	0.0634921	63	7931	Ppp1r12a,Plcb1,Ppp3ca,Nfatc3
ko04933	AGE-RAGE signaling pathway in diabetic complications	0.0448363	-3.10474	100	3	0.047619	63	7931	Plcb1,Plcg2,Plcg1
mmu04933	AGE-RAGE signaling pathway in diabetic complications	0.0448363	-3.10474	100	3	0.047619	63	7931	Plcb1,Plcg2,Plcg1
ko04659	Th17 cell differentiation	0.0470865	-3.05577	102	3	0.047619	63	7931	Plcg1,Ppp3ca,Nfatc3
mmu04659	Th17 cell differentiation	0.0470865	-3.05577	102	3	0.047619	63	7931	Plcg1,Ppp3ca,Nfatc3
mmu05202	Transcriptional misregulation in cancer	0.0490428	-3.01506	174	4	0.0634921	63	7931	Golph3l,Nfkbiz,Pbx1,Meis1
ko05202	Transcriptional misregulation in cancer	0.0490428	-3.01506	174	4	0.0634921	63	7931	Golph3l,Nfkbiz,Pbx1,Meis1
mmu00600	Sphingolipid metabolism	0.0554652	-2.892	48	2	0.031746	63	7931	Sgms1,Asah2
ko00600	Sphingolipid metabolism	0.0554652	-2.892	48	2	0.031746	63	7931	Sgms1,Asah2
ko04020	Calcium signaling pathway	0.056137	-2.87996	182	4	0.0634921	63	7931	Plcb1,Plcg2,Plcg1,Ppp3ca
mmu04020	Calcium signaling pathway	0.056137	-2.87996	182	4	0.0634921	63	7931	Plcb1,Plcg2,Plcg1,Ppp3ca
ko04724	Glutamatergic synapse	0.0604356	-2.80618	113	3	0.047619	63	7931	Plcb1,Grik2,Ppp3ca
mmu04724	Glutamatergic synapse	0.0604356	-2.80618	113	3	0.047619	63	7931	Plcb1,Grik2,Ppp3ca
M00428	eIF4F complex	0.0618356	-2.78328	8	1	0.015873	63	7931	Eif4a2
mmu_M00428	eIF4F complex	0.0618356	-2.78328	8	1	0.015873	63	7931	Eif4a2
ko04670	Leukocyte transendothelial migration	0.0643545	-2.74335	116	3	0.047619	63	7931	F11r,Plcg2,Plcg1
mmu04670	Leukocyte transendothelial migration	0.0643545	-2.74335	116	3	0.047619	63	7931	F11r,Plcg2,Plcg1
M00426	Survival motor neuron (SMN) complex	0.0692955	-2.66938	9	1	0.015873	63	7931	Ddx20
mmu_M00426	Survival motor neuron (SMN) complex	0.0692955	-2.66938	9	1	0.015873	63	7931	Ddx20
mmu04071	Sphingolipid signaling pathway	0.0697591	-2.66271	120	3	0.047619	63	7931	Plcb1,Sgms1,Asah2
ko04071	Sphingolipid signaling pathway	0.0697591	-2.66271	120	3	0.047619	63	7931	Plcb1,Sgms1,Asah2
mmu04611	Platelet activation	0.0725368	-2.62366	122	3	0.047619	63	7931	Ppp1r12a,Plcb1,Plcg2
mmu04750	Inflammatory mediator regulation of TRP channels	0.075364	-2.58543	124	3	0.047619	63	7931	Plcb1,Plcg2,Plcg1
ko04750	Inflammatory mediator regulation of TRP channels	0.075364	-2.58543	124	3	0.047619	63	7931	Plcb1,Plcg2,Plcg1
mmu_M00059	Glycosaminoglycan biosynthesis, heparan sulfate backbone	0.076697	-2.56789	10	1	0.015873	63	7931	Extl2
M00059	Glycosaminoglycan biosynthesis, heparan sulfate backbone	0.076697	-2.56789	10	1	0.015873	63	7931	Extl2
mmu04270	Vascular smooth muscle contraction	0.0811638	-2.51129	128	3	0.047619	63	7931	Ppp1r12a,Plcb1,Calcrl
ko04270	Vascular smooth muscle contraction	0.0811638	-2.51129	128	3	0.047619	63	7931	Ppp1r12a,Plcb1,Calcrl
ko04140	Autophagy - animal	0.0826435	-2.49322	129	3	0.047619	63	7931	Atg10,Rb1cc1,Ern1
mmu04140	Autophagy - animal	0.0826435	-2.49322	129	3	0.047619	63	7931	Atg10,Rb1cc1,Ern1
M00388	ECS complex	0.0913265	-2.39331	12	1	0.015873	63	7931	Socs6
mmu_M00388	ECS complex	0.0913265	-2.39331	12	1	0.015873	63	7931	Socs6
mmu04720	Long-term potentiation	0.0964283	-2.33896	66	2	0.031746	63	7931	Plcb1,Ppp3ca
ko04720	Long-term potentiation	0.0964283	-2.33896	66	2	0.031746	63	7931	Plcb1,Ppp3ca
ko03010	Ribosome	0.0980719	-2.32205	139	3	0.047619	63	7931	Rpl24,Rps29,Rps3
mmu03010	Ribosome	0.0980719	-2.32205	139	3	0.047619	63	7931	Rpl24,Rps29,Rps3
ko04940	Type I diabetes mellitus	0.101399	-2.2887	68	2	0.031746	63	7931	H2-K1,Ica1
mmu04940	Type I diabetes mellitus	0.101399	-2.2887	68	2	0.031746	63	7931	H2-K1,Ica1
mmu04014	Ras signaling pathway	0.105611	-2.24799	227	4	0.0634921	63	7931	Plcg2,Abl2,Plcg1,Sos2
mmu04310	Wnt signaling pathway	0.107854	-2.22698	145	3	0.047619	63	7931	Plcb1,Ppp3ca,Nfatc3
ko04310	Wnt signaling pathway	0.107854	-2.22698	145	3	0.047619	63	7931	Plcb1,Ppp3ca,Nfatc3
mmu04917	Prolactin signaling pathway	0.111547	-2.19331	72	2	0.031746	63	7931	Socs6,Sos2
ko04917	Prolactin signaling pathway	0.111547	-2.19331	72	2	0.031746	63	7931	Socs6,Sos2
M00340	Proteasome, 20S core particle	0.112844	-2.18175	15	1	0.015873	63	7931	Psma8
mmu_M00340	Proteasome, 20S core particle	0.112844	-2.18175	15	1	0.015873	63	7931	Psma8
ko04150	mTOR signaling pathway	0.11973	-2.12252	152	3	0.047619	63	7931	Nprl3,Sos2,Rictor
mmu04150	mTOR signaling pathway	0.11973	-2.12252	152	3	0.047619	63	7931	Nprl3,Rictor,Sos2
M00099	Sphingosine biosynthesis	0.12691	-2.06428	17	1	0.015873	63	7931	Asah2
mmu_M00099	Sphingosine biosynthesis	0.12691	-2.06428	17	1	0.015873	63	7931	Asah2
M00337	Immunoproteasome	0.13386	-2.01096	18	1	0.015873	63	7931	Psma8
mmu_M00337	Immunoproteasome	0.13386	-2.01096	18	1	0.015873	63	7931	Psma8
mmu_M00003	Gluconeogenesis, oxaloacetate => fructose-6P	0.13386	-2.01096	18	1	0.015873	63	7931	Aldoart1
M00003	Gluconeogenesis, oxaloacetate => fructose-6P	0.13386	-2.01096	18	1	0.015873	63	7931	Aldoart1
mmu04141	Protein processing in endoplasmic reticulum	0.139321	-1.97097	163	3	0.047619	63	7931	Ern1,Ubxn6,Yod1
ko04141	Protein processing in endoplasmic reticulum	0.139321	-1.97097	163	3	0.047619	63	7931	Ern1,Ubxn6,Yod1
mmu04010	MAPK signaling pathway	0.139502	-1.96968	252	4	0.0634921	63	7931	Sos2,Map3k1,Ppp3ca,Nfatc3
ko04010	MAPK signaling pathway	0.139502	-1.96968	252	4	0.0634921	63	7931	Sos2,Map3k1,Ppp3ca,Nfatc3
M00684	JAK-STAT signaling	0.140756	-1.96073	19	1	0.015873	63	7931	Socs6
mmu_M00684	JAK-STAT signaling	0.140756	-1.96073	19	1	0.015873	63	7931	Socs6
mmu05010	Alzheimer's disease	0.142996	-1.94494	165	3	0.047619	63	7931	Plcb1,Ern1,Ppp3ca
ko05010	Alzheimer's disease	0.142996	-1.94494	165	3	0.047619	63	7931	Plcb1,Ern1,Ppp3ca
ko04666	Fc gamma R-mediated phagocytosis	0.146159	-1.92306	85	2	0.031746	63	7931	Plcg2,Plcg1
mmu04666	Fc gamma R-mediated phagocytosis	0.146159	-1.92306	85	2	0.031746	63	7931	Plcg2,Plcg1
mmu05416	Viral myocarditis	0.146159	-1.92306	85	2	0.031746	63	7931	H2-K1,Abl2
mmu04911	Insulin secretion	0.146159	-1.92306	85	2	0.031746	63	7931	Plcb1,Adcyap1
mmu04530	Tight junction	0.146704	-1.91934	167	3	0.047619	63	7931	F11r,Arhgef18,Map3k1
ko04530	Tight junction	0.146704	-1.91934	167	3	0.047619	63	7931	F11r,Arhgef18,Map3k1
mmu04540	Gap junction	0.148909	-1.90442	86	2	0.031746	63	7931	Plcb1,Sos2
ko04540	Gap junction	0.148909	-1.90442	86	2	0.031746	63	7931	Plcb1,Sos2
mmu_M00688	MAPK (JNK) signaling	0.154386	-1.8683	21	1	0.015873	63	7931	Map3k1
M00688	MAPK (JNK) signaling	0.154386	-1.8683	21	1	0.015873	63	7931	Map3k1
mmu04211	Longevity regulating pathway	0.160012	-1.8325	90	2	0.031746	63	7931	Rb1cc1,Appl1
M00689	MAPK (p38) signaling	0.161121	-1.8256	22	1	0.015873	63	7931	Map3k1
mmu_M00689	MAPK (p38) signaling	0.161121	-1.8256	22	1	0.015873	63	7931	Map3k1
ko00534	Glycosaminoglycan biosynthesis - heparan sulfate / heparin	0.174433	-1.74622	24	1	0.015873	63	7931	Extl2
M00056	O-glycan biosynthesis, mucin type core	0.174433	-1.74622	24	1	0.015873	63	7931	Galnt5
mmu00534	Glycosaminoglycan biosynthesis - heparan sulfate / heparin	0.174433	-1.74622	24	1	0.015873	63	7931	Extl2
mmu_M00056	O-glycan biosynthesis, mucin type core	0.174433	-1.74622	24	1	0.015873	63	7931	Galnt5
ko04915	Estrogen signaling pathway	0.176943	-1.73193	96	2	0.031746	63	7931	Plcb1,Sos2
mmu04915	Estrogen signaling pathway	0.176943	-1.73193	96	2	0.031746	63	7931	Plcb1,Sos2
ko00592	alpha-Linolenic acid metabolism	0.181011	-1.7092	25	1	0.015873	63	7931	Fads2
mmu00592	alpha-Linolenic acid metabolism	0.181011	-1.7092	25	1	0.015873	63	7931	Fads2
ko04064	NF-kappa B signaling pathway	0.182651	-1.70018	98	2	0.031746	63	7931	Plcg2,Plcg1
mmu04064	NF-kappa B signaling pathway	0.182651	-1.70018	98	2	0.031746	63	7931	Plcg2,Plcg1
ko05166	HTLV-I infection	0.183553	-1.69525	281	4	0.0634921	63	7931	H2-K1,Map3k1,Ppp3ca,Nfatc3
mmu05166	HTLV-I infection	0.183553	-1.69525	281	4	0.0634921	63	7931	H2-K1,Map3k1,Ppp3ca,Nfatc3
mmu05231	Choline metabolism in cancer	0.185515	-1.68462	99	2	0.031746	63	7931	Plcg1,Sos2
ko05231	Choline metabolism in cancer	0.185515	-1.68462	99	2	0.031746	63	7931	Plcg1,Sos2
mmu_M00001	Glycolysis (Embden-Meyerhof pathway), glucose => pyruvate	0.187537	-1.67378	26	1	0.015873	63	7931	Aldoart1
ko04320	Dorso-ventral axis formation	0.187537	-1.67378	26	1	0.015873	63	7931	Sos2
mmu04320	Dorso-ventral axis formation	0.187537	-1.67378	26	1	0.015873	63	7931	Sos2
M00001	Glycolysis (Embden-Meyerhof pathway), glucose => pyruvate	0.187537	-1.67378	26	1	0.015873	63	7931	Aldoart1
ko04922	Glucagon signaling pathway	0.191264	-1.6541	101	2	0.031746	63	7931	Plcb1,Ppp3ca
mmu04922	Glucagon signaling pathway	0.191264	-1.6541	101	2	0.031746	63	7931	Plcb1,Ppp3ca
mmu05200	Pathways in cancer	0.19816	-1.61868	391	5	0.0793651	63	7931	Plcb1,Plcg2,Plcg1,Sos2,Appl1
mmu04066	HIF-1 signaling pathway	0.199931	-1.60978	104	2	0.031746	63	7931	Plcg2,Plcg1
mmu01040	Biosynthesis of unsaturated fatty acids	0.200436	-1.60726	28	1	0.015873	63	7931	Fads2
ko01040	Biosynthesis of unsaturated fatty acids	0.200436	-1.60726	28	1	0.015873	63	7931	Fads2
ko00512	Mucin type O-glycan biosynthesis	0.200436	-1.60726	28	1	0.015873	63	7931	Galnt5
mmu00512	Mucin type O-glycan biosynthesis	0.200436	-1.60726	28	1	0.015873	63	7931	Galnt5
ko00052	Galactose metabolism	0.225633	-1.48885	32	1	0.015873	63	7931	Ganc
mmu00030	Pentose phosphate pathway	0.225633	-1.48885	32	1	0.015873	63	7931	Aldoart1
ko04136	Autophagy - other	0.225633	-1.48885	32	1	0.015873	63	7931	Atg10
mmu00052	Galactose metabolism	0.225633	-1.48885	32	1	0.015873	63	7931	Ganc
ko00030	Pentose phosphate pathway	0.225633	-1.48885	32	1	0.015873	63	7931	Aldoart1
mmu04136	Autophagy - other	0.225633	-1.48885	32	1	0.015873	63	7931	Atg10
ko00500	Starch and sucrose metabolism	0.231809	-1.46184	33	1	0.015873	63	7931	Ganc
mmu00500	Starch and sucrose metabolism	0.231809	-1.46184	33	1	0.015873	63	7931	Ganc
mmu05020	Prion diseases	0.237937	-1.43575	34	1	0.015873	63	7931	Ncam2
ko05020	Prion diseases	0.237937	-1.43575	34	1	0.015873	63	7931	Ncam2
ko05169	Epstein-Barr virus infection	0.241293	-1.42174	214	3	0.047619	63	7931	Plcg2,H2-K1,Plcg1
mmu05169	Epstein-Barr virus infection	0.241293	-1.42174	214	3	0.047619	63	7931	Plcg2,H2-K1,Plcg1
ko05143	African trypanosomiasis	0.244016	-1.41052	35	1	0.015873	63	7931	Plcb1
ko00051	Fructose and mannose metabolism	0.244016	-1.41052	35	1	0.015873	63	7931	Aldoart1
mmu00760	Nicotinate and nicotinamide metabolism	0.244016	-1.41052	35	1	0.015873	63	7931	Nudt12
mmu00051	Fructose and mannose metabolism	0.244016	-1.41052	35	1	0.015873	63	7931	Aldoart1
ko05340	Primary immunodeficiency	0.244016	-1.41052	35	1	0.015873	63	7931	Rag2
ko00760	Nicotinate and nicotinamide metabolism	0.244016	-1.41052	35	1	0.015873	63	7931	Nudt12
mmu05340	Primary immunodeficiency	0.244016	-1.41052	35	1	0.015873	63	7931	Rag2
mmu05143	African trypanosomiasis	0.244016	-1.41052	35	1	0.015873	63	7931	Plcb1
mmu04380	Osteoclast differentiation	0.273409	-1.29679	129	2	0.031746	63	7931	Plcg2,Ppp3ca
ko04380	Osteoclast differentiation	0.273409	-1.29679	129	2	0.031746	63	7931	Plcg2,Ppp3ca
ko04728	Dopaminergic synapse	0.276367	-1.28603	130	2	0.031746	63	7931	Plcb1,Ppp3ca
mmu04728	Dopaminergic synapse	0.276367	-1.28603	130	2	0.031746	63	7931	Plcb1,Ppp3ca
mmu04068	FoxO signaling pathway	0.28228	-1.26486	132	2	0.031746	63	7931	Rag2,Sos2
ko04340	Hedgehog signaling pathway	0.296628	-1.21528	44	1	0.015873	63	7931	Cul3
mmu04340	Hedgehog signaling pathway	0.296628	-1.21528	44	1	0.015873	63	7931	Cul3
ko04120	Ubiquitin mediated proteolysis	0.299998	-1.20398	138	2	0.031746	63	7931	Cul3,Map3k1
mmu04120	Ubiquitin mediated proteolysis	0.299998	-1.20398	138	2	0.031746	63	7931	Cul3,Map3k1
mmu04910	Insulin signaling pathway	0.302945	-1.1942	139	2	0.031746	63	7931	Prkar2b,Sos2
ko04910	Insulin signaling pathway	0.302945	-1.1942	139	2	0.031746	63	7931	Prkar2b,Sos2
mmu03050	Proteasome	0.30782	-1.17824	46	1	0.015873	63	7931	Psma8
ko03050	Proteasome	0.30782	-1.17824	46	1	0.015873	63	7931	Psma8
mmu05161	Hepatitis B	0.314716	-1.15608	143	2	0.031746	63	7931	Map3k1,Nfatc3
mmu01100	Metabolic pathways	0.322755	-1.13086	1290	12	0.190476	63	7931	Mgat1,Galnt5,Ganc,Asah2,Plcg2,Aldoart1,Nudt12,Sgms1,Plcb1,Aldh1a7,Plcg1,Extl2
mmu00510	N-Glycan biosynthesis	0.324281	-1.12614	49	1	0.015873	63	7931	Mgat1
ko00510	N-Glycan biosynthesis	0.324281	-1.12614	49	1	0.015873	63	7931	Mgat1
mmu05213	Endometrial cancer	0.329682	-1.10963	50	1	0.015873	63	7931	Sos2
ko05213	Endometrial cancer	0.329682	-1.10963	50	1	0.015873	63	7931	Sos2
mmu01212	Fatty acid metabolism	0.340357	-1.07776	52	1	0.015873	63	7931	Fads2
mmu05014	Amyotrophic lateral sclerosis (ALS)	0.340357	-1.07776	52	1	0.015873	63	7931	Ppp3ca
ko05014	Amyotrophic lateral sclerosis (ALS)	0.340357	-1.07776	52	1	0.015873	63	7931	Ppp3ca
ko01212	Fatty acid metabolism	0.340357	-1.07776	52	1	0.015873	63	7931	Fads2
mmu04961	Endocrine and other factor-regulated calcium reabsorption	0.350864	-1.04736	54	1	0.015873	63	7931	Plcb1
ko04961	Endocrine and other factor-regulated calcium reabsorption	0.350864	-1.04736	54	1	0.015873	63	7931	Plcb1
mmu05221	Acute myeloid leukemia	0.356056	-1.03267	55	1	0.015873	63	7931	Sos2
ko05221	Acute myeloid leukemia	0.356056	-1.03267	55	1	0.015873	63	7931	Sos2
ko04630	Jak-STAT signaling pathway	0.358432	-1.02602	158	2	0.031746	63	7931	Socs6,Sos2
mmu04630	Jak-STAT signaling pathway	0.358432	-1.02602	158	2	0.031746	63	7931	Socs6,Sos2
mmu03013	RNA transport	0.381368	-0.963991	166	2	0.031746	63	7931	Ddx20,Eif4a2
ko03013	RNA transport	0.381368	-0.963991	166	2	0.031746	63	7931	Ddx20,Eif4a2
ko04730	Long-term depression	0.381408	-0.963885	60	1	0.015873	63	7931	Plcb1
mmu04730	Long-term depression	0.381408	-0.963885	60	1	0.015873	63	7931	Plcb1
ko05206	MicroRNAs in cancer	0.382854	-0.960103	279	3	0.047619	63	7931	Plcg2,Plcg1,Sos2
mmu05206	MicroRNAs in cancer	0.382854	-0.960103	279	3	0.047619	63	7931	Plcg2,Plcg1,Sos2
mmu05330	Allograft rejection	0.38636	-0.950987	61	1	0.015873	63	7931	H2-K1
ko05330	Allograft rejection	0.38636	-0.950987	61	1	0.015873	63	7931	H2-K1
mmu05210	Colorectal cancer	0.391272	-0.938353	62	1	0.015873	63	7931	Appl1
ko05210	Colorectal cancer	0.391272	-0.938353	62	1	0.015873	63	7931	Appl1
mmu05332	Graft-versus-host disease	0.396145	-0.925974	63	1	0.015873	63	7931	H2-K1
ko05332	Graft-versus-host disease	0.396145	-0.925974	63	1	0.015873	63	7931	H2-K1
ko05211	Renal cell carcinoma	0.40098	-0.913843	64	1	0.015873	63	7931	Sos2
mmu05211	Renal cell carcinoma	0.40098	-0.913843	64	1	0.015873	63	7931	Sos2
ko00010	Glycolysis / Gluconeogenesis	0.405778	-0.90195	65	1	0.015873	63	7931	Aldoart1
mmu00010	Glycolysis / Gluconeogenesis	0.405778	-0.90195	65	1	0.015873	63	7931	Aldoart1
mmu05031	Amphetamine addiction	0.415258	-0.878854	67	1	0.015873	63	7931	Ppp3ca
ko05031	Amphetamine addiction	0.415258	-0.878854	67	1	0.015873	63	7931	Ppp3ca
ko04622	RIG-I-like receptor signaling pathway	0.419943	-0.867637	68	1	0.015873	63	7931	Map3k1
mmu04622	RIG-I-like receptor signaling pathway	0.419943	-0.867637	68	1	0.015873	63	7931	Map3k1
mmu05220	Chronic myeloid leukemia	0.433776	-0.835227	71	1	0.015873	63	7931	Sos2
ko05220	Chronic myeloid leukemia	0.433776	-0.835227	71	1	0.015873	63	7931	Sos2
mmu04062	Chemokine signaling pathway	0.439862	-0.821294	187	2	0.031746	63	7931	Plcb1,Sos2
ko04062	Chemokine signaling pathway	0.439862	-0.821294	187	2	0.031746	63	7931	Plcb1,Sos2
mmu04918	Thyroid hormone synthesis	0.442817	-0.814599	73	1	0.015873	63	7931	Plcb1
ko04918	Thyroid hormone synthesis	0.442817	-0.814599	73	1	0.015873	63	7931	Plcb1
ko04971	Gastric acid secretion	0.447284	-0.804561	74	1	0.015873	63	7931	Plcb1
mmu04971	Gastric acid secretion	0.447284	-0.804561	74	1	0.015873	63	7931	Plcb1
ko05320	Autoimmune thyroid disease	0.456113	-0.785015	76	1	0.015873	63	7931	H2-K1
mmu05320	Autoimmune thyroid disease	0.456113	-0.785015	76	1	0.015873	63	7931	H2-K1
mmu01230	Biosynthesis of amino acids	0.460475	-0.775497	77	1	0.015873	63	7931	Aldoart1
ko01230	Biosynthesis of amino acids	0.460475	-0.775497	77	1	0.015873	63	7931	Aldoart1
ko04970	Salivary secretion	0.464803	-0.766142	78	1	0.015873	63	7931	Plcb1
mmu04970	Salivary secretion	0.464803	-0.766142	78	1	0.015873	63	7931	Plcb1
ko04510	Focal adhesion	0.469328	-0.756453	198	2	0.031746	63	7931	Ppp1r12a,Sos2
mmu04510	Focal adhesion	0.469328	-0.756453	198	2	0.031746	63	7931	Ppp1r12a,Sos2
mmu04146	Peroxisome	0.485934	-0.721682	83	1	0.015873	63	7931	Nudt12
ko04146	Peroxisome	0.485934	-0.721682	83	1	0.015873	63	7931	Nudt12
mmu03320	PPAR signaling pathway	0.494155	-0.704906	85	1	0.015873	63	7931	Fads2
ko03320	PPAR signaling pathway	0.494155	-0.704906	85	1	0.015873	63	7931	Fads2
ko03008	Ribosome biogenesis in eukaryotes	0.494155	-0.704906	85	1	0.015873	63	7931	Riok2
mmu03008	Ribosome biogenesis in eukaryotes	0.494155	-0.704906	85	1	0.015873	63	7931	Riok2
mmu04925	Aldosterone synthesis and secretion	0.498217	-0.69672	86	1	0.015873	63	7931	Plcb1
ko04925	Aldosterone synthesis and secretion	0.498217	-0.69672	86	1	0.015873	63	7931	Plcb1
ko05215	Prostate cancer	0.502246	-0.688665	87	1	0.015873	63	7931	Sos2
mmu05215	Prostate cancer	0.502246	-0.688665	87	1	0.015873	63	7931	Sos2
ko04810	Regulation of actin cytoskeleton	0.50803	-0.677214	213	2	0.031746	63	7931	Ppp1r12a,Sos2
mmu04810	Regulation of actin cytoskeleton	0.50803	-0.677214	213	2	0.031746	63	7931	Ppp1r12a,Sos2
ko04015	Rap1 signaling pathway	0.50803	-0.677214	213	2	0.031746	63	7931	Plcb1,Plcg1
mmu04015	Rap1 signaling pathway	0.50803	-0.677214	213	2	0.031746	63	7931	Plcb1,Plcg1
ko00830	Retinol metabolism	0.51021	-0.672933	89	1	0.015873	63	7931	Aldh1a7
ko04612	Antigen processing and presentation	0.51021	-0.672933	89	1	0.015873	63	7931	H2-K1
mmu00830	Retinol metabolism	0.51021	-0.672933	89	1	0.015873	63	7931	Aldh1a7
mmu04612	Antigen processing and presentation	0.51021	-0.672933	89	1	0.015873	63	7931	H2-K1
ko01522	Endocrine resistance	0.525764	-0.642903	93	1	0.015873	63	7931	Sos2
mmu01522	Endocrine resistance	0.525764	-0.642903	93	1	0.015873	63	7931	Sos2
mmu04713	Circadian entrainment	0.540831	-0.614649	97	1	0.015873	63	7931	Plcb1
ko04713	Circadian entrainment	0.540831	-0.614649	97	1	0.015873	63	7931	Plcb1
ko04916	Melanogenesis	0.551821	-0.594531	100	1	0.015873	63	7931	Plcb1
mmu04916	Melanogenesis	0.551821	-0.594531	100	1	0.015873	63	7931	Plcb1
ko04723	Retrograde endocannabinoid signaling	0.555427	-0.588019	101	1	0.015873	63	7931	Plcb1
ko05142	Chagas disease (American trypanosomiasis)	0.555427	-0.588019	101	1	0.015873	63	7931	Plcb1
mmu04723	Retrograde endocannabinoid signaling	0.555427	-0.588019	101	1	0.015873	63	7931	Plcb1
mmu05142	Chagas disease (American trypanosomiasis)	0.555427	-0.588019	101	1	0.015873	63	7931	Plcb1
ko04972	Pancreatic secretion	0.562552	-0.575271	103	1	0.015873	63	7931	Plcb1
mmu04972	Pancreatic secretion	0.562552	-0.575271	103	1	0.015873	63	7931	Plcb1
ko05146	Amoebiasis	0.566073	-0.569032	104	1	0.015873	63	7931	Plcb1
mmu05146	Amoebiasis	0.566073	-0.569032	104	1	0.015873	63	7931	Plcb1
mmu04725	Cholinergic synapse	0.593252	-0.522136	112	1	0.015873	63	7931	Plcb1
mmu04114	Oocyte meiosis	0.596529	-0.516627	113	1	0.015873	63	7931	Ppp3ca
ko04114	Oocyte meiosis	0.596529	-0.516627	113	1	0.015873	63	7931	Ppp3ca
mmu01200	Carbon metabolism	0.60938	-0.495312	117	1	0.015873	63	7931	Aldoart1
ko01200	Carbon metabolism	0.60938	-0.495312	117	1	0.015873	63	7931	Aldoart1
mmu04142	Lysosome	0.627906	-0.465365	123	1	0.015873	63	7931	Ctse
ko04142	Lysosome	0.627906	-0.465365	123	1	0.015873	63	7931	Ctse
mmu04152	AMPK signaling pathway	0.630908	-0.460595	124	1	0.015873	63	7931	Tbc1d1
ko04152	AMPK signaling pathway	0.630908	-0.460595	124	1	0.015873	63	7931	Tbc1d1
ko03040	Spliceosome	0.651267	-0.428836	131	1	0.015873	63	7931	Tra2b
mmu03040	Spliceosome	0.651267	-0.428836	131	1	0.015873	63	7931	Tra2b
mmu04726	Serotonergic synapse	0.651267	-0.428836	131	1	0.015873	63	7931	Plcb1
ko05160	Hepatitis C	0.65965	-0.416046	134	1	0.015873	63	7931	Sos2
mmu05160	Hepatitis C	0.65965	-0.416046	134	1	0.015873	63	7931	Sos2
ko04210	Apoptosis	0.665128	-0.407776	136	1	0.015873	63	7931	Ern1
mmu04210	Apoptosis	0.665128	-0.407776	136	1	0.015873	63	7931	Ern1
ko04144	Endocytosis	0.665437	-0.407311	284	2	0.031746	63	7931	H2-K1,Snx4
mmu04144	Endocytosis	0.665437	-0.407311	284	2	0.031746	63	7931	H2-K1,Snx4
mmu04080	Neuroactive ligand-receptor interaction	0.667342	-0.404452	285	2	0.031746	63	7931	Grik2,Calcrl
ko04080	Neuroactive ligand-receptor interaction	0.667342	-0.404452	285	2	0.031746	63	7931	Grik2,Calcrl
mmu04371	Apelin signaling pathway	0.667834	-0.403715	137	1	0.015873	63	7931	Plcb1
mmu04550	Signaling pathways regulating pluripotency of stem cells	0.667834	-0.403715	137	1	0.015873	63	7931	Meis1
ko04550	Signaling pathways regulating pluripotency of stem cells	0.667834	-0.403715	137	1	0.015873	63	7931	Meis1
ko04932	Non-alcoholic fatty liver disease (NAFLD)	0.686186	-0.376606	144	1	0.015873	63	7931	Ern1
ko05224	Breast cancer	0.686186	-0.376606	144	1	0.015873	63	7931	Sos2
mmu04932	Non-alcoholic fatty liver disease (NAFLD)	0.686186	-0.376606	144	1	0.015873	63	7931	Ern1
ko04261	Adrenergic signaling in cardiomyocytes	0.686186	-0.376606	144	1	0.015873	63	7931	Plcb1
mmu05224	Breast cancer	0.686186	-0.376606	144	1	0.015873	63	7931	Sos2
mmu04261	Adrenergic signaling in cardiomyocytes	0.686186	-0.376606	144	1	0.015873	63	7931	Plcb1
mmu05164	Influenza A	0.741848	-0.298612	168	1	0.015873	63	7931	Ivns1abp
ko05164	Influenza A	0.741848	-0.298612	168	1	0.015873	63	7931	Ivns1abp
mmu04621	NOD-like receptor signaling pathway	0.743943	-0.295792	169	1	0.015873	63	7931	Plcb1
ko04621	NOD-like receptor signaling pathway	0.743943	-0.295792	169	1	0.015873	63	7931	Plcb1
ko05152	Tuberculosis	0.760111	-0.274291	177	1	0.015873	63	7931	Ppp3ca
mmu05152	Tuberculosis	0.760111	-0.274291	177	1	0.015873	63	7931	Ppp3ca
ko04145	Phagosome	0.76206	-0.27173	178	1	0.015873	63	7931	H2-K1
mmu04145	Phagosome	0.76206	-0.27173	178	1	0.015873	63	7931	H2-K1
mmu05016	Huntington's disease	0.763994	-0.269196	179	1	0.015873	63	7931	Plcb1
ko05016	Huntington's disease	0.763994	-0.269196	179	1	0.015873	63	7931	Plcb1
mmu05034	Alcoholism	0.792907	-0.23205	195	1	0.015873	63	7931	Sos2
ko05034	Alcoholism	0.792907	-0.23205	195	1	0.015873	63	7931	Sos2
ko04024	cAMP signaling pathway	0.794593	-0.229925	196	1	0.015873	63	7931	Ppp1r12a
mmu04024	cAMP signaling pathway	0.794593	-0.229925	196	1	0.015873	63	7931	Ppp1r12a
ko05168	Herpes simplex infection	0.81981	-0.198683	212	1	0.015873	63	7931	H2-K1
mmu05168	Herpes simplex infection	0.81981	-0.198683	212	1	0.015873	63	7931	H2-K1
mmu05203	Viral carcinogenesis	0.841973	-0.172007	228	1	0.015873	63	7931	H2-K1
ko05203	Viral carcinogenesis	0.841973	-0.172007	228	1	0.015873	63	7931	H2-K1
mmu04151	PI3K-Akt signaling pathway	0.93795	-0.0640584	341	1	0.015873	63	7931	Sos2
ko04151	PI3K-Akt signaling pathway	0.93795	-0.0640584	341	1	0.015873	63	7931	Sos2
mmu_M00049	Adenine ribonucleotide biosynthesis, IMP => ADP,ATP	1	1.01671e-11	19	0	0	63	7931
ko00220	Arginine biosynthesis	1	1.01671e-11	19	0	0	63	7931
mmu01210	2-Oxocarboxylic acid metabolism	1	1.01671e-11	19	0	0	63	7931
ko01210	2-Oxocarboxylic acid metabolism	1	1.01671e-11	19	0	0	63	7931
M00341	Proteasome, 19S regulatory particle (PA700)	1	1.01671e-11	19	0	0	63	7931
mmu_M00341	Proteasome, 19S regulatory particle (PA700)	1	1.01671e-11	19	0	0	63	7931
mmu00100	Steroid biosynthesis	1	1.01671e-11	19	0	0	63	7931
M00049	Adenine ribonucleotide biosynthesis, IMP => ADP,ATP	1	1.01671e-11	19	0	0	63	7931
mmu00670	One carbon pool by folate	1	1.01671e-11	19	0	0	63	7931
mmu00220	Arginine biosynthesis	1	1.01671e-11	19	0	0	63	7931
ko00670	One carbon pool by folate	1	1.01671e-11	19	0	0	63	7931
ko00100	Steroid biosynthesis	1	1.01671e-11	19	0	0	63	7931
mmu05217	Basal cell carcinoma	1	1.36463e-11	55	0	0	63	7931
ko05217	Basal cell carcinoma	1	1.36463e-11	55	0	0	63	7931
ko00280	Valine, leucine and isoleucine degradation	1	1.36463e-11	55	0	0	63	7931
mmu00280	Valine, leucine and isoleucine degradation	1	1.36463e-11	55	0	0	63	7931
mmu04923	Regulation of lipolysis in adipocytes	1	1.36463e-11	55	0	0	63	7931
ko00532	Glycosaminoglycan biosynthesis - chondroitin sulfate / dermatan sulfate	1	1.53991e-11	20	0	0	63	7931
mmu_M00352	Spliceosome, U2-snRNP	1	1.53991e-11	20	0	0	63	7931
mmu00532	Glycosaminoglycan biosynthesis - chondroitin sulfate / dermatan sulfate	1	1.53991e-11	20	0	0	63	7931
M00352	Spliceosome, U2-snRNP	1	1.53991e-11	20	0	0	63	7931
mmu_M00679	BMP signaling	1	1.53991e-11	20	0	0	63	7931
M00679	BMP signaling	1	1.53991e-11	20	0	0	63	7931
mmu04614	Renin-angiotensin system	1	1.54288e-11	35	0	0	63	7931
mmu_M00355	Spliceosome, 35S U5-snRNP	1	1.54288e-11	35	0	0	63	7931
ko03030	DNA replication	1	1.54288e-11	35	0	0	63	7931
mmu03030	DNA replication	1	1.54288e-11	35	0	0	63	7931
ko04614	Renin-angiotensin system	1	1.54288e-11	35	0	0	63	7931
M00355	Spliceosome, 35S U5-snRNP	1	1.54288e-11	35	0	0	63	7931
mmu_M00129	Ascorbate biosynthesis, animals, glucose-1P => ascorbate	1	1.63644e-11	24	0	0	63	7931
mmu_M00160	V-type ATPase, eukaryotes	1	1.63644e-11	24	0	0	63	7931
mmu04977	Vitamin digestion and absorption	1	1.63644e-11	24	0	0	63	7931
M00009	Citrate cycle (TCA cycle, Krebs cycle)	1	1.63644e-11	24	0	0	63	7931
mmu_M00009	Citrate cycle (TCA cycle, Krebs cycle)	1	1.63644e-11	24	0	0	63	7931
M00129	Ascorbate biosynthesis, animals, glucose-1P => ascorbate	1	1.63644e-11	24	0	0	63	7931
mmu05310	Asthma	1	1.63644e-11	24	0	0	63	7931
M00160	V-type ATPase, eukaryotes	1	1.63644e-11	24	0	0	63	7931
ko05310	Asthma	1	1.63644e-11	24	0	0	63	7931
ko04977	Vitamin digestion and absorption	1	1.63644e-11	24	0	0	63	7931
mmu_M00680	TGF-beta signaling	1	1.66665e-11	8	0	0	63	7931
ko00740	Riboflavin metabolism	1	1.66665e-11	8	0	0	63	7931
mmu04122	Sulfur relay system	1	1.66665e-11	8	0	0	63	7931
mmu_M00086	beta-Oxidation, acyl-CoA synthesis	1	1.66665e-11	8	0	0	63	7931
M00680	TGF-beta signaling	1	1.66665e-11	8	0	0	63	7931
M00110	C19/C18-Steroid hormone biosynthesis, pregnenolone => androstenedione => estrone	1	1.66665e-11	8	0	0	63	7931
M00065	GPI-anchor biosynthesis, core oligosaccharide	1	1.66665e-11	8	0	0	63	7931
mmu_M00687	MAPK (ERK1/2) signaling	1	1.66665e-11	8	0	0	63	7931
mmu_M00110	C19/C18-Steroid hormone biosynthesis, pregnenolone => androstenedione => estrone	1	1.66665e-11	8	0	0	63	7931
M00409	ESCRT-I complex	1	1.66665e-11	8	0	0	63	7931
mmu_M00409	ESCRT-I complex	1	1.66665e-11	8	0	0	63	7931
mmu_M00065	GPI-anchor biosynthesis, core oligosaccharide	1	1.66665e-11	8	0	0	63	7931
M00086	beta-Oxidation, acyl-CoA synthesis	1	1.66665e-11	8	0	0	63	7931
ko04122	Sulfur relay system	1	1.66665e-11	8	0	0	63	7931
M00687	MAPK (ERK1/2) signaling	1	1.66665e-11	8	0	0	63	7931
mmu00740	Riboflavin metabolism	1	1.66665e-11	8	0	0	63	7931
M00037	Melatonin biosynthesis, tryptophan => serotonin => melatonin	1	1.78837e-11	4	0	0	63	7931
mmu_M00015	Proline biosynthesis, glutamate => proline	1	1.78837e-11	4	0	0	63	7931
M00632	Galactose degradation, Leloir pathway, galactose => alpha-D-glucose-1P	1	1.78837e-11	4	0	0	63	7931
mmu00290	Valine, leucine and isoleucine biosynthesis	1	1.78837e-11	4	0	0	63	7931
mmu_M00263	DNA polymerase epsilon complex	1	1.78837e-11	4	0	0	63	7931
mmu_M00262	DNA polymerase delta complex	1	1.78837e-11	4	0	0	63	7931
mmu_M00401	Sec61 complex	1	1.78837e-11	4	0	0	63	7931
M00402	Translocon-associated protein (TRAP) complex	1	1.78837e-11	4	0	0	63	7931
mmu_M00685	Apoptotic machinery	1	1.78837e-11	4	0	0	63	7931
M00393	TRAMP complex	1	1.78837e-11	4	0	0	63	7931
mmu_M00286	GINS complex	1	1.78837e-11	4	0	0	63	7931
mmu_M00037	Melatonin biosynthesis, tryptophan => serotonin => melatonin	1	1.78837e-11	4	0	0	63	7931
mmu_M00261	DNA polymerase alpha / primase complex	1	1.78837e-11	4	0	0	63	7931
M00401	Sec61 complex	1	1.78837e-11	4	0	0	63	7931
mmu_M00070	Glycosphingolipid biosynthesis, lacto-series, LacCer => Lc4Cer	1	1.78837e-11	4	0	0	63	7931
mmu_M00690	MAPK (ERK5) signaling	1	1.78837e-11	4	0	0	63	7931
mmu_M00133	Polyamine biosynthesis, arginine => agmatine => putrescine => spermidine	1	1.78837e-11	4	0	0	63	7931
M00381	SCF-SKP2 complex	1	1.78837e-11	4	0	0	63	7931
M00015	Proline biosynthesis, glutamate => proline	1	1.78837e-11	4	0	0	63	7931
mmu_M00148	Succinate dehydrogenase (ubiquinone)	1	1.78837e-11	4	0	0	63	7931
mmu_M00393	TRAMP complex	1	1.78837e-11	4	0	0	63	7931
mmu_M00387	SCF-FBW7 complex	1	1.78837e-11	4	0	0	63	7931
M00261	DNA polymerase alpha / primase complex	1	1.78837e-11	4	0	0	63	7931
mmu_M00402	Translocon-associated protein (TRAP) complex	1	1.78837e-11	4	0	0	63	7931
mmu_M00027	GABA (gamma-Aminobutyrate) shunt	1	1.78837e-11	4	0	0	63	7931
M00070	Glycosphingolipid biosynthesis, lacto-series, LacCer => Lc4Cer	1	1.78837e-11	4	0	0	63	7931
mmu_M00741	Propanoyl-CoA metabolism, propanoyl-CoA => succinyl-CoA	1	1.78837e-11	4	0	0	63	7931
ko00290	Valine, leucine and isoleucine biosynthesis	1	1.78837e-11	4	0	0	63	7931
M00690	MAPK (ERK5) signaling	1	1.78837e-11	4	0	0	63	7931
M00263	DNA polymerase epsilon complex	1	1.78837e-11	4	0	0	63	7931
M00027	GABA (gamma-Aminobutyrate) shunt	1	1.78837e-11	4	0	0	63	7931
M00741	Propanoyl-CoA metabolism, propanoyl-CoA => succinyl-CoA	1	1.78837e-11	4	0	0	63	7931
mmu_M00005	PRPP biosynthesis, ribose 5P => PRPP	1	1.78837e-11	4	0	0	63	7931
M00387	SCF-FBW7 complex	1	1.78837e-11	4	0	0	63	7931
mmu_M00390	Exosome, archaea	1	1.78837e-11	4	0	0	63	7931
M00133	Polyamine biosynthesis, arginine => agmatine => putrescine => spermidine	1	1.78837e-11	4	0	0	63	7931
M00262	DNA polymerase delta complex	1	1.78837e-11	4	0	0	63	7931
mmu_M00425	H/ACA ribonucleoprotein complex	1	1.78837e-11	4	0	0	63	7931
M00005	PRPP biosynthesis, ribose 5P => PRPP	1	1.78837e-11	4	0	0	63	7931
M00148	Succinate dehydrogenase (ubiquinone)	1	1.78837e-11	4	0	0	63	7931
mmu_M00134	Polyamine biosynthesis, arginine => ornithine => putrescine	1	1.78837e-11	4	0	0	63	7931
mmu_M00632	Galactose degradation, Leloir pathway, galactose => alpha-D-glucose-1P	1	1.78837e-11	4	0	0	63	7931
M00134	Polyamine biosynthesis, arginine => ornithine => putrescine	1	1.78837e-11	4	0	0	63	7931
M00286	GINS complex	1	1.78837e-11	4	0	0	63	7931
M00425	H/ACA ribonucleoprotein complex	1	1.78837e-11	4	0	0	63	7931
M00685	Apoptotic machinery	1	1.78837e-11	4	0	0	63	7931
mmu_M00381	SCF-SKP2 complex	1	1.78837e-11	4	0	0	63	7931
M00390	Exosome, archaea	1	1.78837e-11	4	0	0	63	7931
ko04640	Hematopoietic cell lineage	1	1.8039e-11	93	0	0	63	7931
mmu04640	Hematopoietic cell lineage	1	1.8039e-11	93	0	0	63	7931
ko05204	Chemical carcinogenesis	1	1.8039e-11	93	0	0	63	7931
mmu05204	Chemical carcinogenesis	1	1.8039e-11	93	0	0	63	7931
mmu04914	Progesterone-mediated oocyte maturation	1	1.90691e-11	86	0	0	63	7931
ko00140	Steroid hormone biosynthesis	1	1.90691e-11	86	0	0	63	7931
ko04914	Progesterone-mediated oocyte maturation	1	1.90691e-11	86	0	0	63	7931
mmu00140	Steroid hormone biosynthesis	1	1.90691e-11	86	0	0	63	7931
mmu00601	Glycosphingolipid biosynthesis - lacto and neolacto series	1	1.98761e-11	26	0	0	63	7931
ko00601	Glycosphingolipid biosynthesis - lacto and neolacto series	1	1.98761e-11	26	0	0	63	7931
M00014	Glucuronate pathway (uronate pathway)	1	1.98761e-11	26	0	0	63	7931
mmu_M00014	Glucuronate pathway (uronate pathway)	1	1.98761e-11	26	0	0	63	7931
mmu04392	Hippo signaling pathway -multiple species	1	1.98761e-11	26	0	0	63	7931
ko04392	Hippo signaling pathway -multiple species	1	1.98761e-11	26	0	0	63	7931
mmu04950	Maturity onset diabetes of the young	1	2.04458e-11	27	0	0	63	7931
mmu00062	Fatty acid elongation	1	2.04458e-11	27	0	0	63	7931
ko04744	Phototransduction	1	2.04458e-11	27	0	0	63	7931
ko03060	Protein export	1	2.04458e-11	27	0	0	63	7931
ko00053	Ascorbate and aldarate metabolism	1	2.04458e-11	27	0	0	63	7931
ko00650	Butanoate metabolism	1	2.04458e-11	27	0	0	63	7931
ko04966	Collecting duct acid secretion	1	2.04458e-11	27	0	0	63	7931
mmu04744	Phototransduction	1	2.04458e-11	27	0	0	63	7931
mmu03060	Protein export	1	2.04458e-11	27	0	0	63	7931
mmu00650	Butanoate metabolism	1	2.04458e-11	27	0	0	63	7931
mmu04966	Collecting duct acid secretion	1	2.04458e-11	27	0	0	63	7931
ko04950	Maturity onset diabetes of the young	1	2.04458e-11	27	0	0	63	7931
mmu00053	Ascorbate and aldarate metabolism	1	2.04458e-11	27	0	0	63	7931
ko00062	Fatty acid elongation	1	2.04458e-11	27	0	0	63	7931
ko00514	Other types of O-glycan biosynthesis	1	2.09181e-11	22	0	0	63	7931
mmu00360	Phenylalanine metabolism	1	2.09181e-11	22	0	0	63	7931
ko03430	Mismatch repair	1	2.09181e-11	22	0	0	63	7931
M00154	Cytochrome c oxidase	1	2.09181e-11	22	0	0	63	7931
ko00900	Terpenoid backbone biosynthesis	1	2.09181e-11	22	0	0	63	7931
ko04964	Proximal tubule bicarbonate reclamation	1	2.09181e-11	22	0	0	63	7931
mmu04964	Proximal tubule bicarbonate reclamation	1	2.09181e-11	22	0	0	63	7931
mmu00900	Terpenoid backbone biosynthesis	1	2.09181e-11	22	0	0	63	7931
ko00360	Phenylalanine metabolism	1	2.09181e-11	22	0	0	63	7931
mmu_M00430	Exon junction complex (EJC)	1	2.09181e-11	22	0	0	63	7931
mmu00514	Other types of O-glycan biosynthesis	1	2.09181e-11	22	0	0	63	7931
mmu03430	Mismatch repair	1	2.09181e-11	22	0	0	63	7931
M00430	Exon junction complex (EJC)	1	2.09181e-11	22	0	0	63	7931
mmu_M00154	Cytochrome c oxidase	1	2.09181e-11	22	0	0	63	7931
mmu00531	Glycosaminoglycan degradation	1	2.13595e-11	21	0	0	63	7931
ko00531	Glycosaminoglycan degradation	1	2.13595e-11	21	0	0	63	7931
mmu01524	Platinum drug resistance	1	2.19686e-11	76	0	0	63	7931
ko01524	Platinum drug resistance	1	2.19686e-11	76	0	0	63	7931
ko05100	Bacterial invasion of epithelial cells	1	2.19686e-11	76	0	0	63	7931
mmu05100	Bacterial invasion of epithelial cells	1	2.19686e-11	76	0	0	63	7931
ko05212	Pancreatic cancer	1	2.25452e-11	64	0	0	63	7931
mmu05230	Central carbon metabolism in cancer	1	2.25452e-11	64	0	0	63	7931
ko05230	Central carbon metabolism in cancer	1	2.25452e-11	64	0	0	63	7931
mmu05212	Pancreatic cancer	1	2.25452e-11	64	0	0	63	7931
ko04520	Adherens junction	1	2.26226e-11	72	0	0	63	7931
mmu05412	Arrhythmogenic right ventricular cardiomyopathy (ARVC)	1	2.26226e-11	72	0	0	63	7931
ko05412	Arrhythmogenic right ventricular cardiomyopathy (ARVC)	1	2.26226e-11	72	0	0	63	7931
mmu04520	Adherens junction	1	2.26226e-11	72	0	0	63	7931
ko00515	Mannose type O-glycan biosynthesis	1	2.29807e-11	23	0	0	63	7931
mmu00515	Mannose type O-glycan biosynthesis	1	2.29807e-11	23	0	0	63	7931
mmu00240	Pyrimidine metabolism	1	2.31108e-11	100	0	0	63	7931
ko00240	Pyrimidine metabolism	1	2.31108e-11	100	0	0	63	7931
ko04668	TNF signaling pathway	1	2.31799e-11	107	0	0	63	7931
mmu04668	TNF signaling pathway	1	2.31799e-11	107	0	0	63	7931
mmu00300	Lysine biosynthesis	1	2.357e-11	2	0	0	63	7931
mmu_M00294	DNA polymerase gamma complex	1	2.357e-11	2	0	0	63	7931
M00103	Cholecalciferol biosynthesis	1	2.357e-11	2	0	0	63	7931
M00338	Cysteine biosynthesis, homocysteine + serine => cysteine	1	2.357e-11	2	0	0	63	7931
mmu_M00103	Cholecalciferol biosynthesis	1	2.357e-11	2	0	0	63	7931
M00151	Cytochrome bc1 complex respiratory unit	1	2.357e-11	2	0	0	63	7931
mmu_M00151	Cytochrome bc1 complex respiratory unit	1	2.357e-11	2	0	0	63	7931
mmu_M00338	Cysteine biosynthesis, homocysteine + serine => cysteine	1	2.357e-11	2	0	0	63	7931
mmu_M00067	Sulfoglycolipids biosynthesis, ceramide/1-alkyl-2-acylglycerol => sulfatide/seminolipid	1	2.357e-11	2	0	0	63	7931
mmu_M00066	Lactosylceramide biosynthesis	1	2.357e-11	2	0	0	63	7931
M00083	Fatty acid biosynthesis, elongation	1	2.357e-11	2	0	0	63	7931
M00293	DNA polymerase zeta complex	1	2.357e-11	2	0	0	63	7931
mmu_M00554	Nucleotide sugar biosynthesis, galactose => UDP-galactose	1	2.357e-11	2	0	0	63	7931
M00106	Conjugated bile acid biosynthesis, cholate => taurocholate/glycocholate	1	2.357e-11	2	0	0	63	7931
M00066	Lactosylceramide biosynthesis	1	2.357e-11	2	0	0	63	7931
M00399	Cap binding complex	1	2.357e-11	2	0	0	63	7931
mmu_M00068	Glycosphingolipid biosynthesis, globo-series, LacCer => Gb4Cer	1	2.357e-11	2	0	0	63	7931
ko00300	Lysine biosynthesis	1	2.357e-11	2	0	0	63	7931
M00067	Sulfoglycolipids biosynthesis, ceramide/1-alkyl-2-acylglycerol => sulfatide/seminolipid	1	2.357e-11	2	0	0	63	7931
M00068	Glycosphingolipid biosynthesis, globo-series, LacCer => Gb4Cer	1	2.357e-11	2	0	0	63	7931
mmu_M00399	Cap binding complex	1	2.357e-11	2	0	0	63	7931
M00554	Nucleotide sugar biosynthesis, galactose => UDP-galactose	1	2.357e-11	2	0	0	63	7931
mmu_M00083	Fatty acid biosynthesis, elongation	1	2.357e-11	2	0	0	63	7931
mmu_M00106	Conjugated bile acid biosynthesis, cholate => taurocholate/glycocholate	1	2.357e-11	2	0	0	63	7931
M00294	DNA polymerase gamma complex	1	2.357e-11	2	0	0	63	7931
mmu_M00293	DNA polymerase zeta complex	1	2.357e-11	2	0	0	63	7931
mmu00640	Propanoate metabolism	1	2.36906e-11	31	0	0	63	7931
ko00640	Propanoate metabolism	1	2.36906e-11	31	0	0	63	7931
mmu00340	Histidine metabolism	1	2.37618e-11	25	0	0	63	7931
mmu00563	Glycosylphosphatidylinositol (GPI)-anchor biosynthesis	1	2.37618e-11	25	0	0	63	7931
ko00563	Glycosylphosphatidylinositol (GPI)-anchor biosynthesis	1	2.37618e-11	25	0	0	63	7931
ko00340	Histidine metabolism	1	2.37618e-11	25	0	0	63	7931
mmu05132	Salmonella infection	1	2.41696e-11	78	0	0	63	7931
ko05132	Salmonella infection	1	2.41696e-11	78	0	0	63	7931
mmu04115	p53 signaling pathway	1	2.42769e-11	68	0	0	63	7931
ko04115	p53 signaling pathway	1	2.42769e-11	68	0	0	63	7931
M00400	p97-Ufd1-Npl4 complex	1	2.48935e-11	3	0	0	63	7931
mmu_M00108	C21-Steroid hormone biosynthesis, progesterone => corticosterone/aldosterone	1	2.48935e-11	3	0	0	63	7931
mmu_M00408	ESCRT-0 complex	1	2.48935e-11	3	0	0	63	7931
mmu00471	D-Glutamine and D-glutamate metabolism	1	2.48935e-11	3	0	0	63	7931
ko00785	Lipoic acid metabolism	1	2.48935e-11	3	0	0	63	7931
M00288	RPA complex	1	2.48935e-11	3	0	0	63	7931
mmu_M00020	Serine biosynthesis, glycerate-3P => serine	1	2.48935e-11	3	0	0	63	7931
mmu_M00100	Sphingosine degradation	1	2.48935e-11	3	0	0	63	7931
M00046	Pyrimidine degradation, uracil => beta-alanine, thymine => 3-aminoisobutanoate	1	2.48935e-11	3	0	0	63	7931
mmu_M00297	DNA-PK complex	1	2.48935e-11	3	0	0	63	7931
M00392	Ski complex	1	2.48935e-11	3	0	0	63	7931
M00108	C21-Steroid hormone biosynthesis, progesterone => corticosterone/aldosterone	1	2.48935e-11	3	0	0	63	7931
mmu_M00288	RPA complex	1	2.48935e-11	3	0	0	63	7931
M00297	DNA-PK complex	1	2.48935e-11	3	0	0	63	7931
mmu_M00392	Ski complex	1	2.48935e-11	3	0	0	63	7931
M00020	Serine biosynthesis, glycerate-3P => serine	1	2.48935e-11	3	0	0	63	7931
ko00471	D-Glutamine and D-glutamate metabolism	1	2.48935e-11	3	0	0	63	7931
M00082	Fatty acid biosynthesis, initiation	1	2.48935e-11	3	0	0	63	7931
mmu00785	Lipoic acid metabolism	1	2.48935e-11	3	0	0	63	7931
mmu_M00051	Uridine monophosphate biosynthesis, glutamine (+ PRPP) => UMP	1	2.48935e-11	3	0	0	63	7931
mmu_M00046	Pyrimidine degradation, uracil => beta-alanine, thymine => 3-aminoisobutanoate	1	2.48935e-11	3	0	0	63	7931
mmu_M00082	Fatty acid biosynthesis, initiation	1	2.48935e-11	3	0	0	63	7931
M00408	ESCRT-0 complex	1	2.48935e-11	3	0	0	63	7931
M00291	MRN complex	1	2.48935e-11	3	0	0	63	7931
mmu_M00400	p97-Ufd1-Npl4 complex	1	2.48935e-11	3	0	0	63	7931
mmu_M00291	MRN complex	1	2.48935e-11	3	0	0	63	7931
M00100	Sphingosine degradation	1	2.48935e-11	3	0	0	63	7931
mmu_M00132	Inositol phosphate metabolism, Ins(1,3,4)P3 => phytate	1	2.48935e-11	3	0	0	63	7931
M00410	ESCRT-II complex	1	2.48935e-11	3	0	0	63	7931
ko00780	Biotin metabolism	1	2.48935e-11	3	0	0	63	7931
mmu_M00069	Glycosphingolipid biosynthesis, ganglio series, LacCer => GT3	1	2.48935e-11	3	0	0	63	7931
M00051	Uridine monophosphate biosynthesis, glutamine (+ PRPP) => UMP	1	2.48935e-11	3	0	0	63	7931
mmu_M00118	Glutathione biosynthesis, glutamate => glutathione	1	2.48935e-11	3	0	0	63	7931
M00069	Glycosphingolipid biosynthesis, ganglio series, LacCer => GT3	1	2.48935e-11	3	0	0	63	7931
mmu_M00410	ESCRT-II complex	1	2.48935e-11	3	0	0	63	7931
M00132	Inositol phosphate metabolism, Ins(1,3,4)P3 => phytate	1	2.48935e-11	3	0	0	63	7931
M00118	Glutathione biosynthesis, glutamate => glutathione	1	2.48935e-11	3	0	0	63	7931
mmu00780	Biotin metabolism	1	2.48935e-11	3	0	0	63	7931
M00682	Notch signaling	1	2.52146e-11	17	0	0	63	7931
mmu00450	Selenocompound metabolism	1	2.52146e-11	17	0	0	63	7931
mmu_M00682	Notch signaling	1	2.52146e-11	17	0	0	63	7931
ko00910	Nitrogen metabolism	1	2.52146e-11	17	0	0	63	7931
mmu00910	Nitrogen metabolism	1	2.52146e-11	17	0	0	63	7931
ko00450	Selenocompound metabolism	1	2.52146e-11	17	0	0	63	7931
M00403	HRD1/SEL1 ERAD complex	1	2.58019e-11	13	0	0	63	7931
M00094	Ceramide biosynthesis	1	2.58019e-11	13	0	0	63	7931
M00087	beta-Oxidation	1	2.58019e-11	13	0	0	63	7931
mmu_M00676	PI3K-Akt signaling	1	2.58019e-11	13	0	0	63	7931
M00036	Leucine degradation, leucine => acetoacetate + acetyl-CoA	1	2.58019e-11	13	0	0	63	7931
mmu03450	Non-homologous end-joining	1	2.58019e-11	13	0	0	63	7931
mmu_M00087	beta-Oxidation	1	2.58019e-11	13	0	0	63	7931
mmu_M00036	Leucine degradation, leucine => acetoacetate + acetyl-CoA	1	2.58019e-11	13	0	0	63	7931
mmu_M00415	Fatty acid biosynthesis, elongation, endoplasmic reticulum	1	2.58019e-11	13	0	0	63	7931
mmu_M00353	Spliceosome, Prp19/CDC5L complex	1	2.58019e-11	13	0	0	63	7931
M00353	Spliceosome, Prp19/CDC5L complex	1	2.58019e-11	13	0	0	63	7931
ko03450	Non-homologous end-joining	1	2.58019e-11	13	0	0	63	7931
mmu_M00094	Ceramide biosynthesis	1	2.58019e-11	13	0	0	63	7931
M00415	Fatty acid biosynthesis, elongation, endoplasmic reticulum	1	2.58019e-11	13	0	0	63	7931
M00692	Cell cycle - G1/S transition	1	2.58019e-11	13	0	0	63	7931
mmu_M00403	HRD1/SEL1 ERAD complex	1	2.58019e-11	13	0	0	63	7931
mmu_M00692	Cell cycle - G1/S transition	1	2.58019e-11	13	0	0	63	7931
M00676	PI3K-Akt signaling	1	2.58019e-11	13	0	0	63	7931
mmu00590	Arachidonic acid metabolism	1	2.59942e-11	89	0	0	63	7931
ko00590	Arachidonic acid metabolism	1	2.59942e-11	89	0	0	63	7931
mmu04931	Insulin resistance	1	2.62676e-11	108	0	0	63	7931
ko05145	Toxoplasmosis	1	2.62676e-11	108	0	0	63	7931
mmu05145	Toxoplasmosis	1	2.62676e-11	108	0	0	63	7931
mmu05150	Staphylococcus aureus infection	1	2.64817e-11	51	0	0	63	7931
ko05150	Staphylococcus aureus infection	1	2.64817e-11	51	0	0	63	7931
mmu03460	Fanconi anemia pathway	1	2.64817e-11	51	0	0	63	7931
mmu00983	Drug metabolism - other enzymes	1	2.64817e-11	51	0	0	63	7931
ko00983	Drug metabolism - other enzymes	1	2.64817e-11	51	0	0	63	7931
ko03460	Fanconi anemia pathway	1	2.64817e-11	51	0	0	63	7931
ko04110	Cell cycle	1	2.66418e-11	123	0	0	63	7931
mmu04110	Cell cycle	1	2.66418e-11	123	0	0	63	7931
ko04350	TGF-beta signaling pathway	1	2.67678e-11	84	0	0	63	7931
ko05410	Hypertrophic cardiomyopathy (HCM)	1	2.67678e-11	84	0	0	63	7931
mmu04350	TGF-beta signaling pathway	1	2.67678e-11	84	0	0	63	7931
mmu05410	Hypertrophic cardiomyopathy (HCM)	1	2.67678e-11	84	0	0	63	7931
ko04657	IL-17 signaling pathway	1	2.68402e-11	91	0	0	63	7931
mmu05032	Morphine addiction	1	2.68402e-11	91	0	0	63	7931
mmu04657	IL-17 signaling pathway	1	2.68402e-11	91	0	0	63	7931
ko05032	Morphine addiction	1	2.68402e-11	91	0	0	63	7931
mmu_M00120	Coenzyme A biosynthesis, pantothenate => CoA	1	2.68883e-11	7	0	0	63	7931
M00549	Nucleotide sugar biosynthesis, glucose => UDP-glucose	1	2.68883e-11	7	0	0	63	7931
mmu_M00396	Lsm 2-8 complex	1	2.68883e-11	7	0	0	63	7931
M00072	N-glycosylation by oligosaccharyltransferase	1	2.68883e-11	7	0	0	63	7931
M00092	Phosphatidylethanolamine (PE) biosynthesis, ethanolamine => PE	1	2.68883e-11	7	0	0	63	7931
mmu_M00691	DNA damage-induced cell cycle checkpoints	1	2.68883e-11	7	0	0	63	7931
mmu_M00424	Shelterin complex	1	2.68883e-11	7	0	0	63	7931
mmu_M00092	Phosphatidylethanolamine (PE) biosynthesis, ethanolamine => PE	1	2.68883e-11	7	0	0	63	7931
M00691	DNA damage-induced cell cycle checkpoints	1	2.68883e-11	7	0	0	63	7931
mmu_M00044	Tyrosine degradation, tyrosine => homogentisate	1	2.68883e-11	7	0	0	63	7931
mmu_M00549	Nucleotide sugar biosynthesis, glucose => UDP-glucose	1	2.68883e-11	7	0	0	63	7931
M00398	Sm core complex	1	2.68883e-11	7	0	0	63	7931
mmu_M00072	N-glycosylation by oligosaccharyltransferase	1	2.68883e-11	7	0	0	63	7931
M00397	Lsm 1-7 complex	1	2.68883e-11	7	0	0	63	7931
M00107	Steroid hormone biosynthesis, cholesterol => prognenolone => progesterone	1	2.68883e-11	7	0	0	63	7931
M00396	Lsm 2-8 complex	1	2.68883e-11	7	0	0	63	7931
ko00400	Phenylalanine, tyrosine and tryptophan biosynthesis	1	2.68883e-11	7	0	0	63	7931
M00120	Coenzyme A biosynthesis, pantothenate => CoA	1	2.68883e-11	7	0	0	63	7931
mmu_M00398	Sm core complex	1	2.68883e-11	7	0	0	63	7931
M00044	Tyrosine degradation, tyrosine => homogentisate	1	2.68883e-11	7	0	0	63	7931
mmu_M00397	Lsm 1-7 complex	1	2.68883e-11	7	0	0	63	7931
M00424	Shelterin complex	1	2.68883e-11	7	0	0	63	7931
mmu_M00107	Steroid hormone biosynthesis, cholesterol => prognenolone => progesterone	1	2.68883e-11	7	0	0	63	7931
mmu00400	Phenylalanine, tyrosine and tryptophan biosynthesis	1	2.68883e-11	7	0	0	63	7931
mmu05140	Leishmaniasis	1	2.69377e-11	65	0	0	63	7931
ko05140	Leishmaniasis	1	2.69377e-11	65	0	0	63	7931
ko00980	Metabolism of xenobiotics by cytochrome P450	1	2.69377e-11	65	0	0	63	7931
mmu00980	Metabolism of xenobiotics by cytochrome P450	1	2.69377e-11	65	0	0	63	7931
mmu04672	Intestinal immune network for IgA production	1	2.69965e-11	42	0	0	63	7931
ko04672	Intestinal immune network for IgA production	1	2.69965e-11	42	0	0	63	7931
mmu00410	beta-Alanine metabolism	1	2.75288e-11	32	0	0	63	7931
ko04215	Apoptosis - multiple species	1	2.75288e-11	32	0	0	63	7931
mmu00020	Citrate cycle (TCA cycle)	1	2.75288e-11	32	0	0	63	7931
ko00410	beta-Alanine metabolism	1	2.75288e-11	32	0	0	63	7931
mmu04215	Apoptosis - multiple species	1	2.75288e-11	32	0	0	63	7931
ko00020	Citrate cycle (TCA cycle)	1	2.75288e-11	32	0	0	63	7931
mmu05218	Melanoma	1	2.78262e-11	69	0	0	63	7931
ko05218	Melanoma	1	2.78262e-11	69	0	0	63	7931
ko04260	Cardiac muscle contraction	1	2.78792e-11	74	0	0	63	7931
mmu04260	Cardiac muscle contraction	1	2.78792e-11	74	0	0	63	7931
M00143	NADH dehydrogenase (ubiquinone) Fe-S protein/flavoprotein complex, mitochondria	1	2.80483e-11	11	0	0	63	7931
mmu_M00032	Lysine degradation, lysine => saccharopine => acetoacetyl-CoA	1	2.80483e-11	11	0	0	63	7931
ko00130	Ubiquinone and other terpenoid-quinone biosynthesis	1	2.80483e-11	11	0	0	63	7931
mmu00920	Sulfur metabolism	1	2.80483e-11	11	0	0	63	7931
mmu00130	Ubiquinone and other terpenoid-quinone biosynthesis	1	2.80483e-11	11	0	0	63	7931
M00404	COPII complex	1	2.80483e-11	11	0	0	63	7931
ko00920	Sulfur metabolism	1	2.80483e-11	11	0	0	63	7931
mmu_M00143	NADH dehydrogenase (ubiquinone) Fe-S protein/flavoprotein complex, mitochondria	1	2.80483e-11	11	0	0	63	7931
mmu_M00076	Dermatan sulfate degradation	1	2.80483e-11	11	0	0	63	7931
M00076	Dermatan sulfate degradation	1	2.80483e-11	11	0	0	63	7931
mmu_M00678	Hedgehog signaling	1	2.80483e-11	11	0	0	63	7931
mmu_M00180	RNA polymerase II, eukaryotes	1	2.80483e-11	11	0	0	63	7931
mmu_M00035	Methionine degradation	1	2.80483e-11	11	0	0	63	7931
M00180	RNA polymerase II, eukaryotes	1	2.80483e-11	11	0	0	63	7931
M00678	Hedgehog signaling	1	2.80483e-11	11	0	0	63	7931
M00412	ESCRT-III complex	1	2.80483e-11	11	0	0	63	7931
mmu_M00404	COPII complex	1	2.80483e-11	11	0	0	63	7931
mmu_M00412	ESCRT-III complex	1	2.80483e-11	11	0	0	63	7931
mmu_M00182	RNA polymerase I, eukaryotes	1	2.80483e-11	11	0	0	63	7931
M00035	Methionine degradation	1	2.80483e-11	11	0	0	63	7931
M00182	RNA polymerase I, eukaryotes	1	2.80483e-11	11	0	0	63	7931
mmu00430	Taurine and hypotaurine metabolism	1	2.80483e-11	11	0	0	63	7931
mmu00072	Synthesis and degradation of ketone bodies	1	2.80483e-11	11	0	0	63	7931
M00034	Methionine salvage pathway	1	2.80483e-11	11	0	0	63	7931
ko00430	Taurine and hypotaurine metabolism	1	2.80483e-11	11	0	0	63	7931
mmu_M00034	Methionine salvage pathway	1	2.80483e-11	11	0	0	63	7931
M00032	Lysine degradation, lysine => saccharopine => acetoacetyl-CoA	1	2.80483e-11	11	0	0	63	7931
ko00072	Synthesis and degradation of ketone bodies	1	2.80483e-11	11	0	0	63	7931
mmu_M00098	Acylglycerol degradation	1	2.82738e-11	10	0	0	63	7931
M00101	Cholesterol biosynthesis, squalene 2,3-epoxide => cholesterol	1	2.82738e-11	10	0	0	63	7931
M00694	cGMP signaling	1	2.82738e-11	10	0	0	63	7931
M00351	Spliceosome, U1-snRNP	1	2.82738e-11	10	0	0	63	7931
M00296	BER complex	1	2.82738e-11	10	0	0	63	7931
M00077	Chondroitin sulfate degradation	1	2.82738e-11	10	0	0	63	7931
mmu_M00077	Chondroitin sulfate degradation	1	2.82738e-11	10	0	0	63	7931
mmu_M00052	Pyrimidine ribonucleotide biosynthesis, UMP => UDP/UTP,CDP/CTP	1	2.82738e-11	10	0	0	63	7931
M00681	Activin signaling	1	2.82738e-11	10	0	0	63	7931
mmu_M00296	BER complex	1	2.82738e-11	10	0	0	63	7931
M00406	TREX complex	1	2.82738e-11	10	0	0	63	7931
mmu_M00101	Cholesterol biosynthesis, squalene 2,3-epoxide => cholesterol	1	2.82738e-11	10	0	0	63	7931
M00095	C5 isoprenoid biosynthesis, mevalonate pathway	1	2.82738e-11	10	0	0	63	7931
M00413	FA core complex	1	2.82738e-11	10	0	0	63	7931
mmu_M00413	FA core complex	1	2.82738e-11	10	0	0	63	7931
M00010	Citrate cycle, first carbon oxidation, oxaloacetate => 2-oxoglutarate	1	2.82738e-11	10	0	0	63	7931
M00098	Acylglycerol degradation	1	2.82738e-11	10	0	0	63	7931
M00052	Pyrimidine ribonucleotide biosynthesis, UMP => UDP/UTP,CDP/CTP	1	2.82738e-11	10	0	0	63	7931
M00693	Cell cycle - G2/M transition	1	2.82738e-11	10	0	0	63	7931
mmu_M00391	Exosome, eukaryotes	1	2.82738e-11	10	0	0	63	7931
M00290	Holo-TFIIH complex	1	2.82738e-11	10	0	0	63	7931
mmu_M00290	Holo-TFIIH complex	1	2.82738e-11	10	0	0	63	7931
mmu_M00681	Activin signaling	1	2.82738e-11	10	0	0	63	7931
mmu_M00693	Cell cycle - G2/M transition	1	2.82738e-11	10	0	0	63	7931
mmu_M00095	C5 isoprenoid biosynthesis, mevalonate pathway	1	2.82738e-11	10	0	0	63	7931
mmu_M00351	Spliceosome, U1-snRNP	1	2.82738e-11	10	0	0	63	7931
M00391	Exosome, eukaryotes	1	2.82738e-11	10	0	0	63	7931
mmu_M00694	cGMP signaling	1	2.82738e-11	10	0	0	63	7931
mmu_M00010	Citrate cycle, first carbon oxidation, oxaloacetate => 2-oxoglutarate	1	2.82738e-11	10	0	0	63	7931
mmu_M00406	TREX complex	1	2.82738e-11	10	0	0	63	7931
ko00040	Pentose and glucuronate interconversions	1	2.84639e-11	34	0	0	63	7931
mmu00040	Pentose and glucuronate interconversions	1	2.84639e-11	34	0	0	63	7931
M00073	N-glycan precursor trimming	1	2.8582e-11	6	0	0	63	7931
ko00232	Caffeine metabolism	1	2.8582e-11	6	0	0	63	7931
M00109	C21-Steroid hormone biosynthesis, progesterone => cortisol/cortisone	1	2.8582e-11	6	0	0	63	7931
mmu_M00085	Fatty acid biosynthesis, elongation, mitochondria	1	2.8582e-11	6	0	0	63	7931
mmu_M00109	C21-Steroid hormone biosynthesis, progesterone => cortisol/cortisone	1	2.8582e-11	6	0	0	63	7931
mmu_M00141	C1-unit interconversion, eukaryotes	1	2.8582e-11	6	0	0	63	7931
mmu_M00029	Urea cycle	1	2.8582e-11	6	0	0	63	7931
mmu_M00048	Inosine monophosphate biosynthesis, PRPP + glutamine => IMP	1	2.8582e-11	6	0	0	63	7931
mmu_M00395	Decapping complex	1	2.8582e-11	6	0	0	63	7931
mmu_M00285	MCM complex	1	2.8582e-11	6	0	0	63	7931
M00013	Malonate semialdehyde pathway, propanoyl-CoA => acetyl-CoA	1	2.8582e-11	6	0	0	63	7931
mmu_M00007	Pentose phosphate pathway, non-oxidative phase, fructose 6P => ribose 5P	1	2.8582e-11	6	0	0	63	7931
M00395	Decapping complex	1	2.8582e-11	6	0	0	63	7931
mmu_M00058	Glycosaminoglycan biosynthesis, chondroitin sulfate backbone	1	2.8582e-11	6	0	0	63	7931
M00029	Urea cycle	1	2.8582e-11	6	0	0	63	7931
mmu_M00090	Phosphatidylcholine (PC) biosynthesis, choline => PC	1	2.8582e-11	6	0	0	63	7931
mmu_M00047	Creatine pathway	1	2.8582e-11	6	0	0	63	7931
mmu_M00013	Malonate semialdehyde pathway, propanoyl-CoA => acetyl-CoA	1	2.8582e-11	6	0	0	63	7931
M00090	Phosphatidylcholine (PC) biosynthesis, choline => PC	1	2.8582e-11	6	0	0	63	7931
M00141	C1-unit interconversion, eukaryotes	1	2.8582e-11	6	0	0	63	7931
M00284	Origin recognition complex	1	2.8582e-11	6	0	0	63	7931
M00048	Inosine monophosphate biosynthesis, PRPP + glutamine => IMP	1	2.8582e-11	6	0	0	63	7931
ko00440	Phosphonate and phosphinate metabolism	1	2.8582e-11	6	0	0	63	7931
M00058	Glycosaminoglycan biosynthesis, chondroitin sulfate backbone	1	2.8582e-11	6	0	0	63	7931
M00007	Pentose phosphate pathway, non-oxidative phase, fructose 6P => ribose 5P	1	2.8582e-11	6	0	0	63	7931
M00047	Creatine pathway	1	2.8582e-11	6	0	0	63	7931
M00085	Fatty acid biosynthesis, elongation, mitochondria	1	2.8582e-11	6	0	0	63	7931
mmu_M00073	N-glycan precursor trimming	1	2.8582e-11	6	0	0	63	7931
M00285	MCM complex	1	2.8582e-11	6	0	0	63	7931
mmu_M00284	Origin recognition complex	1	2.8582e-11	6	0	0	63	7931
mmu00440	Phosphonate and phosphinate metabolism	1	2.8582e-11	6	0	0	63	7931
mmu00232	Caffeine metabolism	1	2.8582e-11	6	0	0	63	7931
ko04973	Carbohydrate digestion and absorption	1	2.88326e-11	43	0	0	63	7931
mmu03420	Nucleotide excision repair	1	2.88326e-11	43	0	0	63	7931
mmu04962	Vasopressin-regulated water reabsorption	1	2.88326e-11	43	0	0	63	7931
ko04962	Vasopressin-regulated water reabsorption	1	2.88326e-11	43	0	0	63	7931
ko03420	Nucleotide excision repair	1	2.88326e-11	43	0	0	63	7931
mmu04973	Carbohydrate digestion and absorption	1	2.88326e-11	43	0	0	63	7931
mmu05219	Bladder cancer	1	2.9581e-11	41	0	0	63	7931
ko00860	Porphyrin and chlorophyll metabolism	1	2.9581e-11	41	0	0	63	7931
M00427	Nuclear pore complex	1	2.9581e-11	41	0	0	63	7931
mmu03440	Homologous recombination	1	2.9581e-11	41	0	0	63	7931
mmu00860	Porphyrin and chlorophyll metabolism	1	2.9581e-11	41	0	0	63	7931
ko03440	Homologous recombination	1	2.9581e-11	41	0	0	63	7931
ko05219	Bladder cancer	1	2.9581e-11	41	0	0	63	7931
mmu_M00427	Nuclear pore complex	1	2.9581e-11	41	0	0	63	7931
ko05033	Nicotine addiction	1	2.95934e-11	40	0	0	63	7931
mmu04216	Ferroptosis	1	2.95934e-11	40	0	0	63	7931
ko04216	Ferroptosis	1	2.95934e-11	40	0	0	63	7931
mmu05033	Nicotine addiction	1	2.95934e-11	40	0	0	63	7931
mmu00260	Glycine, serine and threonine metabolism	1	2.95934e-11	40	0	0	63	7931
ko00260	Glycine, serine and threonine metabolism	1	2.95934e-11	40	0	0	63	7931
ko04975	Fat digestion and absorption	1	2.95934e-11	40	0	0	63	7931
mmu04975	Fat digestion and absorption	1	2.95934e-11	40	0	0	63	7931
ko05418	Fluid shear stress and atherosclerosis	1	2.96357e-11	145	0	0	63	7931
mmu05418	Fluid shear stress and atherosclerosis	1	2.96357e-11	145	0	0	63	7931
ko00565	Ether lipid metabolism	1	2.96693e-11	44	0	0	63	7931
ko00380	Tryptophan metabolism	1	2.96693e-11	44	0	0	63	7931
mmu03022	Basal transcription factors	1	2.96693e-11	44	0	0	63	7931
mmu00565	Ether lipid metabolism	1	2.96693e-11	44	0	0	63	7931
mmu04978	Mineral absorption	1	2.96693e-11	44	0	0	63	7931
mmu00970	Aminoacyl-tRNA biosynthesis	1	2.96693e-11	44	0	0	63	7931
ko04978	Mineral absorption	1	2.96693e-11	44	0	0	63	7931
mmu00380	Tryptophan metabolism	1	2.96693e-11	44	0	0	63	7931
ko03022	Basal transcription factors	1	2.96693e-11	44	0	0	63	7931
ko00970	Aminoacyl-tRNA biosynthesis	1	2.96693e-11	44	0	0	63	7931
ko00270	Cysteine and methionine metabolism	1	2.97133e-11	46	0	0	63	7931
ko02010	ABC transporters	1	2.97133e-11	46	0	0	63	7931
mmu00270	Cysteine and methionine metabolism	1	2.97133e-11	46	0	0	63	7931
mmu02010	ABC transporters	1	2.97133e-11	46	0	0	63	7931
ko00982	Drug metabolism - cytochrome P450	1	3.00418e-11	67	0	0	63	7931
mmu00982	Drug metabolism - cytochrome P450	1	3.00418e-11	67	0	0	63	7931
ko00250	Alanine, aspartate and glutamate metabolism	1	3.03144e-11	36	0	0	63	7931
mmu00250	Alanine, aspartate and glutamate metabolism	1	3.03144e-11	36	0	0	63	7931
ko05162	Measles	1	3.03404e-11	135	0	0	63	7931
mmu05162	Measles	1	3.03404e-11	135	0	0	63	7931
mmu03020	RNA polymerase	1	3.04142e-11	28	0	0	63	7931
ko03020	RNA polymerase	1	3.04142e-11	28	0	0	63	7931
ko03015	mRNA surveillance pathway	1	3.04957e-11	92	0	0	63	7931
mmu03015	mRNA surveillance pathway	1	3.04957e-11	92	0	0	63	7931
ko04920	Adipocytokine signaling pathway	1	3.07244e-11	71	0	0	63	7931
ko04976	Bile secretion	1	3.07244e-11	71	0	0	63	7931
mmu04976	Bile secretion	1	3.07244e-11	71	0	0	63	7931
mmu04920	Adipocytokine signaling pathway	1	3.07244e-11	71	0	0	63	7931
mmu_M00004	Pentose phosphate pathway (Pentose phosphate cycle)	1	3.0778e-11	12	0	0	63	7931
mmu_M00002	Glycolysis, core module involving three-carbon compounds	1	3.0778e-11	12	0	0	63	7931
mmu_M00050	Guanine ribonucleotide biosynthesis IMP => GDP,GTP	1	3.0778e-11	12	0	0	63	7931
M00004	Pentose phosphate pathway (Pentose phosphate cycle)	1	3.0778e-11	12	0	0	63	7931
M00147	NADH dehydrogenase (ubiquinone) 1 beta subcomplex	1	3.0778e-11	12	0	0	63	7931
mmu_M00147	NADH dehydrogenase (ubiquinone) 1 beta subcomplex	1	3.0778e-11	12	0	0	63	7931
M00050	Guanine ribonucleotide biosynthesis IMP => GDP,GTP	1	3.0778e-11	12	0	0	63	7931
M00002	Glycolysis, core module involving three-carbon compounds	1	3.0778e-11	12	0	0	63	7931
ko00790	Folate biosynthesis	1	3.11294e-11	14	0	0	63	7931
M00055	N-glycan precursor biosynthesis	1	3.11294e-11	14	0	0	63	7931
M00389	APC/C complex	1	3.11294e-11	14	0	0	63	7931
ko00533	Glycosaminoglycan biosynthesis - keratan sulfate	1	3.11294e-11	14	0	0	63	7931
mmu00790	Folate biosynthesis	1	3.11294e-11	14	0	0	63	7931
M00011	Citrate cycle, second carbon oxidation, 2-oxoglutarate => oxaloacetate	1	3.11294e-11	14	0	0	63	7931
mmu_M00389	APC/C complex	1	3.11294e-11	14	0	0	63	7931
mmu_M00011	Citrate cycle, second carbon oxidation, 2-oxoglutarate => oxaloacetate	1	3.11294e-11	14	0	0	63	7931
ko00061	Fatty acid biosynthesis	1	3.11294e-11	14	0	0	63	7931
mmu_M00055	N-glycan precursor biosynthesis	1	3.11294e-11	14	0	0	63	7931
mmu00061	Fatty acid biosynthesis	1	3.11294e-11	14	0	0	63	7931
mmu00533	Glycosaminoglycan biosynthesis - keratan sulfate	1	3.11294e-11	14	0	0	63	7931
ko04610	Complement and coagulation cascades	1	3.12139e-11	87	0	0	63	7931
ko04727	GABAergic synapse	1	3.12139e-11	87	0	0	63	7931
mmu04742	Taste transduction	1	3.12139e-11	87	0	0	63	7931
ko04742	Taste transduction	1	3.12139e-11	87	0	0	63	7931
mmu04727	GABAergic synapse	1	3.12139e-11	87	0	0	63	7931
mmu04610	Complement and coagulation cascades	1	3.12139e-11	87	0	0	63	7931
mmu05133	Pertussis	1	3.1451e-11	75	0	0	63	7931
ko05133	Pertussis	1	3.1451e-11	75	0	0	63	7931
M00295	BRCA1-associated genome surveillance complex (BASC)	1	3.16791e-11	16	0	0	63	7931
mmu_M00075	N-glycan biosynthesis, complex type	1	3.16791e-11	16	0	0	63	7931
mmu_M00295	BRCA1-associated genome surveillance complex (BASC)	1	3.16791e-11	16	0	0	63	7931
mmu_M00181	RNA polymerase III, eukaryotes	1	3.16791e-11	16	0	0	63	7931
M00089	Triacylglycerol biosynthesis	1	3.16791e-11	16	0	0	63	7931
ko00120	Primary bile acid biosynthesis	1	3.16791e-11	16	0	0	63	7931
M00075	N-glycan biosynthesis, complex type	1	3.16791e-11	16	0	0	63	7931
M00181	RNA polymerase III, eukaryotes	1	3.16791e-11	16	0	0	63	7931
mmu_M00089	Triacylglycerol biosynthesis	1	3.16791e-11	16	0	0	63	7931
mmu00603	Glycosphingolipid biosynthesis - globo and isoglobo series	1	3.16791e-11	16	0	0	63	7931
mmu00120	Primary bile acid biosynthesis	1	3.16791e-11	16	0	0	63	7931
ko00230	Purine metabolism	1	3.16856e-11	174	0	0	63	7931
mmu00230	Purine metabolism	1	3.16856e-11	174	0	0	63	7931
mmu00750	Vitamin B6 metabolism	1	3.22092e-11	9	0	0	63	7931
M00152	Cytochrome bc1 complex	1	3.22092e-11	9	0	0	63	7931
mmu_M00361	Nucleotide sugar biosynthesis, eukaryotes	1	3.22092e-11	9	0	0	63	7931
mmu_M00152	Cytochrome bc1 complex	1	3.22092e-11	9	0	0	63	7931
M00131	Inositol phosphate metabolism, Ins(1,3,4,5)P4 => Ins(1,3,4)P3 => myo-inositol	1	3.22092e-11	9	0	0	63	7931
mmu_M00135	GABA biosynthesis, eukaryotes, putrescine => GABA	1	3.22092e-11	9	0	0	63	7931
mmu_M00078	Heparan sulfate degradation	1	3.22092e-11	9	0	0	63	7931
M00078	Heparan sulfate degradation	1	3.22092e-11	9	0	0	63	7931
M00361	Nucleotide sugar biosynthesis, eukaryotes	1	3.22092e-11	9	0	0	63	7931
ko00750	Vitamin B6 metabolism	1	3.22092e-11	9	0	0	63	7931
M00135	GABA biosynthesis, eukaryotes, putrescine => GABA	1	3.22092e-11	9	0	0	63	7931
mmu_M00131	Inositol phosphate metabolism, Ins(1,3,4,5)P4 => Ins(1,3,4)P3 => myo-inositol	1	3.22092e-11	9	0	0	63	7931
mmu04623	Cytosolic DNA-sensing pathway	1	3.2327e-11	61	0	0	63	7931
ko04623	Cytosolic DNA-sensing pathway	1	3.2327e-11	61	0	0	63	7931
mmu04721	Synaptic vesicle cycle	1	3.28965e-11	62	0	0	63	7931
ko04213	Longevity regulating pathway - multiple species	1	3.28965e-11	62	0	0	63	7931
ko04721	Synaptic vesicle cycle	1	3.28965e-11	62	0	0	63	7931
mmu04213	Longevity regulating pathway - multiple species	1	3.28965e-11	62	0	0	63	7931
ko04974	Protein digestion and absorption	1	3.3342e-11	90	0	0	63	7931
mmu04974	Protein digestion and absorption	1	3.3342e-11	90	0	0	63	7931
mmu05414	Dilated cardiomyopathy	1	3.37575e-11	88	0	0	63	7931
ko05414	Dilated cardiomyopathy	1	3.37575e-11	88	0	0	63	7931
mmu00480	Glutathione metabolism	1	3.41742e-11	58	0	0	63	7931
mmu04913	Ovarian steroidogenesis	1	3.41742e-11	58	0	0	63	7931
ko04913	Ovarian steroidogenesis	1	3.41742e-11	58	0	0	63	7931
mmu05134	Legionellosis	1	3.41742e-11	58	0	0	63	7931
ko05134	Legionellosis	1	3.41742e-11	58	0	0	63	7931
ko00480	Glutathione metabolism	1	3.41742e-11	58	0	0	63	7931
mmu00770	Pantothenate and CoA biosynthesis	1	3.45292e-11	18	0	0	63	7931
mmu00511	Other glycan degradation	1	3.45292e-11	18	0	0	63	7931
ko00770	Pantothenate and CoA biosynthesis	1	3.45292e-11	18	0	0	63	7931
ko00511	Other glycan degradation	1	3.45292e-11	18	0	0	63	7931
M00091	Phosphatidylcholine (PC) biosynthesis, PE => PC	1	3.50673e-11	1	0	0	63	7931
mmu_M00043	Thyroid hormone biosynthesis, tyrosine => triiodothyronine/thyroxine	1	3.50673e-11	1	0	0	63	7931
ko00472	D-Arginine and D-ornithine metabolism	1	3.50673e-11	1	0	0	63	7931
mmu00472	D-Arginine and D-ornithine metabolism	1	3.50673e-11	1	0	0	63	7931
M00043	Thyroid hormone biosynthesis, tyrosine => triiodothyronine/thyroxine	1	3.50673e-11	1	0	0	63	7931
mmu_M00091	Phosphatidylcholine (PC) biosynthesis, PE => PC	1	3.50673e-11	1	0	0	63	7931
ko03018	RNA degradation	1	3.61323e-11	80	0	0	63	7931
mmu03018	RNA degradation	1	3.61323e-11	80	0	0	63	7931
ko04930	Type II diabetes mellitus	1	3.65424e-11	48	0	0	63	7931
mmu04930	Type II diabetes mellitus	1	3.65424e-11	48	0	0	63	7931
mmu05030	Cocaine addiction	1	3.65424e-11	48	0	0	63	7931
ko05030	Cocaine addiction	1	3.65424e-11	48	0	0	63	7931
mmu05012	Parkinson's disease	1	3.67294e-11	127	0	0	63	7931
mmu05216	Thyroid cancer	1	3.68268e-11	29	0	0	63	7931
ko05216	Thyroid cancer	1	3.68268e-11	29	0	0	63	7931
mmu00630	Glyoxylate and dicarboxylate metabolism	1	3.68268e-11	29	0	0	63	7931
ko00630	Glyoxylate and dicarboxylate metabolism	1	3.68268e-11	29	0	0	63	7931
ko00520	Amino sugar and nucleotide sugar metabolism	1	3.75074e-11	49	0	0	63	7931
mmu00330	Arginine and proline metabolism	1	3.75074e-11	49	0	0	63	7931
ko00330	Arginine and proline metabolism	1	3.75074e-11	49	0	0	63	7931
ko04330	Notch signaling pathway	1	3.75074e-11	49	0	0	63	7931
mmu04330	Notch signaling pathway	1	3.75074e-11	49	0	0	63	7931
ko00071	Fatty acid degradation	1	3.75074e-11	49	0	0	63	7931
mmu00520	Amino sugar and nucleotide sugar metabolism	1	3.75074e-11	49	0	0	63	7931
mmu05144	Malaria	1	3.75074e-11	49	0	0	63	7931
ko05144	Malaria	1	3.75074e-11	49	0	0	63	7931
mmu00071	Fatty acid degradation	1	3.75074e-11	49	0	0	63	7931
mmu04390	Hippo signaling pathway	1	3.75555e-11	153	0	0	63	7931
ko04390	Hippo signaling pathway	1	3.75555e-11	153	0	0	63	7931
ko04060	Cytokine-cytokine receptor interaction	1	3.80945e-11	266	0	0	63	7931
mmu04060	Cytokine-cytokine receptor interaction	1	3.80945e-11	266	0	0	63	7931
ko04620	Toll-like receptor signaling pathway	1	3.83143e-11	99	0	0	63	7931
mmu04620	Toll-like receptor signaling pathway	1	3.83143e-11	99	0	0	63	7931
mmu_M00079	Keratan sulfate degradation	1	4.03637e-11	5	0	0	63	7931
mmu_M00405	THC complex	1	4.03637e-11	5	0	0	63	7931
M00405	THC complex	1	4.03637e-11	5	0	0	63	7931
M00383	ECV complex	1	4.03637e-11	5	0	0	63	7931
mmu_M00128	Ubiquinone biosynthesis, eukaryotes, 4-hydroxybenzoate => ubiquinone	1	4.03637e-11	5	0	0	63	7931
M00079	Keratan sulfate degradation	1	4.03637e-11	5	0	0	63	7931
mmu_M00380	SCF-BTRC complex	1	4.03637e-11	5	0	0	63	7931
mmu_M00385	Cul4-DDB1-DDB2 complex	1	4.03637e-11	5	0	0	63	7931
M00006	Pentose phosphate pathway, oxidative phase, glucose 6P => ribulose 5P	1	4.03637e-11	5	0	0	63	7931
M00380	SCF-BTRC complex	1	4.03637e-11	5	0	0	63	7931
mmu_M00289	RF-C complex	1	4.03637e-11	5	0	0	63	7931
mmu_M00386	Cul4-DDB1-CSA complex	1	4.03637e-11	5	0	0	63	7931
mmu_M00307	Pyruvate oxidation, pyruvate => acetyl-CoA	1	4.03637e-11	5	0	0	63	7931
M00289	RF-C complex	1	4.03637e-11	5	0	0	63	7931
M00057	Glycosaminoglycan biosynthesis, linkage tetrasaccharide	1	4.03637e-11	5	0	0	63	7931
M00071	Glycosphingolipid biosynthesis, neolacto-series, LacCer => nLc4Cer	1	4.03637e-11	5	0	0	63	7931
M00386	Cul4-DDB1-CSA complex	1	4.03637e-11	5	0	0	63	7931
M00042	Catecholamine biosynthesis, tyrosine => dopamine => noradrenaline => adrenaline	1	4.03637e-11	5	0	0	63	7931
M00307	Pyruvate oxidation, pyruvate => acetyl-CoA	1	4.03637e-11	5	0	0	63	7931
M00385	Cul4-DDB1-DDB2 complex	1	4.03637e-11	5	0	0	63	7931
mmu_M00071	Glycosphingolipid biosynthesis, neolacto-series, LacCer => nLc4Cer	1	4.03637e-11	5	0	0	63	7931
M00414	Bloom's syndrome complex	1	4.03637e-11	5	0	0	63	7931
mmu_M00383	ECV complex	1	4.03637e-11	5	0	0	63	7931
mmu_M00042	Catecholamine biosynthesis, tyrosine => dopamine => noradrenaline => adrenaline	1	4.03637e-11	5	0	0	63	7931
mmu_M00414	Bloom's syndrome complex	1	4.03637e-11	5	0	0	63	7931
mmu_M00006	Pentose phosphate pathway, oxidative phase, glucose 6P => ribulose 5P	1	4.03637e-11	5	0	0	63	7931
mmu_M00382	SCF-FBS complex	1	4.03637e-11	5	0	0	63	7931
M00128	Ubiquinone biosynthesis, eukaryotes, 4-hydroxybenzoate => ubiquinone	1	4.03637e-11	5	0	0	63	7931
mmu00524	Neomycin, kanamycin and gentamicin biosynthesis	1	4.03637e-11	5	0	0	63	7931
ko00524	Neomycin, kanamycin and gentamicin biosynthesis	1	4.03637e-11	5	0	0	63	7931
mmu_M00057	Glycosaminoglycan biosynthesis, linkage tetrasaccharide	1	4.03637e-11	5	0	0	63	7931
M00382	SCF-FBS complex	1	4.03637e-11	5	0	0	63	7931
mmu03410	Base excision repair	1	4.14945e-11	33	0	0	63	7931
ko03410	Base excision repair	1	4.14945e-11	33	0	0	63	7931
ko04130	SNARE interactions in vesicular transport	1	4.14945e-11	33	0	0	63	7931
mmu04130	SNARE interactions in vesicular transport	1	4.14945e-11	33	0	0	63	7931
mmu05222	Small cell lung cancer	1	4.15691e-11	83	0	0	63	7931
mmu04512	ECM-receptor interaction	1	4.15691e-11	83	0	0	63	7931
ko05222	Small cell lung cancer	1	4.15691e-11	83	0	0	63	7931
ko04512	ECM-receptor interaction	1	4.15691e-11	83	0	0	63	7931
mmu05323	Rheumatoid arthritis	1	4.17042e-11	82	0	0	63	7931
ko05323	Rheumatoid arthritis	1	4.17042e-11	82	0	0	63	7931
ko05321	Inflammatory bowel disease (IBD)	1	4.17209e-11	59	0	0	63	7931
mmu05321	Inflammatory bowel disease (IBD)	1	4.17209e-11	59	0	0	63	7931
ko00561	Glycerolipid metabolism	1	4.17209e-11	59	0	0	63	7931
mmu00561	Glycerolipid metabolism	1	4.17209e-11	59	0	0	63	7931
mmu00591	Linoleic acid metabolism	1	4.19738e-11	50	0	0	63	7931
ko00591	Linoleic acid metabolism	1	4.19738e-11	50	0	0	63	7931
mmu04137	Mitophagy - animal	1	4.24796e-11	63	0	0	63	7931
ko04137	Mitophagy - animal	1	4.24796e-11	63	0	0	63	7931
mmu00564	Glycerophospholipid metabolism	1	4.28607e-11	94	0	0	63	7931
ko00564	Glycerophospholipid metabolism	1	4.28607e-11	94	0	0	63	7931
mmu00190	Oxidative phosphorylation	1	4.33408e-11	118	0	0	63	7931
ko00190	Oxidative phosphorylation	1	4.33408e-11	118	0	0	63	7931
M00359	Aminoacyl-tRNA biosynthesis, eukaryotes	1	4.3354e-11	38	0	0	63	7931
M00677	Wnt signaling	1	4.3354e-11	38	0	0	63	7931
ko00350	Tyrosine metabolism	1	4.3354e-11	38	0	0	63	7931
mmu00620	Pyruvate metabolism	1	4.3354e-11	38	0	0	63	7931
mmu04960	Aldosterone-regulated sodium reabsorption	1	4.3354e-11	38	0	0	63	7931
mmu_M00677	Wnt signaling	1	4.3354e-11	38	0	0	63	7931
ko00620	Pyruvate metabolism	1	4.3354e-11	38	0	0	63	7931
mmu_M00359	Aminoacyl-tRNA biosynthesis, eukaryotes	1	4.3354e-11	38	0	0	63	7931
ko04960	Aldosterone-regulated sodium reabsorption	1	4.3354e-11	38	0	0	63	7931
mmu00350	Tyrosine metabolism	1	4.3354e-11	38	0	0	63	7931
mmu_M00158	F-type ATPase, eukaryotes	1	4.44526e-11	15	0	0	63	7931
mmu_M00146	NADH dehydrogenase (ubiquinone) 1 alpha subcomplex	1	4.44526e-11	15	0	0	63	7931
M00158	F-type ATPase, eukaryotes	1	4.44526e-11	15	0	0	63	7931
M00695	cAMP signaling	1	4.44526e-11	15	0	0	63	7931
mmu_M00686	Toll-like receptor signaling	1	4.44526e-11	15	0	0	63	7931
M00146	NADH dehydrogenase (ubiquinone) 1 alpha subcomplex	1	4.44526e-11	15	0	0	63	7931
mmu_M00695	cAMP signaling	1	4.44526e-11	15	0	0	63	7931
mmu00730	Thiamine metabolism	1	4.44526e-11	15	0	0	63	7931
mmu00604	Glycosphingolipid biosynthesis - ganglio series	1	4.44526e-11	15	0	0	63	7931
ko00730	Thiamine metabolism	1	4.44526e-11	15	0	0	63	7931
M00686	Toll-like receptor signaling	1	4.44526e-11	15	0	0	63	7931
mmu_M00683	Hippo signaling	1	4.44526e-11	15	0	0	63	7931
M00683	Hippo signaling	1	4.44526e-11	15	0	0	63	7931
ko00604	Glycosphingolipid biosynthesis - ganglio series	1	4.44526e-11	15	0	0	63	7931
mmu05322	Systemic lupus erythematosus	1	4.57452e-11	139	0	0	63	7931
ko05322	Systemic lupus erythematosus	1	4.57452e-11	139	0	0	63	7931
mmu_M00354	Spliceosome, U4/U6.U5 tri-snRNP	1	4.7747e-11	30	0	0	63	7931
ko01523	Antifolate resistance	1	4.7747e-11	30	0	0	63	7931
ko04710	Circadian rhythm	1	4.7747e-11	30	0	0	63	7931
mmu04710	Circadian rhythm	1	4.7747e-11	30	0	0	63	7931
mmu01523	Antifolate resistance	1	4.7747e-11	30	0	0	63	7931
M00354	Spliceosome, U4/U6.U5 tri-snRNP	1	4.7747e-11	30	0	0	63	7931
mmu04740	Olfactory transduction	1	6.10768e-11	1114	0	0	63	7931
ko04740	Olfactory transduction	1	6.10768e-11	1114	0	0	63	7931

## Sheet: Cluster5
Dataset EV4. Gene ontology enrichment analyses of genes in five clusters.
Gene ontology of cluster 5
TermID	Term	Enrichment	logP	Genes in Term	Target Genes in Term	Fraction of Targets in Term	Total Target Genes	Total Genes	Gene Symbols
ko04015	Rap1 signaling pathway	0.000716624	-7.24096	213	6	0.146341	41	7931	Rapgef2,Kdr,Rala,Efna1,Kitl,Fgf7
mmu04015	Rap1 signaling pathway	0.000716624	-7.24096	213	6	0.146341	41	7931	Rapgef2,Kdr,Rala,Efna1,Kitl,Fgf7
mmu04014	Ras signaling pathway	0.000999813	-6.90794	227	6	0.146341	41	7931	Tbk1,Kdr,Rala,Efna1,Kitl,Fgf7
mmu03320	PPAR signaling pathway	0.00944563	-4.6622	85	3	0.0731707	41	7931	Pparg,Nr1h3,Cd36
ko03320	PPAR signaling pathway	0.00944563	-4.6622	85	3	0.0731707	41	7931	Pparg,Nr1h3,Cd36
M00410	ESCRT-II complex	0.0154307	-4.1714	3	1	0.0243902	41	7931	Snf8
mmu_M00410	ESCRT-II complex	0.0154307	-4.1714	3	1	0.0243902	41	7931	Snf8
mmu04152	AMPK signaling pathway	0.0258285	-3.65627	124	3	0.0731707	41	7931	Pparg,Adipor1,Cd36
ko04152	AMPK signaling pathway	0.0258285	-3.65627	124	3	0.0731707	41	7931	Pparg,Adipor1,Cd36
mmu05144	Malaria	0.0263092	-3.63784	49	2	0.0487805	41	7931	Pecam1,Cd36
ko05144	Malaria	0.0263092	-3.63784	49	2	0.0487805	41	7931	Pecam1,Cd36
mmu04151	PI3K-Akt signaling pathway	0.0300377	-3.5053	341	5	0.121951	41	7931	Kdr,Efna1,Bcl2l11,Kitl,Fgf7
ko04151	PI3K-Akt signaling pathway	0.0300377	-3.5053	341	5	0.121951	41	7931	Kdr,Efna1,Bcl2l11,Kitl,Fgf7
ko04932	Non-alcoholic fatty liver disease (NAFLD)	0.0378243	-3.2748	144	3	0.0731707	41	7931	Adipor1,Nr1h3,Bcl2l11
mmu04932	Non-alcoholic fatty liver disease (NAFLD)	0.0378243	-3.2748	144	3	0.0731707	41	7931	Adipor1,Nr1h3,Bcl2l11
ko05418	Fluid shear stress and atherosclerosis	0.0384877	-3.25742	145	3	0.0731707	41	7931	Kdr,Cdh5,Pecam1
mmu05418	Fluid shear stress and atherosclerosis	0.0384877	-3.25742	145	3	0.0731707	41	7931	Kdr,Cdh5,Pecam1
mmu04137	Mitophagy - animal	0.0417622	-3.17576	63	2	0.0487805	41	7931	Tbk1,Cited2
ko04137	Mitophagy - animal	0.0417622	-3.17576	63	2	0.0487805	41	7931	Tbk1,Cited2
mmu05200	Pathways in cancer	0.0495272	-3.00523	391	5	0.121951	41	7931	Pparg,Rala,Fzd5,Kitl,Fgf7
ko04920	Adipocytokine signaling pathway	0.0517892	-2.96057	71	2	0.0487805	41	7931	Adipor1,Cd36
mmu04920	Adipocytokine signaling pathway	0.0517892	-2.96057	71	2	0.0487805	41	7931	Adipor1,Cd36
ko04514	Cell adhesion molecules (CAMs)	0.0537849	-2.92276	166	3	0.0731707	41	7931	Cdh5,Cntnap2,Pecam1
mmu04514	Cell adhesion molecules (CAMs)	0.0537849	-2.92276	166	3	0.0731707	41	7931	Cdh5,Cntnap2,Pecam1
ko04144	Endocytosis	0.0578198	-2.85042	284	4	0.097561	41	7931	Dab2,Kdr,Snf8,Smap2
mmu04144	Endocytosis	0.0578198	-2.85042	284	4	0.097561	41	7931	Dab2,Kdr,Snf8,Smap2
mmu04360	Axon guidance	0.0611181	-2.79495	175	3	0.0731707	41	7931	Efnb2,Sema3a,Efna1
ko04360	Axon guidance	0.0611181	-2.79495	175	3	0.0731707	41	7931	Sema3a,Efnb2,Efna1
ko01521	EGFR tyrosine kinase inhibitor resistance	0.0625848	-2.77123	79	2	0.0487805	41	7931	Kdr,Bcl2l11
mmu01521	EGFR tyrosine kinase inhibitor resistance	0.0625848	-2.77123	79	2	0.0487805	41	7931	Kdr,Bcl2l11
mmu03450	Non-homologous end-joining	0.065207	-2.73019	13	1	0.0243902	41	7931	Xrcc4
ko03450	Non-homologous end-joining	0.065207	-2.73019	13	1	0.0243902	41	7931	Xrcc4
ko04974	Protein digestion and absorption	0.0785452	-2.54408	90	2	0.0487805	41	7931	Col5a2,Col3a1
mmu04211	Longevity regulating pathway	0.0785452	-2.54408	90	2	0.0487805	41	7931	Pparg,Adipor1
mmu04974	Protein digestion and absorption	0.0785452	-2.54408	90	2	0.0487805	41	7931	Col5a2,Col3a1
ko04640	Hematopoietic cell lineage	0.0831011	-2.4877	93	2	0.0487805	41	7931	Cd36,Kitl
mmu04640	Hematopoietic cell lineage	0.0831011	-2.4877	93	2	0.0487805	41	7931	Cd36,Kitl
ko04916	Melanogenesis	0.0940379	-2.36406	100	2	0.0487805	41	7931	Fzd5,Kitl
mmu04916	Melanogenesis	0.0940379	-2.36406	100	2	0.0487805	41	7931	Fzd5,Kitl
ko05169	Epstein-Barr virus infection	0.0978676	-2.32414	214	3	0.0731707	41	7931	Tbk1,Fgr,Entpd1
mmu05169	Epstein-Barr virus infection	0.0978676	-2.32414	214	3	0.0731707	41	7931	Tbk1,Fgr,Entpd1
mmu04931	Insulin resistance	0.107018	-2.23476	108	2	0.0487805	41	7931	Nr1h3,Cd36
ko00514	Other types of O-glycan biosynthesis	0.1079	-2.22655	22	1	0.0243902	41	7931	Eogt
mmu00514	Other types of O-glycan biosynthesis	0.1079	-2.22655	22	1	0.0243902	41	7931	Eogt
ko04670	Leukocyte transendothelial migration	0.120453	-2.11649	116	2	0.0487805	41	7931	Cdh5,Pecam1
mmu04670	Leukocyte transendothelial migration	0.120453	-2.11649	116	2	0.0487805	41	7931	Cdh5,Pecam1
ko04320	Dorso-ventral axis formation	0.126259	-2.06942	26	1	0.0243902	41	7931	Cpeb2
mmu04320	Dorso-ventral axis formation	0.126259	-2.06942	26	1	0.0243902	41	7931	Cpeb2
mmu04611	Platelet activation	0.130795	-2.03412	122	2	0.0487805	41	7931	Mylk,Col3a1
mmu05216	Thyroid cancer	0.139786	-1.96765	29	1	0.0243902	41	7931	Pparg
ko05216	Thyroid cancer	0.139786	-1.96765	29	1	0.0243902	41	7931	Pparg
ko05160	Hepatitis C	0.152063	-1.88346	134	2	0.0487805	41	7931	Tbk1,Nr1h3
mmu05160	Hepatitis C	0.152063	-1.88346	134	2	0.0487805	41	7931	Tbk1,Nr1h3
ko04215	Apoptosis - multiple species	0.153108	-1.87661	32	1	0.0243902	41	7931	Bcl2l11
mmu04215	Apoptosis - multiple species	0.153108	-1.87661	32	1	0.0243902	41	7931	Bcl2l11
ko05224	Breast cancer	0.170285	-1.77028	144	2	0.0487805	41	7931	Fzd5,Fgf7
mmu05224	Breast cancer	0.170285	-1.77028	144	2	0.0487805	41	7931	Fzd5,Fgf7
mmu04072	Phospholipase D signaling pathway	0.173975	-1.74884	146	2	0.0487805	41	7931	Rala,Kitl
ko04072	Phospholipase D signaling pathway	0.173975	-1.74884	146	2	0.0487805	41	7931	Rala,Kitl
M00677	Wnt signaling	0.179151	-1.71953	38	1	0.0243902	41	7931	Fzd5
mmu_M00677	Wnt signaling	0.179151	-1.71953	38	1	0.0243902	41	7931	Fzd5
ko04921	Oxytocin signaling pathway	0.185125	-1.68672	152	2	0.0487805	41	7931	Mylk,Rgs2
mmu04921	Oxytocin signaling pathway	0.185125	-1.68672	152	2	0.0487805	41	7931	Mylk,Rgs2
mmu04390	Hippo signaling pathway	0.186994	-1.67668	153	2	0.0487805	41	7931	Crb1,Fzd5
ko04390	Hippo signaling pathway	0.186994	-1.67668	153	2	0.0487805	41	7931	Crb1,Fzd5
ko04975	Fat digestion and absorption	0.187657	-1.67314	40	1	0.0243902	41	7931	Cd36
mmu04975	Fat digestion and absorption	0.187657	-1.67314	40	1	0.0243902	41	7931	Cd36
mmu04022	cGMP-PKG signaling pathway	0.211525	-1.55341	166	2	0.0487805	41	7931	Mylk,Rgs2
ko04022	cGMP-PKG signaling pathway	0.211525	-1.55341	166	2	0.0487805	41	7931	Mylk,Rgs2
ko00230	Purine metabolism	0.226793	-1.48372	174	2	0.0487805	41	7931	Pde8b,Entpd1
mmu00230	Purine metabolism	0.226793	-1.48372	174	2	0.0487805	41	7931	Pde8b,Entpd1
mmu05150	Staphylococcus aureus infection	0.232926	-1.45704	51	1	0.0243902	41	7931	Cfh
ko05150	Staphylococcus aureus infection	0.232926	-1.45704	51	1	0.0243902	41	7931	Cfh
mmu03460	Fanconi anemia pathway	0.232926	-1.45704	51	1	0.0243902	41	7931	Polk
ko03460	Fanconi anemia pathway	0.232926	-1.45704	51	1	0.0243902	41	7931	Polk
mmu05016	Huntington's disease	0.236382	-1.44231	179	2	0.0487805	41	7931	Pparg,Dnah6
ko05016	Huntington's disease	0.236382	-1.44231	179	2	0.0487805	41	7931	Pparg,Dnah6
ko04020	Calcium signaling pathway	0.242149	-1.4182	182	2	0.0487805	41	7931	Mylk,Stim2
mmu04020	Calcium signaling pathway	0.242149	-1.4182	182	2	0.0487805	41	7931	Mylk,Stim2
mmu05217	Basal cell carcinoma	0.248769	-1.39123	55	1	0.0243902	41	7931	Fzd5
ko05217	Basal cell carcinoma	0.248769	-1.39123	55	1	0.0243902	41	7931	Fzd5
ko04370	VEGF signaling pathway	0.260442	-1.34538	58	1	0.0243902	41	7931	Kdr
mmu04370	VEGF signaling pathway	0.260442	-1.34538	58	1	0.0243902	41	7931	Kdr
mmu04623	Cytosolic DNA-sensing pathway	0.271937	-1.30218	61	1	0.0243902	41	7931	Tbk1
ko04623	Cytosolic DNA-sensing pathway	0.271937	-1.30218	61	1	0.0243902	41	7931	Tbk1
ko04510	Focal adhesion	0.273003	-1.29827	198	2	0.0487805	41	7931	Kdr,Mylk
mmu04510	Focal adhesion	0.273003	-1.29827	198	2	0.0487805	41	7931	Kdr,Mylk
ko05212	Pancreatic cancer	0.283258	-1.2614	64	1	0.0243902	41	7931	Rala
mmu05212	Pancreatic cancer	0.283258	-1.2614	64	1	0.0243902	41	7931	Rala
mmu05205	Proteoglycans in cancer	0.284587	-1.25672	204	2	0.0487805	41	7931	Kdr,Fzd5
ko05205	Proteoglycans in cancer	0.284587	-1.25672	204	2	0.0487805	41	7931	Kdr,Fzd5
ko04622	RIG-I-like receptor signaling pathway	0.298086	-1.21037	68	1	0.0243902	41	7931	Tbk1
mmu04622	RIG-I-like receptor signaling pathway	0.298086	-1.21037	68	1	0.0243902	41	7931	Tbk1
mmu05218	Melanoma	0.301746	-1.19817	69	1	0.0243902	41	7931	Fgf7
ko05218	Melanoma	0.301746	-1.19817	69	1	0.0243902	41	7931	Fgf7
ko04810	Regulation of actin cytoskeleton	0.301939	-1.19753	213	2	0.0487805	41	7931	Mylk,Fgf7
mmu04810	Regulation of actin cytoskeleton	0.301939	-1.19753	213	2	0.0487805	41	7931	Mylk,Fgf7
ko04520	Adherens junction	0.312615	-1.16278	72	1	0.0243902	41	7931	Fer
mmu04520	Adherens junction	0.312615	-1.16278	72	1	0.0243902	41	7931	Fer
ko04971	Gastric acid secretion	0.319769	-1.14016	74	1	0.0243902	41	7931	Mylk
mmu04971	Gastric acid secretion	0.319769	-1.14016	74	1	0.0243902	41	7931	Mylk
mmu04512	ECM-receptor interaction	0.351072	-1.04676	83	1	0.0243902	41	7931	Cd36
ko04512	ECM-receptor interaction	0.351072	-1.04676	83	1	0.0243902	41	7931	Cd36
mmu04914	Progesterone-mediated oocyte maturation	0.361191	-1.01835	86	1	0.0243902	41	7931	Cpeb2
ko04914	Progesterone-mediated oocyte maturation	0.361191	-1.01835	86	1	0.0243902	41	7931	Cpeb2
ko04610	Complement and coagulation cascades	0.36453	-1.00915	87	1	0.0243902	41	7931	Cfh
ko04727	GABAergic synapse	0.36453	-1.00915	87	1	0.0243902	41	7931	Slc6a1
mmu04727	GABAergic synapse	0.36453	-1.00915	87	1	0.0243902	41	7931	Slc6a1
mmu04610	Complement and coagulation cascades	0.36453	-1.00915	87	1	0.0243902	41	7931	Cfh
mmu04010	MAPK signaling pathway	0.376118	-0.977852	252	2	0.0487805	41	7931	Rapgef2,Fgf7
ko04010	MAPK signaling pathway	0.376118	-0.977852	252	2	0.0487805	41	7931	Rapgef2,Fgf7
ko04657	IL-17 signaling pathway	0.377715	-0.973617	91	1	0.0243902	41	7931	Tbk1
mmu05032	Morphine addiction	0.377715	-0.973617	91	1	0.0243902	41	7931	Pde8b
mmu04657	IL-17 signaling pathway	0.377715	-0.973617	91	1	0.0243902	41	7931	Tbk1
ko05032	Morphine addiction	0.377715	-0.973617	91	1	0.0243902	41	7931	Pde8b
ko03015	mRNA surveillance pathway	0.380969	-0.965038	92	1	0.0243902	41	7931	Pelo
mmu03015	mRNA surveillance pathway	0.380969	-0.965038	92	1	0.0243902	41	7931	Pelo
ko04060	Cytokine-cytokine receptor interaction	0.402073	-0.911121	266	2	0.0487805	41	7931	Kdr,Kitl
mmu04060	Cytokine-cytokine receptor interaction	0.402073	-0.911121	266	2	0.0487805	41	7931	Kdr,Kitl
ko04620	Toll-like receptor signaling pathway	0.403289	-0.908103	99	1	0.0243902	41	7931	Tbk1
mmu04620	Toll-like receptor signaling pathway	0.403289	-0.908103	99	1	0.0243902	41	7931	Tbk1
ko04933	AGE-RAGE signaling pathway in diabetic complications	0.406412	-0.900387	100	1	0.0243902	41	7931	Col3a1
mmu04933	AGE-RAGE signaling pathway in diabetic complications	0.406412	-0.900387	100	1	0.0243902	41	7931	Col3a1
mmu00240	Pyrimidine metabolism	0.406412	-0.900387	100	1	0.0243902	41	7931	Entpd1
ko00240	Pyrimidine metabolism	0.406412	-0.900387	100	1	0.0243902	41	7931	Entpd1
ko05146	Amoebiasis	0.418749	-0.870485	104	1	0.0243902	41	7931	Col3a1
mmu05146	Amoebiasis	0.418749	-0.870485	104	1	0.0243902	41	7931	Col3a1
mmu04114	Oocyte meiosis	0.445598	-0.808339	113	1	0.0243902	41	7931	Cpeb2
ko04114	Oocyte meiosis	0.445598	-0.808339	113	1	0.0243902	41	7931	Cpeb2
mmu04142	Lysosome	0.474011	-0.746524	123	1	0.0243902	41	7931	Ap3s1
ko04142	Lysosome	0.474011	-0.746524	123	1	0.0243902	41	7931	Ap3s1
mmu04270	Vascular smooth muscle contraction	0.487681	-0.718095	128	1	0.0243902	41	7931	Mylk
ko04270	Vascular smooth muscle contraction	0.487681	-0.718095	128	1	0.0243902	41	7931	Mylk
mmu04380	Osteoclast differentiation	0.490373	-0.71259	129	1	0.0243902	41	7931	Pparg
ko04380	Osteoclast differentiation	0.490373	-0.71259	129	1	0.0243902	41	7931	Pparg
mmu04068	FoxO signaling pathway	0.498366	-0.696421	132	1	0.0243902	41	7931	Bcl2l11
ko05162	Measles	0.506237	-0.680751	135	1	0.0243902	41	7931	Tbk1
mmu05162	Measles	0.506237	-0.680751	135	1	0.0243902	41	7931	Tbk1
ko04210	Apoptosis	0.508833	-0.675635	136	1	0.0243902	41	7931	Bcl2l11
mmu04210	Apoptosis	0.508833	-0.675635	136	1	0.0243902	41	7931	Bcl2l11
mmu04371	Apelin signaling pathway	0.511417	-0.67057	137	1	0.0243902	41	7931	Mylk
mmu04550	Signaling pathways regulating pluripotency of stem cells	0.511417	-0.67057	137	1	0.0243902	41	7931	Fzd5
ko04550	Signaling pathways regulating pluripotency of stem cells	0.511417	-0.67057	137	1	0.0243902	41	7931	Fzd5
mmu05161	Hepatitis B	0.526641	-0.641236	143	1	0.0243902	41	7931	Tbk1
mmu04310	Wnt signaling pathway	0.531612	-0.63184	145	1	0.0243902	41	7931	Fzd5
ko04310	Wnt signaling pathway	0.531612	-0.63184	145	1	0.0243902	41	7931	Fzd5
ko04150	mTOR signaling pathway	0.548614	-0.600361	152	1	0.0243902	41	7931	Fzd5
mmu04150	mTOR signaling pathway	0.548614	-0.600361	152	1	0.0243902	41	7931	Fzd5
mmu04530	Tight junction	0.583043	-0.539495	167	1	0.0243902	41	7931	Rapgef2
ko04530	Tight junction	0.583043	-0.539495	167	1	0.0243902	41	7931	Rapgef2
mmu05164	Influenza A	0.585245	-0.535725	168	1	0.0243902	41	7931	Tbk1
ko05164	Influenza A	0.585245	-0.535725	168	1	0.0243902	41	7931	Tbk1
mmu04621	NOD-like receptor signaling pathway	0.587435	-0.531989	169	1	0.0243902	41	7931	Tbk1
ko04621	NOD-like receptor signaling pathway	0.587435	-0.531989	169	1	0.0243902	41	7931	Tbk1
mmu05202	Transcriptional misregulation in cancer	0.59822	-0.513797	174	1	0.0243902	41	7931	Pparg
ko05202	Transcriptional misregulation in cancer	0.59822	-0.513797	174	1	0.0243902	41	7931	Pparg
ko04145	Phagosome	0.606649	-0.499806	178	1	0.0243902	41	7931	Cd36
mmu04145	Phagosome	0.606649	-0.499806	178	1	0.0243902	41	7931	Cd36
mmu04062	Chemokine signaling pathway	0.624988	-0.470023	187	1	0.0243902	41	7931	Fgr
ko04062	Chemokine signaling pathway	0.624988	-0.470023	187	1	0.0243902	41	7931	Fgr
ko05168	Herpes simplex infection	0.671663	-0.397998	212	1	0.0243902	41	7931	Tbk1
mmu05168	Herpes simplex infection	0.671663	-0.397998	212	1	0.0243902	41	7931	Tbk1
ko05206	MicroRNAs in cancer	0.770552	-0.260648	279	1	0.0243902	41	7931	Bcl2l11
mmu05206	MicroRNAs in cancer	0.770552	-0.260648	279	1	0.0243902	41	7931	Bcl2l11
ko05166	HTLV-I infection	0.773004	-0.257471	281	1	0.0243902	41	7931	Fzd5
mmu05166	HTLV-I infection	0.773004	-0.257471	281	1	0.0243902	41	7931	Fzd5
mmu04740	Olfactory transduction	0.998016	-0.00198585	1114	1	0.0243902	41	7931	Rgs2
ko04740	Olfactory transduction	0.998016	-0.00198585	1114	1	0.0243902	41	7931	Rgs2
ko05204	Chemical carcinogenesis	1	-4.01792e-12	93	0	0	41	7931
ko01522	Endocrine resistance	1	-4.01792e-12	93	0	0	41	7931
mmu05204	Chemical carcinogenesis	1	-4.01792e-12	93	0	0	41	7931
mmu01522	Endocrine resistance	1	-4.01792e-12	93	0	0	41	7931
mmu_M00688	MAPK (JNK) signaling	1	-3.15096e-12	21	0	0	41	7931
M00688	MAPK (JNK) signaling	1	-3.15096e-12	21	0	0	41	7931
mmu00531	Glycosaminoglycan degradation	1	-3.15096e-12	21	0	0	41	7931
ko00531	Glycosaminoglycan degradation	1	-3.15096e-12	21	0	0	41	7931
mmu00360	Phenylalanine metabolism	1	-3.04624e-12	22	0	0	41	7931
ko03430	Mismatch repair	1	-3.04624e-12	22	0	0	41	7931
mmu_M00130	Inositol phosphate metabolism, PI=> PIP2 => Ins(1,4,5)P3 => Ins(1,3,4,5)P4	1	-3.04624e-12	22	0	0	41	7931
M00154	Cytochrome c oxidase	1	-3.04624e-12	22	0	0	41	7931
M00130	Inositol phosphate metabolism, PI=> PIP2 => Ins(1,4,5)P3 => Ins(1,3,4,5)P4	1	-3.04624e-12	22	0	0	41	7931
ko00900	Terpenoid backbone biosynthesis	1	-3.04624e-12	22	0	0	41	7931
ko04964	Proximal tubule bicarbonate reclamation	1	-3.04624e-12	22	0	0	41	7931
mmu04964	Proximal tubule bicarbonate reclamation	1	-3.04624e-12	22	0	0	41	7931
mmu00900	Terpenoid backbone biosynthesis	1	-3.04624e-12	22	0	0	41	7931
ko00360	Phenylalanine metabolism	1	-3.04624e-12	22	0	0	41	7931
mmu_M00430	Exon junction complex (EJC)	1	-3.04624e-12	22	0	0	41	7931
mmu03430	Mismatch repair	1	-3.04624e-12	22	0	0	41	7931
M00689	MAPK (p38) signaling	1	-3.04624e-12	22	0	0	41	7931
M00430	Exon junction complex (EJC)	1	-3.04624e-12	22	0	0	41	7931
mmu_M00689	MAPK (p38) signaling	1	-3.04624e-12	22	0	0	41	7931
mmu_M00154	Cytochrome c oxidase	1	-3.04624e-12	22	0	0	41	7931
M00037	Melatonin biosynthesis, tryptophan => serotonin => melatonin	1	-1.00826e-12	4	0	0	41	7931
mmu_M00015	Proline biosynthesis, glutamate => proline	1	-1.00826e-12	4	0	0	41	7931
M00632	Galactose degradation, Leloir pathway, galactose => alpha-D-glucose-1P	1	-1.00826e-12	4	0	0	41	7931
mmu00290	Valine, leucine and isoleucine biosynthesis	1	-1.00826e-12	4	0	0	41	7931
mmu_M00263	DNA polymerase epsilon complex	1	-1.00826e-12	4	0	0	41	7931
mmu_M00262	DNA polymerase delta complex	1	-1.00826e-12	4	0	0	41	7931
mmu_M00401	Sec61 complex	1	-1.00826e-12	4	0	0	41	7931
M00402	Translocon-associated protein (TRAP) complex	1	-1.00826e-12	4	0	0	41	7931
mmu_M00685	Apoptotic machinery	1	-1.00826e-12	4	0	0	41	7931
M00393	TRAMP complex	1	-1.00826e-12	4	0	0	41	7931
mmu_M00286	GINS complex	1	-1.00826e-12	4	0	0	41	7931
mmu_M00037	Melatonin biosynthesis, tryptophan => serotonin => melatonin	1	-1.00826e-12	4	0	0	41	7931
mmu_M00261	DNA polymerase alpha / primase complex	1	-1.00826e-12	4	0	0	41	7931
M00401	Sec61 complex	1	-1.00826e-12	4	0	0	41	7931
mmu_M00070	Glycosphingolipid biosynthesis, lacto-series, LacCer => Lc4Cer	1	-1.00826e-12	4	0	0	41	7931
mmu_M00690	MAPK (ERK5) signaling	1	-1.00826e-12	4	0	0	41	7931
mmu_M00133	Polyamine biosynthesis, arginine => agmatine => putrescine => spermidine	1	-1.00826e-12	4	0	0	41	7931
M00381	SCF-SKP2 complex	1	-1.00826e-12	4	0	0	41	7931
M00015	Proline biosynthesis, glutamate => proline	1	-1.00826e-12	4	0	0	41	7931
mmu_M00148	Succinate dehydrogenase (ubiquinone)	1	-1.00826e-12	4	0	0	41	7931
mmu_M00393	TRAMP complex	1	-1.00826e-12	4	0	0	41	7931
mmu_M00387	SCF-FBW7 complex	1	-1.00826e-12	4	0	0	41	7931
M00261	DNA polymerase alpha / primase complex	1	-1.00826e-12	4	0	0	41	7931
mmu_M00402	Translocon-associated protein (TRAP) complex	1	-1.00826e-12	4	0	0	41	7931
mmu_M00027	GABA (gamma-Aminobutyrate) shunt	1	-1.00826e-12	4	0	0	41	7931
M00070	Glycosphingolipid biosynthesis, lacto-series, LacCer => Lc4Cer	1	-1.00826e-12	4	0	0	41	7931
M00384	Cul3-SPOP complex	1	-1.00826e-12	4	0	0	41	7931
mmu_M00741	Propanoyl-CoA metabolism, propanoyl-CoA => succinyl-CoA	1	-1.00826e-12	4	0	0	41	7931
ko00290	Valine, leucine and isoleucine biosynthesis	1	-1.00826e-12	4	0	0	41	7931
M00690	MAPK (ERK5) signaling	1	-1.00826e-12	4	0	0	41	7931
M00263	DNA polymerase epsilon complex	1	-1.00826e-12	4	0	0	41	7931
M00027	GABA (gamma-Aminobutyrate) shunt	1	-1.00826e-12	4	0	0	41	7931
M00741	Propanoyl-CoA metabolism, propanoyl-CoA => succinyl-CoA	1	-1.00826e-12	4	0	0	41	7931
mmu_M00005	PRPP biosynthesis, ribose 5P => PRPP	1	-1.00826e-12	4	0	0	41	7931
M00387	SCF-FBW7 complex	1	-1.00826e-12	4	0	0	41	7931
mmu_M00390	Exosome, archaea	1	-1.00826e-12	4	0	0	41	7931
M00133	Polyamine biosynthesis, arginine => agmatine => putrescine => spermidine	1	-1.00826e-12	4	0	0	41	7931
M00262	DNA polymerase delta complex	1	-1.00826e-12	4	0	0	41	7931
mmu_M00425	H/ACA ribonucleoprotein complex	1	-1.00826e-12	4	0	0	41	7931
M00005	PRPP biosynthesis, ribose 5P => PRPP	1	-1.00826e-12	4	0	0	41	7931
M00148	Succinate dehydrogenase (ubiquinone)	1	-1.00826e-12	4	0	0	41	7931
mmu_M00134	Polyamine biosynthesis, arginine => ornithine => putrescine	1	-1.00826e-12	4	0	0	41	7931
mmu_M00632	Galactose degradation, Leloir pathway, galactose => alpha-D-glucose-1P	1	-1.00826e-12	4	0	0	41	7931
M00134	Polyamine biosynthesis, arginine => ornithine => putrescine	1	-1.00826e-12	4	0	0	41	7931
M00286	GINS complex	1	-1.00826e-12	4	0	0	41	7931
M00425	H/ACA ribonucleoprotein complex	1	-1.00826e-12	4	0	0	41	7931
M00685	Apoptotic machinery	1	-1.00826e-12	4	0	0	41	7931
mmu_M00381	SCF-SKP2 complex	1	-1.00826e-12	4	0	0	41	7931
mmu_M00384	Cul3-SPOP complex	1	-1.00826e-12	4	0	0	41	7931
M00390	Exosome, archaea	1	-1.00826e-12	4	0	0	41	7931
mmu_M00049	Adenine ribonucleotide biosynthesis, IMP => ADP,ATP	1	1.37913e-12	19	0	0	41	7931
ko00220	Arginine biosynthesis	1	1.37913e-12	19	0	0	41	7931
mmu01210	2-Oxocarboxylic acid metabolism	1	1.37913e-12	19	0	0	41	7931
ko01210	2-Oxocarboxylic acid metabolism	1	1.37913e-12	19	0	0	41	7931
M00341	Proteasome, 19S regulatory particle (PA700)	1	1.37913e-12	19	0	0	41	7931
M00684	JAK-STAT signaling	1	1.37913e-12	19	0	0	41	7931
mmu_M00341	Proteasome, 19S regulatory particle (PA700)	1	1.37913e-12	19	0	0	41	7931
mmu00100	Steroid biosynthesis	1	1.37913e-12	19	0	0	41	7931
M00049	Adenine ribonucleotide biosynthesis, IMP => ADP,ATP	1	1.37913e-12	19	0	0	41	7931
mmu00670	One carbon pool by folate	1	1.37913e-12	19	0	0	41	7931
mmu00220	Arginine biosynthesis	1	1.37913e-12	19	0	0	41	7931
ko00670	One carbon pool by folate	1	1.37913e-12	19	0	0	41	7931
ko00100	Steroid biosynthesis	1	1.37913e-12	19	0	0	41	7931
mmu_M00684	JAK-STAT signaling	1	1.37913e-12	19	0	0	41	7931
mmu_M00120	Coenzyme A biosynthesis, pantothenate => CoA	1	1.66084e-12	7	0	0	41	7931
M00549	Nucleotide sugar biosynthesis, glucose => UDP-glucose	1	1.66084e-12	7	0	0	41	7931
mmu_M00396	Lsm 2-8 complex	1	1.66084e-12	7	0	0	41	7931
M00072	N-glycosylation by oligosaccharyltransferase	1	1.66084e-12	7	0	0	41	7931
M00092	Phosphatidylethanolamine (PE) biosynthesis, ethanolamine => PE	1	1.66084e-12	7	0	0	41	7931
mmu_M00691	DNA damage-induced cell cycle checkpoints	1	1.66084e-12	7	0	0	41	7931
mmu_M00424	Shelterin complex	1	1.66084e-12	7	0	0	41	7931
mmu_M00092	Phosphatidylethanolamine (PE) biosynthesis, ethanolamine => PE	1	1.66084e-12	7	0	0	41	7931
M00691	DNA damage-induced cell cycle checkpoints	1	1.66084e-12	7	0	0	41	7931
mmu_M00044	Tyrosine degradation, tyrosine => homogentisate	1	1.66084e-12	7	0	0	41	7931
mmu_M00549	Nucleotide sugar biosynthesis, glucose => UDP-glucose	1	1.66084e-12	7	0	0	41	7931
M00398	Sm core complex	1	1.66084e-12	7	0	0	41	7931
mmu_M00072	N-glycosylation by oligosaccharyltransferase	1	1.66084e-12	7	0	0	41	7931
M00397	Lsm 1-7 complex	1	1.66084e-12	7	0	0	41	7931
M00107	Steroid hormone biosynthesis, cholesterol => prognenolone => progesterone	1	1.66084e-12	7	0	0	41	7931
M00396	Lsm 2-8 complex	1	1.66084e-12	7	0	0	41	7931
ko00400	Phenylalanine, tyrosine and tryptophan biosynthesis	1	1.66084e-12	7	0	0	41	7931
M00120	Coenzyme A biosynthesis, pantothenate => CoA	1	1.66084e-12	7	0	0	41	7931
mmu_M00398	Sm core complex	1	1.66084e-12	7	0	0	41	7931
M00044	Tyrosine degradation, tyrosine => homogentisate	1	1.66084e-12	7	0	0	41	7931
mmu_M00397	Lsm 1-7 complex	1	1.66084e-12	7	0	0	41	7931
M00424	Shelterin complex	1	1.66084e-12	7	0	0	41	7931
mmu_M00107	Steroid hormone biosynthesis, cholesterol => prognenolone => progesterone	1	1.66084e-12	7	0	0	41	7931
mmu00400	Phenylalanine, tyrosine and tryptophan biosynthesis	1	1.66084e-12	7	0	0	41	7931
mmu_M00129	Ascorbate biosynthesis, animals, glucose-1P => ascorbate	1	1.84385e-12	24	0	0	41	7931
mmu_M00160	V-type ATPase, eukaryotes	1	1.84385e-12	24	0	0	41	7931
mmu04977	Vitamin digestion and absorption	1	1.84385e-12	24	0	0	41	7931
M00009	Citrate cycle (TCA cycle, Krebs cycle)	1	1.84385e-12	24	0	0	41	7931
mmu_M00009	Citrate cycle (TCA cycle, Krebs cycle)	1	1.84385e-12	24	0	0	41	7931
M00129	Ascorbate biosynthesis, animals, glucose-1P => ascorbate	1	1.84385e-12	24	0	0	41	7931
ko00534	Glycosaminoglycan biosynthesis - heparan sulfate / heparin	1	1.84385e-12	24	0	0	41	7931
M00056	O-glycan biosynthesis, mucin type core	1	1.84385e-12	24	0	0	41	7931
mmu00534	Glycosaminoglycan biosynthesis - heparan sulfate / heparin	1	1.84385e-12	24	0	0	41	7931
mmu05310	Asthma	1	1.84385e-12	24	0	0	41	7931
M00160	V-type ATPase, eukaryotes	1	1.84385e-12	24	0	0	41	7931
mmu_M00056	O-glycan biosynthesis, mucin type core	1	1.84385e-12	24	0	0	41	7931
ko05310	Asthma	1	1.84385e-12	24	0	0	41	7931
ko04977	Vitamin digestion and absorption	1	1.84385e-12	24	0	0	41	7931
M00073	N-glycan precursor trimming	1	2.55628e-12	6	0	0	41	7931
ko00232	Caffeine metabolism	1	2.55628e-12	6	0	0	41	7931
M00109	C21-Steroid hormone biosynthesis, progesterone => cortisol/cortisone	1	2.55628e-12	6	0	0	41	7931
mmu_M00085	Fatty acid biosynthesis, elongation, mitochondria	1	2.55628e-12	6	0	0	41	7931
mmu_M00109	C21-Steroid hormone biosynthesis, progesterone => cortisol/cortisone	1	2.55628e-12	6	0	0	41	7931
mmu_M00141	C1-unit interconversion, eukaryotes	1	2.55628e-12	6	0	0	41	7931
mmu_M00029	Urea cycle	1	2.55628e-12	6	0	0	41	7931
mmu_M00048	Inosine monophosphate biosynthesis, PRPP + glutamine => IMP	1	2.55628e-12	6	0	0	41	7931
mmu_M00395	Decapping complex	1	2.55628e-12	6	0	0	41	7931
mmu_M00285	MCM complex	1	2.55628e-12	6	0	0	41	7931
M00013	Malonate semialdehyde pathway, propanoyl-CoA => acetyl-CoA	1	2.55628e-12	6	0	0	41	7931
mmu_M00007	Pentose phosphate pathway, non-oxidative phase, fructose 6P => ribose 5P	1	2.55628e-12	6	0	0	41	7931
M00395	Decapping complex	1	2.55628e-12	6	0	0	41	7931
mmu_M00058	Glycosaminoglycan biosynthesis, chondroitin sulfate backbone	1	2.55628e-12	6	0	0	41	7931
M00029	Urea cycle	1	2.55628e-12	6	0	0	41	7931
mmu_M00090	Phosphatidylcholine (PC) biosynthesis, choline => PC	1	2.55628e-12	6	0	0	41	7931
mmu_M00047	Creatine pathway	1	2.55628e-12	6	0	0	41	7931
mmu_M00013	Malonate semialdehyde pathway, propanoyl-CoA => acetyl-CoA	1	2.55628e-12	6	0	0	41	7931
M00090	Phosphatidylcholine (PC) biosynthesis, choline => PC	1	2.55628e-12	6	0	0	41	7931
M00141	C1-unit interconversion, eukaryotes	1	2.55628e-12	6	0	0	41	7931
M00284	Origin recognition complex	1	2.55628e-12	6	0	0	41	7931
M00048	Inosine monophosphate biosynthesis, PRPP + glutamine => IMP	1	2.55628e-12	6	0	0	41	7931
ko00440	Phosphonate and phosphinate metabolism	1	2.55628e-12	6	0	0	41	7931
M00058	Glycosaminoglycan biosynthesis, chondroitin sulfate backbone	1	2.55628e-12	6	0	0	41	7931
M00007	Pentose phosphate pathway, non-oxidative phase, fructose 6P => ribose 5P	1	2.55628e-12	6	0	0	41	7931
M00047	Creatine pathway	1	2.55628e-12	6	0	0	41	7931
M00085	Fatty acid biosynthesis, elongation, mitochondria	1	2.55628e-12	6	0	0	41	7931
mmu_M00073	N-glycan precursor trimming	1	2.55628e-12	6	0	0	41	7931
M00285	MCM complex	1	2.55628e-12	6	0	0	41	7931
mmu_M00284	Origin recognition complex	1	2.55628e-12	6	0	0	41	7931
mmu00440	Phosphonate and phosphinate metabolism	1	2.55628e-12	6	0	0	41	7931
mmu00232	Caffeine metabolism	1	2.55628e-12	6	0	0	41	7931
mmu_M00680	TGF-beta signaling	1	2.90102e-12	8	0	0	41	7931
ko00740	Riboflavin metabolism	1	2.90102e-12	8	0	0	41	7931
mmu04122	Sulfur relay system	1	2.90102e-12	8	0	0	41	7931
mmu_M00086	beta-Oxidation, acyl-CoA synthesis	1	2.90102e-12	8	0	0	41	7931
M00680	TGF-beta signaling	1	2.90102e-12	8	0	0	41	7931
M00110	C19/C18-Steroid hormone biosynthesis, pregnenolone => androstenedione => estrone	1	2.90102e-12	8	0	0	41	7931
M00065	GPI-anchor biosynthesis, core oligosaccharide	1	2.90102e-12	8	0	0	41	7931
mmu_M00687	MAPK (ERK1/2) signaling	1	2.90102e-12	8	0	0	41	7931
mmu_M00110	C19/C18-Steroid hormone biosynthesis, pregnenolone => androstenedione => estrone	1	2.90102e-12	8	0	0	41	7931
M00409	ESCRT-I complex	1	2.90102e-12	8	0	0	41	7931
M00428	eIF4F complex	1	2.90102e-12	8	0	0	41	7931
mmu_M00409	ESCRT-I complex	1	2.90102e-12	8	0	0	41	7931
mmu_M00428	eIF4F complex	1	2.90102e-12	8	0	0	41	7931
mmu_M00065	GPI-anchor biosynthesis, core oligosaccharide	1	2.90102e-12	8	0	0	41	7931
M00086	beta-Oxidation, acyl-CoA synthesis	1	2.90102e-12	8	0	0	41	7931
ko04122	Sulfur relay system	1	2.90102e-12	8	0	0	41	7931
M00687	MAPK (ERK1/2) signaling	1	2.90102e-12	8	0	0	41	7931
mmu00740	Riboflavin metabolism	1	2.90102e-12	8	0	0	41	7931
ko04350	TGF-beta signaling pathway	1	3.10031e-12	84	0	0	41	7931
ko05410	Hypertrophic cardiomyopathy (HCM)	1	3.10031e-12	84	0	0	41	7931
mmu04350	TGF-beta signaling pathway	1	3.10031e-12	84	0	0	41	7931
mmu05410	Hypertrophic cardiomyopathy (HCM)	1	3.10031e-12	84	0	0	41	7931
mmu04925	Aldosterone synthesis and secretion	1	3.44236e-12	86	0	0	41	7931
ko00140	Steroid hormone biosynthesis	1	3.44236e-12	86	0	0	41	7931
mmu04540	Gap junction	1	3.44236e-12	86	0	0	41	7931
ko04540	Gap junction	1	3.44236e-12	86	0	0	41	7931
ko04925	Aldosterone synthesis and secretion	1	3.44236e-12	86	0	0	41	7931
mmu00140	Steroid hormone biosynthesis	1	3.44236e-12	86	0	0	41	7931
mmu05034	Alcoholism	1	4.05543e-12	195	0	0	41	7931
ko05034	Alcoholism	1	4.05543e-12	195	0	0	41	7931
mmu04672	Intestinal immune network for IgA production	1	4.30678e-12	42	0	0	41	7931
ko04672	Intestinal immune network for IgA production	1	4.30678e-12	42	0	0	41	7931
ko04120	Ubiquitin mediated proteolysis	1	4.81185e-12	138	0	0	41	7931
mmu04120	Ubiquitin mediated proteolysis	1	4.81185e-12	138	0	0	41	7931
ko00515	Mannose type O-glycan biosynthesis	1	5.80619e-12	23	0	0	41	7931
mmu00515	Mannose type O-glycan biosynthesis	1	5.80619e-12	23	0	0	41	7931
ko04261	Adrenergic signaling in cardiomyocytes	1	7.38541e-12	144	0	0	41	7931
mmu04261	Adrenergic signaling in cardiomyocytes	1	7.38541e-12	144	0	0	41	7931
ko05033	Nicotine addiction	1	7.46269e-12	40	0	0	41	7931
mmu04216	Ferroptosis	1	7.46269e-12	40	0	0	41	7931
ko04216	Ferroptosis	1	7.46269e-12	40	0	0	41	7931
mmu05033	Nicotine addiction	1	7.46269e-12	40	0	0	41	7931
mmu00260	Glycine, serine and threonine metabolism	1	7.46269e-12	40	0	0	41	7931
ko00260	Glycine, serine and threonine metabolism	1	7.46269e-12	40	0	0	41	7931
ko04970	Salivary secretion	1	7.5627e-12	78	0	0	41	7931
mmu05132	Salmonella infection	1	7.5627e-12	78	0	0	41	7931
mmu04970	Salivary secretion	1	7.5627e-12	78	0	0	41	7931
ko05132	Salmonella infection	1	7.5627e-12	78	0	0	41	7931
ko04724	Glutamatergic synapse	1	9.41442e-12	113	0	0	41	7931
mmu04724	Glutamatergic synapse	1	9.41442e-12	113	0	0	41	7931
mmu01524	Platinum drug resistance	1	9.89155e-12	76	0	0	41	7931
ko01524	Platinum drug resistance	1	9.89155e-12	76	0	0	41	7931
ko05320	Autoimmune thyroid disease	1	9.89155e-12	76	0	0	41	7931
mmu05320	Autoimmune thyroid disease	1	9.89155e-12	76	0	0	41	7931
ko05100	Bacterial invasion of epithelial cells	1	9.89155e-12	76	0	0	41	7931
mmu05100	Bacterial invasion of epithelial cells	1	9.89155e-12	76	0	0	41	7931
ko04024	cAMP signaling pathway	1	1.01976e-11	196	0	0	41	7931
mmu04024	cAMP signaling pathway	1	1.01976e-11	196	0	0	41	7931
ko04722	Neurotrophin signaling pathway	1	1.02515e-11	121	0	0	41	7931
mmu04722	Neurotrophin signaling pathway	1	1.02515e-11	121	0	0	41	7931
ko04915	Estrogen signaling pathway	1	1.0516e-11	96	0	0	41	7931
mmu04915	Estrogen signaling pathway	1	1.0516e-11	96	0	0	41	7931
mmu04070	Phosphatidylinositol signaling system	1	1.0516e-11	96	0	0	41	7931
ko04070	Phosphatidylinositol signaling system	1	1.0516e-11	96	0	0	41	7931
mmu04115	p53 signaling pathway	1	1.06544e-11	68	0	0	41	7931
ko04940	Type I diabetes mellitus	1	1.06544e-11	68	0	0	41	7931
ko04115	p53 signaling pathway	1	1.06544e-11	68	0	0	41	7931
mmu04940	Type I diabetes mellitus	1	1.06544e-11	68	0	0	41	7931
mmu00300	Lysine biosynthesis	1	1.08456e-11	2	0	0	41	7931
mmu_M00294	DNA polymerase gamma complex	1	1.08456e-11	2	0	0	41	7931
M00103	Cholecalciferol biosynthesis	1	1.08456e-11	2	0	0	41	7931
M00338	Cysteine biosynthesis, homocysteine + serine => cysteine	1	1.08456e-11	2	0	0	41	7931
mmu_M00103	Cholecalciferol biosynthesis	1	1.08456e-11	2	0	0	41	7931
M00151	Cytochrome bc1 complex respiratory unit	1	1.08456e-11	2	0	0	41	7931
mmu_M00151	Cytochrome bc1 complex respiratory unit	1	1.08456e-11	2	0	0	41	7931
mmu_M00338	Cysteine biosynthesis, homocysteine + serine => cysteine	1	1.08456e-11	2	0	0	41	7931
mmu_M00067	Sulfoglycolipids biosynthesis, ceramide/1-alkyl-2-acylglycerol => sulfatide/seminolipid	1	1.08456e-11	2	0	0	41	7931
mmu_M00066	Lactosylceramide biosynthesis	1	1.08456e-11	2	0	0	41	7931
M00083	Fatty acid biosynthesis, elongation	1	1.08456e-11	2	0	0	41	7931
M00293	DNA polymerase zeta complex	1	1.08456e-11	2	0	0	41	7931
mmu_M00554	Nucleotide sugar biosynthesis, galactose => UDP-galactose	1	1.08456e-11	2	0	0	41	7931
M00106	Conjugated bile acid biosynthesis, cholate => taurocholate/glycocholate	1	1.08456e-11	2	0	0	41	7931
M00066	Lactosylceramide biosynthesis	1	1.08456e-11	2	0	0	41	7931
M00399	Cap binding complex	1	1.08456e-11	2	0	0	41	7931
mmu_M00068	Glycosphingolipid biosynthesis, globo-series, LacCer => Gb4Cer	1	1.08456e-11	2	0	0	41	7931
ko00300	Lysine biosynthesis	1	1.08456e-11	2	0	0	41	7931
M00067	Sulfoglycolipids biosynthesis, ceramide/1-alkyl-2-acylglycerol => sulfatide/seminolipid	1	1.08456e-11	2	0	0	41	7931
M00068	Glycosphingolipid biosynthesis, globo-series, LacCer => Gb4Cer	1	1.08456e-11	2	0	0	41	7931
mmu_M00399	Cap binding complex	1	1.08456e-11	2	0	0	41	7931
M00554	Nucleotide sugar biosynthesis, galactose => UDP-galactose	1	1.08456e-11	2	0	0	41	7931
mmu_M00083	Fatty acid biosynthesis, elongation	1	1.08456e-11	2	0	0	41	7931
mmu_M00106	Conjugated bile acid biosynthesis, cholate => taurocholate/glycocholate	1	1.08456e-11	2	0	0	41	7931
M00294	DNA polymerase gamma complex	1	1.08456e-11	2	0	0	41	7931
mmu_M00293	DNA polymerase zeta complex	1	1.08456e-11	2	0	0	41	7931
ko04660	T cell receptor signaling pathway	1	1.09126e-11	103	0	0	41	7931
ko04972	Pancreatic secretion	1	1.09126e-11	103	0	0	41	7931
mmu04972	Pancreatic secretion	1	1.09126e-11	103	0	0	41	7931
mmu04660	T cell receptor signaling pathway	1	1.09126e-11	103	0	0	41	7931
mmu00562	Inositol phosphate metabolism	1	1.10166e-11	70	0	0	41	7931
ko00562	Inositol phosphate metabolism	1	1.10166e-11	70	0	0	41	7931
ko04662	B cell receptor signaling pathway	1	1.10166e-11	70	0	0	41	7931
mmu04662	B cell receptor signaling pathway	1	1.10166e-11	70	0	0	41	7931
mmu01230	Biosynthesis of amino acids	1	1.1084e-11	77	0	0	41	7931
ko01230	Biosynthesis of amino acids	1	1.1084e-11	77	0	0	41	7931
M00403	HRD1/SEL1 ERAD complex	1	1.1222e-11	13	0	0	41	7931
M00094	Ceramide biosynthesis	1	1.1222e-11	13	0	0	41	7931
M00087	beta-Oxidation	1	1.1222e-11	13	0	0	41	7931
mmu_M00676	PI3K-Akt signaling	1	1.1222e-11	13	0	0	41	7931
M00036	Leucine degradation, leucine => acetoacetate + acetyl-CoA	1	1.1222e-11	13	0	0	41	7931
mmu_M00087	beta-Oxidation	1	1.1222e-11	13	0	0	41	7931
mmu_M00036	Leucine degradation, leucine => acetoacetate + acetyl-CoA	1	1.1222e-11	13	0	0	41	7931
mmu_M00415	Fatty acid biosynthesis, elongation, endoplasmic reticulum	1	1.1222e-11	13	0	0	41	7931
mmu_M00353	Spliceosome, Prp19/CDC5L complex	1	1.1222e-11	13	0	0	41	7931
M00353	Spliceosome, Prp19/CDC5L complex	1	1.1222e-11	13	0	0	41	7931
mmu_M00094	Ceramide biosynthesis	1	1.1222e-11	13	0	0	41	7931
M00415	Fatty acid biosynthesis, elongation, endoplasmic reticulum	1	1.1222e-11	13	0	0	41	7931
M00692	Cell cycle - G1/S transition	1	1.1222e-11	13	0	0	41	7931
mmu_M00403	HRD1/SEL1 ERAD complex	1	1.1222e-11	13	0	0	41	7931
mmu_M00692	Cell cycle - G1/S transition	1	1.1222e-11	13	0	0	41	7931
M00676	PI3K-Akt signaling	1	1.1222e-11	13	0	0	41	7931
M00426	Survival motor neuron (SMN) complex	1	1.14382e-11	9	0	0	41	7931
mmu00750	Vitamin B6 metabolism	1	1.14382e-11	9	0	0	41	7931
M00152	Cytochrome bc1 complex	1	1.14382e-11	9	0	0	41	7931
mmu_M00361	Nucleotide sugar biosynthesis, eukaryotes	1	1.14382e-11	9	0	0	41	7931
mmu_M00152	Cytochrome bc1 complex	1	1.14382e-11	9	0	0	41	7931
mmu_M00426	Survival motor neuron (SMN) complex	1	1.14382e-11	9	0	0	41	7931
M00131	Inositol phosphate metabolism, Ins(1,3,4,5)P4 => Ins(1,3,4)P3 => myo-inositol	1	1.14382e-11	9	0	0	41	7931
mmu_M00135	GABA biosynthesis, eukaryotes, putrescine => GABA	1	1.14382e-11	9	0	0	41	7931
mmu_M00078	Heparan sulfate degradation	1	1.14382e-11	9	0	0	41	7931
M00078	Heparan sulfate degradation	1	1.14382e-11	9	0	0	41	7931
M00361	Nucleotide sugar biosynthesis, eukaryotes	1	1.14382e-11	9	0	0	41	7931
ko00750	Vitamin B6 metabolism	1	1.14382e-11	9	0	0	41	7931
M00135	GABA biosynthesis, eukaryotes, putrescine => GABA	1	1.14382e-11	9	0	0	41	7931
mmu_M00131	Inositol phosphate metabolism, Ins(1,3,4,5)P4 => Ins(1,3,4)P3 => myo-inositol	1	1.14382e-11	9	0	0	41	7931
ko05211	Renal cell carcinoma	1	1.16599e-11	64	0	0	41	7931
mmu05211	Renal cell carcinoma	1	1.16599e-11	64	0	0	41	7931
mmu05230	Central carbon metabolism in cancer	1	1.16599e-11	64	0	0	41	7931
ko05230	Central carbon metabolism in cancer	1	1.16599e-11	64	0	0	41	7931
mmu05214	Glioma	1	1.16599e-11	64	0	0	41	7931
ko05214	Glioma	1	1.16599e-11	64	0	0	41	7931
ko05145	Toxoplasmosis	1	1.22539e-11	108	0	0	41	7931
mmu05145	Toxoplasmosis	1	1.22539e-11	108	0	0	41	7931
M00400	p97-Ufd1-Npl4 complex	1	1.22699e-11	3	0	0	41	7931
mmu_M00108	C21-Steroid hormone biosynthesis, progesterone => corticosterone/aldosterone	1	1.22699e-11	3	0	0	41	7931
mmu_M00408	ESCRT-0 complex	1	1.22699e-11	3	0	0	41	7931
mmu00471	D-Glutamine and D-glutamate metabolism	1	1.22699e-11	3	0	0	41	7931
ko00785	Lipoic acid metabolism	1	1.22699e-11	3	0	0	41	7931
M00288	RPA complex	1	1.22699e-11	3	0	0	41	7931
mmu_M00020	Serine biosynthesis, glycerate-3P => serine	1	1.22699e-11	3	0	0	41	7931
mmu_M00100	Sphingosine degradation	1	1.22699e-11	3	0	0	41	7931
M00046	Pyrimidine degradation, uracil => beta-alanine, thymine => 3-aminoisobutanoate	1	1.22699e-11	3	0	0	41	7931
mmu_M00297	DNA-PK complex	1	1.22699e-11	3	0	0	41	7931
M00392	Ski complex	1	1.22699e-11	3	0	0	41	7931
M00108	C21-Steroid hormone biosynthesis, progesterone => corticosterone/aldosterone	1	1.22699e-11	3	0	0	41	7931
mmu_M00288	RPA complex	1	1.22699e-11	3	0	0	41	7931
M00297	DNA-PK complex	1	1.22699e-11	3	0	0	41	7931
mmu_M00392	Ski complex	1	1.22699e-11	3	0	0	41	7931
M00020	Serine biosynthesis, glycerate-3P => serine	1	1.22699e-11	3	0	0	41	7931
ko00471	D-Glutamine and D-glutamate metabolism	1	1.22699e-11	3	0	0	41	7931
M00082	Fatty acid biosynthesis, initiation	1	1.22699e-11	3	0	0	41	7931
mmu00785	Lipoic acid metabolism	1	1.22699e-11	3	0	0	41	7931
mmu_M00051	Uridine monophosphate biosynthesis, glutamine (+ PRPP) => UMP	1	1.22699e-11	3	0	0	41	7931
mmu_M00046	Pyrimidine degradation, uracil => beta-alanine, thymine => 3-aminoisobutanoate	1	1.22699e-11	3	0	0	41	7931
mmu_M00082	Fatty acid biosynthesis, initiation	1	1.22699e-11	3	0	0	41	7931
M00408	ESCRT-0 complex	1	1.22699e-11	3	0	0	41	7931
M00291	MRN complex	1	1.22699e-11	3	0	0	41	7931
mmu_M00400	p97-Ufd1-Npl4 complex	1	1.22699e-11	3	0	0	41	7931
mmu_M00291	MRN complex	1	1.22699e-11	3	0	0	41	7931
M00100	Sphingosine degradation	1	1.22699e-11	3	0	0	41	7931
mmu_M00132	Inositol phosphate metabolism, Ins(1,3,4)P3 => phytate	1	1.22699e-11	3	0	0	41	7931
ko00780	Biotin metabolism	1	1.22699e-11	3	0	0	41	7931
mmu_M00069	Glycosphingolipid biosynthesis, ganglio series, LacCer => GT3	1	1.22699e-11	3	0	0	41	7931
M00051	Uridine monophosphate biosynthesis, glutamine (+ PRPP) => UMP	1	1.22699e-11	3	0	0	41	7931
mmu_M00118	Glutathione biosynthesis, glutamate => glutathione	1	1.22699e-11	3	0	0	41	7931
M00069	Glycosphingolipid biosynthesis, ganglio series, LacCer => GT3	1	1.22699e-11	3	0	0	41	7931
M00132	Inositol phosphate metabolism, Ins(1,3,4)P3 => phytate	1	1.22699e-11	3	0	0	41	7931
M00118	Glutathione biosynthesis, glutamate => glutathione	1	1.22699e-11	3	0	0	41	7931
mmu00780	Biotin metabolism	1	1.22699e-11	3	0	0	41	7931
mmu00480	Glutathione metabolism	1	1.23678e-11	58	0	0	41	7931
mmu04913	Ovarian steroidogenesis	1	1.23678e-11	58	0	0	41	7931
ko04913	Ovarian steroidogenesis	1	1.23678e-11	58	0	0	41	7931
mmu05134	Legionellosis	1	1.23678e-11	58	0	0	41	7931
ko05134	Legionellosis	1	1.23678e-11	58	0	0	41	7931
ko00310	Lysine degradation	1	1.23678e-11	58	0	0	41	7931
mmu00310	Lysine degradation	1	1.23678e-11	58	0	0	41	7931
ko00480	Glutathione metabolism	1	1.23678e-11	58	0	0	41	7931
ko05223	Non-small cell lung cancer	1	1.23678e-11	58	0	0	41	7931
mmu05223	Non-small cell lung cancer	1	1.23678e-11	58	0	0	41	7931
ko04922	Glucagon signaling pathway	1	1.25613e-11	101	0	0	41	7931
ko04723	Retrograde endocannabinoid signaling	1	1.25613e-11	101	0	0	41	7931
ko05142	Chagas disease (American trypanosomiasis)	1	1.25613e-11	101	0	0	41	7931
mmu04723	Retrograde endocannabinoid signaling	1	1.25613e-11	101	0	0	41	7931
mmu04922	Glucagon signaling pathway	1	1.25613e-11	101	0	0	41	7931
mmu05142	Chagas disease (American trypanosomiasis)	1	1.25613e-11	101	0	0	41	7931
mmu04961	Endocrine and other factor-regulated calcium reabsorption	1	1.30926e-11	54	0	0	41	7931
ko04961	Endocrine and other factor-regulated calcium reabsorption	1	1.30926e-11	54	0	0	41	7931
mmu04614	Renin-angiotensin system	1	1.34153e-11	35	0	0	41	7931
mmu_M00355	Spliceosome, 35S U5-snRNP	1	1.34153e-11	35	0	0	41	7931
ko05143	African trypanosomiasis	1	1.34153e-11	35	0	0	41	7931
ko03030	DNA replication	1	1.34153e-11	35	0	0	41	7931
mmu03030	DNA replication	1	1.34153e-11	35	0	0	41	7931
ko00051	Fructose and mannose metabolism	1	1.34153e-11	35	0	0	41	7931
mmu00760	Nicotinate and nicotinamide metabolism	1	1.34153e-11	35	0	0	41	7931
ko04614	Renin-angiotensin system	1	1.34153e-11	35	0	0	41	7931
mmu00051	Fructose and mannose metabolism	1	1.34153e-11	35	0	0	41	7931
ko05340	Primary immunodeficiency	1	1.34153e-11	35	0	0	41	7931
M00355	Spliceosome, 35S U5-snRNP	1	1.34153e-11	35	0	0	41	7931
ko00760	Nicotinate and nicotinamide metabolism	1	1.34153e-11	35	0	0	41	7931
mmu05340	Primary immunodeficiency	1	1.34153e-11	35	0	0	41	7931
mmu05143	African trypanosomiasis	1	1.34153e-11	35	0	0	41	7931
M00388	ECS complex	1	1.35213e-11	12	0	0	41	7931
mmu_M00004	Pentose phosphate pathway (Pentose phosphate cycle)	1	1.35213e-11	12	0	0	41	7931
mmu_M00388	ECS complex	1	1.35213e-11	12	0	0	41	7931
mmu_M00002	Glycolysis, core module involving three-carbon compounds	1	1.35213e-11	12	0	0	41	7931
mmu_M00050	Guanine ribonucleotide biosynthesis IMP => GDP,GTP	1	1.35213e-11	12	0	0	41	7931
M00004	Pentose phosphate pathway (Pentose phosphate cycle)	1	1.35213e-11	12	0	0	41	7931
M00147	NADH dehydrogenase (ubiquinone) 1 beta subcomplex	1	1.35213e-11	12	0	0	41	7931
mmu_M00147	NADH dehydrogenase (ubiquinone) 1 beta subcomplex	1	1.35213e-11	12	0	0	41	7931
M00050	Guanine ribonucleotide biosynthesis IMP => GDP,GTP	1	1.35213e-11	12	0	0	41	7931
M00002	Glycolysis, core module involving three-carbon compounds	1	1.35213e-11	12	0	0	41	7931
mmu_M00001	Glycolysis (Embden-Meyerhof pathway), glucose => pyruvate	1	1.36655e-11	26	0	0	41	7931
mmu00601	Glycosphingolipid biosynthesis - lacto and neolacto series	1	1.36655e-11	26	0	0	41	7931
ko00601	Glycosphingolipid biosynthesis - lacto and neolacto series	1	1.36655e-11	26	0	0	41	7931
M00014	Glucuronate pathway (uronate pathway)	1	1.36655e-11	26	0	0	41	7931
M00001	Glycolysis (Embden-Meyerhof pathway), glucose => pyruvate	1	1.36655e-11	26	0	0	41	7931
mmu_M00014	Glucuronate pathway (uronate pathway)	1	1.36655e-11	26	0	0	41	7931
mmu04392	Hippo signaling pathway -multiple species	1	1.36655e-11	26	0	0	41	7931
ko04392	Hippo signaling pathway -multiple species	1	1.36655e-11	26	0	0	41	7931
mmu05133	Pertussis	1	1.38168e-11	75	0	0	41	7931
ko05133	Pertussis	1	1.38168e-11	75	0	0	41	7931
ko00532	Glycosaminoglycan biosynthesis - chondroitin sulfate / dermatan sulfate	1	1.41275e-11	20	0	0	41	7931
mmu_M00352	Spliceosome, U2-snRNP	1	1.41275e-11	20	0	0	41	7931
mmu00532	Glycosaminoglycan biosynthesis - chondroitin sulfate / dermatan sulfate	1	1.41275e-11	20	0	0	41	7931
M00352	Spliceosome, U2-snRNP	1	1.41275e-11	20	0	0	41	7931
mmu_M00679	BMP signaling	1	1.41275e-11	20	0	0	41	7931
M00679	BMP signaling	1	1.41275e-11	20	0	0	41	7931
ko04340	Hedgehog signaling pathway	1	1.41365e-11	44	0	0	41	7931
ko00565	Ether lipid metabolism	1	1.41365e-11	44	0	0	41	7931
mmu04340	Hedgehog signaling pathway	1	1.41365e-11	44	0	0	41	7931
ko00380	Tryptophan metabolism	1	1.41365e-11	44	0	0	41	7931
mmu03022	Basal transcription factors	1	1.41365e-11	44	0	0	41	7931
mmu00565	Ether lipid metabolism	1	1.41365e-11	44	0	0	41	7931
mmu04978	Mineral absorption	1	1.41365e-11	44	0	0	41	7931
mmu00970	Aminoacyl-tRNA biosynthesis	1	1.41365e-11	44	0	0	41	7931
ko04978	Mineral absorption	1	1.41365e-11	44	0	0	41	7931
mmu00380	Tryptophan metabolism	1	1.41365e-11	44	0	0	41	7931
ko03022	Basal transcription factors	1	1.41365e-11	44	0	0	41	7931
ko00970	Aminoacyl-tRNA biosynthesis	1	1.41365e-11	44	0	0	41	7931
mmu05221	Acute myeloid leukemia	1	1.48067e-11	55	0	0	41	7931
ko00280	Valine, leucine and isoleucine degradation	1	1.48067e-11	55	0	0	41	7931
ko05221	Acute myeloid leukemia	1	1.48067e-11	55	0	0	41	7931
mmu00280	Valine, leucine and isoleucine degradation	1	1.48067e-11	55	0	0	41	7931
mmu04923	Regulation of lipolysis in adipocytes	1	1.48067e-11	55	0	0	41	7931
ko04140	Autophagy - animal	1	1.49368e-11	129	0	0	41	7931
mmu04140	Autophagy - animal	1	1.49368e-11	129	0	0	41	7931
ko05152	Tuberculosis	1	1.50166e-11	177	0	0	41	7931
mmu05152	Tuberculosis	1	1.50166e-11	177	0	0	41	7931
ko00010	Glycolysis / Gluconeogenesis	1	1.51588e-11	65	0	0	41	7931
mmu05140	Leishmaniasis	1	1.51588e-11	65	0	0	41	7931
ko05140	Leishmaniasis	1	1.51588e-11	65	0	0	41	7931
mmu00010	Glycolysis / Gluconeogenesis	1	1.51588e-11	65	0	0	41	7931
ko00980	Metabolism of xenobiotics by cytochrome P450	1	1.51588e-11	65	0	0	41	7931
mmu00980	Metabolism of xenobiotics by cytochrome P450	1	1.51588e-11	65	0	0	41	7931
mmu04918	Thyroid hormone synthesis	1	1.55295e-11	73	0	0	41	7931
ko04918	Thyroid hormone synthesis	1	1.55295e-11	73	0	0	41	7931
mmu00983	Drug metabolism - other enzymes	1	1.58807e-11	51	0	0	41	7931
ko00983	Drug metabolism - other enzymes	1	1.58807e-11	51	0	0	41	7931
mmu04725	Cholinergic synapse	1	1.6011e-11	112	0	0	41	7931
ko04110	Cell cycle	1	1.60787e-11	123	0	0	41	7931
mmu04110	Cell cycle	1	1.60787e-11	123	0	0	41	7931
mmu04658	Th1 and Th2 cell differentiation	1	1.66011e-11	87	0	0	41	7931
mmu04742	Taste transduction	1	1.66011e-11	87	0	0	41	7931
ko04742	Taste transduction	1	1.66011e-11	87	0	0	41	7931
ko05215	Prostate cancer	1	1.66011e-11	87	0	0	41	7931
ko04658	Th1 and Th2 cell differentiation	1	1.66011e-11	87	0	0	41	7931
mmu05215	Prostate cancer	1	1.66011e-11	87	0	0	41	7931
mmu05219	Bladder cancer	1	1.66083e-11	41	0	0	41	7931
ko00860	Porphyrin and chlorophyll metabolism	1	1.66083e-11	41	0	0	41	7931
M00427	Nuclear pore complex	1	1.66083e-11	41	0	0	41	7931
mmu03440	Homologous recombination	1	1.66083e-11	41	0	0	41	7931
mmu00860	Porphyrin and chlorophyll metabolism	1	1.66083e-11	41	0	0	41	7931
ko03440	Homologous recombination	1	1.66083e-11	41	0	0	41	7931
ko05219	Bladder cancer	1	1.66083e-11	41	0	0	41	7931
mmu_M00427	Nuclear pore complex	1	1.66083e-11	41	0	0	41	7931
ko04659	Th17 cell differentiation	1	1.69868e-11	102	0	0	41	7931
mmu04659	Th17 cell differentiation	1	1.69868e-11	102	0	0	41	7931
ko04728	Dopaminergic synapse	1	1.73132e-11	130	0	0	41	7931
mmu04728	Dopaminergic synapse	1	1.73132e-11	130	0	0	41	7931
ko04973	Carbohydrate digestion and absorption	1	1.74091e-11	43	0	0	41	7931
mmu03420	Nucleotide excision repair	1	1.74091e-11	43	0	0	41	7931
mmu04962	Vasopressin-regulated water reabsorption	1	1.74091e-11	43	0	0	41	7931
ko04962	Vasopressin-regulated water reabsorption	1	1.74091e-11	43	0	0	41	7931
ko03420	Nucleotide excision repair	1	1.74091e-11	43	0	0	41	7931
mmu04973	Carbohydrate digestion and absorption	1	1.74091e-11	43	0	0	41	7931
mmu04664	Fc epsilon RI signaling pathway	1	1.74671e-11	66	0	0	41	7931
mmu04720	Long-term potentiation	1	1.74671e-11	66	0	0	41	7931
ko04664	Fc epsilon RI signaling pathway	1	1.74671e-11	66	0	0	41	7931
ko04720	Long-term potentiation	1	1.74671e-11	66	0	0	41	7931
ko04630	Jak-STAT signaling pathway	1	1.75113e-11	158	0	0	41	7931
mmu04630	Jak-STAT signaling pathway	1	1.75113e-11	158	0	0	41	7931
mmu05020	Prion diseases	1	1.77451e-11	34	0	0	41	7931
ko05020	Prion diseases	1	1.77451e-11	34	0	0	41	7931
ko00040	Pentose and glucuronate interconversions	1	1.77451e-11	34	0	0	41	7931
mmu00040	Pentose and glucuronate interconversions	1	1.77451e-11	34	0	0	41	7931
mmu00640	Propanoate metabolism	1	1.7784e-11	31	0	0	41	7931
ko00640	Propanoate metabolism	1	1.7784e-11	31	0	0	41	7931
ko04668	TNF signaling pathway	1	1.78914e-11	107	0	0	41	7931
mmu04668	TNF signaling pathway	1	1.78914e-11	107	0	0	41	7931
M00143	NADH dehydrogenase (ubiquinone) Fe-S protein/flavoprotein complex, mitochondria	1	1.80336e-11	11	0	0	41	7931
mmu_M00032	Lysine degradation, lysine => saccharopine => acetoacetyl-CoA	1	1.80336e-11	11	0	0	41	7931
ko00130	Ubiquinone and other terpenoid-quinone biosynthesis	1	1.80336e-11	11	0	0	41	7931
mmu00920	Sulfur metabolism	1	1.80336e-11	11	0	0	41	7931
mmu00130	Ubiquinone and other terpenoid-quinone biosynthesis	1	1.80336e-11	11	0	0	41	7931
M00404	COPII complex	1	1.80336e-11	11	0	0	41	7931
ko00920	Sulfur metabolism	1	1.80336e-11	11	0	0	41	7931
mmu_M00143	NADH dehydrogenase (ubiquinone) Fe-S protein/flavoprotein complex, mitochondria	1	1.80336e-11	11	0	0	41	7931
mmu_M00076	Dermatan sulfate degradation	1	1.80336e-11	11	0	0	41	7931
M00076	Dermatan sulfate degradation	1	1.80336e-11	11	0	0	41	7931
mmu_M00678	Hedgehog signaling	1	1.80336e-11	11	0	0	41	7931
mmu_M00180	RNA polymerase II, eukaryotes	1	1.80336e-11	11	0	0	41	7931
mmu_M00035	Methionine degradation	1	1.80336e-11	11	0	0	41	7931
M00180	RNA polymerase II, eukaryotes	1	1.80336e-11	11	0	0	41	7931
M00678	Hedgehog signaling	1	1.80336e-11	11	0	0	41	7931
M00412	ESCRT-III complex	1	1.80336e-11	11	0	0	41	7931
mmu_M00404	COPII complex	1	1.80336e-11	11	0	0	41	7931
mmu_M00412	ESCRT-III complex	1	1.80336e-11	11	0	0	41	7931
mmu_M00182	RNA polymerase I, eukaryotes	1	1.80336e-11	11	0	0	41	7931
M00035	Methionine degradation	1	1.80336e-11	11	0	0	41	7931
M00182	RNA polymerase I, eukaryotes	1	1.80336e-11	11	0	0	41	7931
mmu00430	Taurine and hypotaurine metabolism	1	1.80336e-11	11	0	0	41	7931
mmu00072	Synthesis and degradation of ketone bodies	1	1.80336e-11	11	0	0	41	7931
M00034	Methionine salvage pathway	1	1.80336e-11	11	0	0	41	7931
ko00430	Taurine and hypotaurine metabolism	1	1.80336e-11	11	0	0	41	7931
mmu_M00034	Methionine salvage pathway	1	1.80336e-11	11	0	0	41	7931
M00032	Lysine degradation, lysine => saccharopine => acetoacetyl-CoA	1	1.80336e-11	11	0	0	41	7931
ko00072	Synthesis and degradation of ketone bodies	1	1.80336e-11	11	0	0	41	7931
mmu_M00098	Acylglycerol degradation	1	1.82762e-11	10	0	0	41	7931
M00101	Cholesterol biosynthesis, squalene 2,3-epoxide => cholesterol	1	1.82762e-11	10	0	0	41	7931
M00694	cGMP signaling	1	1.82762e-11	10	0	0	41	7931
M00351	Spliceosome, U1-snRNP	1	1.82762e-11	10	0	0	41	7931
M00296	BER complex	1	1.82762e-11	10	0	0	41	7931
M00077	Chondroitin sulfate degradation	1	1.82762e-11	10	0	0	41	7931
mmu_M00077	Chondroitin sulfate degradation	1	1.82762e-11	10	0	0	41	7931
mmu_M00052	Pyrimidine ribonucleotide biosynthesis, UMP => UDP/UTP,CDP/CTP	1	1.82762e-11	10	0	0	41	7931
M00681	Activin signaling	1	1.82762e-11	10	0	0	41	7931
mmu_M00296	BER complex	1	1.82762e-11	10	0	0	41	7931
M00406	TREX complex	1	1.82762e-11	10	0	0	41	7931
mmu_M00101	Cholesterol biosynthesis, squalene 2,3-epoxide => cholesterol	1	1.82762e-11	10	0	0	41	7931
M00095	C5 isoprenoid biosynthesis, mevalonate pathway	1	1.82762e-11	10	0	0	41	7931
mmu_M00059	Glycosaminoglycan biosynthesis, heparan sulfate backbone	1	1.82762e-11	10	0	0	41	7931
M00413	FA core complex	1	1.82762e-11	10	0	0	41	7931
M00059	Glycosaminoglycan biosynthesis, heparan sulfate backbone	1	1.82762e-11	10	0	0	41	7931
mmu_M00413	FA core complex	1	1.82762e-11	10	0	0	41	7931
M00010	Citrate cycle, first carbon oxidation, oxaloacetate => 2-oxoglutarate	1	1.82762e-11	10	0	0	41	7931
M00098	Acylglycerol degradation	1	1.82762e-11	10	0	0	41	7931
M00052	Pyrimidine ribonucleotide biosynthesis, UMP => UDP/UTP,CDP/CTP	1	1.82762e-11	10	0	0	41	7931
M00693	Cell cycle - G2/M transition	1	1.82762e-11	10	0	0	41	7931
mmu_M00391	Exosome, eukaryotes	1	1.82762e-11	10	0	0	41	7931
M00290	Holo-TFIIH complex	1	1.82762e-11	10	0	0	41	7931
mmu_M00290	Holo-TFIIH complex	1	1.82762e-11	10	0	0	41	7931
mmu_M00681	Activin signaling	1	1.82762e-11	10	0	0	41	7931
mmu_M00693	Cell cycle - G2/M transition	1	1.82762e-11	10	0	0	41	7931
mmu_M00095	C5 isoprenoid biosynthesis, mevalonate pathway	1	1.82762e-11	10	0	0	41	7931
mmu_M00351	Spliceosome, U1-snRNP	1	1.82762e-11	10	0	0	41	7931
M00391	Exosome, eukaryotes	1	1.82762e-11	10	0	0	41	7931
mmu_M00694	cGMP signaling	1	1.82762e-11	10	0	0	41	7931
mmu_M00010	Citrate cycle, first carbon oxidation, oxaloacetate => 2-oxoglutarate	1	1.82762e-11	10	0	0	41	7931
mmu_M00406	TREX complex	1	1.82762e-11	10	0	0	41	7931
M00091	Phosphatidylcholine (PC) biosynthesis, PE => PC	1	1.84928e-11	1	0	0	41	7931
mmu_M00043	Thyroid hormone biosynthesis, tyrosine => triiodothyronine/thyroxine	1	1.84928e-11	1	0	0	41	7931
ko00472	D-Arginine and D-ornithine metabolism	1	1.84928e-11	1	0	0	41	7931
mmu00472	D-Arginine and D-ornithine metabolism	1	1.84928e-11	1	0	0	41	7931
M00043	Thyroid hormone biosynthesis, tyrosine => triiodothyronine/thyroxine	1	1.84928e-11	1	0	0	41	7931
mmu_M00091	Phosphatidylcholine (PC) biosynthesis, PE => PC	1	1.84928e-11	1	0	0	41	7931
ko04666	Fc gamma R-mediated phagocytosis	1	1.88327e-11	85	0	0	41	7931
mmu04666	Fc gamma R-mediated phagocytosis	1	1.88327e-11	85	0	0	41	7931
ko04012	ErbB signaling pathway	1	1.88327e-11	85	0	0	41	7931
mmu05416	Viral myocarditis	1	1.88327e-11	85	0	0	41	7931
mmu04012	ErbB signaling pathway	1	1.88327e-11	85	0	0	41	7931
ko03008	Ribosome biogenesis in eukaryotes	1	1.88327e-11	85	0	0	41	7931
mmu03008	Ribosome biogenesis in eukaryotes	1	1.88327e-11	85	0	0	41	7931
mmu04911	Insulin secretion	1	1.88327e-11	85	0	0	41	7931
mmu_M00354	Spliceosome, U4/U6.U5 tri-snRNP	1	1.90567e-11	30	0	0	41	7931
ko01523	Antifolate resistance	1	1.90567e-11	30	0	0	41	7931
ko04710	Circadian rhythm	1	1.90567e-11	30	0	0	41	7931
mmu04710	Circadian rhythm	1	1.90567e-11	30	0	0	41	7931
mmu01523	Antifolate resistance	1	1.90567e-11	30	0	0	41	7931
M00354	Spliceosome, U4/U6.U5 tri-snRNP	1	1.90567e-11	30	0	0	41	7931
mmu04080	Neuroactive ligand-receptor interaction	1	1.95031e-11	285	0	0	41	7931
ko04080	Neuroactive ligand-receptor interaction	1	1.95031e-11	285	0	0	41	7931
ko00520	Amino sugar and nucleotide sugar metabolism	1	1.95122e-11	49	0	0	41	7931
mmu00330	Arginine and proline metabolism	1	1.95122e-11	49	0	0	41	7931
ko00330	Arginine and proline metabolism	1	1.95122e-11	49	0	0	41	7931
ko04330	Notch signaling pathway	1	1.95122e-11	49	0	0	41	7931
mmu00510	N-Glycan biosynthesis	1	1.95122e-11	49	0	0	41	7931
mmu04330	Notch signaling pathway	1	1.95122e-11	49	0	0	41	7931
ko00071	Fatty acid degradation	1	1.95122e-11	49	0	0	41	7931
ko00510	N-Glycan biosynthesis	1	1.95122e-11	49	0	0	41	7931
mmu00520	Amino sugar and nucleotide sugar metabolism	1	1.95122e-11	49	0	0	41	7931
mmu00071	Fatty acid degradation	1	1.95122e-11	49	0	0	41	7931
mmu00340	Histidine metabolism	1	1.98762e-11	25	0	0	41	7931
ko00592	alpha-Linolenic acid metabolism	1	1.98762e-11	25	0	0	41	7931
mmu00563	Glycosylphosphatidylinositol (GPI)-anchor biosynthesis	1	1.98762e-11	25	0	0	41	7931
mmu00592	alpha-Linolenic acid metabolism	1	1.98762e-11	25	0	0	41	7931
ko00563	Glycosylphosphatidylinositol (GPI)-anchor biosynthesis	1	1.98762e-11	25	0	0	41	7931
ko00340	Histidine metabolism	1	1.98762e-11	25	0	0	41	7931
mmu05412	Arrhythmogenic right ventricular cardiomyopathy (ARVC)	1	2.01362e-11	72	0	0	41	7931
mmu04917	Prolactin signaling pathway	1	2.01362e-11	72	0	0	41	7931
ko05412	Arrhythmogenic right ventricular cardiomyopathy (ARVC)	1	2.01362e-11	72	0	0	41	7931
mmu04924	Renin secretion	1	2.01362e-11	72	0	0	41	7931
ko04917	Prolactin signaling pathway	1	2.01362e-11	72	0	0	41	7931
ko04924	Renin secretion	1	2.01362e-11	72	0	0	41	7931
mmu_M00079	Keratan sulfate degradation	1	2.02406e-11	5	0	0	41	7931
mmu_M00405	THC complex	1	2.02406e-11	5	0	0	41	7931
M00405	THC complex	1	2.02406e-11	5	0	0	41	7931
M00383	ECV complex	1	2.02406e-11	5	0	0	41	7931
mmu_M00128	Ubiquinone biosynthesis, eukaryotes, 4-hydroxybenzoate => ubiquinone	1	2.02406e-11	5	0	0	41	7931
M00079	Keratan sulfate degradation	1	2.02406e-11	5	0	0	41	7931
mmu_M00380	SCF-BTRC complex	1	2.02406e-11	5	0	0	41	7931
mmu_M00385	Cul4-DDB1-DDB2 complex	1	2.02406e-11	5	0	0	41	7931
M00006	Pentose phosphate pathway, oxidative phase, glucose 6P => ribulose 5P	1	2.02406e-11	5	0	0	41	7931
M00380	SCF-BTRC complex	1	2.02406e-11	5	0	0	41	7931
mmu_M00289	RF-C complex	1	2.02406e-11	5	0	0	41	7931
mmu_M00386	Cul4-DDB1-CSA complex	1	2.02406e-11	5	0	0	41	7931
mmu_M00307	Pyruvate oxidation, pyruvate => acetyl-CoA	1	2.02406e-11	5	0	0	41	7931
M00289	RF-C complex	1	2.02406e-11	5	0	0	41	7931
M00057	Glycosaminoglycan biosynthesis, linkage tetrasaccharide	1	2.02406e-11	5	0	0	41	7931
M00071	Glycosphingolipid biosynthesis, neolacto-series, LacCer => nLc4Cer	1	2.02406e-11	5	0	0	41	7931
M00386	Cul4-DDB1-CSA complex	1	2.02406e-11	5	0	0	41	7931
M00042	Catecholamine biosynthesis, tyrosine => dopamine => noradrenaline => adrenaline	1	2.02406e-11	5	0	0	41	7931
M00307	Pyruvate oxidation, pyruvate => acetyl-CoA	1	2.02406e-11	5	0	0	41	7931
M00385	Cul4-DDB1-DDB2 complex	1	2.02406e-11	5	0	0	41	7931
mmu_M00071	Glycosphingolipid biosynthesis, neolacto-series, LacCer => nLc4Cer	1	2.02406e-11	5	0	0	41	7931
M00414	Bloom's syndrome complex	1	2.02406e-11	5	0	0	41	7931
mmu_M00383	ECV complex	1	2.02406e-11	5	0	0	41	7931
mmu_M00042	Catecholamine biosynthesis, tyrosine => dopamine => noradrenaline => adrenaline	1	2.02406e-11	5	0	0	41	7931
mmu_M00414	Bloom's syndrome complex	1	2.02406e-11	5	0	0	41	7931
mmu_M00006	Pentose phosphate pathway, oxidative phase, glucose 6P => ribulose 5P	1	2.02406e-11	5	0	0	41	7931
mmu_M00382	SCF-FBS complex	1	2.02406e-11	5	0	0	41	7931
M00128	Ubiquinone biosynthesis, eukaryotes, 4-hydroxybenzoate => ubiquinone	1	2.02406e-11	5	0	0	41	7931
mmu00524	Neomycin, kanamycin and gentamicin biosynthesis	1	2.02406e-11	5	0	0	41	7931
ko00524	Neomycin, kanamycin and gentamicin biosynthesis	1	2.02406e-11	5	0	0	41	7931
mmu_M00057	Glycosaminoglycan biosynthesis, linkage tetrasaccharide	1	2.02406e-11	5	0	0	41	7931
M00382	SCF-FBS complex	1	2.02406e-11	5	0	0	41	7931
mmu05203	Viral carcinogenesis	1	2.05795e-11	228	0	0	41	7931
ko05203	Viral carcinogenesis	1	2.05795e-11	228	0	0	41	7931
mmu03013	RNA transport	1	2.07227e-11	166	0	0	41	7931
ko03013	RNA transport	1	2.07227e-11	166	0	0	41	7931
mmu04141	Protein processing in endoplasmic reticulum	1	2.07461e-11	163	0	0	41	7931
ko04141	Protein processing in endoplasmic reticulum	1	2.07461e-11	163	0	0	41	7931
mmu04919	Thyroid hormone signaling pathway	1	2.11255e-11	115	0	0	41	7931
M00099	Sphingosine biosynthesis	1	2.13531e-11	17	0	0	41	7931
M00682	Notch signaling	1	2.13531e-11	17	0	0	41	7931
mmu_M00099	Sphingosine biosynthesis	1	2.13531e-11	17	0	0	41	7931
mmu00450	Selenocompound metabolism	1	2.13531e-11	17	0	0	41	7931
mmu_M00682	Notch signaling	1	2.13531e-11	17	0	0	41	7931
ko00910	Nitrogen metabolism	1	2.13531e-11	17	0	0	41	7931
mmu00910	Nitrogen metabolism	1	2.13531e-11	17	0	0	41	7931
ko00450	Selenocompound metabolism	1	2.13531e-11	17	0	0	41	7931
ko04260	Cardiac muscle contraction	1	2.16213e-11	74	0	0	41	7931
mmu04260	Cardiac muscle contraction	1	2.16213e-11	74	0	0	41	7931
ko03040	Spliceosome	1	2.16484e-11	131	0	0	41	7931
mmu03040	Spliceosome	1	2.16484e-11	131	0	0	41	7931
mmu04726	Serotonergic synapse	1	2.16484e-11	131	0	0	41	7931
mmu04650	Natural killer cell mediated cytotoxicity	1	2.18115e-11	116	0	0	41	7931
ko04650	Natural killer cell mediated cytotoxicity	1	2.18115e-11	116	0	0	41	7931
mmu05031	Amphetamine addiction	1	2.19266e-11	67	0	0	41	7931
ko00982	Drug metabolism - cytochrome P450	1	2.19266e-11	67	0	0	41	7931
mmu00982	Drug metabolism - cytochrome P450	1	2.19266e-11	67	0	0	41	7931
ko05031	Amphetamine addiction	1	2.19266e-11	67	0	0	41	7931
mmu05010	Alzheimer's disease	1	2.23058e-11	165	0	0	41	7931
ko05010	Alzheimer's disease	1	2.23058e-11	165	0	0	41	7931
mmu05330	Allograft rejection	1	2.26516e-11	61	0	0	41	7931
ko05330	Allograft rejection	1	2.26516e-11	61	0	0	41	7931
mmu_M00158	F-type ATPase, eukaryotes	1	2.29105e-11	15	0	0	41	7931
mmu_M00146	NADH dehydrogenase (ubiquinone) 1 alpha subcomplex	1	2.29105e-11	15	0	0	41	7931
M00158	F-type ATPase, eukaryotes	1	2.29105e-11	15	0	0	41	7931
M00695	cAMP signaling	1	2.29105e-11	15	0	0	41	7931
mmu_M00686	Toll-like receptor signaling	1	2.29105e-11	15	0	0	41	7931
M00340	Proteasome, 20S core particle	1	2.29105e-11	15	0	0	41	7931
M00146	NADH dehydrogenase (ubiquinone) 1 alpha subcomplex	1	2.29105e-11	15	0	0	41	7931
mmu_M00695	cAMP signaling	1	2.29105e-11	15	0	0	41	7931
mmu00730	Thiamine metabolism	1	2.29105e-11	15	0	0	41	7931
mmu00604	Glycosphingolipid biosynthesis - ganglio series	1	2.29105e-11	15	0	0	41	7931
ko00730	Thiamine metabolism	1	2.29105e-11	15	0	0	41	7931
M00686	Toll-like receptor signaling	1	2.29105e-11	15	0	0	41	7931
mmu_M00683	Hippo signaling	1	2.29105e-11	15	0	0	41	7931
M00683	Hippo signaling	1	2.29105e-11	15	0	0	41	7931
mmu_M00340	Proteasome, 20S core particle	1	2.29105e-11	15	0	0	41	7931
ko00604	Glycosphingolipid biosynthesis - ganglio series	1	2.29105e-11	15	0	0	41	7931
mmu00770	Pantothenate and CoA biosynthesis	1	2.29158e-11	18	0	0	41	7931
M00337	Immunoproteasome	1	2.29158e-11	18	0	0	41	7931
mmu00511	Other glycan degradation	1	2.29158e-11	18	0	0	41	7931
mmu_M00337	Immunoproteasome	1	2.29158e-11	18	0	0	41	7931
mmu_M00003	Gluconeogenesis, oxaloacetate => fructose-6P	1	2.29158e-11	18	0	0	41	7931
M00003	Gluconeogenesis, oxaloacetate => fructose-6P	1	2.29158e-11	18	0	0	41	7931
ko00770	Pantothenate and CoA biosynthesis	1	2.29158e-11	18	0	0	41	7931
ko00511	Other glycan degradation	1	2.29158e-11	18	0	0	41	7931
mmu00410	beta-Alanine metabolism	1	2.30673e-11	32	0	0	41	7931
ko00052	Galactose metabolism	1	2.30673e-11	32	0	0	41	7931
mmu00030	Pentose phosphate pathway	1	2.30673e-11	32	0	0	41	7931
mmu00020	Citrate cycle (TCA cycle)	1	2.30673e-11	32	0	0	41	7931
ko00410	beta-Alanine metabolism	1	2.30673e-11	32	0	0	41	7931
ko04136	Autophagy - other	1	2.30673e-11	32	0	0	41	7931
mmu00052	Galactose metabolism	1	2.30673e-11	32	0	0	41	7931
ko00020	Citrate cycle (TCA cycle)	1	2.30673e-11	32	0	0	41	7931
ko00030	Pentose phosphate pathway	1	2.30673e-11	32	0	0	41	7931
mmu04136	Autophagy - other	1	2.30673e-11	32	0	0	41	7931
mmu04713	Circadian entrainment	1	2.30951e-11	97	0	0	41	7931
ko04713	Circadian entrainment	1	2.30951e-11	97	0	0	41	7931
ko03010	Ribosome	1	2.31147e-11	139	0	0	41	7931
mmu05322	Systemic lupus erythematosus	1	2.31147e-11	139	0	0	41	7931
mmu03010	Ribosome	1	2.31147e-11	139	0	0	41	7931
mmu04910	Insulin signaling pathway	1	2.31147e-11	139	0	0	41	7931
ko05322	Systemic lupus erythematosus	1	2.31147e-11	139	0	0	41	7931
ko04910	Insulin signaling pathway	1	2.31147e-11	139	0	0	41	7931
mmu04950	Maturity onset diabetes of the young	1	2.31804e-11	27	0	0	41	7931
mmu00062	Fatty acid elongation	1	2.31804e-11	27	0	0	41	7931
ko04744	Phototransduction	1	2.31804e-11	27	0	0	41	7931
ko03060	Protein export	1	2.31804e-11	27	0	0	41	7931
ko00053	Ascorbate and aldarate metabolism	1	2.31804e-11	27	0	0	41	7931
ko00650	Butanoate metabolism	1	2.31804e-11	27	0	0	41	7931
ko04966	Collecting duct acid secretion	1	2.31804e-11	27	0	0	41	7931
mmu04744	Phototransduction	1	2.31804e-11	27	0	0	41	7931
mmu03060	Protein export	1	2.31804e-11	27	0	0	41	7931
mmu00650	Butanoate metabolism	1	2.31804e-11	27	0	0	41	7931
mmu04966	Collecting duct acid secretion	1	2.31804e-11	27	0	0	41	7931
ko04950	Maturity onset diabetes of the young	1	2.31804e-11	27	0	0	41	7931
mmu00053	Ascorbate and aldarate metabolism	1	2.31804e-11	27	0	0	41	7931
ko00062	Fatty acid elongation	1	2.31804e-11	27	0	0	41	7931
ko04064	NF-kappa B signaling pathway	1	2.347e-11	98	0	0	41	7931
mmu04064	NF-kappa B signaling pathway	1	2.347e-11	98	0	0	41	7931
ko04912	GnRH signaling pathway	1	2.35983e-11	89	0	0	41	7931
ko00830	Retinol metabolism	1	2.35983e-11	89	0	0	41	7931
ko04612	Antigen processing and presentation	1	2.35983e-11	89	0	0	41	7931
mmu00830	Retinol metabolism	1	2.35983e-11	89	0	0	41	7931
mmu04912	GnRH signaling pathway	1	2.35983e-11	89	0	0	41	7931
mmu00590	Arachidonic acid metabolism	1	2.35983e-11	89	0	0	41	7931
mmu04612	Antigen processing and presentation	1	2.35983e-11	89	0	0	41	7931
ko00590	Arachidonic acid metabolism	1	2.35983e-11	89	0	0	41	7931
ko00250	Alanine, aspartate and glutamate metabolism	1	2.38528e-11	36	0	0	41	7931
mmu00250	Alanine, aspartate and glutamate metabolism	1	2.38528e-11	36	0	0	41	7931
ko04976	Bile secretion	1	2.38556e-11	71	0	0	41	7931
mmu04976	Bile secretion	1	2.38556e-11	71	0	0	41	7931
mmu05220	Chronic myeloid leukemia	1	2.38556e-11	71	0	0	41	7931
ko05220	Chronic myeloid leukemia	1	2.38556e-11	71	0	0	41	7931
mmu00600	Sphingolipid metabolism	1	2.39376e-11	48	0	0	41	7931
ko00600	Sphingolipid metabolism	1	2.39376e-11	48	0	0	41	7931
ko04930	Type II diabetes mellitus	1	2.39376e-11	48	0	0	41	7931
mmu04930	Type II diabetes mellitus	1	2.39376e-11	48	0	0	41	7931
mmu05030	Cocaine addiction	1	2.39376e-11	48	0	0	41	7931
ko05030	Cocaine addiction	1	2.39376e-11	48	0	0	41	7931
mmu01040	Biosynthesis of unsaturated fatty acids	1	2.41599e-11	28	0	0	41	7931
ko01040	Biosynthesis of unsaturated fatty acids	1	2.41599e-11	28	0	0	41	7931
ko00512	Mucin type O-glycan biosynthesis	1	2.41599e-11	28	0	0	41	7931
mmu00512	Mucin type O-glycan biosynthesis	1	2.41599e-11	28	0	0	41	7931
mmu03020	RNA polymerase	1	2.41599e-11	28	0	0	41	7931
ko03020	RNA polymerase	1	2.41599e-11	28	0	0	41	7931
mmu01200	Carbon metabolism	1	2.42318e-11	117	0	0	41	7931
ko01200	Carbon metabolism	1	2.42318e-11	117	0	0	41	7931
ko05321	Inflammatory bowel disease (IBD)	1	2.42434e-11	59	0	0	41	7931
mmu05321	Inflammatory bowel disease (IBD)	1	2.42434e-11	59	0	0	41	7931
ko00561	Glycerolipid metabolism	1	2.42434e-11	59	0	0	41	7931
mmu00561	Glycerolipid metabolism	1	2.42434e-11	59	0	0	41	7931
ko00270	Cysteine and methionine metabolism	1	2.43276e-11	46	0	0	41	7931
ko02010	ABC transporters	1	2.43276e-11	46	0	0	41	7931
mmu00270	Cysteine and methionine metabolism	1	2.43276e-11	46	0	0	41	7931
mmu02010	ABC transporters	1	2.43276e-11	46	0	0	41	7931
mmu03050	Proteasome	1	2.43276e-11	46	0	0	41	7931
ko03050	Proteasome	1	2.43276e-11	46	0	0	41	7931
M00295	BRCA1-associated genome surveillance complex (BASC)	1	2.45858e-11	16	0	0	41	7931
mmu_M00075	N-glycan biosynthesis, complex type	1	2.45858e-11	16	0	0	41	7931
mmu_M00295	BRCA1-associated genome surveillance complex (BASC)	1	2.45858e-11	16	0	0	41	7931
mmu_M00181	RNA polymerase III, eukaryotes	1	2.45858e-11	16	0	0	41	7931
M00089	Triacylglycerol biosynthesis	1	2.45858e-11	16	0	0	41	7931
ko00120	Primary bile acid biosynthesis	1	2.45858e-11	16	0	0	41	7931
M00075	N-glycan biosynthesis, complex type	1	2.45858e-11	16	0	0	41	7931
M00181	RNA polymerase III, eukaryotes	1	2.45858e-11	16	0	0	41	7931
mmu_M00089	Triacylglycerol biosynthesis	1	2.45858e-11	16	0	0	41	7931
mmu00603	Glycosphingolipid biosynthesis - globo and isoglobo series	1	2.45858e-11	16	0	0	41	7931
mmu00120	Primary bile acid biosynthesis	1	2.45858e-11	16	0	0	41	7931
ko04730	Long-term depression	1	2.48852e-11	60	0	0	41	7931
mmu04730	Long-term depression	1	2.48852e-11	60	0	0	41	7931
mmu00564	Glycerophospholipid metabolism	1	2.51354e-11	94	0	0	41	7931
ko00564	Glycerophospholipid metabolism	1	2.51354e-11	94	0	0	41	7931
mmu00591	Linoleic acid metabolism	1	2.52208e-11	50	0	0	41	7931
mmu05213	Endometrial cancer	1	2.52208e-11	50	0	0	41	7931
ko00591	Linoleic acid metabolism	1	2.52208e-11	50	0	0	41	7931
ko05213	Endometrial cancer	1	2.52208e-11	50	0	0	41	7931
mmu04071	Sphingolipid signaling pathway	1	2.5734e-11	120	0	0	41	7931
ko04071	Sphingolipid signaling pathway	1	2.5734e-11	120	0	0	41	7931
mmu00630	Glyoxylate and dicarboxylate metabolism	1	2.58682e-11	29	0	0	41	7931
ko00630	Glyoxylate and dicarboxylate metabolism	1	2.58682e-11	29	0	0	41	7931
mmu_M00177	Ribosome, eukaryotes	1	2.59327e-11	90	0	0	41	7931
M00177	Ribosome, eukaryotes	1	2.59327e-11	90	0	0	41	7931
mmu05414	Dilated cardiomyopathy	1	2.60064e-11	88	0	0	41	7931
ko05414	Dilated cardiomyopathy	1	2.60064e-11	88	0	0	41	7931
mmu05012	Parkinson's disease	1	2.625e-11	127	0	0	41	7931
ko00790	Folate biosynthesis	1	2.68387e-11	14	0	0	41	7931
M00055	N-glycan precursor biosynthesis	1	2.68387e-11	14	0	0	41	7931
M00389	APC/C complex	1	2.68387e-11	14	0	0	41	7931
ko00533	Glycosaminoglycan biosynthesis - keratan sulfate	1	2.68387e-11	14	0	0	41	7931
mmu00790	Folate biosynthesis	1	2.68387e-11	14	0	0	41	7931
M00011	Citrate cycle, second carbon oxidation, 2-oxoglutarate => oxaloacetate	1	2.68387e-11	14	0	0	41	7931
mmu_M00389	APC/C complex	1	2.68387e-11	14	0	0	41	7931
mmu_M00011	Citrate cycle, second carbon oxidation, 2-oxoglutarate => oxaloacetate	1	2.68387e-11	14	0	0	41	7931
ko00061	Fatty acid biosynthesis	1	2.68387e-11	14	0	0	41	7931
mmu_M00055	N-glycan precursor biosynthesis	1	2.68387e-11	14	0	0	41	7931
mmu00061	Fatty acid biosynthesis	1	2.68387e-11	14	0	0	41	7931
mmu00533	Glycosaminoglycan biosynthesis - keratan sulfate	1	2.68387e-11	14	0	0	41	7931
mmu03410	Base excision repair	1	2.68556e-11	33	0	0	41	7931
ko03410	Base excision repair	1	2.68556e-11	33	0	0	41	7931
ko00500	Starch and sucrose metabolism	1	2.68556e-11	33	0	0	41	7931
ko04130	SNARE interactions in vesicular transport	1	2.68556e-11	33	0	0	41	7931
mmu04130	SNARE interactions in vesicular transport	1	2.68556e-11	33	0	0	41	7931
mmu00500	Starch and sucrose metabolism	1	2.68556e-11	33	0	0	41	7931
mmu01212	Fatty acid metabolism	1	2.75429e-11	52	0	0	41	7931
mmu05014	Amyotrophic lateral sclerosis (ALS)	1	2.75429e-11	52	0	0	41	7931
ko05014	Amyotrophic lateral sclerosis (ALS)	1	2.75429e-11	52	0	0	41	7931
ko01212	Fatty acid metabolism	1	2.75429e-11	52	0	0	41	7931
mmu04750	Inflammatory mediator regulation of TRP channels	1	2.75948e-11	124	0	0	41	7931
ko04750	Inflammatory mediator regulation of TRP channels	1	2.75948e-11	124	0	0	41	7931
M00359	Aminoacyl-tRNA biosynthesis, eukaryotes	1	2.89007e-11	38	0	0	41	7931
ko00350	Tyrosine metabolism	1	2.89007e-11	38	0	0	41	7931
mmu00620	Pyruvate metabolism	1	2.89007e-11	38	0	0	41	7931
mmu04960	Aldosterone-regulated sodium reabsorption	1	2.89007e-11	38	0	0	41	7931
ko00620	Pyruvate metabolism	1	2.89007e-11	38	0	0	41	7931
mmu_M00359	Aminoacyl-tRNA biosynthesis, eukaryotes	1	2.89007e-11	38	0	0	41	7931
ko04960	Aldosterone-regulated sodium reabsorption	1	2.89007e-11	38	0	0	41	7931
mmu00350	Tyrosine metabolism	1	2.89007e-11	38	0	0	41	7931
mmu05332	Graft-versus-host disease	1	2.95954e-11	63	0	0	41	7931
ko05332	Graft-versus-host disease	1	2.95954e-11	63	0	0	41	7931
mmu05222	Small cell lung cancer	1	2.99329e-11	83	0	0	41	7931
ko05222	Small cell lung cancer	1	2.99329e-11	83	0	0	41	7931
mmu04146	Peroxisome	1	2.99329e-11	83	0	0	41	7931
ko04146	Peroxisome	1	2.99329e-11	83	0	0	41	7931
mmu05323	Rheumatoid arthritis	1	3.07117e-11	82	0	0	41	7931
ko05323	Rheumatoid arthritis	1	3.07117e-11	82	0	0	41	7931
mmu05231	Choline metabolism in cancer	1	3.1208e-11	99	0	0	41	7931
ko05231	Choline metabolism in cancer	1	3.1208e-11	99	0	0	41	7931
ko03018	RNA degradation	1	3.17989e-11	80	0	0	41	7931
mmu03018	RNA degradation	1	3.17989e-11	80	0	0	41	7931
mmu00190	Oxidative phosphorylation	1	3.25312e-11	118	0	0	41	7931
ko00190	Oxidative phosphorylation	1	3.25312e-11	118	0	0	41	7931
mmu04066	HIF-1 signaling pathway	1	3.29852e-11	104	0	0	41	7931
mmu04721	Synaptic vesicle cycle	1	4.03923e-11	62	0	0	41	7931
ko04213	Longevity regulating pathway - multiple species	1	4.03923e-11	62	0	0	41	7931
mmu05210	Colorectal cancer	1	4.03923e-11	62	0	0	41	7931
ko05210	Colorectal cancer	1	4.03923e-11	62	0	0	41	7931
ko04721	Synaptic vesicle cycle	1	4.03923e-11	62	0	0	41	7931
mmu04213	Longevity regulating pathway - multiple species	1	4.03923e-11	62	0	0	41	7931
mmu01100	Metabolic pathways	1	4.36721e-11	1290	0	0	41	7931
