# Supplementary material for: Chromatin modifier Hmga2 promotes adult hematopoietic stem cell function and blood regeneration in stress conditions
Source: EMBO J. 2024 May 29;43(13):7. doi: 10.1038/s44318-024-00122-4 (PMC11217491; doi:10.1038/s44318-024-00122-4)
Supplement: Supplementary file 6 — Dataset EV5 [file 44318_2024_122_MOESM6_ESM.xlsx]

## Sheet: KEGG
Dataset EV5. Gene ontology enrichment analyses of up-regulated genes in Hmga2 KO HSCs 6 days after the 5-FU injection.
TermID	Term	Enrichment	logP	Genes in Term	Target Genes in Term	Fraction of Targets in Term	Total Target Genes	Total Genes	Entrez Gene IDs	Gene Symbols
mmu04060	Cytokine-cytokine receptor interaction	5.35971e-06	-12.1366	270	12	0.162162	74	8063	2.03031e+59	Ccl4,Ccr7,Lifr,Il6,Ccl3,Ccl6,Il7r,Il2,Csf2rb2,Ccl9,Csf2rb,Il18r1
mmu04260	Cardiac muscle contraction	7.41271e-05	-9.50973	78	6	0.0810811	74	8063	1.22978e+30	Cacnb3,Cacng8,Cox7a1,Cox6a2,Atp1a3,Cox8b
mmu04630	Jak-STAT signaling pathway	0.000603816	-7.41224	159	7	0.0945946	74	8063	1.64512e+34	Jak1,Lifr,Il7r,Il2,Csf2rb,Csf2rb2,Il6
mmu05310	Asthma	0.00147634	-6.51819	25	3	0.0405405	74	8063	150001412514126	H2-DMb2,Fcer1a,Ms4a2
mmu05012	Parkinson's disease	0.00199749	-6.21587	144	6	0.0810811	74	8063	1.28694e+30	Cox8b,Ndufa4l2,Gnal,Cox6a2,Adora2a,Cox7a1
mmu05321	Inflammatory bowel disease (IBD)	0.00203213	-6.19867	59	4	0.0540541	74	8063	1.61822e+19	Il18r1,Il6,H2-DMb2,Il2
mmu05332	Graft-versus-host disease	0.00290054	-5.84286	65	4	0.0540541	74	8063	1.66432e+19	Klrd1,Il2,H2-DMb2,Il6
mmu05164	Influenza A	0.00430378	-5.44826	168	6	0.0810811	74	8063	1.61938e+31	Il6,Il33,Nlrp3,H2-DMb2,Hspa1a,Jak1
mmu04380	Osteoclast differentiation	0.00668453	-5.00796	130	5	0.0675676	74	8063	2.21771e+24	Tyrobp,Cybb,Jak1,Lilrb4a,Fcgr3
mmu04672	Intestinal immune network for IgA production	0.00703977	-4.95618	43	3	0.0405405	74	8063	161831500016193	Il2,H2-DMb2,Il6
mmu04640	Hematopoietic cell lineage	0.0111013	-4.50069	95	4	0.0540541	74	8063	1.61972e+20	Il7r,H2-DMb2,Il6,Siglech
mmu04932	Non-alcoholic fatty liver disease (NAFLD)	0.0123254	-4.3961	151	5	0.0675676	74	8063	1.61931e+25	Il6,Cox7a1,Cox6a2,Ndufa4l2,Cox8b
mmu05142	Chagas disease (American trypanosomiasis)	0.0136657	-4.29286	101	4	0.0540541	74	8063	2.03022e+19	Ccl3,Il6,Gnal,Il2
mmu04659	Th17 cell differentiation	0.0141268	-4.25968	102	4	0.0540541	74	8063	1.64512e+19	Jak1,Il6,H2-DMb2,Il2
mmu04623	Cytosolic DNA-sensing pathway	0.0207312	-3.87612	64	3	0.0405405	74	8063	203031619377125	Ccl4,Il6,Il33
mmu05010	Alzheimer's disease	0.0219807	-3.81759	175	5	0.0675676	74	8063	1.28694e+25	Cox8b,Ndufa4l2,Cox6a2,Bace2,Cox7a1
mmu05140	Leishmaniasis	0.0224762	-3.7953	66	3	0.0405405	74	8063	150001413116451	H2-DMb2,Fcgr3,Jak1
mmu04650	Natural killer cell mediated cytotoxicity	0.0228762	-3.77766	118	4	0.0540541	74	8063	2.21772e+19	Tyrobp,Cd244a,Klrd1,Cd48
mmu04062	Chemokine signaling pathway	0.0311899	-3.46766	192	5	0.0675676	74	8063	2.03022e+24	Ccl3,Ccl6,Ccl4,Ccl9,Ccr7
mmu05133	Pertussis	0.0312926	-3.46437	75	3	0.0405405	74	8063	1590016193216790	Irf8,Il6,Nlrp3
mmu00190	Oxidative phosphorylation	0.0343427	-3.37136	134	4	0.0540541	74	8063	1.28694e+20	Cox8b,Ndufa4l2,Cox6a2,Cox7a1
mmu05132	Salmonella infection	0.0345801	-3.36448	78	3	0.0405405	74	8063	161932030320302	Il6,Ccl4,Ccl3
mmu05162	Measles	0.0359738	-3.32496	136	4	0.0540541	74	8063	1.61832e+20	Il2,Il6,Jak1,Hspa1a
mmu05020	Prion diseases	0.0385868	-3.25484	34	2	0.027027	74	8063	16193193740	Il6,Hspa1a
mmu05323	Rheumatoid arthritis	0.0404418	-3.20789	83	3	0.0405405	74	8063	203021500016193	Ccl3,H2-DMb2,Il6
mmu04614	Renin-angiotensin system	0.040687	-3.20185	35	2	0.027027	74	8063	1661212873	Klk1,Cpa3
mmu05410	Hypertrophic cardiomyopathy (HCM)	0.0416709	-3.17795	84	3	0.0405405	74	8063	161931229781905	Il6,Cacnb3,Cacng8
mmu04658	Th1 and Th2 cell differentiation	0.0454707	-3.09069	87	3	0.0405405	74	8063	150001618316451	H2-DMb2,Il2,Jak1
mmu04612	Antigen processing and presentation	0.0507961	-2.97994	91	3	0.0405405	74	8063	1664315000193740	Klrd1,H2-DMb2,Hspa1a
mmu04216	Ferroptosis	0.0541458	-2.91608	41	2	0.027027	74	8063	1168713058	Alox15,Cybb
mmu05219	Bladder cancer	0.0541458	-2.91608	41	2	0.027027	74	8063	6963512550	Dapk1,Cdh1
mmu04620	Toll-like receptor signaling pathway	0.0623119	-2.7756	99	3	0.0405405	74	8063	203031619320302	Ccl4,Il6,Ccl3
mmu04978	Mineral absorption	0.06387	-2.75091	45	2	0.027027	74	8063	73649232975	Cybrd1,Atp1a3
mmu04621	NOD-like receptor signaling pathway	0.0692955	-2.66937	169	4	0.0540541	74	8063	1.61932e+20	Il6,Jak1,Nlrp3,Cybb
mmu05145	Toxoplasmosis	0.076586	-2.56934	108	3	0.0405405	74	8063	1645119374015000	Jak1,Hspa1a,H2-DMb2
mmu05152	Tuberculosis	0.080442	-2.52022	178	4	0.0540541	74	8063	1.64511e+19	Jak1,Fcgr3,H2-DMb2,Il6
mmu05150	Staphylococcus aureus infection	0.0821525	-2.49918	52	2	0.027027	74	8063	1500014131	H2-DMb2,Fcgr3
mmu04020	Calcium signaling pathway	0.0869998	-2.44185	183	4	0.0540541	74	8063	1.15401e+21	Adora2a,Gnal,Mylk3,Chrm2
mmu04961	Endocrine and other factor-regulated calcium reabsorption	0.0876414	-2.4345	54	2	0.027027	74	8063	23297516612	Atp1a3,Klk1
mmu04145	Phagosome	0.0883421	-2.42654	184	4	0.0540541	74	8063	1.30581e+20	Cybb,Olr1,Fcgr3,H2-DMb2
mmu04151	PI3K-Akt signaling pathway	0.0971478	-2.33152	346	6	0.0810811	74	8063	1.41642e+30	Fgf1,Il6,Il2,Il7r,Chrm2,Jak1
mmu05134	Legionellosis	0.098935	-2.31329	58	2	0.027027	74	8063	16193193740	Il6,Hspa1a
mmu04071	Sphingolipid signaling pathway	0.101351	-2.28916	122	3	0.0405405	74	8063	938981412514126	Cers1,Fcer1a,Ms4a2
mmu05016	Huntington's disease	0.102313	-2.27971	194	4	0.0540541	74	8063	1.28621e+20	Cox6a2,Cox7a1,Cox8b,Ndufa4l2
mmu04024	cAMP signaling pathway	0.106695	-2.23778	197	4	0.0540541	74	8063	3.33329e+22	Cngb1,Chrm2,Adora2a,Atp1a3
mmu04270	Vascular smooth muscle contraction	0.114798	-2.16458	129	3	0.0405405	74	8063	2134351154068450	Mylk3,Adora2a,Ppp1r14a
mmu05330	Allograft rejection	0.116583	-2.14915	64	2	0.027027	74	8063	1618315000	Il2,H2-DMb2
mmu04664	Fc epsilon RI signaling pathway	0.12876	-2.04981	68	2	0.027027	74	8063	1412614125	Ms4a2,Fcer1a
mmu04550	Signaling pathways regulating pluripotency of stem cells	0.130946	-2.03297	137	3	0.0405405	74	8063	168801645115903	Lifr,Jak1,Id3
mmu05218	Melanoma	0.13185	-2.02609	69	2	0.027027	74	8063	1255014164	Cdh1,Fgf1
mmu04940	Type I diabetes mellitus	0.134957	-2.0028	70	2	0.027027	74	8063	1618315000	Il2,H2-DMb2
mmu05412	Arrhythmogenic right ventricular cardiomyopathy (ARVC)	0.141221	-1.95743	72	2	0.027027	74	8063	1229781905	Cacnb3,Cacng8
mmu05322	Systemic lupus erythematosus	0.141427	-1.95597	142	3	0.0405405	74	8063	1500076383319170	H2-DMb2,H2al1m,Hist1h2an
mmu04971	Gastric acid secretion	0.147548	-1.9136	74	2	0.027027	74	8063	213435232975	Mylk3,Atp1a3
mmu04261	Adrenergic signaling in cardiomyocytes	0.152183	-1.88267	147	3	0.0405405	74	8063	2329751229781900	Atp1a3,Cacnb3,Cacng8
mmu05320	Autoimmune thyroid disease	0.163607	-1.81029	79	2	0.027027	74	8063	1618315000	Il2,H2-DMb2
mmu04921	Oxytocin signaling pathway	0.165426	-1.79923	153	3	0.0405405	74	8063	1229781905213430	Cacnb3,Cacng8,Mylk3
mmu01521	EGFR tyrosine kinase inhibitor resistance	0.166857	-1.79062	80	2	0.027027	74	8063	1645116193	Jak1,Il6
mmu04964	Proximal tubule bicarbonate reclamation	0.18381	-1.69385	22	1	0.0135135	74	8063	232975	Atp1a3
mmu00590	Arachidonic acid metabolism	0.196565	-1.62676	89	2	0.027027	74	8063	7205411687	Cyp4f18,Alox15
mmu05414	Dilated cardiomyopathy	0.196565	-1.62676	89	2	0.027027	74	8063	1229781905	Cacnb3,Cacng8
mmu04974	Protein digestion and absorption	0.199908	-1.6099	90	2	0.027027	74	8063	23297512873	Atp1a3,Cpa3
mmu04022	cGMP-PKG signaling pathway	0.199918	-1.60985	168	3	0.0405405	74	8063	3.33329e+17	Cngb1,Mylk3,Atp1a3
mmu04010	MAPK signaling pathway	0.200308	-1.6079	252	4	0.0540541	74	8063	1.22978e+20	Cacnb3,Cacng8,Fgf1,Hspa1a
mmu00340	Histidine metabolism	0.20614	-1.5792	25	1	0.0135135	74	8063	15186	Hdc
mmu04744	Phototransduction	0.22069	-1.51099	27	1	0.0135135	74	8063	333329	Cngb1
mmu05202	Transcriptional misregulation in cancer	0.221395	-1.50781	177	3	0.0405405	74	8063	161931277521908	Il6,Ccr7,Tlx1
mmu04933	AGE-RAGE signaling pathway in diabetic complications	0.233669	-1.45385	100	2	0.027027	74	8063	1619313058	Il6,Cybb
mmu05216	Thyroid cancer	0.234978	-1.44826	29	1	0.0135135	74	8063	12550	Cdh1
mmu01523	Antifolate resistance	0.242024	-1.41872	30	1	0.0135135	74	8063	16193	Il6
mmu04972	Pancreatic secretion	0.243878	-1.41109	103	2	0.027027	74	8063	12873232975	Cpa3,Atp1a3
mmu05146	Amoebiasis	0.254107	-1.37	106	2	0.027027	74	8063	1619314680	Il6,Gnal
mmu04066	HIF-1 signaling pathway	0.25752	-1.35666	107	2	0.027027	74	8063	1619313058	Il6,Cybb
mmu04668	TNF signaling pathway	0.25752	-1.35666	107	2	0.027027	74	8063	1618216193	Il18r1,Il6
mmu05166	HTLV-I infection	0.261357	-1.34187	283	4	0.0540541	74	8063	1.64512e+19	Jak1,Il2,H2-DMb2,Il6
mmu04130	SNARE interactions in vesicular transport	0.262782	-1.33643	33	1	0.0135135	74	8063	74732	Stx11
mmu04080	Neuroactive ligand-receptor interaction	0.265428	-1.32641	285	4	0.0540541	74	8063	1.15405e+21	Adora2a,Chrna10,P2ry2,Chrm2
mmu05034	Alcoholism	0.275597	-1.28882	199	3	0.0405405	74	8063	3191707638311540	Hist1h2an,H2al1m,Adora2a
mmu05143	African trypanosomiasis	0.282979	-1.26238	36	1	0.0135135	74	8063	16193	Il6
mmu05340	Primary immunodeficiency	0.282979	-1.26238	36	1	0.0135135	74	8063	16197	Il7r
mmu05200	Pathways in cancer	0.292523	-1.22921	393	5	0.0675676	74	8063	1.25502e+24	Cdh1,Jak1,Dapk1,Fgf1,Il6
mmu04960	Aldosterone-regulated sodium reabsorption	0.296139	-1.21693	38	1	0.0135135	74	8063	232975	Atp1a3
mmu00260	Glycine, serine and threonine metabolism	0.309061	-1.17422	40	1	0.0135135	74	8063	12411	Cbs
mmu04015	Rap1 signaling pathway	0.310833	-1.1685	213	3	0.0405405	74	8063	141641154012550	Fgf1,Adora2a,Cdh1
mmu04810	Regulation of actin cytoskeleton	0.31336	-1.1604	214	3	0.0405405	74	8063	1.41642e+16	Fgf1,Mylk3,Chrm2
mmu05168	Herpes simplex infection	0.315888	-1.15237	215	3	0.0405405	74	8063	164511619315000	Jak1,Il6,H2-DMb2
mmu04973	Carbohydrate digestion and absorption	0.328006	-1.11472	43	1	0.0135135	74	8063	232975	Atp1a3
mmu05169	Epstein-Barr virus infection	0.328536	-1.11311	220	3	0.0405405	74	8063	1.64512e+16	Jak1,Hspa1a,Entpd3
mmu00565	Ether lipid metabolism	0.334206	-1.096	44	1	0.0135135	74	8063	18475	Pafah1b2
mmu04068	FoxO signaling pathway	0.342462	-1.07159	132	2	0.027027	74	8063	1619316197	Il6,Il7r
mmu00380	Tryptophan metabolism	0.346438	-1.06005	46	1	0.0135135	74	8063	98256	Kmo
mmu04210	Apoptosis	0.355846	-1.03326	136	2	0.027027	74	8063	1298312984	Csf2rb,Csf2rb2
mmu00270	Cysteine and methionine metabolism	0.358448	-1.02597	48	1	0.0135135	74	8063	12411	Cbs
mmu00600	Sphingolipid metabolism	0.358448	-1.02597	48	1	0.0135135	74	8063	93898	Cers1
mmu05144	Malaria	0.364372	-1.00958	49	1	0.0135135	74	8063	16193	Il6
mmu04371	Apelin signaling pathway	0.369136	-0.996589	140	2	0.027027	74	8063	21343512550	Mylk3,Cdh1
mmu00591	Linoleic acid metabolism	0.370241	-0.993601	50	1	0.0135135	74	8063	11687	Alox15
mmu05213	Endometrial cancer	0.370241	-0.993601	50	1	0.0135135	74	8063	12550	Cdh1
mmu05161	Hepatitis B	0.379037	-0.970121	143	2	0.027027	74	8063	1645116193	Jak1,Il6
mmu04072	Phospholipase D signaling pathway	0.39214	-0.936137	147	2	0.027027	74	8063	1412514126	Fcer1a,Ms4a2
mmu04390	Hippo signaling pathway	0.414774	-0.880021	154	2	0.027027	74	8063	1255014164	Cdh1,Fgf1
mmu04213	Longevity regulating pathway - multiple species	0.436636	-0.828655	62	1	0.0135135	74	8063	193740	Hspa1a
mmu05212	Pancreatic cancer	0.44701	-0.805175	64	1	0.0135135	74	8063	16451	Jak1
mmu04514	Cell adhesion molecules (CAMs)	0.46184	-0.772537	169	2	0.027027	74	8063	1255015000	Cdh1,H2-DMb2
mmu04360	Axon guidance	0.48006	-0.733844	175	2	0.027027	74	8063	2035820351	Sema6a,Sema4a
mmu04976	Bile secretion	0.481854	-0.730114	71	1	0.0135135	74	8063	232975	Atp1a3
mmu04520	Adherens junction	0.486652	-0.720206	72	1	0.0135135	74	8063	12550	Cdh1
mmu04918	Thyroid hormone synthesis	0.491406	-0.710485	73	1	0.0135135	74	8063	232975	Atp1a3
mmu05100	Bacterial invasion of epithelial cells	0.505408	-0.682389	76	1	0.0135135	74	8063	12550	Cdh1
mmu01230	Biosynthesis of amino acids	0.514531	-0.664499	78	1	0.0135135	74	8063	12411	Cbs
mmu04970	Salivary secretion	0.514531	-0.664499	78	1	0.0135135	74	8063	232975	Atp1a3
mmu03320	PPAR signaling pathway	0.545173	-0.606652	85	1	0.0135135	74	8063	108078	Olr1
mmu04350	TGF-beta signaling pathway	0.545173	-0.606652	85	1	0.0135135	74	8063	15903	Id3
mmu04911	Insulin secretion	0.545173	-0.606652	85	1	0.0135135	74	8063	232975	Atp1a3
mmu04742	Taste transduction	0.557714	-0.583909	88	1	0.0135135	74	8063	56843	Trpm5
mmu05416	Viral myocarditis	0.557714	-0.583909	88	1	0.0135135	74	8063	15000	H2-DMb2
mmu04657	IL-17 signaling pathway	0.569914	-0.562271	91	1	0.0135135	74	8063	16193	Il6
mmu04915	Estrogen signaling pathway	0.589513	-0.528459	96	1	0.0135135	74	8063	193740	Hspa1a
mmu04064	NF-kappa B signaling pathway	0.615479	-0.485354	103	1	0.0135135	74	8063	20303	Ccl4
mmu04660	T cell receptor signaling pathway	0.615479	-0.485354	103	1	0.0135135	74	8063	16183	Il2
mmu00240	Pyrimidine metabolism	0.619054	-0.479563	104	1	0.0135135	74	8063	215446	Entpd3
mmu04014	Ras signaling pathway	0.623786	-0.471948	228	2	0.027027	74	8063	14164225870	Fgf1,Rin1
mmu04931	Insulin resistance	0.636441	-0.451863	109	1	0.0135135	74	8063	16193	Il6
mmu04725	Cholinergic synapse	0.649786	-0.431113	113	1	0.0135135	74	8063	243764	Chrm2
mmu04919	Thyroid hormone signaling pathway	0.656275	-0.421175	115	1	0.0135135	74	8063	232975	Atp1a3
mmu04670	Leukocyte transendothelial migration	0.662646	-0.411514	117	1	0.0135135	74	8063	13058	Cybb
mmu04611	Platelet activation	0.684041	-0.379737	124	1	0.0135135	74	8063	213435	Mylk3
mmu04750	Inflammatory mediator regulation of TRP channels	0.686986	-0.375441	125	1	0.0135135	74	8063	18442	P2ry2
mmu04140	Autophagy - animal	0.70131	-0.354805	130	1	0.0135135	74	8063	69635	Dapk1
mmu04726	Serotonergic synapse	0.706857	-0.346927	132	1	0.0135135	74	8063	11687	Alox15
mmu03040	Spliceosome	0.709592	-0.343065	133	1	0.0135135	74	8063	193740	Hspa1a
mmu04728	Dopaminergic synapse	0.712302	-0.339253	134	1	0.0135135	74	8063	14680	Gnal
mmu05160	Hepatitis C	0.712302	-0.339253	134	1	0.0135135	74	8063	16451	Jak1
mmu05224	Breast cancer	0.738067	-0.303721	144	1	0.0135135	74	8063	14164	Fgf1
mmu05418	Fluid shear stress and atherosclerosis	0.740514	-0.30041	145	1	0.0135135	74	8063	13058	Cybb
mmu04310	Wnt signaling pathway	0.742939	-0.297141	146	1	0.0135135	74	8063	319478	Cxxc4
mmu04150	mTOR signaling pathway	0.7593	-0.275358	153	1	0.0135135	74	8063	227743	Mapkap1
mmu01100	Metabolic pathways	0.788147	-0.23807	1315	10	0.135135	74	8063	1.24119e+50	Cbs,Cers1,Pafah1b2,Cyp4f18,Hdc,Kmo,Cox6a2,Alox15,Cox8b,Ndufa4l2
mmu03013	RNA transport	0.789001	-0.236987	167	1	0.0135135	74	8063	100042807	Eif3j2
mmu04141	Protein processing in endoplasmic reticulum	0.789001	-0.236987	167	1	0.0135135	74	8063	193740	Hspa1a
mmu04530	Tight junction	0.789001	-0.236987	167	1	0.0135135	74	8063	231830	Micall2
mmu00230	Purine metabolism	0.809775	-0.210999	178	1	0.0135135	74	8063	215446	Entpd3
mmu04510	Focal adhesion	0.843986	-0.169619	199	1	0.0135135	74	8063	213435	Mylk3
mmu05203	Viral carcinogenesis	0.884785	-0.12241	231	1	0.0135135	74	8063	16451	Jak1
mmu04144	Endocytosis	0.931773	-0.0706665	286	1	0.0135135	74	8063	193740	Hspa1a
mmu04740	Olfactory transduction	0.99456	-0.00545446	1119	4	0.0540541	74	8063	3.33329e+21	Cngb1,Olfr180,Olfr49,Gnal
mmu00450	Selenocompound metabolism	1	-2.6778e-11	17	0	0	74	8063
mmu00910	Nitrogen metabolism	1	-2.6778e-11	17	0	0	74	8063
mmu04727	GABAergic synapse	1	-2.33583e-11	88	0	0	74	8063
mmu00040	Pentose and glucuronate interconversions	1	-1.96152e-11	34	0	0	74	8063
mmu00604	Glycosphingolipid biosynthesis - ganglio series	1	-1.95373e-11	15	0	0	74	8063
mmu00730	Thiamine metabolism	1	-1.95373e-11	15	0	0	74	8063
mmu03450	Non-homologous end-joining	1	-1.63964e-11	13	0	0	74	8063
mmu00051	Fructose and mannose metabolism	1	-1.56921e-11	35	0	0	74	8063
mmu00760	Nicotinate and nicotinamide metabolism	1	-1.56921e-11	35	0	0	74	8063
mmu03030	DNA replication	1	-1.56921e-11	35	0	0	74	8063
mmu03410	Base excision repair	1	-1.56921e-11	35	0	0	74	8063
mmu04722	Neurotrophin signaling pathway	1	-1.53493e-11	121	0	0	74	8063
mmu00410	beta-Alanine metabolism	1	-1.4109e-11	33	0	0	74	8063
mmu00500	Starch and sucrose metabolism	1	-1.4109e-11	33	0	0	74	8063
mmu00310	Lysine degradation	1	-1.40647e-11	59	0	0	74	8063
mmu00480	Glutathione metabolism	1	-1.40647e-11	59	0	0	74	8063
mmu00561	Glycerolipid metabolism	1	-1.40647e-11	59	0	0	74	8063
mmu00350	Tyrosine metabolism	1	-1.39806e-11	39	0	0	74	8063
mmu00532	Glycosaminoglycan biosynthesis - chondroitin sulfate / dermatan sulfate	1	-1.33399e-11	20	0	0	74	8063
mmu04662	B cell receptor signaling pathway	1	-1.23324e-11	72	0	0	74	8063
mmu04917	Prolactin signaling pathway	1	-1.23324e-11	72	0	0	74	8063
mmu04924	Renin secretion	1	-1.23324e-11	72	0	0	74	8063
mmu05032	Morphine addiction	1	-1.23109e-11	92	0	0	74	8063
mmu00980	Metabolism of xenobiotics by cytochrome P450	1	-1.19224e-11	65	0	0	74	8063
mmu05211	Renal cell carcinoma	1	-1.19224e-11	65	0	0	74	8063
mmu04320	Dorso-ventral axis formation	1	-1.19219e-11	26	0	0	74	8063
mmu04392	Hippo signaling pathway -multiple species	1	-1.19219e-11	26	0	0	74	8063
mmu00020	Citrate cycle (TCA cycle)	1	-1.17005e-11	32	0	0	74	8063
mmu00030	Pentose phosphate pathway	1	-1.17005e-11	32	0	0	74	8063
mmu00052	Galactose metabolism	1	-1.17005e-11	32	0	0	74	8063
mmu04136	Autophagy - other	1	-1.17005e-11	32	0	0	74	8063
mmu04215	Apoptosis - multiple species	1	-1.17005e-11	32	0	0	74	8063
mmu00512	Mucin type O-glycan biosynthesis	1	-1.13985e-11	28	0	0	74	8063
mmu01040	Biosynthesis of unsaturated fatty acids	1	-1.13985e-11	28	0	0	74	8063
mmu00860	Porphyrin and chlorophyll metabolism	1	-1.12289e-11	41	0	0	74	8063
mmu03440	Homologous recombination	1	-1.12289e-11	41	0	0	74	8063
mmu00300	Lysine biosynthesis	1	-1.10501e-11	2	0	0	74	8063
mmu00072	Synthesis and degradation of ketone bodies	1	-1.104e-11	11	0	0	74	8063
mmu00130	Ubiquinone and other terpenoid-quinone biosynthesis	1	-1.104e-11	11	0	0	74	8063
mmu00430	Taurine and hypotaurine metabolism	1	-1.104e-11	11	0	0	74	8063
mmu00920	Sulfur metabolism	1	-1.104e-11	11	0	0	74	8063
mmu04370	VEGF signaling pathway	1	-1.09454e-11	58	0	0	74	8063
mmu04913	Ovarian steroidogenesis	1	-1.09454e-11	58	0	0	74	8063
mmu05223	Non-small cell lung cancer	1	-1.09454e-11	58	0	0	74	8063
mmu02010	ABC transporters	1	-1.08508e-11	46	0	0	74	8063
mmu03050	Proteasome	1	-1.08508e-11	46	0	0	74	8063
mmu04975	Fat digestion and absorption	1	-1.0588e-11	40	0	0	74	8063
mmu05033	Nicotine addiction	1	-1.0588e-11	40	0	0	74	8063
mmu00400	Phenylalanine, tyrosine and tryptophan biosynthesis	1	-1.02332e-11	8	0	0	74	8063
mmu00740	Riboflavin metabolism	1	-1.02332e-11	8	0	0	74	8063
mmu04122	Sulfur relay system	1	-1.02332e-11	8	0	0	74	8063
mmu00750	Vitamin B6 metabolism	1	-1.01878e-11	9	0	0	74	8063
mmu01522	Endocrine resistance	1	-9.84203e-12	93	0	0	74	8063
mmu05204	Chemical carcinogenesis	1	-9.84203e-12	93	0	0	74	8063
mmu00531	Glycosaminoglycan degradation	1	-9.45426e-12	21	0	0	74	8063
mmu00053	Ascorbate and aldarate metabolism	1	-9.06835e-12	27	0	0	74	8063
mmu00062	Fatty acid elongation	1	-9.06835e-12	27	0	0	74	8063
mmu00601	Glycosphingolipid biosynthesis - lacto and neolacto series	1	-9.06835e-12	27	0	0	74	8063
mmu00650	Butanoate metabolism	1	-9.06835e-12	27	0	0	74	8063
mmu04950	Maturity onset diabetes of the young	1	-9.06835e-12	27	0	0	74	8063
mmu04966	Collecting duct acid secretion	1	-9.06835e-12	27	0	0	74	8063
mmu00232	Caffeine metabolism	1	-8.63693e-12	6	0	0	74	8063
mmu00440	Phosphonate and phosphinate metabolism	1	-8.63693e-12	6	0	0	74	8063
mmu01524	Platinum drug resistance	1	-6.90374e-12	76	0	0	74	8063
mmu00290	Valine, leucine and isoleucine biosynthesis	1	-6.83051e-12	4	0	0	74	8063
mmu03020	RNA polymerase	1	-6.19818e-12	30	0	0	74	8063
mmu03060	Protein export	1	-6.19818e-12	30	0	0	74	8063
mmu00563	Glycosylphosphatidylinositol (GPI)-anchor biosynthesis	1	-5.85816e-12	25	0	0	74	8063
mmu00592	alpha-Linolenic acid metabolism	1	-5.85816e-12	25	0	0	74	8063
mmu04923	Regulation of lipolysis in adipocytes	1	-5.69709e-12	55	0	0	74	8063
mmu05217	Basal cell carcinoma	1	-5.69709e-12	55	0	0	74	8063
mmu05221	Acute myeloid leukemia	1	-5.69709e-12	55	0	0	74	8063
mmu00983	Drug metabolism - other enzymes	1	-5.47821e-12	51	0	0	74	8063
mmu03460	Fanconi anemia pathway	1	-5.47821e-12	51	0	0	74	8063
mmu03015	mRNA surveillance pathway	1	-5.06215e-12	96	0	0	74	8063
mmu04070	Phosphatidylinositol signaling system	1	-5.06215e-12	96	0	0	74	8063
mmu00360	Phenylalanine metabolism	1	-4.80427e-12	23	0	0	74	8063
mmu00515	Mannose type O-glycan biosynthesis	1	-4.80427e-12	23	0	0	74	8063
mmu00900	Terpenoid backbone biosynthesis	1	-4.80427e-12	23	0	0	74	8063
mmu04120	Ubiquitin mediated proteolysis	1	-4.696e-12	140	0	0	74	8063
mmu00830	Retinol metabolism	1	-3.91124e-12	89	0	0	74	8063
mmu04912	GnRH signaling pathway	1	-3.91124e-12	89	0	0	74	8063
mmu01212	Fatty acid metabolism	1	-3.10417e-12	52	0	0	74	8063
mmu05014	Amyotrophic lateral sclerosis (ALS)	1	-3.10417e-12	52	0	0	74	8063
mmu04724	Glutamatergic synapse	1	-3.04864e-12	114	0	0	74	8063
mmu00524	Neomycin, kanamycin and gentamicin biosynthesis	1	-3.0289e-12	5	0	0	74	8063
mmu00620	Pyruvate metabolism	1	-2.01352e-12	38	0	0	74	8063
mmu04723	Retrograde endocannabinoid signaling	1	-1.79445e-12	102	0	0	74	8063
mmu04922	Glucagon signaling pathway	1	-1.79445e-12	102	0	0	74	8063
mmu00982	Drug metabolism - cytochrome P450	1	-1.59515e-12	67	0	0	74	8063
mmu04720	Long-term potentiation	1	-1.59515e-12	67	0	0	74	8063
mmu05214	Glioma	1	-1.54977e-12	64	0	0	74	8063
mmu05230	Central carbon metabolism in cancer	1	-1.54977e-12	64	0	0	74	8063
mmu00472	D-Arginine and D-ornithine metabolism	1	-1.43521e-12	1	0	0	74	8063
mmu00120	Primary bile acid biosynthesis	1	-1.04701e-12	16	0	0	74	8063
mmu00603	Glycosphingolipid biosynthesis - globo and isoglobo series	1	-1.04701e-12	16	0	0	74	8063
mmu04916	Melanogenesis	1	-9.06011e-13	100	0	0	74	8063
mmu03022	Basal transcription factors	1	-8.69537e-13	44	0	0	74	8063
mmu03420	Nucleotide excision repair	1	-8.69537e-13	44	0	0	74	8063
mmu04340	Hedgehog signaling pathway	1	-8.69537e-13	44	0	0	74	8063
mmu00514	Other types of O-glycan biosynthesis	1	-7.90058e-13	22	0	0	74	8063
mmu03430	Mismatch repair	1	-7.90058e-13	22	0	0	74	8063
mmu00280	Valine, leucine and isoleucine degradation	1	9.88798e-14	56	0	0	74	8063
mmu00010	Glycolysis / Gluconeogenesis	1	5.94602e-13	66	0	0	74	8063
mmu00970	Aminoacyl-tRNA biosynthesis	1	5.94602e-13	66	0	0	74	8063
mmu01200	Carbon metabolism	1	7.21284e-13	118	0	0	74	8063
mmu04211	Longevity regulating pathway	1	9.4119e-13	90	0	0	74	8063
mmu00061	Fatty acid biosynthesis	1	1.25101e-12	14	0	0	74	8063
mmu00533	Glycosaminoglycan biosynthesis - keratan sulfate	1	1.25101e-12	14	0	0	74	8063
mmu00790	Folate biosynthesis	1	1.25101e-12	14	0	0	74	8063
mmu00564	Glycerophospholipid metabolism	1	1.33191e-12	94	0	0	74	8063
mmu04152	AMPK signaling pathway	1	1.87978e-12	126	0	0	74	8063
mmu04713	Circadian entrainment	1	2.0642e-12	98	0	0	74	8063
mmu05231	Choline metabolism in cancer	1	2.42491e-12	99	0	0	74	8063
mmu04910	Insulin signaling pathway	1	2.44025e-12	141	0	0	74	8063
mmu00100	Steroid biosynthesis	1	2.51027e-12	19	0	0	74	8063
mmu00220	Arginine biosynthesis	1	2.51027e-12	19	0	0	74	8063
mmu00670	One carbon pool by folate	1	2.51027e-12	19	0	0	74	8063
mmu01210	2-Oxocarboxylic acid metabolism	1	2.51027e-12	19	0	0	74	8063
mmu04920	Adipocytokine signaling pathway	1	2.72461e-12	71	0	0	74	8063
mmu05220	Chronic myeloid leukemia	1	2.72461e-12	71	0	0	74	8063
mmu04962	Vasopressin-regulated water reabsorption	1	2.75109e-12	43	0	0	74	8063
mmu04540	Gap junction	1	3.05266e-12	86	0	0	74	8063
mmu04925	Aldosterone synthesis and secretion	1	3.05266e-12	86	0	0	74	8063
mmu00471	D-Glutamine and D-glutamate metabolism	1	3.17427e-12	3	0	0	74	8063
mmu00780	Biotin metabolism	1	3.17427e-12	3	0	0	74	8063
mmu00785	Lipoic acid metabolism	1	3.17427e-12	3	0	0	74	8063
mmu00330	Arginine and proline metabolism	1	3.31462e-12	50	0	0	74	8063
mmu00562	Inositol phosphate metabolism	1	3.43205e-12	70	0	0	74	8063
mmu00534	Glycosaminoglycan biosynthesis - heparan sulfate / heparin	1	3.58256e-12	24	0	0	74	8063
mmu04977	Vitamin digestion and absorption	1	3.58256e-12	24	0	0	74	8063
mmu04110	Cell cycle	1	3.68788e-12	124	0	0	74	8063
mmu04142	Lysosome	1	3.68788e-12	124	0	0	74	8063
mmu00140	Steroid hormone biosynthesis	1	4.31602e-12	87	0	0	74	8063
mmu04610	Complement and coagulation cascades	1	4.31602e-12	87	0	0	74	8063
mmu04666	Fc gamma R-mediated phagocytosis	1	4.31602e-12	87	0	0	74	8063
mmu04914	Progesterone-mediated oocyte maturation	1	4.31602e-12	87	0	0	74	8063
mmu05215	Prostate cancer	1	4.31602e-12	87	0	0	74	8063
mmu04721	Synaptic vesicle cycle	1	4.68246e-12	62	0	0	74	8063
mmu05210	Colorectal cancer	1	4.68246e-12	62	0	0	74	8063
mmu00640	Propanoate metabolism	1	5.34938e-12	31	0	0	74	8063
mmu04710	Circadian rhythm	1	5.34938e-12	31	0	0	74	8063
mmu04012	ErbB signaling pathway	1	5.48102e-12	85	0	0	74	8063
mmu00630	Glyoxylate and dicarboxylate metabolism	1	5.66017e-12	29	0	0	74	8063
mmu04137	Mitophagy - animal	1	6.07744e-12	63	0	0	74	8063
mmu05206	MicroRNAs in cancer	1	6.09965e-12	280	0	0	74	8063
mmu03008	Ribosome biogenesis in eukaryotes	1	6.91375e-12	116	0	0	74	8063
mmu04114	Oocyte meiosis	1	6.91375e-12	116	0	0	74	8063
mmu00511	Other glycan degradation	1	7.35861e-12	18	0	0	74	8063
mmu00770	Pantothenate and CoA biosynthesis	1	7.35861e-12	18	0	0	74	8063
mmu05205	Proteoglycans in cancer	1	7.57851e-12	206	0	0	74	8063
mmu04146	Peroxisome	1	7.6447e-12	83	0	0	74	8063
mmu04512	ECM-receptor interaction	1	7.6447e-12	83	0	0	74	8063
mmu05222	Small cell lung cancer	1	7.6447e-12	83	0	0	74	8063
mmu00071	Fatty acid degradation	1	7.67507e-12	49	0	0	74	8063
mmu00510	N-Glycan biosynthesis	1	7.67507e-12	49	0	0	74	8063
mmu00520	Amino sugar and nucleotide sugar metabolism	1	7.67507e-12	49	0	0	74	8063
mmu04330	Notch signaling pathway	1	7.67507e-12	49	0	0	74	8063
mmu04930	Type II diabetes mellitus	1	7.95535e-12	48	0	0	74	8063
mmu05030	Cocaine addiction	1	7.95535e-12	48	0	0	74	8063
mmu03010	Ribosome	1	8.32283e-12	177	0	0	74	8063
mmu04730	Long-term depression	1	1.01327e-11	61	0	0	74	8063
mmu04115	p53 signaling pathway	1	1.04446e-11	68	0	0	74	8063
mmu04622	RIG-I-like receptor signaling pathway	1	1.04446e-11	68	0	0	74	8063
mmu05031	Amphetamine addiction	1	1.04446e-11	68	0	0	74	8063
mmu00250	Alanine, aspartate and glutamate metabolism	1	1.39054e-11	37	0	0	74	8063
mmu03018	RNA degradation	1	2.15655e-11	81	0	0	74	8063
