# Supplementary material for: Chromatin modifier Hmga2 promotes adult hematopoietic stem cell function and blood regeneration in stress conditions
Source: EMBO J. 2024 May 29;43(13):7. doi: 10.1038/s44318-024-00122-4 (PMC11217491; doi:10.1038/s44318-024-00122-4)
Supplement: Supplementary file 7 — Dataset EV6 [file 44318_2024_122_MOESM7_ESM.xlsx]

## Sheet: Dataset EV6
Dataset EV6. List of peptides detected by a phosphoproteomic analysis of pooled WT MNCs before and after the 5-FU injection.
Reporter intensity corrected 1_Control	Reporter intensity corrected 2_5FU	Amino acid	Multiplicity	Proteins	Positions within proteins	Protein names	Gene names	Sequence window	Fasta headers
-4.45428	NaN	S	___1	A2AHC3	1069	Calmodulin-regulated spectrin-associated protein 1	Camsap1	QDQKIKAPVHFVEPLSPTGVPGHRKPPRLGQ	sp|A2AHC3|CAMP1_MOUSE Calmodulin-regulated spectrin-associated protein 1 OS=Mus musculus OX=10090 GN=Camsap1 PE=1 SV=1
-3.0329	NaN	S	___1	A2AWL7-3;A2AWL7;A2AWL7-2	1371;1450;1449	MAX gene-associated protein	Mga	ERLHGGKGLPFYAGLSPSGKLVAYKRKPSST	sp|A2AWL7-3|MGAP_MOUSE Isoform 3 of MAX gene-associated protein OS=Mus musculus OX=10090 GN=Mga;sp|A2AWL7|MGAP_MOUSE MAX gene-associated protein OS=Mus musculus OX=10090 GN=Mga PE=2 SV=1;sp|A2AWL7-2|MGAP_MOUSE Isoform 2 of MAX gene-associated protein OS=Mu
-2.79329	NaN	S	___1	A2BH40-3;A2BH40	365;365	AT-rich interactive domain-containing protein 1A	Arid1a	AVSGGAQQRSHHAPMSPGSSGGGGQPLARTP	sp|A2BH40-3|ARI1A_MOUSE Isoform 3 of AT-rich interactive domain-containing protein 1A OS=Mus musculus OX=10090 GN=Arid1a;sp|A2BH40|ARI1A_MOUSE AT-rich interactive domain-containing protein 1A OS=Mus musculus OX=10090 GN=Arid1a PE=1 SV=1
-1.26476	NaN	S	___1	A6H8H2;A6H8H2-2	720;720	DENN domain-containing protein 4C	Dennd4c	YSYTYFPRLDLKLFDSPQKLKLCFNRHPPGS	sp|A6H8H2|DEN4C_MOUSE DENN domain-containing protein 4C OS=Mus musculus OX=10090 GN=Dennd4c PE=1 SV=1;sp|A6H8H2-2|DEN4C_MOUSE Isoform 2 of DENN domain-containing protein 4C OS=Mus musculus OX=10090 GN=Dennd4c
NaN	-2.55626	S	___1	A6H8H5	461	Potassium voltage-gated channel subfamily B member 2	Kcnb2	NGSIVSMNLKDAFARSMELIDVAVEKAGESA	sp|A6H8H5|KCNB2_MOUSE Potassium voltage-gated channel subfamily B member 2 OS=Mus musculus OX=10090 GN=Kcnb2 PE=1 SV=2
-0.965868	NaN	S	___1	B2RRD7	858		Brpf1	LTPHPAACDKDGQTDSAAEESSSQETSKGLG	sp|B2RRD7|BRPF1_MOUSE Peregrin OS=Mus musculus OX=10090 GN=Brpf1 PE=1 SV=1
-1.9098	NaN	S	___1	B2RWS6	286	Histone acetyltransferase p300	Ep300	LGLQIQTKTVLPNNLSPFAMDKKAVPGGGMP	sp|B2RWS6|EP300_MOUSE Histone acetyltransferase p300 OS=Mus musculus OX=10090 GN=Ep300 PE=1 SV=2
-2.24591	NaN	S	___1	E9PVX6;E9PVX6-2	287;287		Mki67	ARAKSSGSTPVTAASSPKVGKIWTERWRGGM	sp|E9PVX6|KI67_MOUSE Proliferation marker protein Ki-67 OS=Mus musculus OX=10090 GN=Mki67 PE=1 SV=1;sp|E9PVX6-2|KI67_MOUSE Isoform 2 of Proliferation marker protein Ki-67 OS=Mus musculus OX=10090 GN=Mki67
-1.73481	NaN	S	___1	E9Q1P8	443	Interferon regulatory factor 2-binding protein 2	Irf2bp2	TQVHSTTRRNSSSPPSPSSMNQRRLGPREVG	sp|E9Q1P8|I2BP2_MOUSE Interferon regulatory factor 2-binding protein 2 OS=Mus musculus OX=10090 GN=Irf2bp2 PE=1 SV=1
-3.39914	NaN	S	___1	E9QAT4;E9QAT4-2	1995;1995		Sec16a	VPMFPVPMSRGPLELSPAYGPPGSALGFPES	sp|E9QAT4|SC16A_MOUSE Protein transport protein Sec16A OS=Mus musculus OX=10090 GN=Sec16a PE=1 SV=1;sp|E9QAT4-2|SC16A_MOUSE Isoform 2 of Protein transport protein Sec16A OS=Mus musculus OX=10090 GN=Sec16a
-2.79851	NaN	S	___1	O35295	6	Transcriptional activator protein Pur-beta	Purb	__________MADGDSGSERGGGGGGGGGPG	sp|O35295|PURB_MOUSE Transcriptional activator protein Pur-beta OS=Mus musculus OX=10090 GN=Purb PE=1 SV=3
-3.41244	NaN	S	___1	O35392	96	Forkhead box protein D2	Foxd2	EPRALAPRGAAAAAGSPGPGVQAARGATGPG	sp|O35392|FOXD2_MOUSE Forkhead box protein D2 OS=Mus musculus OX=10090 GN=Foxd2 PE=2 SV=1
NaN	-3.18032	S	___1	O35737;Q9Z2X1-2;Q9Z2X1	310;290;310	Heterogeneous nuclear ribonucleoprotein H;Heterogeneous nuclear ribonucleoprotein H, N-terminally processed;Heterogeneous nuclear ribonucleoprotein F;Heterogeneous nuclear ribonucleoprotein F, N-terminally processed	Hnrnph1;Hnrnpf	GLPYKATENDIYNFFSPLNPVRVHIEIGPDG;GLPYRATENDIYNFFSPLNPVRVHIEIGPDG	sp|O35737|HNRH1_MOUSE Heterogeneous nuclear ribonucleoprotein H OS=Mus musculus OX=10090 GN=Hnrnph1 PE=1 SV=3;sp|Q9Z2X1-2|HNRPF_MOUSE Isoform 2 of Heterogeneous nuclear ribonucleoprotein F OS=Mus musculus OX=10090 GN=Hnrnpf;sp|Q9Z2X1|HNRPF_MOUSE Heterogene
-3.92621	NaN	S	___1	O35984	330	Pre-B-cell leukemia transcription factor 2	Pbx2	IYAVKTAVSVAQGGHSRTSSPTPPSSAGSGG	sp|O35984|PBX2_MOUSE Pre-B-cell leukemia transcription factor 2 OS=Mus musculus OX=10090 GN=Pbx2 PE=1 SV=1
-2.10891	NaN	S	___1	O70305;O70305-2	653;583	Ataxin-2	Atxn2	AGGTWSSVVSGVPRLSPKTHRPRSPRQSSIG	sp|O70305|ATX2_MOUSE Ataxin-2 OS=Mus musculus OX=10090 GN=Atxn2 PE=1 SV=1;sp|O70305-2|ATX2_MOUSE Isoform 2 of Ataxin-2 OS=Mus musculus OX=10090 GN=Atxn2
-4.41859	NaN	S	___1	P13808-4;P13808-5;P13808-2;P13808-3;P13808	41;73;225;230;239	Anion exchange protein 2	Slc4a2	PGHRSYNLQERRRIGSMTGVEQALLPRVPTD	sp|P13808-4|B3A2_MOUSE Isoform C1 of Anion exchange protein 2 OS=Mus musculus OX=10090 GN=Slc4a2;sp|P13808-5|B3A2_MOUSE Isoform C2 of Anion exchange protein 2 OS=Mus musculus OX=10090 GN=Slc4a2;sp|P13808-2|B3A2_MOUSE Isoform B1 of Anion exchange protein 2
NaN	-3.50384	S	___1	P16054	729	Protein kinase C epsilon type	Prkce	EAIIKQINQEEFKGFSYFGEDLMP_______	sp|P16054|KPCE_MOUSE Protein kinase C epsilon type OS=Mus musculus OX=10090 GN=Prkce PE=1 SV=1
NaN	-3.78881	S	___1	P16283-2;P16283-3;P16283	296;296;296	Anion exchange protein 3	Slc4a3	RHLVKKPSRIQGGRGSPSGLAPILRRKKKKK	sp|P16283-2|B3A3_MOUSE Isoform 311-AE3 of Anion exchange protein 3 OS=Mus musculus OX=10090 GN=Slc4a3;sp|P16283-3|B3A3_MOUSE Isoform 14-AE3 of Anion exchange protein 3 OS=Mus musculus OX=10090 GN=Slc4a3;sp|P16283|B3A3_MOUSE Anion exchange protein 3 OS=Mus
NaN	-1.52586	S	___1	P18581;P18581-2	645;646	Cationic amino acid transporter 2	Slc7a2	EKSAMQANDHHQRNLSLPFILHEKTSEC___	sp|P18581|CTR2_MOUSE Cationic amino acid transporter 2 OS=Mus musculus OX=10090 GN=Slc7a2 PE=1 SV=3;sp|P18581-2|CTR2_MOUSE Isoform 2 of Cationic amino acid transporter 2 OS=Mus musculus OX=10090 GN=Slc7a2
-1.90124	NaN	S	___1	P23116	1300	Eukaryotic translation initiation factor 3 subunit A	Eif3a	TEERDPPRRVPPPALSRDREREREREGEKEK	sp|P23116|EIF3A_MOUSE Eukaryotic translation initiation factor 3 subunit A OS=Mus musculus OX=10090 GN=Eif3a PE=1 SV=5
-3.16557	NaN	S	___1	P23492	289	Purine nucleoside phosphorylase	Pnp	FVSILMESIPLPDRGS_______________	sp|P23492|PNPH_MOUSE Purine nucleoside phosphorylase OS=Mus musculus OX=10090 GN=Pnp PE=1 SV=2
-3.84667	NaN	S	___1	P40142	295	Transketolase	Tkt	SKKKILATPPQEDAPSVDIANIRMPTPPSYK	sp|P40142|TKT_MOUSE Transketolase OS=Mus musculus OX=10090 GN=Tkt PE=1 SV=1
-3.61997	NaN	S	___1	P40694	800	DNA-binding protein SMUBP-2	Ighmbp2	PASSGSVAPQPSSPPSPAQAEPEPRAEEPVT	sp|P40694|SMBP2_MOUSE DNA-binding protein SMUBP-2 OS=Mus musculus OX=10090 GN=Ighmbp2 PE=1 SV=1
-0.570575	NaN	S	___1	P43346	74	Deoxycytidine kinase	Dck	CNVQSTQEEFEELTTSQKSGGNVLQMMYEKP	sp|P43346|DCK_MOUSE Deoxycytidine kinase OS=Mus musculus OX=10090 GN=Dck PE=1 SV=1
-1.73236	NaN	S	___1	P47810	150	Wee1-like protein kinase	Wee1	SSPFSPVRCGGPGDASPQGCGAPRAMDDPCS	sp|P47810|WEE1_MOUSE Wee1-like protein kinase OS=Mus musculus OX=10090 GN=Wee1 PE=1 SV=2
-0.393188	NaN	S	___1	P48754	717	Breast cancer type 1 susceptibility protein homolog	Brca1	TSCSSPRKSQGPVNPSPQRTGTEQLETRQMS	sp|P48754|BRCA1_MOUSE Breast cancer type 1 susceptibility protein homolog OS=Mus musculus OX=10090 GN=Brca1 PE=1 SV=3
-3.77414	NaN	S	___1	P49312	316	Heterogeneous nuclear ribonucleoprotein A1;Heterogeneous nuclear ribonucleoprotein A1, N-terminally processed	Hnrnpa1	NQGGYGGSSSSSSYGSGRRF___________	sp|P49312|ROA1_MOUSE Heterogeneous nuclear ribonucleoprotein A1 OS=Mus musculus OX=10090 GN=Hnrnpa1 PE=1 SV=2
-2.98344	NaN	S	___1	P53995	688	Anaphase-promoting complex subunit 1	Anapc1	DRLAWTRSFDFEGSLSPVIAPKKARPSDTGS	sp|P53995|APC1_MOUSE Anaphase-promoting complex subunit 1 OS=Mus musculus OX=10090 GN=Anapc1 PE=1 SV=2
0.297161	NaN	S	___1	P56183-2;P56183-3;P56183	383;434;434	Ribosomal RNA processing protein 1 homolog A	Rrp1	KKRLPKPQPQNKEAGSEAESSSADPGPGRKR	sp|P56183-2|RRP1_MOUSE Isoform 2 of Ribosomal RNA processing protein 1 homolog A OS=Mus musculus OX=10090 GN=Rrp1;sp|P56183-3|RRP1_MOUSE Isoform 3 of Ribosomal RNA processing protein 1 homolog A OS=Mus musculus OX=10090 GN=Rrp1;sp|P56183|RRP1_MOUSE Ribosom
-1.72687	NaN	S	___1	P56931	314	Transcription factor E2F2	E2f2	PIEVYLCPEEGQEPDSPAKEALPSTSALSPI	sp|P56931|E2F2_MOUSE Transcription factor E2F2 OS=Mus musculus OX=10090 GN=E2f2 PE=1 SV=2
-3.7791	NaN	S	___1	P59438-2;P59438	528;693	Hermansky-Pudlak syndrome 5 protein homolog	Hps5	EKRVLDEESGEGRRVSLVTEEAGGQITCDPV	sp|P59438-2|HPS5_MOUSE Isoform 2 of Hermansky-Pudlak syndrome 5 protein homolog OS=Mus musculus OX=10090 GN=Hps5;sp|P59438|HPS5_MOUSE Hermansky-Pudlak syndrome 5 protein homolog OS=Mus musculus OX=10090 GN=Hps5 PE=1 SV=2
-2.60671	NaN	S	___1	P59729	481	Ras and Rab interactor 3	Rin3	RVSRQLASTLLSPLESPIQEASSEKQATGAS	sp|P59729|RIN3_MOUSE Ras and Rab interactor 3 OS=Mus musculus OX=10090 GN=Rin3 PE=1 SV=2
-0.400476	NaN	S	___1	P59997;P59997-2	444;444	Lysine-specific demethylase 2A	Kdm2a	STRGSHNGQVWDPQCSPKKDRQVHLTHFELE	sp|P59997|KDM2A_MOUSE Lysine-specific demethylase 2A OS=Mus musculus OX=10090 GN=Kdm2a PE=1 SV=2;sp|P59997-2|KDM2A_MOUSE Isoform 2 of Lysine-specific demethylase 2A OS=Mus musculus OX=10090 GN=Kdm2a
-2.83087	NaN	S	___1	P62482	9	Voltage-gated potassium channel subunit beta-2	Kcnab2	_______MYPESTTGSPARLSLRQTGSPGMI	sp|P62482|KCAB2_MOUSE Voltage-gated potassium channel subunit beta-2 OS=Mus musculus OX=10090 GN=Kcnab2 PE=1 SV=1
-5.60258	NaN	S	___1	P62880;P29387	2;2	Guanine nucleotide-binding protein G(I)/G(S)/G(T) subunit beta-2;Guanine nucleotide-binding protein subunit beta-4	Gnb2;Gnb4	______________MSELEQLRQEAEQLRNQ	sp|P62880|GBB2_MOUSE Guanine nucleotide-binding protein G(I)/G(S)/G(T) subunit beta-2 OS=Mus musculus OX=10090 GN=Gnb2 PE=1 SV=3;sp|P29387|GBB4_MOUSE Guanine nucleotide-binding protein subunit beta-4 OS=Mus musculus OX=10090 GN=Gnb4 PE=1 SV=4
0.330101	NaN	S	___1	P62960	172	Nuclease-sensitive element-binding protein 1	Ybx1	QQNYQNSESGEKNEGSESAPEGQAQQRRPYR	sp|P62960|YBOX1_MOUSE Y-box-binding protein 1 OS=Mus musculus OX=10090 GN=Ybx1 PE=1 SV=3
-1.84139	NaN	S	___1	P97360	265	Transcription factor ETV6	Etv6	SSPWQESTRVIQLMPSPIMHPLILNPRHSHS	sp|P97360|ETV6_MOUSE Transcription factor ETV6 OS=Mus musculus OX=10090 GN=Etv6 PE=1 SV=1
-2.04969	NaN	S	___1	P97440	182	Histone RNA hairpin-binding protein	Slbp	IHPRTPNKFKKYSRRSWDQQIKLWKVALHFW	sp|P97440|SLBP_MOUSE Histone RNA hairpin-binding protein OS=Mus musculus OX=10090 GN=Slbp PE=1 SV=1
-0.982254	NaN	S	___1	P97496-2;P97496	309;309	SWI/SNF complex subunit SMARCC1	Smarcc1	SFRQRISTKNEEPVRSPERRDRKASANSRKR	sp|P97496-2|SMRC1_MOUSE Isoform 2 of SWI/SNF complex subunit SMARCC1 OS=Mus musculus OX=10090 GN=Smarcc1;sp|P97496|SMRC1_MOUSE SWI/SNF complex subunit SMARCC1 OS=Mus musculus OX=10090 GN=Smarcc1 PE=1 SV=2
-3.16874	NaN	S	___1	Q3TDQ1	29	Dolichyl-diphosphooligosaccharide--protein glycosyltransferase subunit STT3B	Stt3b	SLNSSPWSGLMALGNSRHGHHGPGTQSASSA	sp|Q3TDQ1|STT3B_MOUSE Dolichyl-diphosphooligosaccharide--protein glycosyltransferase subunit STT3B OS=Mus musculus OX=10090 GN=Stt3b PE=1 SV=2
-0.806749	NaN	S	___1	Q3UMQ8	308	H/ACA ribonucleoprotein complex non-core subunit NAF1	Naf1	SWKNDQEPPPEVLDFSDDEKEKEAKQRKKSQ	sp|Q3UMQ8|NAF1_MOUSE H/ACA ribonucleoprotein complex non-core subunit NAF1 OS=Mus musculus OX=10090 GN=Naf1 PE=1 SV=2
-3.24053	NaN	S	___1	Q3UR70	853	Transforming growth factor-beta receptor-associated protein 1	Tgfbrap1	LVHTHCAASRHTAPSSPSPGTRT________	sp|Q3UR70|TGFA1_MOUSE Transforming growth factor-beta receptor-associated protein 1 OS=Mus musculus OX=10090 GN=Tgfbrap1 PE=1 SV=1
-5.90318	NaN	S	___1	Q3UW53	595	Protein Niban	Fam129a	SSLTDLKTAMGSNQASPARRVSAILPGAPDN	sp|Q3UW53|NIBA1_MOUSE Protein Niban 1 OS=Mus musculus OX=10090 GN=Niban1 PE=1 SV=2
-4.34342	NaN	S	___1	Q501J7-2;Q501J7;Q501J7-3	430;457;467	Phosphatase and actin regulator 4	Phactr4	SDSFSEDTGTLGRTRSLPITIEMLKVPDDEE	sp|Q501J7-2|PHAR4_MOUSE Isoform 2 of Phosphatase and actin regulator 4 OS=Mus musculus OX=10090 GN=Phactr4;sp|Q501J7|PHAR4_MOUSE Phosphatase and actin regulator 4 OS=Mus musculus OX=10090 GN=Phactr4 PE=1 SV=2;sp|Q501J7-3|PHAR4_MOUSE Isoform 3 of Phosphatas
-1.61312	NaN	S	___1	Q571G4	310	Protein lin-54 homolog	Lin54	STLNSTTQTPNKIAISPLKSPNKTVKSAVQT	sp|Q571G4|LIN54_MOUSE Protein lin-54 homolog OS=Mus musculus OX=10090 GN=Lin54 PE=2 SV=2
NaN	-2.23452	S	___1	Q5HZI1-3;Q5HZI1-2;Q5HZI1-4;Q5HZI1	220;253;333;1023	Microtubule-associated tumor suppressor 1 homolog	Mtus1	EQLPEIKKSHEMEKKSLEDLLNEKQESLEKQ	sp|Q5HZI1-3|MTUS1_MOUSE Isoform 3 of Microtubule-associated tumor suppressor 1 homolog OS=Mus musculus OX=10090 GN=Mtus1;sp|Q5HZI1-2|MTUS1_MOUSE Isoform 2 of Microtubule-associated tumor suppressor 1 homolog OS=Mus musculus OX=10090 GN=Mtus1;sp|Q5HZI1-4|MT
-4.21819	NaN	S	___1	Q5ND34-3;Q5ND34-2;Q5ND34	593;593;593	WD repeat-containing protein 81	Wdr81	VVQLFDQPHPQRLAGSPALAPEPPLIPRLLV	sp|Q5ND34-3|WDR81_MOUSE Isoform 3 of WD repeat-containing protein 81 OS=Mus musculus OX=10090 GN=Wdr81;sp|Q5ND34-2|WDR81_MOUSE Isoform 2 of WD repeat-containing protein 81 OS=Mus musculus OX=10090 GN=Wdr81;sp|Q5ND34|WDR81_MOUSE WD repeat-containing protein
-3.0735	NaN	S	___1	Q60592	970	Microtubule-associated serine/threonine-protein kinase 2	Mast2	AISDLAVRRARHRLLSGDSIEKRTTRPVNKV	sp|Q60592|MAST2_MOUSE Microtubule-associated serine/threonine-protein kinase 2 OS=Mus musculus OX=10090 GN=Mast2 PE=1 SV=1
-3.17205	NaN	S	___1	Q60949	621	TBC1 domain family member 1	Tbc1d1	QSSPGVSQRKLMRYHSVSTETPHERNVDHLP	sp|Q60949|TBCD1_MOUSE TBC1 domain family member 1 OS=Mus musculus OX=10090 GN=Tbc1d1 PE=1 SV=3
-2.22247	NaN	S	___1	Q61029-3;Q61029	235;275	Lamina-associated polypeptide 2, isoforms beta/delta/epsilon/gamma	Tmpo	QVETSQHFRIDGAVISESTPIAETIKASSNE	sp|Q61029-3|LAP2B_MOUSE Isoform Epsilon of Lamina-associated polypeptide 2, isoforms beta/delta/epsilon/gamma OS=Mus musculus OX=10090 GN=Tmpo;sp|Q61029|LAP2B_MOUSE Lamina-associated polypeptide 2, isoforms beta/delta/epsilon/gamma OS=Mus musculus OX=10090
-3.78188	NaN	S	___1	Q61103	118	Zinc finger protein ubi-d4	Dpf2	DQTLKKEGLISQDGSSLEALLRTDPLEKRGA	sp|Q61103|REQU_MOUSE Zinc finger protein ubi-d4 OS=Mus musculus OX=10090 GN=Dpf2 PE=1 SV=1
-2.58898	NaN	S	___1	Q61666	659	Protein HIRA	Hira	PRKDSRLLPMSLSVQSPAALSTEKEAMCLSA	sp|Q61666|HIRA_MOUSE Protein HIRA OS=Mus musculus OX=10090 GN=Hira PE=1 SV=3
-1.11362	NaN	S	___1	Q61823	76	Programmed cell death protein 4	Pdcd4	RRLRKNSSRDSGRGDSVSDNGSEAVRSGVAV	sp|Q61823|PDCD4_MOUSE Programmed cell death protein 4 OS=Mus musculus OX=10090 GN=Pdcd4 PE=1 SV=1
-4.65377	NaN	S	___1	Q61881	500	DNA replication licensing factor MCM7	Mcm7	LAAANPAYGRYNPRRSLEQNVQLPAALLSRF	sp|Q61881|MCM7_MOUSE DNA replication licensing factor MCM7 OS=Mus musculus OX=10090 GN=Mcm7 PE=1 SV=1
NaN	-3.07044	S	___1	Q62445	755	Transcription factor Sp4	Sp4	VTSGELDSSVTEVLGSPRIVTVAAISQDSNP	sp|Q62445|SP4_MOUSE Transcription factor Sp4 OS=Mus musculus OX=10090 GN=Sp4 PE=2 SV=2
-2.45877	NaN	S	___1	Q62504-3;Q62504	636;636	Msx2-interacting protein	Spen	QMAQSKHEDWSADAQSPHKCREERRGSYEYS	sp|Q62504-3|MINT_MOUSE Isoform 3 of Msx2-interacting protein OS=Mus musculus OX=10090 GN=Spen;sp|Q62504|MINT_MOUSE Msx2-interacting protein OS=Mus musculus OX=10090 GN=Spen PE=1 SV=2
-2.58143	NaN	S	___1	Q62504-3;Q62504;Q62504-2	1293;1293;1270	Msx2-interacting protein	Spen	SVRHGSFHDDDDPRGSPRLVSVKGSPKGDEK	sp|Q62504-3|MINT_MOUSE Isoform 3 of Msx2-interacting protein OS=Mus musculus OX=10090 GN=Spen;sp|Q62504|MINT_MOUSE Msx2-interacting protein OS=Mus musculus OX=10090 GN=Spen PE=1 SV=2;sp|Q62504-2|MINT_MOUSE Isoform 2 of Msx2-interacting protein OS=Mus muscu
-2.3184	NaN	S	___1	Q62504-3;Q62504;Q62504-2	2491;2491;2468	Msx2-interacting protein	Spen	AKLPPPVIPGGVPHQSPPPKVTEWITRQEEP	sp|Q62504-3|MINT_MOUSE Isoform 3 of Msx2-interacting protein OS=Mus musculus OX=10090 GN=Spen;sp|Q62504|MINT_MOUSE Msx2-interacting protein OS=Mus musculus OX=10090 GN=Spen PE=1 SV=2;sp|Q62504-2|MINT_MOUSE Isoform 2 of Msx2-interacting protein OS=Mus muscu
-2.77502	NaN	S	___1	Q64674	147	Spermidine synthase	Srm	VSKKFLPGMAVGFSSSKLTLHVGDGFEFMKQ	sp|Q64674|SPEE_MOUSE Spermidine synthase OS=Mus musculus OX=10090 GN=Srm PE=1 SV=1
-1.80868	NaN	S	___1	Q66JQ7	794	Protein CASC5	Casc5	EINRSHTTPLECKIISPSDITPGDLDKTMMS	sp|Q66JQ7|KNL1_MOUSE Kinetochore scaffold 1 OS=Mus musculus OX=10090 GN=Knl1 PE=1 SV=3
-2.40589	NaN	S	___1	Q66JQ7	586	Protein CASC5	Casc5	DLASKNVTKSYSHSKSPLNEWESLDKQVVLG	sp|Q66JQ7|KNL1_MOUSE Kinetochore scaffold 1 OS=Mus musculus OX=10090 GN=Knl1 PE=1 SV=3
-2.68087	NaN	S	___1	Q6A026	1174	Sister chromatid cohesion protein PDS5 homolog A	Pds5a	AGTETGSNINANSELSPSAGSRSREQSSEAS	sp|Q6A026|PDS5A_MOUSE Sister chromatid cohesion protein PDS5 homolog A OS=Mus musculus OX=10090 GN=Pds5a PE=1 SV=3
-2.80439	NaN	S	___1	Q6KCD5	2666	Nipped-B-like protein	Nipbl	GSPKNNTAADTEDEESDGEDRGGGTSGSLRR	sp|Q6KCD5|NIPBL_MOUSE Nipped-B-like protein OS=Mus musculus OX=10090 GN=Nipbl PE=1 SV=1
-3.0549	NaN	S	___1	Q6NZR2;Q6NZR2-2	436;206	Myb/SANT-like DNA-binding domain-containing protein 2	Msantd2	GLYAIGYEECIERPLSPDVERHALDPGKEGR	sp|Q6NZR2|MSD2_MOUSE Myb/SANT-like DNA-binding domain-containing protein 2 OS=Mus musculus OX=10090 GN=Msantd2 PE=1 SV=1;sp|Q6NZR2-2|MSD2_MOUSE Isoform 2 of Myb/SANT-like DNA-binding domain-containing protein 2 OS=Mus musculus OX=10090 GN=Msantd2
-2.37884	NaN	S	___1	Q6P1H6-3;Q6P1H6-2;Q6P1H6	711;788;789	Ankyrin repeat and LEM domain-containing protein 2	Ankle2	VLPSRKGAADSDLLASPPAIASLGKKQVRTN	sp|Q6P1H6-3|ANKL2_MOUSE Isoform 3 of Ankyrin repeat and LEM domain-containing protein 2 OS=Mus musculus OX=10090 GN=Ankle2;sp|Q6P1H6-2|ANKL2_MOUSE Isoform 2 of Ankyrin repeat and LEM domain-containing protein 2 OS=Mus musculus OX=10090 GN=Ankle2;sp|Q6P1H6|
-1.75786	NaN	S	___1	Q6PAM1	515	Alpha-taxilin	Txlna	RRPEATTASKEQGVESPGAQPASSPRATDAP	sp|Q6PAM1|TXLNA_MOUSE Alpha-taxilin OS=Mus musculus OX=10090 GN=Txlna PE=1 SV=1
-3.69742	NaN	S	___1	Q6PDG8-2;Q6PDG8	91;91	Vacuolar fusion protein MON1 homolog A	Mon1a	CVGSPPPLATDMRQISQDFSELSTQLTGVAR	sp|Q6PDG8-2|MON1A_MOUSE Isoform 2 of Vacuolar fusion protein MON1 homolog A OS=Mus musculus OX=10090 GN=Mon1a;sp|Q6PDG8|MON1A_MOUSE Vacuolar fusion protein MON1 homolog A OS=Mus musculus OX=10090 GN=Mon1a PE=1 SV=3
-1.78921	NaN	S	___1	Q6PFQ7-2;Q6PFQ7	541;587	Ras GTPase-activating protein 4	Rasa4	LFIHRTKGKGPLASSSFKKLYFSLTTEALSF	sp|Q6PFQ7-2|RASL2_MOUSE Isoform 2 of Ras GTPase-activating protein 4 OS=Mus musculus OX=10090 GN=Rasa4;sp|Q6PFQ7|RASL2_MOUSE Ras GTPase-activating protein 4 OS=Mus musculus OX=10090 GN=Rasa4 PE=1 SV=1
-0.0606499	NaN	S	___1	Q6PG16-3;Q6PG16-2;Q6PG16	423;482;499	Holliday junction recognition protein	Hjurp	GKSVKTKSCLLRSCPSPEGSPSRSPSHSQLS	sp|Q6PG16-3|HJURP_MOUSE Isoform 3 of Holliday junction recognition protein OS=Mus musculus OX=10090 GN=Hjurp;sp|Q6PG16-2|HJURP_MOUSE Isoform 2 of Holliday junction recognition protein OS=Mus musculus OX=10090 GN=Hjurp;sp|Q6PG16|HJURP_MOUSE Holliday junctio
-2.55281	NaN	S	___1	Q6PGG2;Q6PGG2-2	75;75	GEM-interacting protein	Gmip	VVTEENSEASSWRDLSPEGPAPLTEEELDLR	sp|Q6PGG2|GMIP_MOUSE GEM-interacting protein OS=Mus musculus OX=10090 GN=Gmip PE=1 SV=1;sp|Q6PGG2-2|GMIP_MOUSE Isoform 2 of GEM-interacting protein OS=Mus musculus OX=10090 GN=Gmip
-1.70446	NaN	S	___1	Q6PR54-2;Q6PR54;Q6PR54-3	1416;1416;1423	Telomere-associated protein RIF1	Rif1	RSSRRRSEAVDSCSDSQERESGQQKKERRKE	sp|Q6PR54-2|RIF1_MOUSE Isoform 2 of Telomere-associated protein RIF1 OS=Mus musculus OX=10090 GN=Rif1;sp|Q6PR54|RIF1_MOUSE Telomere-associated protein RIF1 OS=Mus musculus OX=10090 GN=Rif1 PE=1 SV=2;sp|Q6PR54-3|RIF1_MOUSE Isoform 3 of Telomere-associated p
-3.41316	NaN	S	___1	Q6RT24	2426	Centromere-associated protein E	Cenpe	PKDSPKSWFFDNRSKSLPAPHPIRYFDNSSL	sp|Q6RT24|CENPE_MOUSE Centromere-associated protein E OS=Mus musculus OX=10090 GN=Cenpe PE=1 SV=1
-2.067	NaN	S	___1	Q6ZPR5-3;Q6ZPR5-2;Q6ZPR5-4;Q6ZPR5;Q6ZPR5-5	719;720;733;749;563	Sphingomyelin phosphodiesterase 4	Smpd4	RYHLTEPALSNRHLLSPVGRRQVTNPARGPR	sp|Q6ZPR5-3|NSMA3_MOUSE Isoform 3 of Sphingomyelin phosphodiesterase 4 OS=Mus musculus OX=10090 GN=Smpd4;sp|Q6ZPR5-2|NSMA3_MOUSE Isoform 2 of Sphingomyelin phosphodiesterase 4 OS=Mus musculus OX=10090 GN=Smpd4;sp|Q6ZPR5-4|NSMA3_MOUSE Isoform 4 of Sphingomy
-4.34851	NaN	S	___1	Q6ZPZ3-2;Q6ZPZ3	1187;1270	Zinc finger CCCH domain-containing protein 4	Zc3h4	TLFGTVKPAPKTGTGSPFAGNSPAREGEQDA	sp|Q6ZPZ3-2|ZC3H4_MOUSE Isoform 2 of Zinc finger CCCH domain-containing protein 4 OS=Mus musculus OX=10090 GN=Zc3h4;sp|Q6ZPZ3|ZC3H4_MOUSE Zinc finger CCCH domain-containing protein 4 OS=Mus musculus OX=10090 GN=Zc3h4 PE=1 SV=2
-2.80718	NaN	S	___1	Q7TMY8-3;Q7TMY8	3907;3922	E3 ubiquitin-protein ligase HUWE1	Huwe1	RESQLAHIKDEPPPLSPAPLTPATPSSLDPF	sp|Q7TMY8-3|HUWE1_MOUSE Isoform 3 of E3 ubiquitin-protein ligase HUWE1 OS=Mus musculus OX=10090 GN=Huwe1;sp|Q7TMY8|HUWE1_MOUSE E3 ubiquitin-protein ligase HUWE1 OS=Mus musculus OX=10090 GN=Huwe1 PE=1 SV=5
-4.0078	NaN	S	___1	Q7TMY8-3;Q7TMY8;Q7TMY8-4;Q7TMY8-2	1084;1084;1084;1084	E3 ubiquitin-protein ligase HUWE1	Huwe1	LLVKLCVGSPVRQRRSHHAASTTTAPTPAAR	sp|Q7TMY8-3|HUWE1_MOUSE Isoform 3 of E3 ubiquitin-protein ligase HUWE1 OS=Mus musculus OX=10090 GN=Huwe1;sp|Q7TMY8|HUWE1_MOUSE E3 ubiquitin-protein ligase HUWE1 OS=Mus musculus OX=10090 GN=Huwe1 PE=1 SV=5;sp|Q7TMY8-4|HUWE1_MOUSE Isoform 4 of E3 ubiquitin-p
-3.60251	NaN	S	___1	Q7TNB8-2;Q7TNB8	1255;1256	Protein strawberry notch homolog 2	Sbno2	ITLPCGPGEVLDLTYSPPAEAFPTPPRFAFP	sp|Q7TNB8-2|SBNO2_MOUSE Isoform 2 of Protein strawberry notch homolog 2 OS=Mus musculus OX=10090 GN=Sbno2;sp|Q7TNB8|SBNO2_MOUSE Protein strawberry notch homolog 2 OS=Mus musculus OX=10090 GN=Sbno2 PE=1 SV=1
-2.3129	NaN	S	___1	Q80T69	80	Round spermatid basic protein 1	Rsbn1	EEPDKEGKEKPHVGVSPRGVKRQRRASSGGS	sp|Q80T69|RSBN1_MOUSE Lysine-specific demethylase 9 OS=Mus musculus OX=10090 GN=Rsbn1 PE=1 SV=3
-2.08049	NaN	S	___1	Q80V24	58	Transcription cofactor vestigial-like protein 4	Vgll4	VASALSSHRTGPPPISPSKRKFSMEPGDKDL	sp|Q80V24|VGLL4_MOUSE Transcription cofactor vestigial-like protein 4 OS=Mus musculus OX=10090 GN=Vgll4 PE=1 SV=1
-2.42849	NaN	S	___1	Q80WE4-2;Q80WE4-3;Q80WE4-4;Q80WE4	380;766;794;806	Kinesin-like protein KIF20B	Kif20b	LQLGEPPAKKGLILVSPPITEEQNKMGEMQQ	sp|Q80WE4-2|KI20B_MOUSE Isoform 2 of Kinesin-like protein KIF20B OS=Mus musculus OX=10090 GN=Kif20b;sp|Q80WE4-3|KI20B_MOUSE Isoform 3 of Kinesin-like protein KIF20B OS=Mus musculus OX=10090 GN=Kif20b;sp|Q80WE4-4|KI20B_MOUSE Isoform 4 of Kinesin-like protei
-4.06016	NaN	S	___1	Q80Y19	708	Rho GTPase-activating protein 11A	Arhgap11a	ILQAFPGEEPAEEPQSPRNQLSTPSRGNENG	sp|Q80Y19|RHGBA_MOUSE Rho GTPase-activating protein 11A OS=Mus musculus OX=10090 GN=Arhgap11a PE=1 SV=2
-4.09268	NaN	S	___1	Q80YV2-2;Q80YV2	343;343	Nuclear-interacting partner of ALK	Zc3hc1	SQDATVSPGSEQSEKSPGPIVSRTRSWESSS	sp|Q80YV2-2|NIPA_MOUSE Isoform 2 of Nuclear-interacting partner of ALK OS=Mus musculus OX=10090 GN=Zc3hc1;sp|Q80YV2|NIPA_MOUSE Nuclear-interacting partner of ALK OS=Mus musculus OX=10090 GN=Zc3hc1 PE=1 SV=1
-3.51165	NaN	S	___1	Q811M1;Q811M1-2	204;204	Rho GTPase-activating protein 15	Arhgap15	FQAIKNAIDRLPKNPSCGSLELFNLQRSSSS	sp|Q811M1|RHG15_MOUSE Rho GTPase-activating protein 15 OS=Mus musculus OX=10090 GN=Arhgap15 PE=1 SV=1;sp|Q811M1-2|RHG15_MOUSE Isoform 2 of Rho GTPase-activating protein 15 OS=Mus musculus OX=10090 GN=Arhgap15
0.993246	NaN	S	___1	Q8BFY7;Q8BFY7-2	128;126	Protein FAM64A	Fam64a	QVKVRRKRGAQKDRGSPPPSLSQKNTRLCRA	sp|Q8BFY7|PIMRE_MOUSE Protein PIMREG OS=Mus musculus OX=10090 GN=Pimreg PE=1 SV=1;sp|Q8BFY7-2|PIMRE_MOUSE Isoform 2 of Protein PIMREG OS=Mus musculus OX=10090 GN=Pimreg
NaN	-2.98086	S	___1	Q8BG48	362	Serine/threonine-protein kinase 17B	Stk17b	GSLVSKRFRFDDSLPSPHELVPDLFC_____	sp|Q8BG48|ST17B_MOUSE Serine/threonine-protein kinase 17B OS=Mus musculus OX=10090 GN=Stk17b PE=1 SV=1
-2.98683	NaN	S	___1	Q8BGC0	441	HIV Tat-specific factor 1 homolog	Htatsf1	TIDENKFEKAEEGGESEGDASEKDAKEGGSD	sp|Q8BGC0|HTSF1_MOUSE HIV Tat-specific factor 1 homolog OS=Mus musculus OX=10090 GN=Htatsf1 PE=1 SV=1
-2.63291	NaN	S	___1	Q8BGG6	24	Motile sperm domain-containing protein 3	Mospd3	QELVGPGAPGRGSRGSPPSSGPVVPVLVFPP	sp|Q8BGG6|MSPD3_MOUSE Motile sperm domain-containing protein 3 OS=Mus musculus OX=10090 GN=Mospd3 PE=2 SV=1
-3.14535	NaN	S	___1	Q8BKC8-2;Q8BKC8	266;266	Phosphatidylinositol 4-kinase beta	Pi4kb	KRELPTLSPAPDTGLSPSKRTHQRSKSDATA	sp|Q8BKC8-2|PI4KB_MOUSE Isoform 2 of Phosphatidylinositol 4-kinase beta OS=Mus musculus OX=10090 GN=Pi4kb;sp|Q8BKC8|PI4KB_MOUSE Phosphatidylinositol 4-kinase beta OS=Mus musculus OX=10090 GN=Pi4kb PE=1 SV=2
-2.96428	NaN	S	___1	Q8BLG0-2;Q8BLG0	412;418	PHD finger protein 20	Phf20	NCKSMGENTMKTEPVSPLAEVQEVSTVEVPN	sp|Q8BLG0-2|PHF20_MOUSE Isoform 2 of PHD finger protein 20 OS=Mus musculus OX=10090 GN=Phf20;sp|Q8BLG0|PHF20_MOUSE PHD finger protein 20 OS=Mus musculus OX=10090 GN=Phf20 PE=1 SV=2
-1.92329	NaN	S	___1	Q8BM75-2;Q8BM75	301;544	AT-rich interactive domain-containing protein 5B	Arid5b	EAEEMGDKGLAPLLPSPPLPPEKDSAPTPGA	sp|Q8BM75-2|ARI5B_MOUSE Isoform 2 of AT-rich interactive domain-containing protein 5B OS=Mus musculus OX=10090 GN=Arid5b;sp|Q8BM75|ARI5B_MOUSE AT-rich interactive domain-containing protein 5B OS=Mus musculus OX=10090 GN=Arid5b PE=1 SV=3
-1.04061	NaN	S	___1	Q8BP78	243	Protein FRA10AC1 homolog	Fra10ac1	KSTKKKSKTTPECDESPRKKSRSPPSEEASK	sp|Q8BP78|F10C1_MOUSE Protein FRA10AC1 homolog OS=Mus musculus OX=10090 GN=Fra10ac1 PE=1 SV=3
-2.30129	NaN	S	___1	Q8BQ33	1326	Treslin	Ticrr	GCDVSPHQPRNSLSASPPPGELNWKEHQTSP	sp|Q8BQ33|TICRR_MOUSE Treslin OS=Mus musculus OX=10090 GN=Ticrr PE=1 SV=2
-1.23176	NaN	S	___1	Q8BRG8-3;Q8BRG8-2;Q8BRG8	98;97;98	Transmembrane protein 209	Tmem209	WRYFKYTVAPTSLVVSPGQQALLGLKQAVVQ	sp|Q8BRG8-3|TM209_MOUSE Isoform 3 of Transmembrane protein 209 OS=Mus musculus OX=10090 GN=Tmem209;sp|Q8BRG8-2|TM209_MOUSE Isoform 2 of Transmembrane protein 209 OS=Mus musculus OX=10090 GN=Tmem209;sp|Q8BRG8|TM209_MOUSE Transmembrane protein 209 OS=Mus mus
-3.64934	NaN	S	___1	Q8BTW9	476	Serine/threonine-protein kinase PAK 4	Pak4	FGFCAQVSKEVPRRKSLVGTPYWMAPELISR	sp|Q8BTW9|PAK4_MOUSE Serine/threonine-protein kinase PAK 4 OS=Mus musculus OX=10090 GN=Pak4 PE=1 SV=1
-4.28027	NaN	S	___1	Q8BTY2	960	Sodium bicarbonate cotransporter 3	Slc4a7	LQDDEDTVHLPFERGSLLQIPVKTLKYSIDP	sp|Q8BTY2|S4A7_MOUSE Sodium bicarbonate cotransporter 3 OS=Mus musculus OX=10090 GN=Slc4a7 PE=1 SV=2
-5.51521	NaN	S	___1	Q8BXQ8	234	Protein FAM53C	Fam53c	AESLSPCPPQRRFSLSPSLGPQASRFLPSAR	sp|Q8BXQ8|FA53C_MOUSE Protein FAM53C OS=Mus musculus OX=10090 GN=Fam53c PE=1 SV=1
-5.19055	NaN	S	___1	Q8BY46	164	Zinc finger protein 574	Znf574	LRATPNKAPAPVVLGSPVVLGPPVGQARVAV	sp|Q8BY46|ZN574_MOUSE Zinc finger protein 574 OS=Mus musculus OX=10090 GN=Znf574 PE=1 SV=1
-2.25313	NaN	S	___1	Q8BZH4	1334	Pogo transposable element with ZNF domain	Pogz	FLVASVLPGPDGNVNSPTRNADMQEELIASL	sp|Q8BZH4|POGZ_MOUSE Pogo transposable element with ZNF domain OS=Mus musculus OX=10090 GN=Pogz PE=1 SV=2
-4.10997	NaN	S	___1	Q8BZN4-2;Q8BZN4	495;503	NUAK family SNF1-like kinase 2	Nuak2	DASDVFVSGDPVEQKSPQASGLLLHRKGILK	sp|Q8BZN4-2|NUAK2_MOUSE Isoform 2 of NUAK family SNF1-like kinase 2 OS=Mus musculus OX=10090 GN=Nuak2;sp|Q8BZN4|NUAK2_MOUSE NUAK family SNF1-like kinase 2 OS=Mus musculus OX=10090 GN=Nuak2 PE=1 SV=2
-1.68955	NaN	S	___1	Q8BZX4;Q8BZX4-2	486;602	Splicing regulatory glutamine/lysine-rich protein 1	Srek1	EGKVQHNGNCQPNEESPCSKADAV_______	sp|Q8BZX4|SREK1_MOUSE Splicing regulatory glutamine/lysine-rich protein 1 OS=Mus musculus OX=10090 GN=Srek1 PE=2 SV=1;sp|Q8BZX4-2|SREK1_MOUSE Isoform 2 of Splicing regulatory glutamine/lysine-rich protein 1 OS=Mus musculus OX=10090 GN=Srek1
-3.89341	NaN	S	___1	Q8C050-2;Q8C050	797;862	Ribosomal protein S6 kinase alpha-5	Rps6ka5	SNPTEGSNPDTLFQFSD______________	sp|Q8C050-2|KS6A5_MOUSE Isoform 1 of Ribosomal protein S6 kinase alpha-5 OS=Mus musculus OX=10090 GN=Rps6ka5;sp|Q8C050|KS6A5_MOUSE Ribosomal protein S6 kinase alpha-5 OS=Mus musculus OX=10090 GN=Rps6ka5 PE=1 SV=2
-3.56126	NaN	S	___1	Q8C9B9;Q8C9B9-3	1035;1035	Death-inducer obliterator 1	Dido1	RYLSVPPSPSISESRSPPEGDTTLFLSRLNT	sp|Q8C9B9|DIDO1_MOUSE Death-inducer obliterator 1 OS=Mus musculus OX=10090 GN=Dido1 PE=1 SV=4;sp|Q8C9B9-3|DIDO1_MOUSE Isoform 3 of Death-inducer obliterator 1 OS=Mus musculus OX=10090 GN=Dido1
-2.26753	NaN	S	___1	Q8CC12-2;Q8CC12	270;270	Codanin-1	Cdan1	EREMLRKARTKQLQQSPTPASPIPESGSPVP	sp|Q8CC12-2|CDAN1_MOUSE Isoform 2 of Codanin-1 OS=Mus musculus OX=10090 GN=Cdan1;sp|Q8CC12|CDAN1_MOUSE Codanin-1 OS=Mus musculus OX=10090 GN=Cdan1 PE=1 SV=2
-3.68903	NaN	S	___1	Q8CHI8-5;Q8CHI8-3;Q8CHI8-2;Q8CHI8-4;Q8CHI8	2458;2541;2577;2614;2614	E1A-binding protein p400	Ep400	SAPAQVVHTQQRAVGSPATATTDLVSMTTTQ	sp|Q8CHI8-5|EP400_MOUSE Isoform 5 of E1A-binding protein p400 OS=Mus musculus OX=10090 GN=Ep400;sp|Q8CHI8-3|EP400_MOUSE Isoform 3 of E1A-binding protein p400 OS=Mus musculus OX=10090 GN=Ep400;sp|Q8CHI8-2|EP400_MOUSE Isoform 2 of E1A-binding protein p400 OS
-4.52298	NaN	S	___1	Q8CHY6	335	Transcriptional repressor p66 alpha	Gatad2a	NSTPTSVASVVASAESPASRQAAAKLALRKQ	sp|Q8CHY6|P66A_MOUSE Transcriptional repressor p66 alpha OS=Mus musculus OX=10090 GN=Gatad2a PE=1 SV=2
-3.97033	NaN	S	___1	Q8CIE6	824	Coatomer subunit alpha;Xenin;Proxenin	Copa	PLLTVSKGFFEGSIASKGKGGALAADIDIDT	sp|Q8CIE6|COPA_MOUSE Coatomer subunit alpha OS=Mus musculus OX=10090 GN=Copa PE=1 SV=2
-2.69858	NaN	S	___1	Q8CJ27-2;Q8CJ27	373;373	Abnormal spindle-like microcephaly-associated protein homolog	Aspm	GLKKGLNFKSVNPVLSPTQFVKDSMGHVGQQ	sp|Q8CJ27-2|ASPM_MOUSE Isoform 2 of Abnormal spindle-like microcephaly-associated protein homolog OS=Mus musculus OX=10090 GN=Aspm;sp|Q8CJ27|ASPM_MOUSE Abnormal spindle-like microcephaly-associated protein homolog OS=Mus musculus OX=10090 GN=Aspm PE=1 SV=2
-2.2417	NaN	S	___1	Q8CJF7	1541	Protein ELYS	Ahctf1	ENLEVQNSEEEAKNLSFDELYPLGAEKLEYN	sp|Q8CJF7|ELYS_MOUSE Protein ELYS OS=Mus musculus OX=10090 GN=Ahctf1 PE=1 SV=1
-2.12167	NaN	S	___1	Q8K202-3;Q8K202-2;Q8K202	152;152;200	DNA-directed RNA polymerase I subunit RPA49	Polr1e	PPLENQNKTFRDKLDSCIEAFGSTKQKRSLN	sp|Q8K202-3|RPA49_MOUSE Isoform 3 of DNA-directed RNA polymerase I subunit RPA49 OS=Mus musculus OX=10090 GN=Polr1e;sp|Q8K202-2|RPA49_MOUSE Isoform 2 of DNA-directed RNA polymerase I subunit RPA49 OS=Mus musculus OX=10090 GN=Polr1e;sp|Q8K202|RPA49_MOUSE DN
-1.27627	NaN	S	___1	Q8K298	96	Actin-binding protein anillin	Anln	PDLENTEPIDVAKPCSPMPAPRQAKPPAPAA	sp|Q8K298|ANLN_MOUSE Anillin OS=Mus musculus OX=10090 GN=Anln PE=1 SV=2
-3.74737	NaN	S	___1	Q8K2Q9	506	Shootin-1	Kiaa1598	DSSSPTGILATSESKSMPVLGSVSSVTKSAL	sp|Q8K2Q9|SHOT1_MOUSE Shootin-1 OS=Mus musculus OX=10090 GN=Shtn1 PE=1 SV=1
-1.82456	NaN	S	___1	Q8K352	97	SAM and SH3 domain-containing protein 3	Sash3	RTMNRKMGKMMVKALSEEMGDTLEEGSASPT	sp|Q8K352|SASH3_MOUSE SAM and SH3 domain-containing protein 3 OS=Mus musculus OX=10090 GN=Sash3 PE=1 SV=2
-4.39604	NaN	S	___1	Q8K352	243	SAM and SH3 domain-containing protein 3	Sash3	YVDVLPEEAVGPVRPSRRQSKGKRPKPKTLH	sp|Q8K352|SASH3_MOUSE SAM and SH3 domain-containing protein 3 OS=Mus musculus OX=10090 GN=Sash3 PE=1 SV=2
-3.21326	NaN	S	___1	Q8K3Z9	413	Nuclear envelope pore membrane protein POM 121	Pom121	SQLWKRSGPTSSPFSSPASSRSQTPERPAKK	sp|Q8K3Z9|PO121_MOUSE Nuclear envelope pore membrane protein POM 121 OS=Mus musculus OX=10090 GN=Pom121 PE=1 SV=2
-4.35913	NaN	S	___1	Q8VBW5-3;Q8VBW5;Q8VBW5-4	242;242;242	HMG box transcription factor BBX	Bbx	TCRPDISESPELRQKSPLFQFAEISSRTSHP	sp|Q8VBW5-3|BBX_MOUSE Isoform 3 of HMG box transcription factor BBX OS=Mus musculus OX=10090 GN=Bbx;sp|Q8VBW5|BBX_MOUSE HMG box transcription factor BBX OS=Mus musculus OX=10090 GN=Bbx PE=1 SV=2;sp|Q8VBW5-4|BBX_MOUSE Isoform 4 of HMG box transcription fact
-2.06193	NaN	S	___1	Q8VDJ3	944	Vigilin	Hdlbp	DEAGEGREAKETDPGSPRRCDIIIISGRKEK	sp|Q8VDJ3|VIGLN_MOUSE Vigilin OS=Mus musculus OX=10090 GN=Hdlbp PE=1 SV=1
-4.508	NaN	S	___1	Q91ZW3	136	SWI/SNF-related matrix-associated actin-dependent regulator of chromatin subfamily A member 5	Smarca5	PGRPRVKKDEKQNLLSVGDYRHRRTEQEEDE	sp|Q91ZW3|SMCA5_MOUSE SWI/SNF-related matrix-associated actin-dependent regulator of chromatin subfamily A member 5 OS=Mus musculus OX=10090 GN=Smarca5 PE=1 SV=1
-2.14318	NaN	S	___1	Q921I2	418	Kelch domain-containing protein 4	Klhdc4	TPSGLGVQPSPKADDSASEASSTGQEPCPRS	sp|Q921I2|KLDC4_MOUSE Kelch domain-containing protein 4 OS=Mus musculus OX=10090 GN=Klhdc4 PE=2 SV=2
-2.68205	NaN	S	___1	Q99020	247	Heterogeneous nuclear ribonucleoprotein A/B	Hnrnpab	KVAQPKEVYQQQQYGSGGRGNRNRGNRGSGG	sp|Q99020|ROAA_MOUSE Heterogeneous nuclear ribonucleoprotein A/B OS=Mus musculus OX=10090 GN=Hnrnpab PE=1 SV=1
-4.0849	NaN	S	___1	Q99M31;Q99M31-2	153;153	Heat shock 70 kDa protein 14	Hspa14	DVVVTVPFDFGEKQKSALGEAAGAAGFNVLR	sp|Q99M31|HSP7E_MOUSE Heat shock 70 kDa protein 14 OS=Mus musculus OX=10090 GN=Hspa14 PE=1 SV=2;sp|Q99M31-2|HSP7E_MOUSE Isoform 2 of Heat shock 70 kDa protein 14 OS=Mus musculus OX=10090 GN=Hspa14
-1.56265	NaN	S	___1	Q99NH0;Q99NH0-2;Q8BUE7	1705;1313;618	Ankyrin repeat domain-containing protein 17;Mucin-20	Ankrd17;Muc20	GPSPLSSPNGKLTVASPKRGPKREEGWKEVV	sp|Q99NH0|ANR17_MOUSE Ankyrin repeat domain-containing protein 17 OS=Mus musculus OX=10090 GN=Ankrd17 PE=1 SV=2;sp|Q99NH0-2|ANR17_MOUSE Isoform 2 of Ankyrin repeat domain-containing protein 17 OS=Mus musculus OX=10090 GN=Ankrd17;sp|Q8BUE7|MUC20_MOUSE Mucin
-2.59193	NaN	S	___1	Q99P65	271	Equilibrative nucleoside transporter 3	Slc29a3	YARYYMRPVAPVRVFSGEDNPSQDAPSASSV	sp|Q99P65|S29A3_MOUSE Equilibrative nucleoside transporter 3 OS=Mus musculus OX=10090 GN=Slc29a3 PE=1 SV=1
-1.4275	NaN	S	___1	Q9CQU5	216	ZW10 interactor	Zwint	KQQAGQEQEKLQRNQSYLQLLCSLQNKLVIS	sp|Q9CQU5|ZWINT_MOUSE ZW10 interactor OS=Mus musculus OX=10090 GN=Zwint PE=1 SV=1
-3.46277	NaN	S	___1	Q9CWW7	228	CXXC-type zinc finger protein 1	Cxxc1	QLRARESYKYFPSSLSPVTPSEALPRPRRPP	sp|Q9CWW7|CXXC1_MOUSE CXXC-type zinc finger protein 1 OS=Mus musculus OX=10090 GN=Cxxc1 PE=1 SV=1
NaN	-3.63169	S	___1	Q9CWY4	3	Gem-associated protein 7	Gemin7	_____________MQSPLTIPVPVPVLRLPR	sp|Q9CWY4|GEMI7_MOUSE Gem-associated protein 7 OS=Mus musculus OX=10090 GN=Gemin7 PE=2 SV=1
-2.763	NaN	S	___1	Q9CZB6	195	Mediator of RNA polymerase II transcription subunit 7	Med7	AGMRVKAEPMDTDDNSNCPGQNEQQRESSGH	sp|Q9CZB6|MED7_MOUSE Mediator of RNA polymerase II transcription subunit 7 OS=Mus musculus OX=10090 GN=Med7 PE=1 SV=2
-2.37033	NaN	S	___1	Q9D8C2	143	Tetraspanin-13	Tspan13	CCGFRSYNPNDTCPASCAKSTQKCSSCAPII	sp|Q9D8C2|TSN13_MOUSE Tetraspanin-13 OS=Mus musculus OX=10090 GN=Tspan13 PE=1 SV=1
-2.70296	NaN	S	___1	Q9D8C8	53	Protein phosphatase 1 regulatory subunit 35	Ppp1r35	EPGLDLSLSPSPLPESPKARKSSPGQRKGRR	sp|Q9D8C8|PPR35_MOUSE Protein phosphatase 1 regulatory subunit 35 OS=Mus musculus OX=10090 GN=Ppp1r35 PE=1 SV=1
-3.82319	NaN	S	___1	Q9DC28-2;Q9DC28	382;382	Casein kinase I isoform delta	Csnk1d	RKVSMRLHRGAPVNVSSSDLTGRQDTSRMST	sp|Q9DC28-2|KC1D_MOUSE Isoform 2 of Casein kinase I isoform delta OS=Mus musculus OX=10090 GN=Csnk1d;sp|Q9DC28|KC1D_MOUSE Casein kinase I isoform delta OS=Mus musculus OX=10090 GN=Csnk1d PE=1 SV=2
-2.31473	NaN	S	___1	Q9EP97	163	Sentrin-specific protease 3	Senp3	HRGRRRNLAHPKNHLSPQEGGATPQVPSPCC	sp|Q9EP97|SENP3_MOUSE Sentrin-specific protease 3 OS=Mus musculus OX=10090 GN=Senp3 PE=1 SV=1
-4.43124	NaN	S	___1	Q9ESD6-2;Q9ESD6	2;2	CKLF-like MARVEL transmembrane domain-containing protein 7	Cmtm7	______________MSHGSGLVRTTCSSGGA	sp|Q9ESD6-2|CKLF7_MOUSE Isoform 2 of CKLF-like MARVEL transmembrane domain-containing protein 7 OS=Mus musculus OX=10090 GN=Cmtm7;sp|Q9ESD6|CKLF7_MOUSE CKLF-like MARVEL transmembrane domain-containing protein 7 OS=Mus musculus OX=10090 GN=Cmtm7 PE=1 SV=1
-2.65023	NaN	S	___1	Q9JHG6-3;Q9JHG6-4;Q9JHG6-2;Q9JKK0;Q9JHG6	32;112;112;152;165	Calcipressin-1;Calcipressin-3	Rcan1;Rcan3	APPNPDKQFLISPPASPPVGWKQVEDATPVI	sp|Q9JHG6-3|RCAN1_MOUSE Isoform C of Calcipressin-1 OS=Mus musculus OX=10090 GN=Rcan1;sp|Q9JHG6-4|RCAN1_MOUSE Isoform E of Calcipressin-1 OS=Mus musculus OX=10090 GN=Rcan1;sp|Q9JHG6-2|RCAN1_MOUSE Isoform B of Calcipressin-1 OS=Mus musculus OX=10090 GN=Rcan
0.10325	NaN	S	___1	Q9JKK8	431	Serine/threonine-protein kinase ATR	Atr	CQAQQENLSGNNDEVSPKRRKLSSSLSSYKK	sp|Q9JKK8|ATR_MOUSE Serine/threonine-protein kinase ATR OS=Mus musculus OX=10090 GN=Atr PE=1 SV=2
-3.91368	NaN	S	___1	Q9QXZ0;Q9QXZ0-3;Q9QXZ0-2;Q9QXZ0-4	4483;2399;2456;2607	Microtubule-actin cross-linking factor 1	Macf1	QAESNKAFLAELEQNSPKIQKVKEALAGLLK	sp|Q9QXZ0|MACF1_MOUSE Microtubule-actin cross-linking factor 1 OS=Mus musculus OX=10090 GN=Macf1 PE=1 SV=2;sp|Q9QXZ0-3|MACF1_MOUSE Isoform 3 of Microtubule-actin cross-linking factor 1 OS=Mus musculus OX=10090 GN=Macf1;sp|Q9QXZ0-2|MACF1_MOUSE Isoform 2 of
-4.29554	NaN	S	___1	Q9QY81	1839	Nuclear pore membrane glycoprotein 210	Nup210	TIIAYHTVCAPRELASPLALTPRASPQHSPH	sp|Q9QY81|PO210_MOUSE Nuclear pore membrane glycoprotein 210 OS=Mus musculus OX=10090 GN=Nup210 PE=1 SV=2
-3.20603	NaN	S	___1	Q9QYE3;Q9QYE3-12;Q9QYE3-10;Q9QYE3-16	630;207;344;344	B-cell lymphoma/leukemia 11A	Bcl11a	GGLSKKLLLGSPSSLSPFSKRIKLEKEFDLP	sp|Q9QYE3|BC11A_MOUSE B-cell lymphoma/leukemia 11A OS=Mus musculus OX=10090 GN=Bcl11a PE=1 SV=1;sp|Q9QYE3-12|BC11A_MOUSE Isoform 4 of B-cell lymphoma/leukemia 11A OS=Mus musculus OX=10090 GN=Bcl11a;sp|Q9QYE3-10|BC11A_MOUSE Isoform 2 of B-cell lymphoma/leuk
-3.38015	NaN	S	___1	Q9QZ08	76	N-acetyl-D-glucosamine kinase	Nagk	GVDPLVPLRSLGLSLSGGEQEDAVRLLIEEL	sp|Q9QZ08|NAGK_MOUSE N-acetyl-D-glucosamine kinase OS=Mus musculus OX=10090 GN=Nagk PE=1 SV=3
-5.00059	NaN	S	___1	Q9R1Z7	2	6-pyruvoyl tetrahydrobiopterin synthase	Pts	______________MSAAGDLRRRARLSRLV	sp|Q9R1Z7|PTPS_MOUSE 6-pyruvoyl tetrahydrobiopterin synthase OS=Mus musculus OX=10090 GN=Pts PE=1 SV=2
-4.43903	NaN	S	___1	Q9WTX2	167	Interferon-inducible double-stranded RNA-dependent protein kinase activator A	Prkra	GPAHKREYTTICRLESFMETGKGASKKQAKR	sp|Q9WTX2|PRKRA_MOUSE Interferon-inducible double-stranded RNA-dependent protein kinase activator A OS=Mus musculus OX=10090 GN=Prkra PE=1 SV=1
-2.74995	NaN	S	___1	Q9WU62-2;Q9WU62	245;245	Inner centromere protein	Incenp	VSKLKIARASWGLQDSPGSTDSPWQERVLSP	sp|Q9WU62-2|INCE_MOUSE Isoform 2 of Inner centromere protein OS=Mus musculus OX=10090 GN=Incenp;sp|Q9WU62|INCE_MOUSE Inner centromere protein OS=Mus musculus OX=10090 GN=Incenp PE=1 SV=2
-1.602	NaN	S	___1	Q9WUF3	560	CASP8-associated protein 2	Casp8ap2	KDLKLSFMEKLNLTLSPAKKQPACQDNPHQI	sp|Q9WUF3|C8AP2_MOUSE CASP8-associated protein 2 OS=Mus musculus OX=10090 GN=Casp8ap2 PE=1 SV=2
-1.3263	NaN	S	___1	Q9WUF3	1516	CASP8-associated protein 2	Casp8ap2	QYHPNLPMHAVIMEKSNDHFIVKIRRATPST	sp|Q9WUF3|C8AP2_MOUSE CASP8-associated protein 2 OS=Mus musculus OX=10090 GN=Casp8ap2 PE=1 SV=2
-0.687991	NaN	S	___1	Q9Z0W3	1123	Nuclear pore complex protein Nup160	Nup160	IVQPASGAVSDRPGASPKRNHDGECTAAPTN	sp|Q9Z0W3|NU160_MOUSE Nuclear pore complex protein Nup160 OS=Mus musculus OX=10090 GN=Nup160 PE=1 SV=2
-4.17205	NaN	S	___1	Q9Z1T1	291	AP-3 complex subunit beta-1	Ap3b1	SEEEEEEKEKSSRKKSYAMDPDHRLLIRNTK	sp|Q9Z1T1|AP3B1_MOUSE AP-3 complex subunit beta-1 OS=Mus musculus OX=10090 GN=Ap3b1 PE=1 SV=2
-1.81126	NaN	S	___1	Q9Z2Q2	261	Lysine-rich nucleolar protein 1	Knop1	KKSVKSEALEFVPIDSPKAPGKKKVKSKKKV	sp|Q9Z2Q2|KNOP1_MOUSE Lysine-rich nucleolar protein 1 OS=Mus musculus OX=10090 GN=Knop1 PE=1 SV=2
-0.974912	NaN	T	___1	E9Q7G0	1982		Numa1	QQRKRVSSETHQGPGTPESKKATSCFPRPMT	sp|E9Q7G0|NUMA1_MOUSE Nuclear mitotic apparatus protein 1 OS=Mus musculus OX=10090 GN=Numa1 PE=1 SV=1
-1.58198	NaN	T	___1	O08784	324	Treacle protein	Tcof1	SVSAKGISGKGPILATPGKTGPAATQAKAER	sp|O08784|TCOF_MOUSE Treacle protein OS=Mus musculus OX=10090 GN=Tcof1 PE=1 SV=1
NaN	-1.0494	T	___1	O55103	142	Periaxin	Prx	LNIQSLAPVKKKKMVTGALGTPADLAPVDVE	sp|O55103|PRAX_MOUSE Periaxin OS=Mus musculus OX=10090 GN=Prx PE=1 SV=1
-2.0864	NaN	T	___1	O70279	440	Protein DGCR14	Dgcr14	PARSSHLKTPAGGPQTPTSTPAPGSATRTPL	sp|O70279|ESS2_MOUSE Splicing factor ESS-2 homolog OS=Mus musculus OX=10090 GN=Ess2 PE=1 SV=2
-3.93369	NaN	T	___1	P13405	367	Retinoblastoma-associated protein	Rb1	RKNNPDEEANVVTPHTPVRTVMNTIQQLMVI	sp|P13405|RB_MOUSE Retinoblastoma-associated protein OS=Mus musculus OX=10090 GN=Rb1 PE=1 SV=2
-3.80825	NaN	T	___1	Q52KI8;Q52KI8-2	882;859	Serine/arginine repetitive matrix protein 1	Srrm1	KKHKKHKKEKAVTIATPATAAPAAVSAATTT	sp|Q52KI8|SRRM1_MOUSE Serine/arginine repetitive matrix protein 1 OS=Mus musculus OX=10090 GN=Srrm1 PE=1 SV=2;sp|Q52KI8-2|SRRM1_MOUSE Isoform 2 of Serine/arginine repetitive matrix protein 1 OS=Mus musculus OX=10090 GN=Srrm1
0.323989	NaN	T	___1	Q58A65-6;Q58A65-3;Q58A65-4;Q58A65-5;Q58A65-2;Q58A65	61;83;83;226;226;226	C-Jun-amino-terminal kinase-interacting protein 4	Spag9	AGDGLLTPDTQKGGETPGSEQWKFQELSQPR	sp|Q58A65-6|JIP4_MOUSE Isoform 6 of C-Jun-amino-terminal kinase-interacting protein 4 OS=Mus musculus OX=10090 GN=Spag9;sp|Q58A65-3|JIP4_MOUSE Isoform 3 of C-Jun-amino-terminal kinase-interacting protein 4 OS=Mus musculus OX=10090 GN=Spag9;sp|Q58A65-4|JIP4
-3.18943	NaN	T	___1	Q64701;Q64701-2	369;369	Retinoblastoma-like protein 1	Rbl1	NLQQHFEKKRSFAPSTPLTGRRYLQEKEAVT	sp|Q64701|RBL1_MOUSE Retinoblastoma-like protein 1 OS=Mus musculus OX=10090 GN=Rbl1 PE=1 SV=3;sp|Q64701-2|RBL1_MOUSE Isoform Short of Retinoblastoma-like protein 1 OS=Mus musculus OX=10090 GN=Rbl1
-5.84605	NaN	T	___1	Q6ZPE2;Q6ZPE2-2	1137;1137	Myotubularin-related protein 5	Sbf1	VERACCRDYQRLGLGTLSSSLSRAKSEPFRI	sp|Q6ZPE2|MTMR5_MOUSE Myotubularin-related protein 5 OS=Mus musculus OX=10090 GN=Sbf1 PE=1 SV=2;sp|Q6ZPE2-2|MTMR5_MOUSE Isoform 2 of Myotubularin-related protein 5 OS=Mus musculus OX=10090 GN=Sbf1
-4.12787	NaN	T	___1	Q80WC1-2;Q80WC1-3;Q80WC1;Q80WC1-4	229;229;229;229	Ubinuclein-2	Ubn2	ASLTTKYGGFYINTGTLQFRQASDTEEDDFT	sp|Q80WC1-2|UBN2_MOUSE Isoform 2 of Ubinuclein-2 OS=Mus musculus OX=10090 GN=Ubn2;sp|Q80WC1-3|UBN2_MOUSE Isoform 3 of Ubinuclein-2 OS=Mus musculus OX=10090 GN=Ubn2;sp|Q80WC1|UBN2_MOUSE Ubinuclein-2 OS=Mus musculus OX=10090 GN=Ubn2 PE=1 SV=2;sp|Q80WC1-4|UBN
-2.17669	NaN	T	___1	Q80Y19	322	Rho GTPase-activating protein 11A	Arhgap11a	QQDRTAQASASPLILTPSVKRKLPGESSHAF	sp|Q80Y19|RHGBA_MOUSE Rho GTPase-activating protein 11A OS=Mus musculus OX=10090 GN=Arhgap11a PE=1 SV=2
-1.65403	NaN	T	___1	Q8BG87-2;Q8BG87-4;Q8BG87	689;805;824	Methylcytosine dioxygenase TET3	Tet3	SPLKYLDTPTKSLLDTPAKKAQSEFPTCDCV	sp|Q8BG87-2|TET3_MOUSE Isoform 2 of Methylcytosine dioxygenase TET3 OS=Mus musculus OX=10090 GN=Tet3;sp|Q8BG87-4|TET3_MOUSE Isoform 1 of Methylcytosine dioxygenase TET3 OS=Mus musculus OX=10090 GN=Tet3;sp|Q8BG87|TET3_MOUSE Methylcytosine dioxygenase TET3 O
-5.49799	NaN	T	___1	Q8BGS7-2;Q8BGS7	40;40	Choline/ethanolaminephosphotransferase 1	Cept1	MSTTGCVLNKLFQLPTPPLSRHQLKRLEEHR	sp|Q8BGS7-2|CEPT1_MOUSE Isoform 2 of Choline/ethanolaminephosphotransferase 1 OS=Mus musculus OX=10090 GN=Cept1;sp|Q8BGS7|CEPT1_MOUSE Choline/ethanolaminephosphotransferase 1 OS=Mus musculus OX=10090 GN=Cept1 PE=1 SV=1
-3.35899	NaN	T	___1	Q8BHE0	295	Proline-rich protein 11	Prr11	PNSRVSATRIKNVLITPGKSQIDLRKLLRKV	sp|Q8BHE0|PRR11_MOUSE Proline-rich protein 11 OS=Mus musculus OX=10090 GN=Prr11 PE=2 SV=1
NaN	-2.39214	T	___1	Q8BP78	27	Protein FRA10AC1 homolog	Fra10ac1	SDDEQGGGSSKKRKKTVEDELLLTKPFQKER	sp|Q8BP78|F10C1_MOUSE Protein FRA10AC1 homolog OS=Mus musculus OX=10090 GN=Fra10ac1 PE=1 SV=3
0.344543	NaN	T	___1	Q8BVY0	429	Ribosomal L1 domain-containing protein 1	Rsl1d1	KDVQEFRKPEASSFSTPRKSGKKASNTPRDK	sp|Q8BVY0|RL1D1_MOUSE Ribosomal L1 domain-containing protein 1 OS=Mus musculus OX=10090 GN=Rsl1d1 PE=1 SV=1
-2.91731	NaN	T	___1	Q8C0P0	508	Serine/threonine-protein kinase greatwall	Mastl	YANKENIVTYLTDRQTPEKLHIPTIAKNLMS	sp|Q8C0P0|GWL_MOUSE Serine/threonine-protein kinase greatwall OS=Mus musculus OX=10090 GN=Mastl PE=2 SV=2
-5.10042	NaN	T	___1	Q8C3Q9	140	Caspase-9;Caspase-9 subunit p35;Caspase-9 subunit p10	Casp9	RVVKLDPSQPAVGNLTPVVLGPEELWPARLK	sp|Q8C3Q9|CASP9_MOUSE Caspase-9 OS=Mus musculus OX=10090 GN=Casp9 PE=1 SV=1
-1.9969	NaN	T	___1	Q8CJF7	1954	Protein ELYS	Ahctf1	DSSQLPLQTGLDVPATPRKRGRPRKVVPLEA	sp|Q8CJF7|ELYS_MOUSE Protein ELYS OS=Mus musculus OX=10090 GN=Ahctf1 PE=1 SV=1
-4.06603	NaN	T	___1	Q8R4R6	48	Nucleoporin NUP53	Nup35	QFLPGFLMGDLPAPVTPQPRSISGPSVGVME	sp|Q8R4R6|NUP35_MOUSE Nucleoporin NUP35 OS=Mus musculus OX=10090 GN=Nup35 PE=1 SV=2
NaN	-2.71876	T	___1	Q91VY6	51	Cytohesin-interacting protein	Cytip	MEDNRRIQVLADTVATLPRGRKQLALARSSS	sp|Q91VY6|CYTIP_MOUSE Cytohesin-interacting protein OS=Mus musculus OX=10090 GN=Cytip PE=1 SV=1
-5.43263	NaN	T	___1	Q9CZM2	197	60S ribosomal protein L15	Rpl15	HTIGGSRRAAWRRRNTLQLHRYR________	sp|Q9CZM2|RL15_MOUSE 60S ribosomal protein L15 OS=Mus musculus OX=10090 GN=Rpl15 PE=1 SV=4
-2.51419	NaN	T	___1	Q9WUF3	1320	CASP8-associated protein 2	Casp8ap2	LLDTSGTEKAEWELKTPEKQLLESLKCESAP	sp|Q9WUF3|C8AP2_MOUSE CASP8-associated protein 2 OS=Mus musculus OX=10090 GN=Casp8ap2 PE=1 SV=2
-4.31595	NaN	Y	___1	P14869	24	60S acidic ribosomal protein P0	Rplp0	WKSNYFLKIIQLLDDYPKCFIVGADNVGSKQ	sp|P14869|RLA0_MOUSE 60S acidic ribosomal protein P0 OS=Mus musculus OX=10090 GN=Rplp0 PE=1 SV=3
-3.87301	NaN	Y	___1	P18052-2;P18052	790;825	Receptor-type tyrosine-protein phosphatase alpha	Ptpra	FCYKVVQEYIDAFSDYANFK___________	sp|P18052-2|PTPRA_MOUSE Isoform 2 of Receptor-type tyrosine-protein phosphatase alpha OS=Mus musculus OX=10090 GN=Ptpra;sp|P18052|PTPRA_MOUSE Receptor-type tyrosine-protein phosphatase alpha OS=Mus musculus OX=10090 GN=Ptpra PE=1 SV=3
-3.65891	NaN	S	___2	E9PVX6;E9PVX6-2	517;517		Mki67	HSPAVLKTIIKERPQSPGKQESPGITPPRTN	sp|E9PVX6|KI67_MOUSE Proliferation marker protein Ki-67 OS=Mus musculus OX=10090 GN=Mki67 PE=1 SV=1;sp|E9PVX6-2|KI67_MOUSE Isoform 2 of Proliferation marker protein Ki-67 OS=Mus musculus OX=10090 GN=Mki67
-3.65891	NaN	S	___2	E9PVX6;E9PVX6-2	523;523		Mki67	KTIIKERPQSPGKQESPGITPPRTNDQRRRS	sp|E9PVX6|KI67_MOUSE Proliferation marker protein Ki-67 OS=Mus musculus OX=10090 GN=Mki67 PE=1 SV=1;sp|E9PVX6-2|KI67_MOUSE Isoform 2 of Proliferation marker protein Ki-67 OS=Mus musculus OX=10090 GN=Mki67
NaN	-0.918307	S	___2	P14873	1395	Microtubule-associated protein 1B;MAP1B heavy chain;MAP1 light chain LC1	Map1b	PDSESPVEKVLSPLRSPPLLGSESPYEDFLS	sp|P14873|MAP1B_MOUSE Microtubule-associated protein 1B OS=Mus musculus OX=10090 GN=Map1b PE=1 SV=2
2.14448	NaN	S	___2	P23611	162	Interferon regulatory factor 8	Irf8	IKEPSVDEYMGMTKRSPSPPEACRSQILPDW	sp|P23611|IRF8_MOUSE Interferon regulatory factor 8 OS=Mus musculus OX=10090 GN=Irf8 PE=1 SV=1
2.14448	NaN	S	___2	P23611	164	Interferon regulatory factor 8	Irf8	EPSVDEYMGMTKRSPSPPEACRSQILPDWWV	sp|P23611|IRF8_MOUSE Interferon regulatory factor 8 OS=Mus musculus OX=10090 GN=Irf8 PE=1 SV=1
-2.40159	NaN	S	___2	Q52KI8;Q52KI8-2	781;758	Serine/arginine repetitive matrix protein 1	Srrm1	SKSPKADSLSRAASPSPQSVRRVSSSRSVSG	sp|Q52KI8|SRRM1_MOUSE Serine/arginine repetitive matrix protein 1 OS=Mus musculus OX=10090 GN=Srrm1 PE=1 SV=2;sp|Q52KI8-2|SRRM1_MOUSE Isoform 2 of Serine/arginine repetitive matrix protein 1 OS=Mus musculus OX=10090 GN=Srrm1
-1.22971	NaN	S	___2	Q52KI8;Q52KI8-2	635;635	Serine/arginine repetitive matrix protein 1	Srrm1	QRRYSPSPPPKRRTASPPPPPKRRASPSPPP	sp|Q52KI8|SRRM1_MOUSE Serine/arginine repetitive matrix protein 1 OS=Mus musculus OX=10090 GN=Srrm1 PE=1 SV=2;sp|Q52KI8-2|SRRM1_MOUSE Isoform 2 of Serine/arginine repetitive matrix protein 1 OS=Mus musculus OX=10090 GN=Srrm1
-2.5425	NaN	S	___2	Q62504-3;Q62504;Q62504-2	1283;1283;1260	Msx2-interacting protein	Spen	EDSERTSCSPSVRHGSFHDDDDPRGSPRLVS	sp|Q62504-3|MINT_MOUSE Isoform 3 of Msx2-interacting protein OS=Mus musculus OX=10090 GN=Spen;sp|Q62504|MINT_MOUSE Msx2-interacting protein OS=Mus musculus OX=10090 GN=Spen PE=1 SV=2;sp|Q62504-2|MINT_MOUSE Isoform 2 of Msx2-interacting protein OS=Mus muscu
-2.5425	NaN	S	___2	Q62504-3;Q62504;Q62504-2	1293;1293;1270	Msx2-interacting protein	Spen	SVRHGSFHDDDDPRGSPRLVSVKGSPKGDEK	sp|Q62504-3|MINT_MOUSE Isoform 3 of Msx2-interacting protein OS=Mus musculus OX=10090 GN=Spen;sp|Q62504|MINT_MOUSE Msx2-interacting protein OS=Mus musculus OX=10090 GN=Spen PE=1 SV=2;sp|Q62504-2|MINT_MOUSE Isoform 2 of Msx2-interacting protein OS=Mus muscu
-3.20872	NaN	S	___2	Q8BIZ6	48	Smad nuclear-interacting protein 1	Snip1	SPEPVAHRRPDAPAASLSPPAAEPGHSGHRG	sp|Q8BIZ6|SNIP1_MOUSE Smad nuclear-interacting protein 1 OS=Mus musculus OX=10090 GN=Snip1 PE=1 SV=1
-3.20872	NaN	S	___2	Q8BIZ6	50	Smad nuclear-interacting protein 1	Snip1	EPVAHRRPDAPAASLSPPAAEPGHSGHRGSR	sp|Q8BIZ6|SNIP1_MOUSE Smad nuclear-interacting protein 1 OS=Mus musculus OX=10090 GN=Snip1 PE=1 SV=1
-2.77366	NaN	S	___2	Q9DBR1-2;Q9DBR1	499;499	5'-3' exoribonuclease 2	Xrn2	GSPSPLGGIKRKAEDSDSEPEPEDNVRLWEA	sp|Q9DBR1-2|XRN2_MOUSE Isoform 2 of 5'-3' exoribonuclease 2 OS=Mus musculus OX=10090 GN=Xrn2;sp|Q9DBR1|XRN2_MOUSE 5'-3' exoribonuclease 2 OS=Mus musculus OX=10090 GN=Xrn2 PE=1 SV=1
-2.77366	NaN	S	___2	Q9DBR1-2;Q9DBR1	501;501	5'-3' exoribonuclease 2	Xrn2	PSPLGGIKRKAEDSDSEPEPEDNVRLWEAGW	sp|Q9DBR1-2|XRN2_MOUSE Isoform 2 of 5'-3' exoribonuclease 2 OS=Mus musculus OX=10090 GN=Xrn2;sp|Q9DBR1|XRN2_MOUSE 5'-3' exoribonuclease 2 OS=Mus musculus OX=10090 GN=Xrn2 PE=1 SV=1
-0.537929	NaN	T	___2	E9Q7G0	1982		Numa1	QQRKRVSSETHQGPGTPESKKATSCFPRPMT	sp|E9Q7G0|NUMA1_MOUSE Nuclear mitotic apparatus protein 1 OS=Mus musculus OX=10090 GN=Numa1 PE=1 SV=1
-1.22971	NaN	T	___2	Q52KI8;Q52KI8-2	633;633	Serine/arginine repetitive matrix protein 1	Srrm1	PIQRRYSPSPPPKRRTASPPPPPKRRASPSP	sp|Q52KI8|SRRM1_MOUSE Serine/arginine repetitive matrix protein 1 OS=Mus musculus OX=10090 GN=Srrm1 PE=1 SV=2;sp|Q52KI8-2|SRRM1_MOUSE Isoform 2 of Serine/arginine repetitive matrix protein 1 OS=Mus musculus OX=10090 GN=Srrm1
-5.46721	0.143416	S	___1	O55103	913	Periaxin	Prx	GPGRATKLKVSKFTISLPKARAGTEAEAKGA	sp|O55103|PRAX_MOUSE Periaxin OS=Mus musculus OX=10090 GN=Prx PE=1 SV=1
-3.045	2.28244	S	___1	P27573	228	Myelin protein P0	Mpz	GRQTPVLYAMLDHSRSTKAASEKKSKGLGES	sp|P27573|MYP0_MOUSE Myelin protein P0 OS=Mus musculus OX=10090 GN=Mpz PE=1 SV=1
-5.05889	0.192872	S	___1	O55103	131	Periaxin	Prx	EMKGPRAKVAKLNIQSLAPVKKKKMVTGALG	sp|O55103|PRAX_MOUSE Periaxin OS=Mus musculus OX=10090 GN=Prx PE=1 SV=1
1.22461	6.42721	S	___1	Q8K2P7	375	Sodium-coupled neutral amino acid transporter 1	Slc38a1	VAVILTVPVLFFTVRSSLFELAKKTKFHLCR	sp|Q8K2P7|S38A1_MOUSE Sodium-coupled neutral amino acid transporter 1 OS=Mus musculus OX=10090 GN=Slc38a1 PE=1 SV=1
-5.48331	-0.501636	S	___1	O88935;O88935-1;O88935-3	62;62;62	Synapsin-1	Syn1	ATASAERASTAAPVASPAAPSPGSSGGGGFF	sp|O88935|SYN1_MOUSE Synapsin-1 OS=Mus musculus OX=10090 GN=Syn1 PE=1 SV=2;sp|O88935-1|SYN1_MOUSE Isoform Ib of Synapsin-1 OS=Mus musculus OX=10090 GN=Syn1;sp|O88935-3|SYN1_MOUSE Isoform 3 of Synapsin-1 OS=Mus musculus OX=10090 GN=Syn1
-3.77016	1.12585	S	___1	Q6PE13	806	Proline-rich transmembrane protein 3	Prrt3	SELDLRPPSPINLSRSIDAALFREHLVRESV	sp|Q6PE13|PRRT3_MOUSE Proline-rich transmembrane protein 3 OS=Mus musculus OX=10090 GN=Prrt3 PE=1 SV=1
-2.74984	1.76813	S	___1	O55103	1060	Periaxin	Prx	VELVTPGAQETEKVTSGVKPSGLQVSTTGQV	sp|O55103|PRAX_MOUSE Periaxin OS=Mus musculus OX=10090 GN=Prx PE=1 SV=1
-0.339332	4.16162	S	___1	O55103	750	Periaxin	Prx	QRKSAGAEQAKGTEFSFKLPKMTMPKLGKVG	sp|O55103|PRAX_MOUSE Periaxin OS=Mus musculus OX=10090 GN=Prx PE=1 SV=1
-0.467247	4.00533	S	___1	O55103	1011	Periaxin	Prx	WGWDGKVKMPKLKMPSFGLSRGKEAETQDGR	sp|O55103|PRAX_MOUSE Periaxin OS=Mus musculus OX=10090 GN=Prx PE=1 SV=1
0.175358	4.62774	S	___1	Q9DCU2	9	Plasmolipin	Pllp	_______MAEFPSKVSTRTSSPAQGVGASVS	sp|Q9DCU2|PLLP_MOUSE Plasmolipin OS=Mus musculus OX=10090 GN=Pllp PE=1 SV=1
-4.10474	0.316812	S	___1	Q9JLB0-2;Q9JLB0	197;197	MAGUK p55 subfamily member 6	Mpp6	VGNNPKELQELLKNISGSVTLKILPSYRDTI	sp|Q9JLB0-2|MPP6_MOUSE Isoform Alpha of MAGUK p55 subfamily member 6 OS=Mus musculus OX=10090 GN=Mpp6;sp|Q9JLB0|MPP6_MOUSE MAGUK p55 subfamily member 6 OS=Mus musculus OX=10090 GN=Mpp6 PE=1 SV=1
-0.90557	3.43105	S	___1	P04104	24	Keratin, type II cytoskeletal 1	Krt1	SLCRGGGGSRNFSSGSAGLVSFQRRSTSSSM	sp|P04104|K2C1_MOUSE Keratin, type II cytoskeletal 1 OS=Mus musculus OX=10090 GN=Krt1 PE=1 SV=4
0.385262	4.71458	S	___1	P04370-4;P04370-5;P04370-9;P04370-10;P04370-7	156;130;145;152;119	Myelin basic protein	Mbp	GAEGQKPGFGYGGRASDYKSAHKGFKGAYDA	sp|P04370-4|MBP_MOUSE Isoform 4 of Myelin basic protein OS=Mus musculus OX=10090 GN=Mbp;sp|P04370-5|MBP_MOUSE Isoform 5 of Myelin basic protein OS=Mus musculus OX=10090 GN=Mbp;sp|P04370-9|MBP_MOUSE Isoform 9 of Myelin basic protein OS=Mus musculus OX=10090
-2.76279	1.30729	Y	___1	P27573	145	Myelin protein P0	Mpz	KNPPDIVGKTSQVTLYVFEKVPTRYGVVLGA	sp|P27573|MYP0_MOUSE Myelin protein P0 OS=Mus musculus OX=10090 GN=Mpz PE=1 SV=1
-1.62366	2.41973	S	___1	Q8C8R3-5;Q8C8R3;Q8C8R3-4;Q8C8R3-2	3308;3362;3362;3390	Ankyrin-2	Ank2	ASSLDAKTKCPVKARSYIETETESRERAEGF	sp|Q8C8R3-5|ANK2_MOUSE Isoform 5 of Ankyrin-2 OS=Mus musculus OX=10090 GN=Ank2;sp|Q8C8R3|ANK2_MOUSE Ankyrin-2 OS=Mus musculus OX=10090 GN=Ank2 PE=1 SV=2;sp|Q8C8R3-4|ANK2_MOUSE Isoform 4 of Ankyrin-2 OS=Mus musculus OX=10090 GN=Ank2;sp|Q8C8R3-2|ANK2_MOUSE I
-3.65663	0.293659	S	___2	O88935;O88935-3	664;636	Synapsin-1	Syn1	ITAAAGGPPHPQLNKSQSLTNAFNLPEPAPP	sp|O88935|SYN1_MOUSE Synapsin-1 OS=Mus musculus OX=10090 GN=Syn1 PE=1 SV=2;sp|O88935-3|SYN1_MOUSE Isoform 3 of Synapsin-1 OS=Mus musculus OX=10090 GN=Syn1
0.363021	4.29131	S	___1	O70318	395	Band 4.1-like protein 2	Epb41l2	PAQADSQFLENAKRLSMYGVDLHHAKDSEGV	sp|O70318|E41L2_MOUSE Band 4.1-like protein 2 OS=Mus musculus OX=10090 GN=Epb41l2 PE=1 SV=2
0.38444	4.27314	S	___1	O55103	848	Periaxin	Prx	PRVAVGVGEVGFRVPSVEIVTPQLPTVEVEK	sp|O55103|PRAX_MOUSE Periaxin OS=Mus musculus OX=10090 GN=Prx PE=1 SV=1
-3.79636	0.0544024	T	___1	P16054	710	Protein kinase C epsilon type	Prkce	VNNFDQDFTREEPILTLVDEAIIKQINQEEF	sp|P16054|KPCE_MOUSE Protein kinase C epsilon type OS=Mus musculus OX=10090 GN=Prkce PE=1 SV=1
0.801063	4.63851	S	___1	O55103	771	Periaxin	Prx	MTMPKLGKVGKPGEASIEVPDKLMTLPCLQP	sp|O55103|PRAX_MOUSE Periaxin OS=Mus musculus OX=10090 GN=Prx PE=1 SV=1
3.26177	7.05817	S	___1	P04370;P04370-2;P04370-6;P04370-11;P04370-13;P04370-8;P04370-14;P04370-4;P04370-5;P04370-9;P04370-10;P04370-7	151;151;18;18;18;18;18;18;18;18;18;18	Myelin basic protein	Mbp	SQKRPSQRSKYLATASTMDHARHGFLPRHRD	sp|P04370|MBP_MOUSE Myelin basic protein OS=Mus musculus OX=10090 GN=Mbp PE=1 SV=2;sp|P04370-2|MBP_MOUSE Isoform 2 of Myelin basic protein OS=Mus musculus OX=10090 GN=Mbp;sp|P04370-6|MBP_MOUSE Isoform 6 of Myelin basic protein OS=Mus musculus OX=10090 GN=M
0.890212	4.68438	T	___1	Q62165	788	Dystroglycan;Alpha-dystroglycan;Beta-dystroglycan	Dag1	YRKKRKGKLTLEDQATFIKKGVPIIFADELD	sp|Q62165|DAG1_MOUSE Dystroglycan OS=Mus musculus OX=10090 GN=Dag1 PE=1 SV=4
-0.262996	3.50179	S	___1	Q80YN3	347	Breast carcinoma-amplified sequence 1 homolog	Bcas1	AKSKKKRLDSPRLGLSFRKLFRHKDTENSPT	sp|Q80YN3|BCAS1_MOUSE Breast carcinoma-amplified sequence 1 homolog OS=Mus musculus OX=10090 GN=Bcas1 PE=1 SV=3
-1.28271	2.46291	S	___1	P27573	78	Myelin protein P0	Mpz	SFTWRYQPEGGRDAISIFHYAKGQPYIDEVG	sp|P27573|MYP0_MOUSE Myelin protein P0 OS=Mus musculus OX=10090 GN=Mpz PE=1 SV=1
-5.88105	-2.16659	S	___1	Q8BPN8;Q8BPN8-2;Q8BPN8-3	451;451;451	DmX-like protein 2	Dmxl2	DERERGLRMKLDHELSLDRESEAGTGSSEHE	sp|Q8BPN8|DMXL2_MOUSE DmX-like protein 2 OS=Mus musculus OX=10090 GN=Dmxl2 PE=1 SV=3;sp|Q8BPN8-2|DMXL2_MOUSE Isoform 2 of DmX-like protein 2 OS=Mus musculus OX=10090 GN=Dmxl2;sp|Q8BPN8-3|DMXL2_MOUSE Isoform 3 of DmX-like protein 2 OS=Mus musculus OX=10090
-4.13462	-0.464314	S	___1	Q5SP85-3;Q5SP85-2;Q5SP85	314;342;342	Coiled-coil domain-containing protein 85A	Ccdc85a	SGGSPEHLQKHALGGSLEHLPRARGTSPEHL	sp|Q5SP85-3|CC85A_MOUSE Isoform 3 of Coiled-coil domain-containing protein 85A OS=Mus musculus OX=10090 GN=Ccdc85a;sp|Q5SP85-2|CC85A_MOUSE Isoform 2 of Coiled-coil domain-containing protein 85A OS=Mus musculus OX=10090 GN=Ccdc85a;sp|Q5SP85|CC85A_MOUSE Coil
-3.21953	0.436325	S	___1	Q01097	1303	Glutamate receptor ionotropic, NMDA 2B	Grin2b	SKAQKKNRNKLRRQHSYDTFVDLQKEEAALA	sp|Q01097|NMDE2_MOUSE Glutamate receptor ionotropic, NMDA 2B OS=Mus musculus OX=10090 GN=Grin2b PE=1 SV=3
-4.35546	-0.706588	S	___1	Q3UIL6-3;Q3UIL6-4;Q3UIL6-5;Q3UIL6;Q3UIL6-6;Q3UIL6-2	448;317;491;553;507;553	Pleckstrin homology domain-containing family A member 7	Plekha7	IGAGSPEFTEQGRSRSLLEVPRSISVPPSPS	sp|Q3UIL6-3|PKHA7_MOUSE Isoform 3 of Pleckstrin homology domain-containing family A member 7 OS=Mus musculus OX=10090 GN=Plekha7;sp|Q3UIL6-4|PKHA7_MOUSE Isoform 4 of Pleckstrin homology domain-containing family A member 7 OS=Mus musculus OX=10090 GN=Plekha
-1.55993	2.0495	S	___2	Q64332;Q64332-2	426;426	Synapsin-2	Syn2	VISKMNQLLSRTPALSPQRPLTTQQPQSGTL	sp|Q64332|SYN2_MOUSE Synapsin-2 OS=Mus musculus OX=10090 GN=Syn2 PE=1 SV=2;sp|Q64332-2|SYN2_MOUSE Isoform IIb of Synapsin-2 OS=Mus musculus OX=10090 GN=Syn2
-1.55993	2.0495	T	___2	Q64332;Q64332-2	422;422	Synapsin-2	Syn2	ITDLVISKMNQLLSRTPALSPQRPLTTQQPQ	sp|Q64332|SYN2_MOUSE Synapsin-2 OS=Mus musculus OX=10090 GN=Syn2 PE=1 SV=2;sp|Q64332-2|SYN2_MOUSE Isoform IIb of Synapsin-2 OS=Mus musculus OX=10090 GN=Syn2
-2.36353	1.19801	T	___1	O55103	1059	Periaxin	Prx	AVELVTPGAQETEKVTSGVKPSGLQVSTTGQ	sp|O55103|PRAX_MOUSE Periaxin OS=Mus musculus OX=10090 GN=Prx PE=1 SV=1
-1.79059	1.74701	S	___1	P23927	76	Alpha-crystallin B chain	Cryab	IDTGLSEMRLEKDRFSVNLDVKHFSPEELKV	sp|P23927|CRYAB_MOUSE Alpha-crystallin B chain OS=Mus musculus OX=10090 GN=Cryab PE=1 SV=2
-0.344872	3.19204	S	___1	P14602-3;P14602-2;P14602	52;74;86	Heat shock protein beta-1	Hspb1	TLAAPAFSRALNRQLSSGVSEIRQTADRWRV	sp|P14602-3|HSPB1_MOUSE Isoform C of Heat shock protein beta-1 OS=Mus musculus OX=10090 GN=Hspb1;sp|P14602-2|HSPB1_MOUSE Isoform B of Heat shock protein beta-1 OS=Mus musculus OX=10090 GN=Hspb1;sp|P14602|HSPB1_MOUSE Heat shock protein beta-1 OS=Mus musculu
-4.34951	-0.839754	S	___1	Q3UH68;Q3UH68-2;Q3UH68-3	719;563;563	LIM and calponin homology domains-containing protein 1	Limch1	GKVELVLSQKVAKPKSPEPEATLTFPFLDKM	sp|Q3UH68|LIMC1_MOUSE LIM and calponin homology domains-containing protein 1 OS=Mus musculus OX=10090 GN=Limch1 PE=1 SV=2;sp|Q3UH68-2|LIMC1_MOUSE Isoform 2 of LIM and calponin homology domains-containing protein 1 OS=Mus musculus OX=10090 GN=Limch1;sp|Q3UH
-3.07712	0.423281	S	___1	Q91XM9-8;Q91XM9;Q91XM9-2;Q91XM9-7	45;45;52;187	Disks large homolog 2	Dlg2	PRLTHEVRGPELVHVSEKNLSQIENVHGYVL	sp|Q91XM9-8|DLG2_MOUSE Isoform 8 of Disks large homolog 2 OS=Mus musculus OX=10090 GN=Dlg2;sp|Q91XM9|DLG2_MOUSE Disks large homolog 2 OS=Mus musculus OX=10090 GN=Dlg2 PE=1 SV=2;sp|Q91XM9-2|DLG2_MOUSE Isoform 2 of Disks large homolog 2 OS=Mus musculus OX=10
0.248427	3.72659	S	___1	Q921C1	250	Gap junction gamma-3 protein	Gjc3	KHKLSFLKKLPTSESSVRSKDTTDELSVVEA	sp|Q921C1|CXG3_MOUSE Gap junction gamma-3 protein OS=Mus musculus OX=10090 GN=Gjc3 PE=1 SV=2
-1.97184	1.49993	S	___1	O88935;O88935-3	664;636	Synapsin-1	Syn1	ITAAAGGPPHPQLNKSQSLTNAFNLPEPAPP	sp|O88935|SYN1_MOUSE Synapsin-1 OS=Mus musculus OX=10090 GN=Syn1 PE=1 SV=2;sp|O88935-3|SYN1_MOUSE Isoform 3 of Synapsin-1 OS=Mus musculus OX=10090 GN=Syn1
1.64302	5.10271	S	___1	Q921C1	261	Gap junction gamma-3 protein	Gjc3	TSESSVRSKDTTDELSVVEAKEPF_______	sp|Q921C1|CXG3_MOUSE Gap junction gamma-3 protein OS=Mus musculus OX=10090 GN=Gjc3 PE=1 SV=2
-5.55142	-2.09884	S	___1	P0C1Q2	441	Dual 3',5'-cyclic-AMP and -GMP phosphodiesterase 11A	Pde11a	LLLEDIESPVVKFTKSFELMSPKCSADAENS	sp|P0C1Q2|PDE11_MOUSE Dual 3',5'-cyclic-AMP and -GMP phosphodiesterase 11A OS=Mus musculus OX=10090 GN=Pde11a PE=1 SV=1
0.520854	3.96624	S	___1	P13595;P13595-2	774;774	Neural cell adhesion molecule 1	Ncam1	GKDMEEGKAAFSKDESKEPIVEVRTEEERTP	sp|P13595|NCAM1_MOUSE Neural cell adhesion molecule 1 OS=Mus musculus OX=10090 GN=Ncam1 PE=1 SV=3;sp|P13595-2|NCAM1_MOUSE Isoform 2 of Neural cell adhesion molecule 1 OS=Mus musculus OX=10090 GN=Ncam1
-3.72601	-0.300087	T	___1	P98203-4;P98203-5;P98203-2;P98203	573;579;637;643	Armadillo repeat protein deleted in velo-cardio-facial syndrome homolog	Arvcf	KAKGKKDAEMDRNFDTLDLPKRTEAAKGFEL	sp|P98203-4|ARVC_MOUSE Isoform 4 of Armadillo repeat protein deleted in velo-cardio-facial syndrome homolog OS=Mus musculus OX=10090 GN=Arvcf;sp|P98203-5|ARVC_MOUSE Isoform 5 of Armadillo repeat protein deleted in velo-cardio-facial syndrome homolog OS=Mus
-3.69514	-0.271595	S	___1	Q8R1G6	210	PDZ and LIM domain protein 2	Pdlim2	VLLHSPGRPSSPRFSSLDLEEDSEVFKMLQE	sp|Q8R1G6|PDLI2_MOUSE PDZ and LIM domain protein 2 OS=Mus musculus OX=10090 GN=Pdlim2 PE=1 SV=1
-0.710948	2.70449	S	___1	Q64332;Q64332-2	426;426	Synapsin-2	Syn2	VISKMNQLLSRTPALSPQRPLTTQQPQSGTL	sp|Q64332|SYN2_MOUSE Synapsin-2 OS=Mus musculus OX=10090 GN=Syn2 PE=1 SV=2;sp|Q64332-2|SYN2_MOUSE Isoform IIb of Synapsin-2 OS=Mus musculus OX=10090 GN=Syn2
-0.519941	2.89061	S	___1	Q8CHT1-2;Q8CHT1	516;606	Ephexin-1	Ngef	RWMTSLAPNRRTKFVSFTSRLLDCPQVQCVH	sp|Q8CHT1-2|NGEF_MOUSE Isoform 2 of Ephexin-1 OS=Mus musculus OX=10090 GN=Ngef;sp|Q8CHT1|NGEF_MOUSE Ephexin-1 OS=Mus musculus OX=10090 GN=Ngef PE=1 SV=1
-4.01554	-0.609163	S	___1	P23927	85	Alpha-crystallin B chain	Cryab	LEKDRFSVNLDVKHFSPEELKVKVLGDVIEV	sp|P23927|CRYAB_MOUSE Alpha-crystallin B chain OS=Mus musculus OX=10090 GN=Cryab PE=1 SV=2
-2.93209	0.46918	S	___1	Q8C996	11	Transmembrane protein 163	Tmem163	_____MEPALGSERRSPPGPGVPRPPPRGHA	sp|Q8C996|TM163_MOUSE Transmembrane protein 163 OS=Mus musculus OX=10090 GN=Tmem163 PE=1 SV=1
-1.46177	1.91009	S	___1	O70318	536	Band 4.1-like protein 2	Epb41l2	ASTLIDRPAPQFERASSKRVSRSLDGAPIGV	sp|O70318|E41L2_MOUSE Band 4.1-like protein 2 OS=Mus musculus OX=10090 GN=Epb41l2 PE=1 SV=2
-0.355524	3.01495	S	___1	Q8VDN2	47	Sodium/potassium-transporting ATPase subunit alpha-1	Atp1a1	MDELKKEVSMDDHKLSLDELHRKYGTDLSRG	sp|Q8VDN2|AT1A1_MOUSE Sodium/potassium-transporting ATPase subunit alpha-1 OS=Mus musculus OX=10090 GN=Atp1a1 PE=1 SV=1
-2.22046	1.14061	S	___1	O55103;O55103-2	56;56	Periaxin	Prx	GIFVRELREDSPAAKSLSLQEGDQLLSARVF	sp|O55103|PRAX_MOUSE Periaxin OS=Mus musculus OX=10090 GN=Prx PE=1 SV=1;sp|O55103-2|PRAX_MOUSE Isoform 2 of Periaxin OS=Mus musculus OX=10090 GN=Prx
-1.03677	2.3221	S	___1	O55103	252	Periaxin	Prx	VGPRLPSAEVGVPQVSVPKGTPSTEAASGFA	sp|O55103|PRAX_MOUSE Periaxin OS=Mus musculus OX=10090 GN=Prx PE=1 SV=1
-3.5417	-0.201887	S	___1	Q8VD37;Q8VD37-8;Q8VD37-6	300;300;328	SH3-containing GRB2-like protein 3-interacting protein 1	Sgip1	LPSISDLDSIFGPVLSPKSVAVNTEEKWVHF	sp|Q8VD37|SGIP1_MOUSE SH3-containing GRB2-like protein 3-interacting protein 1 OS=Mus musculus OX=10090 GN=Sgip1 PE=1 SV=1;sp|Q8VD37-8|SGIP1_MOUSE Isoform 7 of SH3-containing GRB2-like protein 3-interacting protein 1 OS=Mus musculus OX=10090 GN=Sgip1;sp|Q8
-1.93937	1.38732	S	___1	Q8BGD4	24	Solute carrier organic anion transporter family member 4C1	Slco4c1	NPAFVPSSPGTPRRASASPSQVEVSAVASRN	sp|Q8BGD4|SO4C1_MOUSE Solute carrier organic anion transporter family member 4C1 OS=Mus musculus OX=10090 GN=Slco4c1 PE=1 SV=1
-2.57128	0.747581	S	___1	Q8C8R3-5;Q8C8R3;Q8C8R3-4;Q8C8R3-2	1668;1722;1722;1750	Ankyrin-2	Ank2	DRGLVPEPLPTAKATSPLIEETPIGSIKDKV	sp|Q8C8R3-5|ANK2_MOUSE Isoform 5 of Ankyrin-2 OS=Mus musculus OX=10090 GN=Ank2;sp|Q8C8R3|ANK2_MOUSE Ankyrin-2 OS=Mus musculus OX=10090 GN=Ank2 PE=1 SV=2;sp|Q8C8R3-4|ANK2_MOUSE Isoform 4 of Ankyrin-2 OS=Mus musculus OX=10090 GN=Ank2;sp|Q8C8R3-2|ANK2_MOUSE I
-0.0966282	3.22189	S	___1	Q921C1	249	Gap junction gamma-3 protein	Gjc3	YKHKLSFLKKLPTSESSVRSKDTTDELSVVE	sp|Q921C1|CXG3_MOUSE Gap junction gamma-3 protein OS=Mus musculus OX=10090 GN=Gjc3 PE=1 SV=2
0.613162	3.93158	S	___1	P04370;P04370-2;P04370-6;P04370-11;P04370-13;P04370-8;P04370-14;P04370-4;P04370-5;P04370-9;P04370-10;P04370-7	172;172;39;39;39;39;39;39;39;39;39;39	Myelin basic protein	Mbp	RHGFLPRHRDTGILDSIGRFFSGDRGAPKRG	sp|P04370|MBP_MOUSE Myelin basic protein OS=Mus musculus OX=10090 GN=Mbp PE=1 SV=2;sp|P04370-2|MBP_MOUSE Isoform 2 of Myelin basic protein OS=Mus musculus OX=10090 GN=Mbp;sp|P04370-6|MBP_MOUSE Isoform 6 of Myelin basic protein OS=Mus musculus OX=10090 GN=M
-0.480621	2.83025	S	___1	P14873	1395	Microtubule-associated protein 1B;MAP1B heavy chain;MAP1 light chain LC1	Map1b	PDSESPVEKVLSPLRSPPLLGSESPYEDFLS	sp|P14873|MAP1B_MOUSE Microtubule-associated protein 1B OS=Mus musculus OX=10090 GN=Map1b PE=1 SV=2
-3.17995	0.13023	S	___1	Q9QYX7-2;Q9QYX7	844;844	Protein piccolo	Pclo	QSQQPPKPPEQSRRFSLNLGGIADAPKSQPT	sp|Q9QYX7-2|PCLO_MOUSE Isoform 2 of Protein piccolo OS=Mus musculus OX=10090 GN=Pclo;sp|Q9QYX7|PCLO_MOUSE Protein piccolo OS=Mus musculus OX=10090 GN=Pclo PE=1 SV=4
-0.784974	2.52077	S	___1	Q8C8R3-2	30	Ankyrin-2	Ank2	TPQNPPRIRQSDSNASFLRAARAGNLDKVVE	sp|Q8C8R3-2|ANK2_MOUSE Isoform 2 of Ankyrin-2 OS=Mus musculus OX=10090 GN=Ank2
0.808699	4.09865	S	___1	O55103	1369	Periaxin	Prx	GSRDREEGGFRVRLPSVGFSETAVPGSTRIE	sp|O55103|PRAX_MOUSE Periaxin OS=Mus musculus OX=10090 GN=Prx PE=1 SV=1
-4.05873	-0.775889	T	___1	Q80TJ1-4;Q80TJ1;Q80TJ1-2;Q8BYR5-6;Q8BYR5-5;Q8BYR5-4;Q8BYR5-3;Q8BYR5;Q8BYR5-2	465;465;465;437;437;437;408;437;437	Calcium-dependent secretion activator 1;Calcium-dependent secretion activator 2	Cadps;Cadps2	THALPAVKVKLFTESTGVLALEDKELGRVIL	sp|Q80TJ1-4|CAPS1_MOUSE Isoform 4 of Calcium-dependent secretion activator 1 OS=Mus musculus OX=10090 GN=Cadps;sp|Q80TJ1|CAPS1_MOUSE Calcium-dependent secretion activator 1 OS=Mus musculus OX=10090 GN=Cadps PE=1 SV=3;sp|Q80TJ1-2|CAPS1_MOUSE Isoform 2 of Ca
-0.557405	2.7227	S	___1	P14873	1438	Microtubule-associated protein 1B;MAP1B heavy chain;MAP1 light chain LC1	Map1b	PFEGKNGKQGFPDRESPVSDLTSTGLYQDKQ	sp|P14873|MAP1B_MOUSE Microtubule-associated protein 1B OS=Mus musculus OX=10090 GN=Map1b PE=1 SV=2
-5.16524	-1.88679	T	___1	P63213	52	Guanine nucleotide-binding protein G(I)/G(S)/G(O) subunit gamma-2	Gng2	LMAYCEAHAKEDPLLTPVPASENPFREKKFF	sp|P63213|GBG2_MOUSE Guanine nucleotide-binding protein G(I)/G(S)/G(O) subunit gamma-2 OS=Mus musculus OX=10090 GN=Gng2 PE=1 SV=2
-3.54481	-0.274524	S	___1	Q8C8R3-5;Q8C8R3;Q8C8R3-4;Q8C8R3-2	3182;3236;3236;3264	Ankyrin-2	Ank2	GQDDESPESSPEEQKSVIEIPTAPVDNVPSA	sp|Q8C8R3-5|ANK2_MOUSE Isoform 5 of Ankyrin-2 OS=Mus musculus OX=10090 GN=Ank2;sp|Q8C8R3|ANK2_MOUSE Ankyrin-2 OS=Mus musculus OX=10090 GN=Ank2 PE=1 SV=2;sp|Q8C8R3-4|ANK2_MOUSE Isoform 4 of Ankyrin-2 OS=Mus musculus OX=10090 GN=Ank2;sp|Q8C8R3-2|ANK2_MOUSE I
-2.85852	0.405681	S	___1	Q9QYX7-2;Q9QYX7	3582;3582	Protein piccolo	Pclo	EPAFVPYEKPLPDDISPQKVLHPDMAKVPPA	sp|Q9QYX7-2|PCLO_MOUSE Isoform 2 of Protein piccolo OS=Mus musculus OX=10090 GN=Pclo;sp|Q9QYX7|PCLO_MOUSE Protein piccolo OS=Mus musculus OX=10090 GN=Pclo PE=1 SV=4
-0.970187	2.26355	T	___1	Q9WV92-6;Q9WV92-4;Q9WV92-5;Q9WV92-3;Q9WV92;Q9WV92-2;Q9WV92-7;Q9WV92-8	518;518;518;518;518;518;500;500	Band 4.1-like protein 3;Band 4.1-like protein 3, N-terminally processed	Epb41l3	ERVEEEDRRKKAEEATPVTALRHEGKTDSER	sp|Q9WV92-6|E41L3_MOUSE Isoform 6 of Band 4.1-like protein 3 OS=Mus musculus OX=10090 GN=Epb41l3;sp|Q9WV92-4|E41L3_MOUSE Isoform 4 of Band 4.1-like protein 3 OS=Mus musculus OX=10090 GN=Epb41l3;sp|Q9WV92-5|E41L3_MOUSE Isoform 5 of Band 4.1-like protein 3 O
-1.71338	1.51365	S	___1	Q9QYB5-2;Q9QYB5	423;423	Gamma-adducin	Add3	ATVTAFSFEDDSAPLSPLKFMAQRQQREKTR	sp|Q9QYB5-2|ADDG_MOUSE Isoform 1 of Gamma-adducin OS=Mus musculus OX=10090 GN=Add3;sp|Q9QYB5|ADDG_MOUSE Gamma-adducin OS=Mus musculus OX=10090 GN=Add3 PE=1 SV=2
-0.138311	3.08242	S	___1	O55103	1028	Periaxin	Prx	GLSRGKEAETQDGRVSPGEKLEAIAGQLKIP	sp|O55103|PRAX_MOUSE Periaxin OS=Mus musculus OX=10090 GN=Prx PE=1 SV=1
-1.36065	1.85863	S	___1	Q761V0-2;Q761V0	50;58	Sodium- and chloride-dependent glycine transporter 2	Slc6a5	APAATVQPPRVPRSASTGAQTFQSADARACE	sp|Q761V0-2|SC6A5_MOUSE Isoform b of Sodium- and chloride-dependent glycine transporter 2 OS=Mus musculus OX=10090 GN=Slc6a5;sp|Q761V0|SC6A5_MOUSE Sodium- and chloride-dependent glycine transporter 2 OS=Mus musculus OX=10090 GN=Slc6a5 PE=1 SV=1
-2.85286	0.359774	S	___1	P14873	1183	Microtubule-associated protein 1B;MAP1B heavy chain;MAP1 light chain LC1	Map1b	SQEYSKPAVASFNGLSEGSKTDATDGKDYNA	sp|P14873|MAP1B_MOUSE Microtubule-associated protein 1B OS=Mus musculus OX=10090 GN=Map1b PE=1 SV=2
1.14933	4.3535	S	___1	O88935;O88935-1;O88935-3	553;553;553	Synapsin-1	Syn1	GGPGAPPAARPPASPSPQRQAGAPQATRQAS	sp|O88935|SYN1_MOUSE Synapsin-1 OS=Mus musculus OX=10090 GN=Syn1 PE=1 SV=2;sp|O88935-1|SYN1_MOUSE Isoform Ib of Synapsin-1 OS=Mus musculus OX=10090 GN=Syn1;sp|O88935-3|SYN1_MOUSE Isoform 3 of Synapsin-1 OS=Mus musculus OX=10090 GN=Syn1
-4.57971	-1.37804	S	___1	Q9QYX7-2;Q9QYX7	131;131	Protein piccolo	Pclo	FRSEQKLPGRSPSTISLKESKSRTDFKEEYK	sp|Q9QYX7-2|PCLO_MOUSE Isoform 2 of Protein piccolo OS=Mus musculus OX=10090 GN=Pclo;sp|Q9QYX7|PCLO_MOUSE Protein piccolo OS=Mus musculus OX=10090 GN=Pclo PE=1 SV=4
-3.04665	0.152596	S	___1	Q99NE5-7;Q99NE5-6;Q99NE5-5;Q99NE5-4;Q99NE5-3;Q99NE5;Q99NE5-2	346;346;346;346;346;346;346	Regulating synaptic membrane exocytosis protein 1	Rims1	ERKERRETRRLEKGRSQDYPDRLEKREDGRV	sp|Q99NE5-7|RIMS1_MOUSE Isoform 7 of Regulating synaptic membrane exocytosis protein 1 OS=Mus musculus OX=10090 GN=Rims1;sp|Q99NE5-6|RIMS1_MOUSE Isoform 6 of Regulating synaptic membrane exocytosis protein 1 OS=Mus musculus OX=10090 GN=Rims1;sp|Q99NE5-5|RI
-3.5973	-0.421022	S	___1	P60469-2;P60469	75;75	Liprin-alpha-3	Ppfia3	LRELGHEKDSLQRQLSIALPQEFAALTKELN	sp|P60469-2|LIPA3_MOUSE Isoform 2 of Liprin-alpha-3 OS=Mus musculus OX=10090 GN=Ppfia3;sp|P60469|LIPA3_MOUSE Liprin-alpha-3 OS=Mus musculus OX=10090 GN=Ppfia3 PE=1 SV=2
-1.45137	1.70475	S	___1	Q8C419	904	Probable G-protein coupled receptor 158	Gpr158	KKPGHPRTSMLQKSLSVIASAKEKTLGLAGK	sp|Q8C419|GP158_MOUSE Probable G-protein coupled receptor 158 OS=Mus musculus OX=10090 GN=Gpr158 PE=1 SV=2
-4.71117	-1.56938	S	___1	Q80TE4-2;Q80TE4	1245;1245	Signal-induced proliferation-associated 1-like protein 2	Sipa1l2	LSSNTSSNSDDKHFGSGDLMDPELLGLTYIK	sp|Q80TE4-2|SI1L2_MOUSE Isoform 2 of Signal-induced proliferation-associated 1-like protein 2 OS=Mus musculus OX=10090 GN=Sipa1l2;sp|Q80TE4|SI1L2_MOUSE Signal-induced proliferation-associated 1-like protein 2 OS=Mus musculus OX=10090 GN=Sipa1l2 PE=1 SV=3
1.23318	4.37163	S	___1	O55103	1315	Periaxin	Prx	RRGRVRVRLPRVGLASPSKVSKGQEGDATSK	sp|O55103|PRAX_MOUSE Periaxin OS=Mus musculus OX=10090 GN=Prx PE=1 SV=1
-0.328317	2.80371	S	___1	Q8VDN2	484	Sodium/potassium-transporting ATPase subunit alpha-1	Atp1a1	EMREKYSKIVEIPFNSTNKYQLSIHKNPNAS	sp|Q8VDN2|AT1A1_MOUSE Sodium/potassium-transporting ATPase subunit alpha-1 OS=Mus musculus OX=10090 GN=Atp1a1 PE=1 SV=1
-4.14318	-1.02709	S	___1	Q3UIL6-3;Q3UIL6-4;Q3UIL6-5;Q3UIL6;Q3UIL6-6;Q3UIL6-2	799;668;842;904;858;904	Pleckstrin homology domain-containing family A member 7	Plekha7	RPHPPQLRKVMSPLQSPTKAKPQAEDEAPPR	sp|Q3UIL6-3|PKHA7_MOUSE Isoform 3 of Pleckstrin homology domain-containing family A member 7 OS=Mus musculus OX=10090 GN=Plekha7;sp|Q3UIL6-4|PKHA7_MOUSE Isoform 4 of Pleckstrin homology domain-containing family A member 7 OS=Mus musculus OX=10090 GN=Plekha
-2.48832	0.626569	S	___1	Q05BC3-3	185	Echinoderm microtubule-associated protein-like 1	Eml1	SESKPKEPAFSPALQSPKPQGKRRVTHCKEE	sp|Q05BC3-3|EMAL1_MOUSE Isoform 3 of Echinoderm microtubule-associated protein-like 1 OS=Mus musculus OX=10090 GN=Eml1
-3.11754	-0.00507259	S	___1	Q9ES97-2;Q9ES97	211;230	Reticulon-3	Rtn3	SLSPSELPVASVEKDSPESPFEVIIDKATFD	sp|Q9ES97-2|RTN3_MOUSE Isoform 2 of Reticulon-3 OS=Mus musculus OX=10090 GN=Rtn3;sp|Q9ES97|RTN3_MOUSE Reticulon-3 OS=Mus musculus OX=10090 GN=Rtn3 PE=1 SV=2
1.90478	5.00285	T	___1	P04370;P04370-2;P04370-6;P04370-11;P04370-13;P04370-8;P04370-14;P04370-4;P04370-5;P04370-9;P04370-10;P04370-7	152;152;19;19;19;19;19;19;19;19;19;19	Myelin basic protein	Mbp	QKRPSQRSKYLATASTMDHARHGFLPRHRDT	sp|P04370|MBP_MOUSE Myelin basic protein OS=Mus musculus OX=10090 GN=Mbp PE=1 SV=2;sp|P04370-2|MBP_MOUSE Isoform 2 of Myelin basic protein OS=Mus musculus OX=10090 GN=Mbp;sp|P04370-6|MBP_MOUSE Isoform 6 of Myelin basic protein OS=Mus musculus OX=10090 GN=M
-5.20852	-2.11457	S	___1	P30275;Q6P8J7	319;319	Creatine kinase U-type, mitochondrial;Creatine kinase S-type, mitochondrial	Ckmt1;Ckmt2	EFMWNERLGYILTCPSNLGTGLRAGVHIKLP	sp|P30275|KCRU_MOUSE Creatine kinase U-type, mitochondrial OS=Mus musculus OX=10090 GN=Ckmt1 PE=1 SV=1;sp|Q6P8J7|KCRS_MOUSE Creatine kinase S-type, mitochondrial OS=Mus musculus OX=10090 GN=Ckmt2 PE=1 SV=1
-1.33602	1.75601	S	___1	O88343-2;O88343	213;257	Electrogenic sodium bicarbonate cotransporter 1	Slc4a4	DNGSPAMTHRNLTSSSLNDISDKPEKDQLKN	sp|O88343-2|S4A4_MOUSE Isoform 2 of Electrogenic sodium bicarbonate cotransporter 1 OS=Mus musculus OX=10090 GN=Slc4a4;sp|O88343|S4A4_MOUSE Electrogenic sodium bicarbonate cotransporter 1 OS=Mus musculus OX=10090 GN=Slc4a4 PE=1 SV=2
-2.47198	0.617852	S	___1	P28230	258	Gap junction beta-1 protein	Gjb1	YKQNEINKLLSEQDGSLKDILRRSPGTGAGL	sp|P28230|CXB1_MOUSE Gap junction beta-1 protein OS=Mus musculus OX=10090 GN=Gjb1 PE=1 SV=3
-2.13986	0.946881	T	___1	P48962;Q3V132;P51881	84;97;84	ADP/ATP translocase 1;ADP/ATP translocase 4;ADP/ATP translocase 4, N-terminally processed;ADP/ATP translocase 2;ADP/ATP translocase 2, N-terminally processed	Slc25a4;Slc25a31;Slc25a5	SFWRGNLANVIRYFPTQALNFAFKDKYKQIF	sp|P48962|ADT1_MOUSE ADP/ATP translocase 1 OS=Mus musculus OX=10090 GN=Slc25a4 PE=1 SV=4;sp|Q3V132|ADT4_MOUSE ADP/ATP translocase 4 OS=Mus musculus OX=10090 GN=Slc25a31 PE=1 SV=1;sp|P51881|ADT2_MOUSE ADP/ATP translocase 2 OS=Mus musculus OX=10090 GN=Slc25a
-5.10468	-2.02612	S	___1	Q00609-2;Q00609	196;290	T-lymphocyte activation antigen CD80	Cd80	RSCFRRNEASRETNNSLTFGPEEALAEQTVF	sp|Q00609-2|CD80_MOUSE Isoform 2 of T-lymphocyte activation antigen CD80 OS=Mus musculus OX=10090 GN=Cd80;sp|Q00609|CD80_MOUSE T-lymphocyte activation antigen CD80 OS=Mus musculus OX=10090 GN=Cd80 PE=1 SV=1
3.44319	6.51198	T	___1	P27573	216	Myelin protein P0	Mpz	RFHKSSKDSSKRGRQTPVLYAMLDHSRSTKA	sp|P27573|MYP0_MOUSE Myelin protein P0 OS=Mus musculus OX=10090 GN=Mpz PE=1 SV=1
-0.059947	3.00706	S	___1	Q66L44	290	Protein Dos	Dos	SGTVLQFFTRLRRHASLDGASPYFKVKKWKL	sp|Q66L44|CBARP_MOUSE Voltage-dependent calcium channel beta subunit-associated regulatory protein OS=Mus musculus OX=10090 GN=Cbarp PE=1 SV=4
-4.63914	-1.57504	S	___1	P16546-2;P16546	2064;2084	Spectrin alpha chain, non-erythrocytic 1	Sptan1	LANSATRKKKLLEAQSHFRKVEDLFLTFAKK	sp|P16546-2|SPTN1_MOUSE Isoform 2 of Spectrin alpha chain, non-erythrocytic 1 OS=Mus musculus OX=10090 GN=Sptan1;sp|P16546|SPTN1_MOUSE Spectrin alpha chain, non-erythrocytic 1 OS=Mus musculus OX=10090 GN=Sptan1 PE=1 SV=4
1.13138	4.19289	S	___1	Q61548-3;Q61548-2;Q61548	325;325;325	Clathrin coat assembly protein AP180	Snap91	TVTSPNSTPAKTIDTSPPVDIFATASAAAPV	sp|Q61548-3|AP180_MOUSE Isoform 3 of Clathrin coat assembly protein AP180 OS=Mus musculus OX=10090 GN=Snap91;sp|Q61548-2|AP180_MOUSE Isoform Short of Clathrin coat assembly protein AP180 OS=Mus musculus OX=10090 GN=Snap91;sp|Q61548|AP180_MOUSE Clathrin coa
-4.15021	-1.10212	S	___1	Q5EBG6	16	Heat shock protein beta-6	Hspb6	MEIPVPVQPSWLRRASAPLPGFSAPGRLFDQ	sp|Q5EBG6|HSPB6_MOUSE Heat shock protein beta-6 OS=Mus musculus OX=10090 GN=Hspb6 PE=1 SV=1
-0.894782	2.15189	S	___1	Q9JM63	345	ATP-sensitive inward rectifier potassium channel 10	Kcnj10	FDQVVKVASPSGLRDSTVRYGDPEKLKLEES	sp|Q9JM63|KCJ10_MOUSE ATP-sensitive inward rectifier potassium channel 10 OS=Mus musculus OX=10090 GN=Kcnj10 PE=1 SV=1
-1.47667	1.56997	S	___1	Q8BMK4	367	Cytoskeleton-associated protein 4	Ckap4	RLEEELQQLKVGAHGSEEGAVFKDSKALEEL	sp|Q8BMK4|CKAP4_MOUSE Cytoskeleton-associated protein 4 OS=Mus musculus OX=10090 GN=Ckap4 PE=1 SV=2
-3.06385	-0.0232983	S	___1	Q6NWW9	208	Fibronectin type III domain-containing protein 3B	Fndc3b	KKLKDRQIDRQNRLNSPPSTIYKNSCATVYN	sp|Q6NWW9|FND3B_MOUSE Fibronectin type III domain-containing protein 3B OS=Mus musculus OX=10090 GN=Fndc3b PE=1 SV=1
-0.442074	2.59414	S	___1	P70377-2	9			_______MALLRKSYSEPQLKGIVTKLYSRQ	sp|P70377-2|FGF13_MOUSE Isoform 2 of Fibroblast growth factor 13 OS=Mus musculus OX=10090 GN=Fgf13
0.927371	3.93747	S	___1	O55103	1331	Periaxin	Prx	PSKVSKGQEGDATSKSPVGEKSPKFRFPRVS	sp|O55103|PRAX_MOUSE Periaxin OS=Mus musculus OX=10090 GN=Prx PE=1 SV=1
-2.78133	0.223814	T	___1	O55103	1375	Periaxin	Prx	EGGFRVRLPSVGFSETAVPGSTRIEGTQAAA	sp|O55103|PRAX_MOUSE Periaxin OS=Mus musculus OX=10090 GN=Prx PE=1 SV=1
-0.650635	2.34979	S	___1	O08599-2;O08599	516;516	Syntaxin-binding protein 1	Stxbp1	YISTRSSASFSTTAVSARYGHWHKNKAPGEY	sp|O08599-2|STXB1_MOUSE Isoform 2 of Syntaxin-binding protein 1 OS=Mus musculus OX=10090 GN=Stxbp1;sp|O08599|STXB1_MOUSE Syntaxin-binding protein 1 OS=Mus musculus OX=10090 GN=Stxbp1 PE=1 SV=2
0.554652	3.55203	S	___1	P70362	299	Ubiquitin fusion degradation protein 1 homolog	Ufd1l	DEAGGRFIAFSGEGQSLRKKGRKP_______	sp|P70362|UFD1_MOUSE Ubiquitin recognition factor in ER-associated degradation protein 1 OS=Mus musculus OX=10090 GN=Ufd1 PE=1 SV=2
-2.74881	0.237865	S	___1	P47791	15	Glutathione reductase, mitochondrial	Gsr	_MALLPRALGVGAAPSLRRAARALTCAMASP	sp|P47791|GSHR_MOUSE Glutathione reductase, mitochondrial OS=Mus musculus OX=10090 GN=Gsr PE=1 SV=3
0.150431	3.12312	S	___1	Q8VD37;Q8VD37-8;Q8VD37-6	371;371;399	SH3-containing GRB2-like protein 3-interacting protein 1	Sgip1	GSAGPPGPPGPRHVPSPLNLEEVQKKVAEQT	sp|Q8VD37|SGIP1_MOUSE SH3-containing GRB2-like protein 3-interacting protein 1 OS=Mus musculus OX=10090 GN=Sgip1 PE=1 SV=1;sp|Q8VD37-8|SGIP1_MOUSE Isoform 7 of SH3-containing GRB2-like protein 3-interacting protein 1 OS=Mus musculus OX=10090 GN=Sgip1;sp|Q8
0.465407	3.43665	S	___1	Q6PIE5	464	Sodium/potassium-transporting ATPase subunit alpha-2	Atp1a2	ASESALLKCIELSCGSVRKMRDRNPKVAEIP	sp|Q6PIE5|AT1A2_MOUSE Sodium/potassium-transporting ATPase subunit alpha-2 OS=Mus musculus OX=10090 GN=Atp1a2 PE=1 SV=1
-0.925847	2.04384	T	___1	Q60598	401	Src substrate cortactin	Cttn	EARRKLEEQARAKKQTPPASPSPQPIEDRPP	sp|Q60598|SRC8_MOUSE Src substrate cortactin OS=Mus musculus OX=10090 GN=Cttn PE=1 SV=2
-3.19658	-0.231408	S	___1	Q9QZQ1	391	Afadin	Mllt4	GSALPPEKLPYLVELSPGRRNHFAYYSYHTY	sp|Q9QZQ1|AFAD_MOUSE Afadin OS=Mus musculus OX=10090 GN=Afdn PE=1 SV=3
-1.99189	0.97309	S	___1	Q50H33	413	BTB/POZ domain-containing protein KCTD8	Kctd8	KAPVQWMPPPDKRRNSELFQSLISKSRETNL	sp|Q50H33|KCTD8_MOUSE BTB/POZ domain-containing protein KCTD8 OS=Mus musculus OX=10090 GN=Kctd8 PE=1 SV=1
-1.37442	1.5871	S	___1	Q8VBY2	52	Calcium/calmodulin-dependent protein kinase kinase 1	Camkk1	PARNGVDPPPRARAASVIPGSASRPTPVRPS	sp|Q8VBY2|KKCC1_MOUSE Calcium/calmodulin-dependent protein kinase kinase 1 OS=Mus musculus OX=10090 GN=Camkk1 PE=1 SV=1
-0.591055	2.35259	T	___2	P04370;P04370-6;P04370-11;P04370-13;P04370-8;P04370-14;P04370-4;P04370-5;P04370-9;P04370-10;P04370-7	226;119;119;119;93;93;119;93;119;93;93	Myelin basic protein	Mbp	TQDENPVVHFFKNIVTPRTPPPSQGKGGRDS;TQDENPVVHFFKNIVTPRTPPPSQGKGRGLS	sp|P04370|MBP_MOUSE Myelin basic protein OS=Mus musculus OX=10090 GN=Mbp PE=1 SV=2;sp|P04370-6|MBP_MOUSE Isoform 6 of Myelin basic protein OS=Mus musculus OX=10090 GN=Mbp;sp|P04370-11|MBP_MOUSE Isoform 11 of Myelin basic protein OS=Mus musculus OX=10090 GN
-2.16825	0.774448	S	___1	Q8VD37;Q8VD37-8;Q8VD37-6;Q8VD37-4;Q8VD37-3	149;149;177;148;148	SH3-containing GRB2-like protein 3-interacting protein 1	Sgip1	ATVDELKASIGNIALSPSPVRKSPRRSPGAI	sp|Q8VD37|SGIP1_MOUSE SH3-containing GRB2-like protein 3-interacting protein 1 OS=Mus musculus OX=10090 GN=Sgip1 PE=1 SV=1;sp|Q8VD37-8|SGIP1_MOUSE Isoform 7 of SH3-containing GRB2-like protein 3-interacting protein 1 OS=Mus musculus OX=10090 GN=Sgip1;sp|Q8
-2.41167	0.524596	S	___1	O70318	379	Band 4.1-like protein 2	Epb41l2	LEEKVSELHKTHRGLSPAQADSQFLENAKRL	sp|O70318|E41L2_MOUSE Band 4.1-like protein 2 OS=Mus musculus OX=10090 GN=Epb41l2 PE=1 SV=2
-0.476092	2.45307	S	___1	Q8VD37;Q8VD37-8;Q8VD37-6;Q8VD37-4;Q8VD37-3;Q8VD37-2	169;169;197;168;168;137	SH3-containing GRB2-like protein 3-interacting protein 1	Sgip1	RKSPRRSPGAIKRNLSSEEVARPRRSTPTPE	sp|Q8VD37|SGIP1_MOUSE SH3-containing GRB2-like protein 3-interacting protein 1 OS=Mus musculus OX=10090 GN=Sgip1 PE=1 SV=1;sp|Q8VD37-8|SGIP1_MOUSE Isoform 7 of SH3-containing GRB2-like protein 3-interacting protein 1 OS=Mus musculus OX=10090 GN=Sgip1;sp|Q8
-1.14613	1.77751	S	___1	Q61410	431	cGMP-dependent protein kinase 2	Prkg2	HAKRSMSSWKLSKALSLEMIQLKEKVARFSS	sp|Q61410|KGP2_MOUSE cGMP-dependent protein kinase 2 OS=Mus musculus OX=10090 GN=Prkg2 PE=1 SV=1
-2.42585	0.482159	S	___1	P39053-4	857	Dynamin-1	Dnm1	GVPSRSGQASPSRPESPRPPFDL________	sp|P39053-4|DYN1_MOUSE Isoform 4 of Dynamin-1 OS=Mus musculus OX=10090 GN=Dnm1
-2.59018	0.304914	S	___1	Q91YD4	587	Transient receptor potential cation channel subfamily M member 2	Trpm2	QLLYPRPRYTDRPRLSMTVPHIKLNVQGVSL	sp|Q91YD4|TRPM2_MOUSE Transient receptor potential cation channel subfamily M member 2 OS=Mus musculus OX=10090 GN=Trpm2 PE=1 SV=2
-0.550292	2.34196	S	___1	P56388-2;P56388	48;48	Cocaine- and amphetamine-regulated transcript protein;CART(1-52);CART(55-102);CART(62-102)	Cartpt	LQPRALDIYSAVDDASHEKELIEALQEVLKK	sp|P56388-2|CART_MOUSE Isoform Short of Cocaine- and amphetamine-regulated transcript protein OS=Mus musculus OX=10090 GN=Cartpt;sp|P56388|CART_MOUSE Cocaine- and amphetamine-regulated transcript protein OS=Mus musculus OX=10090 GN=Cartpt PE=1 SV=2
-1.0594	1.82958	S	___1	Q8K0T0	352	Reticulon-1	Rtn1	GTEPSAAESQGKGSVSEDELIAAIKEAKGLS	sp|Q8K0T0|RTN1_MOUSE Reticulon-1 OS=Mus musculus OX=10090 GN=Rtn1 PE=1 SV=1
-2.1697	0.718523	S	___1	O35927-2;O35927	412;412	Catenin delta-2	Ctnnd2	SSQHGHLAPELRALQSPEHHIDPIYEDRVYQ	sp|O35927-2|CTND2_MOUSE Isoform 2 of Catenin delta-2 OS=Mus musculus OX=10090 GN=Ctnnd2;sp|O35927|CTND2_MOUSE Catenin delta-2 OS=Mus musculus OX=10090 GN=Ctnnd2 PE=1 SV=1
0.0233097	2.90363	S	___1	Q8BJ42-2;Q8BJ42	998;1012	Disks large-associated protein 2	Dlgap2	PKKPPKGKFPITREKSLDLPDRQRQEARRRL	sp|Q8BJ42-2|DLGP2_MOUSE Isoform 2 of Disks large-associated protein 2 OS=Mus musculus OX=10090 GN=Dlgap2;sp|Q8BJ42|DLGP2_MOUSE Disks large-associated protein 2 OS=Mus musculus OX=10090 GN=Dlgap2 PE=1 SV=2
-5.25989	-2.38184	S	___1	O88327	373	Alpha-catulin	Ctnnal1	QLLSVWMQTQSRKTKSAAEELELTVLKISHS	sp|O88327|CTNL1_MOUSE Alpha-catulin OS=Mus musculus OX=10090 GN=Ctnnal1 PE=1 SV=1
-1.80589	1.07168	S	___1	Q5DU31-2;Q5DU31	311;307	Interactor protein for cytohesin exchange factors 1	Ipcef1	SLEQASLSPLGDRRPSTKKELRKSFVKRCKN	sp|Q5DU31-2|ICEF1_MOUSE Isoform 2 of Interactor protein for cytohesin exchange factors 1 OS=Mus musculus OX=10090 GN=Ipcef1;sp|Q5DU31|ICEF1_MOUSE Interactor protein for cytohesin exchange factors 1 OS=Mus musculus OX=10090 GN=Ipcef1 PE=1 SV=2
-2.11541	0.757729	S	___1	P10637-2;P10637;P10637-4;P10637-6;P10637-3;P10637-5	203;506;145;123;145;145	Microtubule-associated protein tau	Mapt	SPGSPGTPGSRSRTPSLPTPPTREPKKVAVV	sp|P10637-2|TAU_MOUSE Isoform Tau-A of Microtubule-associated protein tau OS=Mus musculus OX=10090 GN=Mapt;sp|P10637|TAU_MOUSE Microtubule-associated protein tau OS=Mus musculus OX=10090 GN=Mapt PE=1 SV=3;sp|P10637-4|TAU_MOUSE Isoform Tau-C of Microtubule-
-1.21408	1.6567	S	___1	P22005	252	Proenkephalin-A;Synenkephalin;Met-enkephalin;PENK(114-133);PENK(143-184);Met-enkephalin-Arg-Ser-Leu;Leu-enkephalin;PENK(238-259);Met-enkephalin-Arg-Phe	Penk	RFAESLPSDEEGENYSKEVPEIEKRYGGFMR	sp|P22005|PENK_MOUSE Proenkephalin-A OS=Mus musculus OX=10090 GN=Penk PE=1 SV=2
-3.53646	-0.675011	S	___1	Q7TSJ2	832	Microtubule-associated protein 6	Map6	AKDQGPMLPEPPKNQSPVVLGPIKNQDPIIP	sp|Q7TSJ2|MAP6_MOUSE Microtubule-associated protein 6 OS=Mus musculus OX=10090 GN=Map6 PE=1 SV=2
1.60053	4.46136	S	___1	O55103	1317	Periaxin	Prx	GRVRVRLPRVGLASPSKVSKGQEGDATSKSP	sp|O55103|PRAX_MOUSE Periaxin OS=Mus musculus OX=10090 GN=Prx PE=1 SV=1
-2.38179	0.474422	S	___1	Q69ZK9	714	Neuroligin-2	Nlgn2	YYKRDRRQELRCRRLSPPGGSGSGVPGGGPL	sp|Q69ZK9|NLGN2_MOUSE Neuroligin-2 OS=Mus musculus OX=10090 GN=Nlgn2 PE=1 SV=2
-2.84755	0.00613308	T	___1	Q8CJ61	192	CKLF-like MARVEL transmembrane domain-containing protein 4	Cmtm4	VSVRQQSTNDYIRARTESRDVDSRPEIQRLD	sp|Q8CJ61|CKLF4_MOUSE CKLF-like MARVEL transmembrane domain-containing protein 4 OS=Mus musculus OX=10090 GN=Cmtm4 PE=1 SV=1
-1.04833	1.8034	S	___1	Q6PIC6;Q6PIE5;Q9WV27;Q9Z1W8	474;482;495;495	Sodium/potassium-transporting ATPase subunit alpha-3;Sodium/potassium-transporting ATPase subunit alpha-2;Sodium/potassium-transporting ATPase subunit alpha-4;Potassium-transporting ATPase alpha chain 2	Atp1a3;Atp1a2;Atp1a4;Atp12a	KMRDRNPKVAEIPFNSTNKYQLSIHEREDSP;LMRERNKKVAEIPFNSTNKYQLSIHETEDPN	sp|Q6PIC6|AT1A3_MOUSE Sodium/potassium-transporting ATPase subunit alpha-3 OS=Mus musculus OX=10090 GN=Atp1a3 PE=1 SV=1;sp|Q6PIE5|AT1A2_MOUSE Sodium/potassium-transporting ATPase subunit alpha-2 OS=Mus musculus OX=10090 GN=Atp1a2 PE=1 SV=1;sp|Q9WV27|AT1A4_
4.35408	7.20311	S	___1	P27573	195	Myelin protein P0	Mpz	RYCWLRRQAALQRRLSAMEKGRFHKSSKDSS	sp|P27573|MYP0_MOUSE Myelin protein P0 OS=Mus musculus OX=10090 GN=Mpz PE=1 SV=1
-2.55506	0.292953	S	___1	P14873	1186	Microtubule-associated protein 1B;MAP1B heavy chain;MAP1 light chain LC1	Map1b	YSKPAVASFNGLSEGSKTDATDGKDYNASAS	sp|P14873|MAP1B_MOUSE Microtubule-associated protein 1B OS=Mus musculus OX=10090 GN=Map1b PE=1 SV=2
-0.808763	2.03774	S	___1	Q9WV92-6;Q9WV92-4;Q9WV92-5;Q9WV92-3;Q9WV92;Q9WV92-2;Q9WV92-7;Q9WV92-8	486;486;486;486;486;486;468;468	Band 4.1-like protein 3;Band 4.1-like protein 3, N-terminally processed	Epb41l3	AAEVGTGQYATTKGISQTNLITTVTPEKKAE;DGEVGTGQYATTKGISQTNLITTVTPEKKAE	sp|Q9WV92-6|E41L3_MOUSE Isoform 6 of Band 4.1-like protein 3 OS=Mus musculus OX=10090 GN=Epb41l3;sp|Q9WV92-4|E41L3_MOUSE Isoform 4 of Band 4.1-like protein 3 OS=Mus musculus OX=10090 GN=Epb41l3;sp|Q9WV92-5|E41L3_MOUSE Isoform 5 of Band 4.1-like protein 3 O
1.63238	4.47406	S	___1	P68404-2	660	Protein kinase C beta type	Prkcb	QEVIRNIDQSEFEGFSFVNSEFLKPEVKS__	sp|P68404-2|KPCB_MOUSE Isoform Beta-II of Protein kinase C beta type OS=Mus musculus OX=10090 GN=Prkcb
-1.73993	1.09853	S	___1	O70622-2;O70622	195;462	Reticulon-2	Rtn2	IRAKIPGTGTLAPTASVSGSKAKAE______	sp|O70622-2|RTN2_MOUSE Isoform 2 of Reticulon-2 OS=Mus musculus OX=10090 GN=Rtn2;sp|O70622|RTN2_MOUSE Reticulon-2 OS=Mus musculus OX=10090 GN=Rtn2 PE=1 SV=1
-0.833577	2.0048	S	___1	Q6P9K8-2;Q6P9K8-3;Q6P9K8	918;989;989	Caskin-1	Caskin1	AEDGRLGVRAQRRRASDLAGSVDTGSAGSVK	sp|Q6P9K8-2|CSKI1_MOUSE Isoform 2 of Caskin-1 OS=Mus musculus OX=10090 GN=Caskin1;sp|Q6P9K8-3|CSKI1_MOUSE Isoform 3 of Caskin-1 OS=Mus musculus OX=10090 GN=Caskin1;sp|Q6P9K8|CSKI1_MOUSE Caskin-1 OS=Mus musculus OX=10090 GN=Caskin1 PE=1 SV=2
-0.407027	2.42844	S	___1	P35803-3;P35803-8;P35803	259;278;318	Neuronal membrane glycoprotein M6-b	Gpm6b	QDIKAKEEQELQDIQSRSKEQLNSYT_____	sp|P35803-3|GPM6B_MOUSE Isoform 3 of Neuronal membrane glycoprotein M6-b OS=Mus musculus OX=10090 GN=Gpm6b;sp|P35803-8|GPM6B_MOUSE Isoform 8 of Neuronal membrane glycoprotein M6-b OS=Mus musculus OX=10090 GN=Gpm6b;sp|P35803|GPM6B_MOUSE Neuronal membrane gl
-1.78191	1.05242	S	___1	Q9R0N9;O35681	306;382	Synaptotagmin-9;Synaptotagmin-3	Syt9;Syt3	FPVHYNDLEARKLHFSVYDFDRFSRHDLIGQ	sp|Q9R0N9|SYT9_MOUSE Synaptotagmin-9 OS=Mus musculus OX=10090 GN=Syt9 PE=1 SV=2;sp|O35681|SYT3_MOUSE Synaptotagmin-3 OS=Mus musculus OX=10090 GN=Syt3 PE=1 SV=2
-3.90543	-1.08146	Y	___1	P27573	220	Myelin protein P0	Mpz	SSKDSSKRGRQTPVLYAMLDHSRSTKAASEK	sp|P27573|MYP0_MOUSE Myelin protein P0 OS=Mus musculus OX=10090 GN=Mpz PE=1 SV=1
-2.47889	0.343118	S	___1	Q80YA9-2;Q80YA9	857;906	Connector enhancer of kinase suppressor of ras 2	Cnksr2	NVGEKNENREEKLGDSLQDLYRALEEASLSP	sp|Q80YA9-2|CNKR2_MOUSE Isoform 2 of Connector enhancer of kinase suppressor of ras 2 OS=Mus musculus OX=10090 GN=Cnksr2;sp|Q80YA9|CNKR2_MOUSE Connector enhancer of kinase suppressor of ras 2 OS=Mus musculus OX=10090 GN=Cnksr2 PE=1 SV=1
-4.33214	-1.51332	S	___1	O55103	1070	Periaxin	Prx	TEKVTSGVKPSGLQVSTTGQVVAEGQESVQR	sp|O55103|PRAX_MOUSE Periaxin OS=Mus musculus OX=10090 GN=Prx PE=1 SV=1
-2.69222	0.118197	S	___1	Q91XM9-8;Q91XM9;Q91XM9-2;Q91XM9-7	65;65;72;207	Disks large homolog 2	Dlg2	SQIENVHGYVLQSHISPLKASPAPIIVNTDT	sp|Q91XM9-8|DLG2_MOUSE Isoform 8 of Disks large homolog 2 OS=Mus musculus OX=10090 GN=Dlg2;sp|Q91XM9|DLG2_MOUSE Disks large homolog 2 OS=Mus musculus OX=10090 GN=Dlg2 PE=1 SV=2;sp|Q91XM9-2|DLG2_MOUSE Isoform 2 of Disks large homolog 2 OS=Mus musculus OX=10
0.276296	3.08594	S	___1	D3YVE8	409	Solute carrier family 35 member G2	Slc35g2	YWRNVRREDYQEILDSPIK____________	sp|D3YVE8|S35G2_MOUSE Solute carrier family 35 member G2 OS=Mus musculus OX=10090 GN=Slc35g2 PE=1 SV=1
-0.816923	1.9906	S	___1	Q9WV92-6;Q9WV92-4;Q9WV92-5;Q9WV92-3;Q9WV92;Q9WV92-2;Q9WV92-7;Q9WV92-8	792;804;814;792;804;814;733;962	Band 4.1-like protein 3;Band 4.1-like protein 3, N-terminally processed	Epb41l3	ESSTVRVESTSVGSISPGGAKLEISTKEVPV	sp|Q9WV92-6|E41L3_MOUSE Isoform 6 of Band 4.1-like protein 3 OS=Mus musculus OX=10090 GN=Epb41l3;sp|Q9WV92-4|E41L3_MOUSE Isoform 4 of Band 4.1-like protein 3 OS=Mus musculus OX=10090 GN=Epb41l3;sp|Q9WV92-5|E41L3_MOUSE Isoform 5 of Band 4.1-like protein 3 O
0.827657	3.63303	S	___1	P14873	1307	Microtubule-associated protein 1B;MAP1B heavy chain;MAP1 light chain LC1	Map1b	VSPGVTQAVVEEHCASPEEKTLEVVSPSQSV	sp|P14873|MAP1B_MOUSE Microtubule-associated protein 1B OS=Mus musculus OX=10090 GN=Map1b PE=1 SV=2
0.734611	3.53928	S	___1	P31650	21	Sodium- and chloride-dependent GABA transporter 3	Slc6a11	ALPLGNGKAAEEARGSETLGGGGGGAAGTRE	sp|P31650|S6A11_MOUSE Sodium- and chloride-dependent GABA transporter 3 OS=Mus musculus OX=10090 GN=Slc6a11 PE=1 SV=2
-2.24773	0.555346	S	___1	P59644	279	Phosphatidylinositol 4,5-bisphosphate 5-phosphatase A	Inpp5j	ATSPPRAQAFSDPRLSPSFRARPEAPRHSPE	sp|P59644|PI5PA_MOUSE Phosphatidylinositol 4,5-bisphosphate 5-phosphatase A OS=Mus musculus OX=10090 GN=Inpp5j PE=1 SV=2
-1.1206	1.67836	S	___1	Q68FH0;Q68FH0-2	280;280	Plakophilin-4	Pkp4	LPAQRAASPYSQRPASPTAVRRVGSVTSRQT	sp|Q68FH0|PKP4_MOUSE Plakophilin-4 OS=Mus musculus OX=10090 GN=Pkp4 PE=1 SV=1;sp|Q68FH0-2|PKP4_MOUSE Isoform 2 of Plakophilin-4 OS=Mus musculus OX=10090 GN=Pkp4
-0.83908	1.95922	T	___1	P63318	655	Protein kinase C gamma type	Prkcg	GENFDKFFTRAAPALTPPDRLVLASIDQADF	sp|P63318|KPCG_MOUSE Protein kinase C gamma type OS=Mus musculus OX=10090 GN=Prkcg PE=1 SV=1
1.70965	4.50782	T	___2	P04370;P04370-6;P04370-11;P04370-13;P04370-8;P04370-14;P04370-4;P04370-5;P04370-9;P04370-10;P04370-7	229;122;122;122;96;96;122;96;122;96;96	Myelin basic protein	Mbp	ENPVVHFFKNIVTPRTPPPSQGKGGRDSRSG;ENPVVHFFKNIVTPRTPPPSQGKGRGLSLSR	sp|P04370|MBP_MOUSE Myelin basic protein OS=Mus musculus OX=10090 GN=Mbp PE=1 SV=2;sp|P04370-6|MBP_MOUSE Isoform 6 of Myelin basic protein OS=Mus musculus OX=10090 GN=Mbp;sp|P04370-11|MBP_MOUSE Isoform 11 of Myelin basic protein OS=Mus musculus OX=10090 GN
-0.134705	2.66177	S	___1	Q91V14-2;Q91V14	26;49	Solute carrier family 12 member 5	Slc12a5	GDGGANPGDGNPKESSPFINSTDTEKGREYD	sp|Q91V14-2|S12A5_MOUSE Isoform 2 of Solute carrier family 12 member 5 OS=Mus musculus OX=10090 GN=Slc12a5;sp|Q91V14|S12A5_MOUSE Solute carrier family 12 member 5 OS=Mus musculus OX=10090 GN=Slc12a5 PE=1 SV=2
-1.20883	1.58239	S	___1	Q9Z2D6;Q9Z2D6-2	274;291	Methyl-CpG-binding protein 2	Mecp2	ADPQAIPKKRGRKPGSVVAAAAAEAKKKAVK	sp|Q9Z2D6|MECP2_MOUSE Methyl-CpG-binding protein 2 OS=Mus musculus OX=10090 GN=Mecp2 PE=1 SV=1;sp|Q9Z2D6-2|MECP2_MOUSE Isoform B of Methyl-CpG-binding protein 2 OS=Mus musculus OX=10090 GN=Mecp2
1.07543	3.86562	S	___1	Q8K4L3-3;Q8K4L3	453;857	Supervillin	Svil	ASAVAPTYAGDLRKLSVDNNTSATDYKSPPA	sp|Q8K4L3-3|SVIL_MOUSE Isoform 2 of Supervillin OS=Mus musculus OX=10090 GN=Svil;sp|Q8K4L3|SVIL_MOUSE Supervillin OS=Mus musculus OX=10090 GN=Svil PE=1 SV=1
-3.84908	-1.06299	S	___1	P42227;P42227-3	727;726	Signal transducer and activator of transcription 3	Stat3	CVTPTTCSNTIDLPMSPRTLDSLMQFGNNGE	sp|P42227|STAT3_MOUSE Signal transducer and activator of transcription 3 OS=Mus musculus OX=10090 GN=Stat3 PE=1 SV=2;sp|P42227-3|STAT3_MOUSE Isoform Del-701 of Signal transducer and activator of transcription 3 OS=Mus musculus OX=10090 GN=Stat3
-4.74129	-1.958	T	___1	P30275	364	Creatine kinase U-type, mitochondrial	Ckmt1	LRLQKRGTGGVDTAATGSVFDISNLDRLGKS	sp|P30275|KCRU_MOUSE Creatine kinase U-type, mitochondrial OS=Mus musculus OX=10090 GN=Ckmt1 PE=1 SV=1
2.47553	5.25589	S	___1	Q640R3	280	Hepatocyte cell adhesion molecule	Hepacam	PSKKSRKKRKLEKQNSLEYMDQNDDRLKSEA	sp|Q640R3|HECAM_MOUSE Hepatocyte cell adhesion molecule OS=Mus musculus OX=10090 GN=Hepacam PE=1 SV=2
0.0315084	2.80941	S	___1	Q8BG48	12	Serine/threonine-protein kinase 17B	Stk17b	____MSRRRFDCRSVSGLLTTTPQTPIKTEN	sp|Q8BG48|ST17B_MOUSE Serine/threonine-protein kinase 17B OS=Mus musculus OX=10090 GN=Stk17b PE=1 SV=1
-0.361914	2.41568	S	___1	O08917	385	Flotillin-1	Flot1	GPLTSANKITLVSSGSGTMGAAKVTGEVLDI	sp|O08917|FLOT1_MOUSE Flotillin-1 OS=Mus musculus OX=10090 GN=Flot1 PE=1 SV=1
-2.14555	0.630629	S	___1	O88737	2866	Protein bassoon	Bsn	PMKTLQRSLSDPKPLSPTAEESAKERFSLYQ	sp|O88737|BSN_MOUSE Protein bassoon OS=Mus musculus OX=10090 GN=Bsn PE=1 SV=4
-4.42013	-1.64967	S	___1	O35927-2;O35927;Q68FH0;Q68FH0-2;Q68FH0-3	534;534;514;514;173	Catenin delta-2;Plakophilin-4	Ctnnd2;Pkp4	ALPPEGTLARSPSIDSIQKDPREFGWRDPEL;TGPADDGATRSPSIDSIQKDPREFAWRDPEL	sp|O35927-2|CTND2_MOUSE Isoform 2 of Catenin delta-2 OS=Mus musculus OX=10090 GN=Ctnnd2;sp|O35927|CTND2_MOUSE Catenin delta-2 OS=Mus musculus OX=10090 GN=Ctnnd2 PE=1 SV=1;sp|Q68FH0|PKP4_MOUSE Plakophilin-4 OS=Mus musculus OX=10090 GN=Pkp4 PE=1 SV=1;sp|Q68F
-1.0814	1.68645	S	___1	O88910	307	MAGUK p55 subfamily member 3	Mpp3	QERRLSYRRTTGTLPSPQNFKKPPYDQPCDK	sp|O88910|MPP3_MOUSE MAGUK p55 subfamily member 3 OS=Mus musculus OX=10090 GN=Mpp3 PE=1 SV=2
-4.06812	-1.30201	S	___1	Q99N50-7;Q99N50-8;Q99N50-6;Q99N50-11;Q99N50-5;Q99N50-3;Q99N50-4;Q99N50;Q99N50-2	104;185;225;743;759;772;783;799;991	Synaptotagmin-like protein 2	Sytl2	NRGEMKLALQYVPEPSPGKKLPTTGEVHIWV	sp|Q99N50-7|SYTL2_MOUSE Isoform 7 of Synaptotagmin-like protein 2 OS=Mus musculus OX=10090 GN=Sytl2;sp|Q99N50-8|SYTL2_MOUSE Isoform 8 of Synaptotagmin-like protein 2 OS=Mus musculus OX=10090 GN=Sytl2;sp|Q99N50-6|SYTL2_MOUSE Isoform 6 of Synaptotagmin-like
-0.0564346	2.70582	S	___1	P09470-2;P09470	725;1305	Angiotensin-converting enzyme;Angiotensin-converting enzyme, soluble form	Ace	NHHSLRRPHRGPQFGSEVELRHS________	sp|P09470-2|ACE_MOUSE Isoform Testis-specific of Angiotensin-converting enzyme OS=Mus musculus OX=10090 GN=Ace;sp|P09470|ACE_MOUSE Angiotensin-converting enzyme OS=Mus musculus OX=10090 GN=Ace PE=1 SV=3
1.38232	4.14102	S	___2	P04370;P04370-6;P04370-11;P04370-13;P04370-8;P04370-14;P04370-4;P04370-5;P04370-9;P04370-10;P04370-7	233;126;126;126;100;100;126;100;126;100;100	Myelin basic protein	Mbp	VHFFKNIVTPRTPPPSQGKGGRDSRSGSPMA;VHFFKNIVTPRTPPPSQGKGRGLSLSRFSWG	sp|P04370|MBP_MOUSE Myelin basic protein OS=Mus musculus OX=10090 GN=Mbp PE=1 SV=2;sp|P04370-6|MBP_MOUSE Isoform 6 of Myelin basic protein OS=Mus musculus OX=10090 GN=Mbp;sp|P04370-11|MBP_MOUSE Isoform 11 of Myelin basic protein OS=Mus musculus OX=10090 GN
2.07208	4.8297	S	___1	P04370-4;P04370-5;P04370-9;P04370-10;P04370-7	176;150;165;172;139	Myelin basic protein	Mbp	AHKGFKGAYDAQGTLSKIFKLGGRDSRSGSP	sp|P04370-4|MBP_MOUSE Isoform 4 of Myelin basic protein OS=Mus musculus OX=10090 GN=Mbp;sp|P04370-5|MBP_MOUSE Isoform 5 of Myelin basic protein OS=Mus musculus OX=10090 GN=Mbp;sp|P04370-9|MBP_MOUSE Isoform 9 of Myelin basic protein OS=Mus musculus OX=10090
-2.2909	0.465956	S	___1	Q9WTR1	77	Transient receptor potential cation channel subfamily V member 2	Trpv2	PSQQDPNRFDRDRLFSVVSRGVPEELTGLLE	sp|Q9WTR1|TRPV2_MOUSE Transient receptor potential cation channel subfamily V member 2 OS=Mus musculus OX=10090 GN=Trpv2 PE=1 SV=2
0.295538	3.0462	T	___1	Q64332;Q64332-2	422;422	Synapsin-2	Syn2	ITDLVISKMNQLLSRTPALSPQRPLTTQQPQ	sp|Q64332|SYN2_MOUSE Synapsin-2 OS=Mus musculus OX=10090 GN=Syn2 PE=1 SV=2;sp|Q64332-2|SYN2_MOUSE Isoform IIb of Synapsin-2 OS=Mus musculus OX=10090 GN=Syn2
1.32949	4.07111	T	___1	P04370;P04370-2;P04370-6;P04370-11;P04370-13;P04370-8;P04370-14;P04370-4;P04370-5;P04370-9;P04370-10;P04370-7	167;167;34;34;34;34;34;34;34;34;34;34	Myelin basic protein	Mbp	TMDHARHGFLPRHRDTGILDSIGRFFSGDRG	sp|P04370|MBP_MOUSE Myelin basic protein OS=Mus musculus OX=10090 GN=Mbp PE=1 SV=2;sp|P04370-2|MBP_MOUSE Isoform 2 of Myelin basic protein OS=Mus musculus OX=10090 GN=Mbp;sp|P04370-6|MBP_MOUSE Isoform 6 of Myelin basic protein OS=Mus musculus OX=10090 GN=M
-1.46824	1.27049	S	___1	P14873	1457	Microtubule-associated protein 1B;MAP1B heavy chain;MAP1 light chain LC1	Map1b	DLTSTGLYQDKQEEKSTGFIPIKEDFGPEKK	sp|P14873|MAP1B_MOUSE Microtubule-associated protein 1B OS=Mus musculus OX=10090 GN=Map1b PE=1 SV=2
-5.01044	-2.27185	S	___1	Q6A065;Q6A065-2	122;122	Centrosomal protein of 170 kDa	Cep170	EEALKHEKFTIQLQLSQKSSESELPKSASAK	sp|Q6A065|CE170_MOUSE Centrosomal protein of 170 kDa OS=Mus musculus OX=10090 GN=Cep170 PE=1 SV=2;sp|Q6A065-2|CE170_MOUSE Isoform 2 of Centrosomal protein of 170 kDa OS=Mus musculus OX=10090 GN=Cep170
0.206121	2.93441	S	___1	P63328-2;P63328;P48453-2;P48453	411;411;420;421	Serine/threonine-protein phosphatase 2B catalytic subunit alpha isoform;Serine/threonine-protein phosphatase 2B catalytic subunit beta isoform	Ppp3ca;Ppp3cb	IRNKIRAIGKMARVFSVLREESESVLTLKGL	sp|P63328-2|PP2BA_MOUSE Isoform 2 of Serine/threonine-protein phosphatase 2B catalytic subunit alpha isoform OS=Mus musculus OX=10090 GN=Ppp3ca;sp|P63328|PP2BA_MOUSE Serine/threonine-protein phosphatase 2B catalytic subunit alpha isoform OS=Mus musculus OX
5.40049	8.1278	T	___1	P04370;P04370-6;P04370-11;P04370-13;P04370-8;P04370-14;P04370-4;P04370-5;P04370-9;P04370-10;P04370-7	229;122;122;122;96;96;122;96;122;96;96	Myelin basic protein	Mbp	ENPVVHFFKNIVTPRTPPPSQGKGGRDSRSG;ENPVVHFFKNIVTPRTPPPSQGKGRGLSLSR	sp|P04370|MBP_MOUSE Myelin basic protein OS=Mus musculus OX=10090 GN=Mbp PE=1 SV=2;sp|P04370-6|MBP_MOUSE Isoform 6 of Myelin basic protein OS=Mus musculus OX=10090 GN=Mbp;sp|P04370-11|MBP_MOUSE Isoform 11 of Myelin basic protein OS=Mus musculus OX=10090 GN
-1.93438	0.792002	S	___1	P14873	1168	Microtubule-associated protein 1B;MAP1B heavy chain;MAP1 light chain LC1	Map1b	SQEFVNITKYESSLYSQEYSKPAVASFNGLS	sp|P14873|MAP1B_MOUSE Microtubule-associated protein 1B OS=Mus musculus OX=10090 GN=Map1b PE=1 SV=2
-3.22842	-0.510671	S	___1	Q8VHX6-2;Q8VHX6	2201;2234	Filamin-C	Flnc	FPAVFGDFLGRERLGSFGSITRQQEGEASSQ	sp|Q8VHX6-2|FLNC_MOUSE Isoform 2 of Filamin-C OS=Mus musculus OX=10090 GN=Flnc;sp|Q8VHX6|FLNC_MOUSE Filamin-C OS=Mus musculus OX=10090 GN=Flnc PE=1 SV=3
2.17966	4.88406	S	___1	Q9Z239	83	Phospholemman	Fxyd1	QRTGEPDEEEGTFRSSIRRLSSRRR______	sp|Q9Z239|PLM_MOUSE Phospholemman OS=Mus musculus OX=10090 GN=Fxyd1 PE=1 SV=1
-2.31679	0.387598	S	___1	Q9WV92-6;Q9WV92-4;Q9WV92-5;Q9WV92-3;Q9WV92;Q9WV92-2;Q9WV92-7;Q9WV92-8;Q9Z2H5-3;Q9Z2H5-2;Q9Z2H5	302;302;302;302;302;302;302;302;281;281;281	Band 4.1-like protein 3;Band 4.1-like protein 3, N-terminally processed;Band 4.1-like protein 1	Epb41l3;Epb41l1	PAEAEMHFLENAKKLSMYGVDLHHAKDSEGV;PGEAEIHFLENAKKLSMYGVDLHHAKDSEGI	sp|Q9WV92-6|E41L3_MOUSE Isoform 6 of Band 4.1-like protein 3 OS=Mus musculus OX=10090 GN=Epb41l3;sp|Q9WV92-4|E41L3_MOUSE Isoform 4 of Band 4.1-like protein 3 OS=Mus musculus OX=10090 GN=Epb41l3;sp|Q9WV92-5|E41L3_MOUSE Isoform 5 of Band 4.1-like protein 3 O
0.0340118	2.73335	T	___1	Q8K4L3-3;Q8K4L3	407;811	Supervillin	Svil	NRIDVRQRRMNARYQTQPVTLGEVEQVQSGK	sp|Q8K4L3-3|SVIL_MOUSE Isoform 2 of Supervillin OS=Mus musculus OX=10090 GN=Svil;sp|Q8K4L3|SVIL_MOUSE Supervillin OS=Mus musculus OX=10090 GN=Svil PE=1 SV=1
-3.41332	-0.716723	S	___1	Q9R1W5	444	Calcitonin gene-related peptide type 1 receptor	Calcrl	QGYSHDCPTEHLNGKSIQDIENVALKSENMY	sp|Q9R1W5|CALRL_MOUSE Calcitonin gene-related peptide type 1 receptor OS=Mus musculus OX=10090 GN=Calcrl PE=1 SV=2
-5.7534	-3.05723	S	___1	Q6P5E8	22	Diacylglycerol kinase theta	Dgkq	PGARTWPGSGSPRLGSPAGSPVLGISGRTRP	sp|Q6P5E8|DGKQ_MOUSE Diacylglycerol kinase theta OS=Mus musculus OX=10090 GN=Dgkq PE=1 SV=1
-1.83191	0.86025	S	___1	Q6PE13	865	Proline-rich transmembrane protein 3	Prrt3	ELDGAGTSLLRGRCRSLTEVCLRTSLPQHVM	sp|Q6PE13|PRRT3_MOUSE Proline-rich transmembrane protein 3 OS=Mus musculus OX=10090 GN=Prrt3 PE=1 SV=1
-1.0981	1.59041	S	___1	P20152	325	Vimentin	Vim	RQAKQESNEYRRQVQSLTCEVDALKGTNESL	sp|P20152|VIME_MOUSE Vimentin OS=Mus musculus OX=10090 GN=Vim PE=1 SV=3
1.78184	4.46926	S	___1	P35383	329	P2Y purinoceptor 2	P2ry2	VRFARDAKPPTEPTPSPQARRKLGLHRPNRT	sp|P35383|P2RY2_MOUSE P2Y purinoceptor 2 OS=Mus musculus OX=10090 GN=P2ry2 PE=1 SV=1
-5.40566	-2.72113	S	___1	P31725	24	Protein S100-A9	S100a9	MERSITTIIDTFHQYSRKEGHPDTLSKKEFR	sp|P31725|S10A9_MOUSE Protein S100-A9 OS=Mus musculus OX=10090 GN=S100a9 PE=1 SV=3
-1.63505	1.04893	S	___1	P61329-2;P61329	150;212	Fibroblast growth factor 12	Fgf12	HFVPKPIEVCMYREPSLHEIGEKQGRSRKSS	sp|P61329-2|FGF12_MOUSE Isoform 2 of Fibroblast growth factor 12 OS=Mus musculus OX=10090 GN=Fgf12;sp|P61329|FGF12_MOUSE Fibroblast growth factor 12 OS=Mus musculus OX=10090 GN=Fgf12 PE=1 SV=1
-2.2433	0.440413	S	___1	Q6PIE5	450	Sodium/potassium-transporting ATPase subunit alpha-2	Atp1a2	QENISVSKRDTAGDASESALLKCIELSCGSV	sp|Q6PIE5|AT1A2_MOUSE Sodium/potassium-transporting ATPase subunit alpha-2 OS=Mus musculus OX=10090 GN=Atp1a2 PE=1 SV=1
-1.49591	1.1845	S	___1	P14873	1616	Microtubule-associated protein 1B;MAP1B heavy chain;MAP1 light chain LC1	Map1b	EMSPSKEECPRPMSISPPDFSPKTAKSRTPV	sp|P14873|MAP1B_MOUSE Microtubule-associated protein 1B OS=Mus musculus OX=10090 GN=Map1b PE=1 SV=2
-2.00574	0.668998	S	___1	P08553	645	Neurofilament medium polypeptide	Nefm	EEEKVEEEKKEVTKESPKEEKVEKKEEKPKD	sp|P08553|NFM_MOUSE Neurofilament medium polypeptide OS=Mus musculus OX=10090 GN=Nefm PE=1 SV=4
-3.33444	-0.660093	S	___1	Q9CWS0	56	N(G),N(G)-dimethylarginine dimethylaminohydrolase 1	Ddah1	ARAERQHELYVGVLGSKLGLQVVQLPADESL	sp|Q9CWS0|DDAH1_MOUSE N(G),N(G)-dimethylarginine dimethylaminohydrolase 1 OS=Mus musculus OX=10090 GN=Ddah1 PE=1 SV=3
0.705381	3.37525	S	___1	P55088-2;P55088;P55088-3	263;285;317	Aquaporin-4	Aqp4	AQQTKGSYMEVEDNRSQVETEDLILKPGVVH	sp|P55088-2|AQP4_MOUSE Isoform 1 of Aquaporin-4 OS=Mus musculus OX=10090 GN=Aqp4;sp|P55088|AQP4_MOUSE Aquaporin-4 OS=Mus musculus OX=10090 GN=Aqp4 PE=1 SV=2;sp|P55088-3|AQP4_MOUSE Isoform 3 of Aquaporin-4 OS=Mus musculus OX=10090 GN=Aqp4
0.706415	3.37445	S	___1	P14873	1789	Microtubule-associated protein 1B;MAP1B heavy chain;MAP1 light chain LC1	Map1b	LSPKSDISPLTPRESSPLYSPGFSDSTSAAK	sp|P14873|MAP1B_MOUSE Microtubule-associated protein 1B OS=Mus musculus OX=10090 GN=Map1b PE=1 SV=2
3.58103	6.24777	S	___1	P04370-6;P04370-11;P04370-8	145;167;119	Myelin basic protein	Mbp	GRGLSLSRFSWGGRDSRSGSPMARR______	sp|P04370-6|MBP_MOUSE Isoform 6 of Myelin basic protein OS=Mus musculus OX=10090 GN=Mbp;sp|P04370-11|MBP_MOUSE Isoform 11 of Myelin basic protein OS=Mus musculus OX=10090 GN=Mbp;sp|P04370-8|MBP_MOUSE Isoform 8 of Myelin basic protein OS=Mus musculus OX=100
-0.312387	2.34801	S	___2	G5E8B9	740		Zbtb11	IHTGESKYFCSICGKSFHRGSGLSKHLKKHQ	sp|G5E8B9|ZBT11_MOUSE Zinc finger and BTB domain-containing protein 11 OS=Mus musculus OX=10090 GN=Zbtb11 PE=2 SV=1
-0.312387	2.34801	S	___2	G5E8B9	745		Zbtb11	SKYFCSICGKSFHRGSGLSKHLKKHQPKPEV	sp|G5E8B9|ZBT11_MOUSE Zinc finger and BTB domain-containing protein 11 OS=Mus musculus OX=10090 GN=Zbtb11 PE=2 SV=1
0.0722141	2.73055	S	___1	Q6P9K8-2;Q6P9K8-3;Q6P9K8	1188;1259;1259	Caskin-1	Caskin1	SPTPASKKVPLPGPGSPEVKRAHGTPPPVSP	sp|Q6P9K8-2|CSKI1_MOUSE Isoform 2 of Caskin-1 OS=Mus musculus OX=10090 GN=Caskin1;sp|Q6P9K8-3|CSKI1_MOUSE Isoform 3 of Caskin-1 OS=Mus musculus OX=10090 GN=Caskin1;sp|Q6P9K8|CSKI1_MOUSE Caskin-1 OS=Mus musculus OX=10090 GN=Caskin1 PE=1 SV=2
2.07106	4.72195	T	___1	P04370;P04370-6;P04370-11;P04370-13;P04370-8;P04370-14;P04370-4;P04370-5;P04370-9;P04370-10;P04370-7	226;119;119;119;93;93;119;93;119;93;93	Myelin basic protein	Mbp	TQDENPVVHFFKNIVTPRTPPPSQGKGGRDS;TQDENPVVHFFKNIVTPRTPPPSQGKGRGLS	sp|P04370|MBP_MOUSE Myelin basic protein OS=Mus musculus OX=10090 GN=Mbp PE=1 SV=2;sp|P04370-6|MBP_MOUSE Isoform 6 of Myelin basic protein OS=Mus musculus OX=10090 GN=Mbp;sp|P04370-11|MBP_MOUSE Isoform 11 of Myelin basic protein OS=Mus musculus OX=10090 GN
-0.410875	2.22916	S	___1	Q8C8R3-5;Q8C8R3;Q8C8R3-4;Q8C8R3-8;Q8C8R3-7	13;34;34;13;49	Ankyrin-2	Ank2	___MTTMLQKSDSNASFLRAARAGNLDKVVE	sp|Q8C8R3-5|ANK2_MOUSE Isoform 5 of Ankyrin-2 OS=Mus musculus OX=10090 GN=Ank2;sp|Q8C8R3|ANK2_MOUSE Ankyrin-2 OS=Mus musculus OX=10090 GN=Ank2 PE=1 SV=2;sp|Q8C8R3-4|ANK2_MOUSE Isoform 4 of Ankyrin-2 OS=Mus musculus OX=10090 GN=Ank2;sp|Q8C8R3-8|ANK2_MOUSE I
-3.82178	-1.18413	S	___1	P55012	1005	Solute carrier family 12 member 2	Slc12a2	PIVPLNVADQKLLEASTQFQKKQGKNTIDVW	sp|P55012|S12A2_MOUSE Solute carrier family 12 member 2 OS=Mus musculus OX=10090 GN=Slc12a2 PE=1 SV=2
-0.24744	2.38725	S	___1	P55288	788	Cadherin-11	Cdh11	QNWGPRFKKLADLYGSKDTFDDDS_______	sp|P55288|CAD11_MOUSE Cadherin-11 OS=Mus musculus OX=10090 GN=Cdh11 PE=1 SV=1
-5.3964	-2.76644	S	___1	Q7TPB0	426	Lipid phosphate phosphatase-related protein type 3	Lppr3	QKSLEGRGLGLPDEASPVHLRAPAEQVAEEE	sp|Q7TPB0|PLPR3_MOUSE Phospholipid phosphatase-related protein type 3 OS=Mus musculus OX=10090 GN=Plppr3 PE=1 SV=1
-1.21832	1.41062	S	___1	Q8BG92	302	Clavesin-2	Clvs2	DVDKELSPKSMKRSQSVVDPTALKRMDKSEE	sp|Q8BG92|CLVS2_MOUSE Clavesin-2 OS=Mus musculus OX=10090 GN=Clvs2 PE=1 SV=1
0.42212	3.04599	S	___1	Q9QZS8	22	SH2 domain-containing protein 3C	Sh2d3c	KTGRKFKFFKFKGLGSLSNLPRSFSLRRSSA	sp|Q9QZS8|SH2D3_MOUSE SH2 domain-containing protein 3C OS=Mus musculus OX=10090 GN=Sh2d3c PE=1 SV=1
3.63695	6.25243	S	___1	P06837	96	Neuromodulin	Gap43	KEGDGSATTDAAPATSPKAEEPSKAGDAPSE	sp|P06837|NEUM_MOUSE Neuromodulin OS=Mus musculus OX=10090 GN=Gap43 PE=1 SV=1
-0.778042	1.83553	T	___1	P15379-2;P15379-3;P15379-6;P15379-11;P15379-5;P15379-10;P15379-9;P15379-4;P15379-8;P15379-7;P15379	311;409;444;523;524;564;565;602;645;684;726	CD44 antigen	Cd44	RCGQKKKLVINGGNGTVEDRKPSELNGEASK	sp|P15379-2|CD44_MOUSE Isoform 13 of CD44 antigen OS=Mus musculus OX=10090 GN=Cd44;sp|P15379-3|CD44_MOUSE Isoform 12 of CD44 antigen OS=Mus musculus OX=10090 GN=Cd44;sp|P15379-6|CD44_MOUSE Isoform 7 of CD44 antigen OS=Mus musculus OX=10090 GN=Cd44;sp|P1537
-1.29643	1.31487	S	___1	P26049	433	Gamma-aminobutyric acid receptor subunit alpha-3	Gabra3	SAAAPSASSTPTAIASPKATYVQDSPAETKT	sp|P26049|GBRA3_MOUSE Gamma-aminobutyric acid receptor subunit alpha-3 OS=Mus musculus OX=10090 GN=Gabra3 PE=1 SV=1
-1.70681	0.902353	S	___1	Q8CHC4	1147	Synaptojanin-1	Synj1	PAPARKEFGGVGAPPSPGVARREIEAPKSPG	sp|Q8CHC4|SYNJ1_MOUSE Synaptojanin-1 OS=Mus musculus OX=10090 GN=Synj1 PE=1 SV=3
2.48318	5.08318	T	___1	Q6ZWR6-4;Q6ZWR6;Q6ZWR6-3;Q6ZWR6-2	8361;8363;513;536	Nesprin-1	Syne1	SRFQIQQTANILRSKTPTGPDLDTSYKGYMK	sp|Q6ZWR6-4|SYNE1_MOUSE Isoform 4 of Nesprin-1 OS=Mus musculus OX=10090 GN=Syne1;sp|Q6ZWR6|SYNE1_MOUSE Nesprin-1 OS=Mus musculus OX=10090 GN=Syne1 PE=1 SV=2;sp|Q6ZWR6-3|SYNE1_MOUSE Isoform 3 of Nesprin-1 OS=Mus musculus OX=10090 GN=Syne1;sp|Q6ZWR6-2|SYNE1_
-3.17482	-0.578012	S	___1	Q812A2	954	SLIT-ROBO Rho GTPase-activating protein 3	Srgap3	STCGSTRHSSLGDHKSLEAEALAEDIEKTMS	sp|Q812A2|SRGP3_MOUSE SLIT-ROBO Rho GTPase-activating protein 3 OS=Mus musculus OX=10090 GN=Srgap3 PE=1 SV=1
-0.625058	1.96909	S	___1	O35526	64	Syntaxin-1A	Stx1a	ENVEEVKRKHSAILASPNPDEKTKEELEELM	sp|O35526|STX1A_MOUSE Syntaxin-1A OS=Mus musculus OX=10090 GN=Stx1a PE=1 SV=3
-5.77725	-3.1857	S	___1	Q6ZQA0;Q6ZQA0-2	1297;1297	Neurobeachin-like protein 2	Nbeal2	DVLTRLYVLEAATDSSPPRFLPELPISSELA	sp|Q6ZQA0|NBEL2_MOUSE Neurobeachin-like protein 2 OS=Mus musculus OX=10090 GN=Nbeal2 PE=1 SV=2;sp|Q6ZQA0-2|NBEL2_MOUSE Isoform 2 of Neurobeachin-like protein 2 OS=Mus musculus OX=10090 GN=Nbeal2
1.16226	3.75159	S	___1	Q8R0A7	275	Uncharacterized protein KIAA0513	Kiaa0513	ENKPKDRQTKTVTMISPEDEQKGEKVYLYTH	sp|Q8R0A7|K0513_MOUSE Uncharacterized protein KIAA0513 OS=Mus musculus OX=10090 GN=Kiaa0513 PE=1 SV=1
1.9632	4.54857	S	___1	O70318	86	Band 4.1-like protein 2	Epb41l2	RGISRFIPPWLKKQRSYNLVVAKDGGDKKEP	sp|O70318|E41L2_MOUSE Band 4.1-like protein 2 OS=Mus musculus OX=10090 GN=Epb41l2 PE=1 SV=2
-1.64283	0.942249	S	___1	P14142	488	Solute carrier family 2, facilitated glucose transporter member 4	Slc2a4	GRTFDQISAAFRRTPSLLEQEVKPSTELEYL	sp|P14142|GLUT4_MOUSE Solute carrier family 2, facilitated glucose transporter member 4 OS=Mus musculus OX=10090 GN=Slc2a4 PE=1 SV=3
-2.85419	-0.270081	S	___1	Q6PIE5	559	Sodium/potassium-transporting ATPase subunit alpha-2	Atp1a2	GLGERVLGFCQLNLPSGKFPRGFKFDTDELN	sp|Q6PIE5|AT1A2_MOUSE Sodium/potassium-transporting ATPase subunit alpha-2 OS=Mus musculus OX=10090 GN=Atp1a2 PE=1 SV=1
-3.23158	-0.648378	S	___1	Q8CB93	38	Protein GAPT	Gapt	LLCGIGCAWHWNRRESTPFTLPKFMQRRSSR	sp|Q8CB93|GAPT_MOUSE Protein GAPT OS=Mus musculus OX=10090 GN=Gapt PE=1 SV=1
-2.18009	0.390342	S	___1	Q8BTG7;Q8BTG7-3	298;350	Protein NDRG4	Ndrg4	LQGMGYIAHLKDRRLSGGAVPSASMTRLARS	sp|Q8BTG7|NDRG4_MOUSE Protein NDRG4 OS=Mus musculus OX=10090 GN=Ndrg4 PE=1 SV=1;sp|Q8BTG7-3|NDRG4_MOUSE Isoform 3 of Protein NDRG4 OS=Mus musculus OX=10090 GN=Ndrg4
-1.35464	1.20927	S	___1	Q8K596	622		Slc8a2	FFIELGQPQWLKRGISALLLNQGNGDKKITA	sp|Q8K596|NAC2_MOUSE Sodium/calcium exchanger 2 OS=Mus musculus OX=10090 GN=Slc8a2 PE=1 SV=1
1.2946	3.85842	S	___1	Q4QRL3-2;Q4QRL3	656;656	Coiled-coil domain-containing protein 88B	Ccdc88b	KAQVLKQESPKCRPRSAELTLREPLKDQKAL	sp|Q4QRL3-2|CC88B_MOUSE Isoform 2 of Coiled-coil domain-containing protein 88B OS=Mus musculus OX=10090 GN=Ccdc88b;sp|Q4QRL3|CC88B_MOUSE Coiled-coil domain-containing protein 88B OS=Mus musculus OX=10090 GN=Ccdc88b PE=1 SV=2
-0.604677	1.95844	T	___1	Q9WV92-6;Q9WV92-4;Q9WV92-5;Q9WV92-3;Q9WV92;Q9WV92-2;Q9WV92-7;Q9WV92-8	495;495;495;495;495;495;477;477	Band 4.1-like protein 3;Band 4.1-like protein 3, N-terminally processed	Epb41l3	ATTKGISQTNLITTVTPEKKAEEERVEEEDR	sp|Q9WV92-6|E41L3_MOUSE Isoform 6 of Band 4.1-like protein 3 OS=Mus musculus OX=10090 GN=Epb41l3;sp|Q9WV92-4|E41L3_MOUSE Isoform 4 of Band 4.1-like protein 3 OS=Mus musculus OX=10090 GN=Epb41l3;sp|Q9WV92-5|E41L3_MOUSE Isoform 5 of Band 4.1-like protein 3 O
-2.41118	0.151076	S	___1	Q91XM9-8;Q91XM9;Q91XM9-2;Q91XM9-7	28;28;35;170	Disks large homolog 2	Dlg2	VKKYRYQDEDGPHDHSLPRLTHEVRGPELVH	sp|Q91XM9-8|DLG2_MOUSE Isoform 8 of Disks large homolog 2 OS=Mus musculus OX=10090 GN=Dlg2;sp|Q91XM9|DLG2_MOUSE Disks large homolog 2 OS=Mus musculus OX=10090 GN=Dlg2 PE=1 SV=2;sp|Q91XM9-2|DLG2_MOUSE Isoform 2 of Disks large homolog 2 OS=Mus musculus OX=10
0.956819	3.51438	S	___1	Q9JME5	272	AP-3 complex subunit beta-2	Ap3b2	NESLLEENPEKAFYGSEEDEAKGPGSEEAAT	sp|Q9JME5|AP3B2_MOUSE AP-3 complex subunit beta-2 OS=Mus musculus OX=10090 GN=Ap3b2 PE=1 SV=2
3.18968	5.73858	S	___1	Q62048-2;Q62048	94;116	Astrocytic phosphoprotein PEA-15	Pea15	RIPSAKKYKDIIRQPSEEEIIKLAPPPKKA_	sp|Q62048-2|PEA15_MOUSE Isoform 2 of Astrocytic phosphoprotein PEA-15 OS=Mus musculus OX=10090 GN=Pea15;sp|Q62048|PEA15_MOUSE Astrocytic phosphoprotein PEA-15 OS=Mus musculus OX=10090 GN=Pea15 PE=1 SV=1
-3.62945	-1.08568	S	___1	E9PUL5	208	Proline-rich transmembrane protein 2	Prrt2	LQAGDGEEGPAPQPHSPPSTKTPPANGAPPR	sp|E9PUL5|PRRT2_MOUSE Proline-rich transmembrane protein 2 OS=Mus musculus OX=10090 GN=Prrt2 PE=1 SV=1
-1.23075	1.31232	S	___1	Q149F5	118	Transmembrane protein 71	Tmem71	LVRIFRKKKRTHRSLSSLLDPRASKSWLHGS	sp|Q149F5|TMM71_MOUSE Transmembrane protein 71 OS=Mus musculus OX=10090 GN=Tmem71 PE=2 SV=1
-0.489635	2.05326	S	___1	O88935;O88935-1;O88935-3	551;551;551	Synapsin-1	Syn1	VAGGPGAPPAARPPASPSPQRQAGAPQATRQ	sp|O88935|SYN1_MOUSE Synapsin-1 OS=Mus musculus OX=10090 GN=Syn1 PE=1 SV=2;sp|O88935-1|SYN1_MOUSE Isoform Ib of Synapsin-1 OS=Mus musculus OX=10090 GN=Syn1;sp|O88935-3|SYN1_MOUSE Isoform 3 of Synapsin-1 OS=Mus musculus OX=10090 GN=Syn1
0.564639	3.10513	S	___1	Q6PIC6	456	Sodium/potassium-transporting ATPase subunit alpha-3	Atp1a3	ASESALLKCIELSSGSVKLMRERNKKVAEIP	sp|Q6PIC6|AT1A3_MOUSE Sodium/potassium-transporting ATPase subunit alpha-3 OS=Mus musculus OX=10090 GN=Atp1a3 PE=1 SV=1
-0.444784	2.09407	S	___1	Q7TQF7	500	Amphiphysin	Amph	EAEAEKAALPAGEGGSPEGAKIDGESTELAI	sp|Q7TQF7|AMPH_MOUSE Amphiphysin OS=Mus musculus OX=10090 GN=Amph PE=1 SV=1
-0.658189	1.87842	S	___1	Q8BH02	76	Torsin-4A	Tor4a	TLRADLDQPKFFTFDSLTELTSRTPRKRRRR	sp|Q8BH02|TOR4A_MOUSE Torsin-4A OS=Mus musculus OX=10090 GN=Tor4a PE=2 SV=1
-3.43906	-0.905117	S	___1	Q80TE4-2;Q80TE4	149;149	Signal-induced proliferation-associated 1-like protein 2	Sipa1l2	DFVEAKYTIGDIFVHSPQRGLHPIRQRSNSD	sp|Q80TE4-2|SI1L2_MOUSE Isoform 2 of Signal-induced proliferation-associated 1-like protein 2 OS=Mus musculus OX=10090 GN=Sipa1l2;sp|Q80TE4|SI1L2_MOUSE Signal-induced proliferation-associated 1-like protein 2 OS=Mus musculus OX=10090 GN=Sipa1l2 PE=1 SV=3
-2.40005	0.126032	S	___1	G5E8K5-6;G5E8K5-5;G5E8K5-4;G5E8K5-2;G5E8K5-3;G5E8K5	820;1016;1016;1648;1844;1883	Ankyrin-3	Ank3	LKPKTHGCGRTEEPVSPLTAYQKSLEETSKL	sp|G5E8K5-6|ANK3_MOUSE Isoform 6 of Ankyrin-3 OS=Mus musculus OX=10090 GN=Ank3;sp|G5E8K5-5|ANK3_MOUSE Isoform 5 of Ankyrin-3 OS=Mus musculus OX=10090 GN=Ank3;sp|G5E8K5-4|ANK3_MOUSE Isoform 4 of Ankyrin-3 OS=Mus musculus OX=10090 GN=Ank3;sp|G5E8K5-2|ANK3_MO
0.994093	3.51998	S	___1	P14873	1781	Microtubule-associated protein 1B;MAP1B heavy chain;MAP1 light chain LC1	Map1b	VQSLEGEKLSPKSDISPLTPRESSPLYSPGF	sp|P14873|MAP1B_MOUSE Microtubule-associated protein 1B OS=Mus musculus OX=10090 GN=Map1b PE=1 SV=2
0.230765	2.75608	S	___1	P97352	32	Protein S100-A13	S100a13	VSTFFTFAGREGRKGSLNINEFKELATQQLP	sp|P97352|S10AD_MOUSE Protein S100-A13 OS=Mus musculus OX=10090 GN=S100a13 PE=1 SV=1
-0.912856	1.60982	S	___1	Q6PIE5;Q8VDN2	665;668	Sodium/potassium-transporting ATPase subunit alpha-2;Sodium/potassium-transporting ATPase subunit alpha-1	Atp1a2;Atp1a1	NQVNPRDAKACVVHGSDLKDMTSEELDDILR;SQVNPREAKACVVHGSDLKDMTSEQLDEILR	sp|Q6PIE5|AT1A2_MOUSE Sodium/potassium-transporting ATPase subunit alpha-2 OS=Mus musculus OX=10090 GN=Atp1a2 PE=1 SV=1;sp|Q8VDN2|AT1A1_MOUSE Sodium/potassium-transporting ATPase subunit alpha-1 OS=Mus musculus OX=10090 GN=Atp1a1 PE=1 SV=1
0.967209	3.48894	S	___1	P14873	974	Microtubule-associated protein 1B;MAP1B heavy chain;MAP1 light chain LC1	Map1b	ASGSASKHSPTEDDESAKAEADVHLKEKRES	sp|P14873|MAP1B_MOUSE Microtubule-associated protein 1B OS=Mus musculus OX=10090 GN=Map1b PE=1 SV=2
-1.32422	1.18919	S	___1	Q6P9K8-2;Q6P9K8-3;Q6P9K8	866;937;937	Caskin-1	Caskin1	VRAPAGTDKNVNRSQSFAVRPRKKGPPPPPP	sp|Q6P9K8-2|CSKI1_MOUSE Isoform 2 of Caskin-1 OS=Mus musculus OX=10090 GN=Caskin1;sp|Q6P9K8-3|CSKI1_MOUSE Isoform 3 of Caskin-1 OS=Mus musculus OX=10090 GN=Caskin1;sp|Q6P9K8|CSKI1_MOUSE Caskin-1 OS=Mus musculus OX=10090 GN=Caskin1 PE=1 SV=2
-2.0074	0.505486	S	___1	Q8VDN2	179	Sodium/potassium-transporting ATPase subunit alpha-1	Atp1a1	MVPQQALVIRNGEKMSINAEDVVVGDLVEVK	sp|Q8VDN2|AT1A1_MOUSE Sodium/potassium-transporting ATPase subunit alpha-1 OS=Mus musculus OX=10090 GN=Atp1a1 PE=1 SV=1
-1.82864	0.681897	S	___1	Q3UH68;Q3UH68-2	217;61	LIM and calponin homology domains-containing protein 1	Limch1	FDSLDSFGSRSRQTPSPDVVLRGSSDGRGSD	sp|Q3UH68|LIMC1_MOUSE LIM and calponin homology domains-containing protein 1 OS=Mus musculus OX=10090 GN=Limch1 PE=1 SV=2;sp|Q3UH68-2|LIMC1_MOUSE Isoform 2 of LIM and calponin homology domains-containing protein 1 OS=Mus musculus OX=10090 GN=Limch1
-3.66522	-1.15492	S	___1	Q91V14-2;Q91V14	1024;1047	Solute carrier family 12 member 5	Slc12a5	KDKSVAEKNKGPSPVSSEGIKDFFSMKPEWE	sp|Q91V14-2|S12A5_MOUSE Isoform 2 of Solute carrier family 12 member 5 OS=Mus musculus OX=10090 GN=Slc12a5;sp|Q91V14|S12A5_MOUSE Solute carrier family 12 member 5 OS=Mus musculus OX=10090 GN=Slc12a5 PE=1 SV=2
-0.777753	1.73081	S	___1	F8VPU2	427	FERM, RhoGEF and pleckstrin domain-containing protein 1	Farp1	AKETKACTLELGPHQSPALPKSPPGSKAADG	sp|F8VPU2|FARP1_MOUSE FERM, ARHGEF and pleckstrin domain-containing protein 1 OS=Mus musculus OX=10090 GN=Farp1 PE=1 SV=1
0.681583	3.18729	S	___1	Q9QYG0-2;Q9QYG0	318;332	Protein NDRG2	Ndrg2	MASSCMTRLSRSRTASLTSAASIDGSRSRSR	sp|Q9QYG0-2|NDRG2_MOUSE Isoform 2 of Protein NDRG2 OS=Mus musculus OX=10090 GN=Ndrg2;sp|Q9QYG0|NDRG2_MOUSE Protein NDRG2 OS=Mus musculus OX=10090 GN=Ndrg2 PE=1 SV=1
-3.19083	-0.686179	S	___1	Q8K0X8	58	Fasciculation and elongation protein zeta-1	Fez1	LSELENFSSEIISFKSMEDLVNEFDEKLNVC	sp|Q8K0X8|FEZ1_MOUSE Fasciculation and elongation protein zeta-1 OS=Mus musculus OX=10090 GN=Fez1 PE=1 SV=2
-2.53822	-0.0385094	S	___1	Q6PGE7	600	Sodium-dependent proline transporter	Slc6a7	ENRTGMYVATLAGSQSPKPLMVHMRKYGGIT	sp|Q6PGE7|SC6A7_MOUSE Sodium-dependent proline transporter OS=Mus musculus OX=10090 GN=Slc6a7 PE=1 SV=1
1.41989	3.91813	T	___1	Q80TL4	47	Protein KIAA1045	Kiaa1045	PSIRRGGELPGSRRGTVEGSVQEVQEEKEAE	sp|Q80TL4|PHF24_MOUSE PHD finger protein 24 OS=Mus musculus OX=10090 GN=Phf24 PE=1 SV=2
-0.0715981	2.42239	T	___1	Q80U23-2;Q80U23;Q80U23-3	325;292;256	Syntaphilin	Snph	LHSSFNLGPRFPASNTYEKLLCGMEAGVQVS	sp|Q80U23-2|SNPH_MOUSE Isoform 2 of Syntaphilin OS=Mus musculus OX=10090 GN=Snph;sp|Q80U23|SNPH_MOUSE Syntaphilin OS=Mus musculus OX=10090 GN=Snph PE=1 SV=3;sp|Q80U23-3|SNPH_MOUSE Isoform 3 of Syntaphilin OS=Mus musculus OX=10090 GN=Snph
-1.77062	0.719207	S	___1	Q99JG2	471	Prosaposin receptor GPR37L1	Gpr37l1	KAEVSSSIYFHKPRESPPLLPLGTPC_____	sp|Q99JG2|G37L1_MOUSE G-protein coupled receptor 37-like 1 OS=Mus musculus OX=10090 GN=Gpr37l1 PE=1 SV=2
-2.11395	0.375305	S	___1	Q80VH0	604	B-cell scaffold protein with ankyrin repeats	Bank1	LILASKSVKKRTGNRSFIINRPPAPTPRPTH	sp|Q80VH0|BANK1_MOUSE B-cell scaffold protein with ankyrin repeats OS=Mus musculus OX=10090 GN=Bank1 PE=1 SV=3
-0.474558	2.00781	S	___1	Q9JIS5	127	Synaptic vesicle glycoprotein 2A	Sv2a	RMADGAPLAGVRGGLSDGEGPPGGRGEAQRR	sp|Q9JIS5|SV2A_MOUSE Synaptic vesicle glycoprotein 2A OS=Mus musculus OX=10090 GN=Sv2a PE=1 SV=1
0.438166	2.91864	S	___1	Q62523	144	Zyxin	Zyx	EAPTQLPPQPREKVCSIDLEIDSLSSLLDDM	sp|Q62523|ZYX_MOUSE Zyxin OS=Mus musculus OX=10090 GN=Zyx PE=1 SV=2
1.64876	4.12776	S	___1	P26645	27	Myristoylated alanine-rich C-kinase substrate	Marcks	GEATAERPGEAAVASSPSKANGQENGHVKVN	sp|P26645|MARCS_MOUSE Myristoylated alanine-rich C-kinase substrate OS=Mus musculus OX=10090 GN=Marcks PE=1 SV=2
1.63515	4.11411	S	___1	P04370-6;P04370-11;P04370-8	139;161;113	Myelin basic protein	Mbp	PPSQGKGRGLSLSRFSWGGRDSRSGSPMARR	sp|P04370-6|MBP_MOUSE Isoform 6 of Myelin basic protein OS=Mus musculus OX=10090 GN=Mbp;sp|P04370-11|MBP_MOUSE Isoform 11 of Myelin basic protein OS=Mus musculus OX=10090 GN=Mbp;sp|P04370-8|MBP_MOUSE Isoform 8 of Myelin basic protein OS=Mus musculus OX=100
-0.718952	1.75229	S	___1	Q8C8R3-5;Q8C8R3;Q8C8R3-4;Q8C8R3-2	2036;2090;2090;2118	Ankyrin-2	Ank2	SEKIVDEQGDMDFQISPDRKTSTDFSEVIKQ	sp|Q8C8R3-5|ANK2_MOUSE Isoform 5 of Ankyrin-2 OS=Mus musculus OX=10090 GN=Ank2;sp|Q8C8R3|ANK2_MOUSE Ankyrin-2 OS=Mus musculus OX=10090 GN=Ank2 PE=1 SV=2;sp|Q8C8R3-4|ANK2_MOUSE Isoform 4 of Ankyrin-2 OS=Mus musculus OX=10090 GN=Ank2;sp|Q8C8R3-2|ANK2_MOUSE I
-1.70351	0.766431	S	___1	Q8C9V1-3;Q8C9V1-2;Q8C9V1	376;421;438	Carabin	Tbc1d10c	GPPIEGPSRSQRGSASFLDTRF_________	sp|Q8C9V1-3|TB10C_MOUSE Isoform 3 of Carabin OS=Mus musculus OX=10090 GN=Tbc1d10c;sp|Q8C9V1-2|TB10C_MOUSE Isoform 2 of Carabin OS=Mus musculus OX=10090 GN=Tbc1d10c;sp|Q8C9V1|TB10C_MOUSE Carabin OS=Mus musculus OX=10090 GN=Tbc1d10c PE=1 SV=1
-0.387038	2.08155	S	___1	O70318	580	Band 4.1-like protein 2	Epb41l2	PGVISYTTIQDGRRDSKSPTKATPLPAEGKK	sp|O70318|E41L2_MOUSE Band 4.1-like protein 2 OS=Mus musculus OX=10090 GN=Epb41l2 PE=1 SV=2
0.799742	3.26683	T	___1	Q9Z2Q6	13	Septin-5	Sept5	___MSTGLRYKSKLATPEDKQDIDKQYVGFA	sp|Q9Z2Q6|SEPT5_MOUSE Septin-5 OS=Mus musculus OX=10090 GN=Septin5 PE=1 SV=2
-4.97427	-2.50731	S	___1	Q8BJS4-3;Q8BJS4-2;Q8BJS4	492;522;524	SUN domain-containing protein 2	Sun2	KMAEMQGKSAREAAASLGQILQKEGIVGVTE	sp|Q8BJS4-3|SUN2_MOUSE Isoform 3 of SUN domain-containing protein 2 OS=Mus musculus OX=10090 GN=Sun2;sp|Q8BJS4-2|SUN2_MOUSE Isoform 2 of SUN domain-containing protein 2 OS=Mus musculus OX=10090 GN=Sun2;sp|Q8BJS4|SUN2_MOUSE SUN domain-containing protein 2 O
1.1051	3.56752	S	___1	Q9QYB8-3;Q9QYB8	444;692	Beta-adducin	Add2	DSYKDKTESVTSGPLSPEGSPSKSPSKKKKK	sp|Q9QYB8-3|ADDB_MOUSE Isoform 3 of Beta-adducin OS=Mus musculus OX=10090 GN=Add2;sp|Q9QYB8|ADDB_MOUSE Beta-adducin OS=Mus musculus OX=10090 GN=Add2 PE=1 SV=4
0.454595	2.91452	S	___1	P14873	1151	Microtubule-associated protein 1B;MAP1B heavy chain;MAP1 light chain LC1	Map1b	PRDVMSDETNNEETESPSQEFVNITKYESSL	sp|P14873|MAP1B_MOUSE Microtubule-associated protein 1B OS=Mus musculus OX=10090 GN=Map1b PE=1 SV=2
-4.08181	-1.62236	S	___1	O55103	1285	Periaxin	Prx	VGFSQSESVSGEGSPSPEEEEEGSGEGASSR	sp|O55103|PRAX_MOUSE Periaxin OS=Mus musculus OX=10090 GN=Prx PE=1 SV=1
1.23696	3.6964	S	___1	O54824-2;O54824	159;857	Pro-interleukin-16;Interleukin-16	Il16	NFGSSQLPDRGVQRLSLQPSSGETTKFPGKQ	sp|O54824-2|IL16_MOUSE Isoform 2 of Pro-interleukin-16 OS=Mus musculus OX=10090 GN=Il16;sp|O54824|IL16_MOUSE Pro-interleukin-16 OS=Mus musculus OX=10090 GN=Il16 PE=1 SV=3
2.28777	4.74674	S	___1	Q8K124	395	Pleckstrin homology domain-containing family O member 2	Plekho2	LPFSDLPSQFHPRSSSLGDLLRESPQHPRLP	sp|Q8K124|PKHO2_MOUSE Pleckstrin homology domain-containing family O member 2 OS=Mus musculus OX=10090 GN=Plekho2 PE=1 SV=1
-3.05096	-0.59334	S	___1	Q8BGY9	550	High affinity choline transporter 1	Slc5a7	ENIKLNELAPVKPRQSLTLSSTFTNKEALLD	sp|Q8BGY9|SC5A7_MOUSE High affinity choline transporter 1 OS=Mus musculus OX=10090 GN=Slc5a7 PE=1 SV=1
0.0986748	2.55557	S	___1	O88502	452	High affinity cAMP-specific and IBMX-insensitive 3',5'-cyclic phosphodiesterase 8A	Pde8a	TDLVGGLMSDGLRRFSGNEYILATKNLPPLS	sp|O88502|PDE8A_MOUSE High affinity cAMP-specific and IBMX-insensitive 3',5'-cyclic phosphodiesterase 8A OS=Mus musculus OX=10090 GN=Pde8a PE=1 SV=1
-3.98101	-1.52636	S	___1	Q91YM2	1179	Rho GTPase-activating protein 35	Arhgap35	RLGRFASYRTSFSVGSDDELGPIRKKEEDQA	sp|Q91YM2|RHG35_MOUSE Rho GTPase-activating protein 35 OS=Mus musculus OX=10090 GN=Arhgap35 PE=1 SV=3
-4.39382	-1.94341	S	___1	Q3UGY8	2074	Brefeldin A-inhibited guanine nucleotide-exchange protein 3	Arfgef3	RPQHLIDQGQMRHSFSAGPELLRQEKRPRSG	sp|Q3UGY8|BIG3_MOUSE Brefeldin A-inhibited guanine nucleotide-exchange protein 3 OS=Mus musculus OX=10090 GN=Arfgef3 PE=1 SV=1
-1.26108	1.18475	S	___1	Q8BPN8;Q8BPN8-2	2636;2626	DmX-like protein 2	Dmxl2	QETFIRYIFTKKRKQSEVEADLGYPGGKAKV	sp|Q8BPN8|DMXL2_MOUSE DmX-like protein 2 OS=Mus musculus OX=10090 GN=Dmxl2 PE=1 SV=3;sp|Q8BPN8-2|DMXL2_MOUSE Isoform 2 of DmX-like protein 2 OS=Mus musculus OX=10090 GN=Dmxl2
-1.9439	0.495543	S	___1	Q7TSJ2;Q7TSJ2-2	86;86	Microtubule-associated protein 6	Map6	ESDAVARATGPAPGPSVDRETVAAPGRSGLG	sp|Q7TSJ2|MAP6_MOUSE Microtubule-associated protein 6 OS=Mus musculus OX=10090 GN=Map6 PE=1 SV=2;sp|Q7TSJ2-2|MAP6_MOUSE Isoform 2 of Microtubule-associated protein 6 OS=Mus musculus OX=10090 GN=Map6
-1.0368	1.40146	T	___1	Q04447	35	Creatine kinase B-type	Ckb	FPDLSSHNNHMAKVLTPELYAELRAKCTPSG	sp|Q04447|KCRB_MOUSE Creatine kinase B-type OS=Mus musculus OX=10090 GN=Ckb PE=1 SV=1
-2.48	-0.0427828	S	___1	P19437	225	B-lymphocyte antigen CD20	Ms4a1	WKRMCTRSKSNVVLLSAGEKNEQTIKMKEEI	sp|P19437|CD20_MOUSE B-lymphocyte antigen CD20 OS=Mus musculus OX=10090 GN=Ms4a1 PE=1 SV=1
1.95638	4.38638	S	___1	P0DM65	53	Beclin-2	Becn2	PVSAESQVRTSGRPHSDGGRVSQGSALCTFT	sp|P0DM65|BECN2_MOUSE Beclin-2 OS=Mus musculus OX=10090 GN=Becn2 PE=1 SV=2
0.48515	2.90692	S	___1	Q7TSJ2	687	Microtubule-associated protein 6	Map6	LKNKDSVPLAPAKAQSPLLPEPLKNQSPVVP	sp|Q7TSJ2|MAP6_MOUSE Microtubule-associated protein 6 OS=Mus musculus OX=10090 GN=Map6 PE=1 SV=2
-3.3235	-0.901879	S	___1	Q9R0P5	163	Destrin	Dstn	IAEKLGGSLIVAFEGSPV_____________	sp|Q9R0P5|DEST_MOUSE Destrin OS=Mus musculus OX=10090 GN=Dstn PE=1 SV=3
0.0174885	2.43813	S	___1	Q5RJI5;Q69Z98-4;Q69Z98-2;Q69Z98-3;Q69Z98	563;490;490;490;490	Serine/threonine-protein kinase BRSK1;Serine/threonine-protein kinase BRSK2	Brsk1;Brsk2	AWRSRLNSIRNSFLGSPRFHRRKMQVPTAEE;PWRTRLNSIKNSFLGSPRFHRRKLQVPTPEE	sp|Q5RJI5|BRSK1_MOUSE Serine/threonine-protein kinase BRSK1 OS=Mus musculus OX=10090 GN=Brsk1 PE=1 SV=1;sp|Q69Z98-4|BRSK2_MOUSE Isoform 4 of Serine/threonine-protein kinase BRSK2 OS=Mus musculus OX=10090 GN=Brsk2;sp|Q69Z98-2|BRSK2_MOUSE Isoform 2 of Serine
0.134874	2.55358	S	___1	Q64727	721	Vinculin	Vcl	VEKMTGLVDEAIDTKSLLDASEEAIKKDLDK	sp|Q64727|VINC_MOUSE Vinculin OS=Mus musculus OX=10090 GN=Vcl PE=1 SV=4
-1.75708	0.661164	T	___1	Q99NH0;Q99NH0-2;Q99NH0-3	1384;992;1383	Ankyrin repeat domain-containing protein 17	Ankrd17	VQATADVDAADNRKITPLMAAFRKGHVKVVR	sp|Q99NH0|ANR17_MOUSE Ankyrin repeat domain-containing protein 17 OS=Mus musculus OX=10090 GN=Ankrd17 PE=1 SV=2;sp|Q99NH0-2|ANR17_MOUSE Isoform 2 of Ankyrin repeat domain-containing protein 17 OS=Mus musculus OX=10090 GN=Ankrd17;sp|Q99NH0-3|ANR17_MOUSE Iso
-0.956942	1.45953	S	___1	P35283	105	Ras-related protein Rab-12	Rab12	IRLQIWDTAGQERFNSITSAYYRSAKGIILV	sp|P35283|RAB12_MOUSE Ras-related protein Rab-12 OS=Mus musculus OX=10090 GN=Rab12 PE=1 SV=3
-1.27642	1.13607	S	___1	Q3U1F9	173	Phosphoprotein associated with glycosphingolipid-enriched microdomains 1	Pag1	GPGVEGPYEVLKDSSSQENMVEDCLYETVKE	sp|Q3U1F9|PHAG1_MOUSE Phosphoprotein associated with glycosphingolipid-enriched microdomains 1 OS=Mus musculus OX=10090 GN=Pag1 PE=1 SV=2
-1.35987	1.05182	T	___1	B1AWN6	1944	Sodium channel protein	Scn2a1	VSSIYKKDKGKEDEGTPIKEDIITDKLNENS	sp|B1AWN6|SCN2A_MOUSE Sodium channel protein type 2 subunit alpha OS=Mus musculus OX=10090 GN=Scn2a PE=1 SV=1
-4.14448	-1.73454	Y	___1	Q91YD9	253	Neural Wiskott-Aldrich syndrome protein	Wasl	ISEAQLKDRETSKVIYDFIEKTGGVEAVKNE	sp|Q91YD9|WASL_MOUSE Neural Wiskott-Aldrich syndrome protein OS=Mus musculus OX=10090 GN=Wasl PE=1 SV=1
-4.50832	-2.10277	S	___1	Q9Z0P4-2;Q9Z0P4	108;108	Paralemmin-1	Palm	KEIDVLEFGESAPAASKENSAAPSPGRPQSA	sp|Q9Z0P4-2|PALM_MOUSE Isoform 2 of Paralemmin-1 OS=Mus musculus OX=10090 GN=Palm;sp|Q9Z0P4|PALM_MOUSE Paralemmin-1 OS=Mus musculus OX=10090 GN=Palm PE=1 SV=1
-5.56254	-3.15731	S	___1	P42230	779	Signal transducer and activator of transcription 5A	Stat5a	EELLRRPMDSLDARLSPPAGLFTSARSSLS_	sp|P42230|STA5A_MOUSE Signal transducer and activator of transcription 5A OS=Mus musculus OX=10090 GN=Stat5a PE=1 SV=1
0.279204	2.68315	S	___1	P27573	226	Myelin protein P0	Mpz	KRGRQTPVLYAMLDHSRSTKAASEKKSKGLG	sp|P27573|MYP0_MOUSE Myelin protein P0 OS=Mus musculus OX=10090 GN=Mpz PE=1 SV=1
0.534786	2.93249	S	___1	Q9Z2H5-3;Q9Z2H5-2;Q9Z2H5	634;770;782	Band 4.1-like protein 1	Epb41l1	MIPGPQTVATEIRSLSPIIGKDVLTSTYGAT	sp|Q9Z2H5-3|E41L1_MOUSE Isoform 3 of Band 4.1-like protein 1 OS=Mus musculus OX=10090 GN=Epb41l1;sp|Q9Z2H5-2|E41L1_MOUSE Isoform 2 of Band 4.1-like protein 1 OS=Mus musculus OX=10090 GN=Epb41l1;sp|Q9Z2H5|E41L1_MOUSE Band 4.1-like protein 1 OS=Mus musculus
0.539014	2.93373	S	___1	P84086	93	Complexin-2	Cplx2	KEAEEKAALEQPCEGSLTRPKKAIPAGCGDE	sp|P84086|CPLX2_MOUSE Complexin-2 OS=Mus musculus OX=10090 GN=Cplx2 PE=1 SV=1
-2.53831	-0.149438	T	___1	O55103;O55103-2	111;111	Periaxin	Prx	LKRTVPTGDLALRPGTVSGYEMKGPRAKVAK	sp|O55103|PRAX_MOUSE Periaxin OS=Mus musculus OX=10090 GN=Prx PE=1 SV=1;sp|O55103-2|PRAX_MOUSE Isoform 2 of Periaxin OS=Mus musculus OX=10090 GN=Prx
2.34711	4.73302	S	___1	Q80YN3	601	Breast carcinoma-amplified sequence 1 homolog	Bcas1	QTGDKTPKKSEKRRQSLGGFLKGLGPKRMSD	sp|Q80YN3|BCAS1_MOUSE Breast carcinoma-amplified sequence 1 homolog OS=Mus musculus OX=10090 GN=Bcas1 PE=1 SV=3
-1.53084	0.853871	S	___1	Q6PIC6	212	Sodium/potassium-transporting ATPase subunit alpha-3	Atp1a3	SAHGCKVDNSSLTGESEPQTRSPDCTHDNPL	sp|Q6PIC6|AT1A3_MOUSE Sodium/potassium-transporting ATPase subunit alpha-3 OS=Mus musculus OX=10090 GN=Atp1a3 PE=1 SV=1
-1.53084	0.853871	S	___1	Q6PIE5;Q8VDN2;Q64436	220;222;231	Sodium/potassium-transporting ATPase subunit alpha-2;Sodium/potassium-transporting ATPase subunit alpha-1;Potassium-transporting ATPase alpha chain 1	Atp1a2;Atp1a1;Atp4a	SANGCKVDNSSLTGESEPQTRSPDFTNENPL;SSHGCKVDNSSLTGESEPQTRSPEFTHENPL	sp|Q6PIE5|AT1A2_MOUSE Sodium/potassium-transporting ATPase subunit alpha-2 OS=Mus musculus OX=10090 GN=Atp1a2 PE=1 SV=1;sp|Q8VDN2|AT1A1_MOUSE Sodium/potassium-transporting ATPase subunit alpha-1 OS=Mus musculus OX=10090 GN=Atp1a1 PE=1 SV=1;sp|Q64436|ATP4A_
-0.012558	2.3712	S	___1	Q80YN3	414	Breast carcinoma-amplified sequence 1 homolog	Bcas1	TSEGRDSGKEKAGPTSLPLGKLFWKKSVKED	sp|Q80YN3|BCAS1_MOUSE Breast carcinoma-amplified sequence 1 homolog OS=Mus musculus OX=10090 GN=Bcas1 PE=1 SV=3
-1.34756	1.03548	S	___1	O35927-2;O35927;Q68FH0;Q68FH0-2;Q68FH0-3	529;529;509;509;168	Catenin delta-2;Plakophilin-4	Ctnnd2;Pkp4	NRLQHTGPADDGATRSPSIDSIQKDPREFAW;SKSGPALPPEGTLARSPSIDSIQKDPREFGW	sp|O35927-2|CTND2_MOUSE Isoform 2 of Catenin delta-2 OS=Mus musculus OX=10090 GN=Ctnnd2;sp|O35927|CTND2_MOUSE Catenin delta-2 OS=Mus musculus OX=10090 GN=Ctnnd2 PE=1 SV=1;sp|Q68FH0|PKP4_MOUSE Plakophilin-4 OS=Mus musculus OX=10090 GN=Pkp4 PE=1 SV=1;sp|Q68F
-2.56093	-0.183634	S	___1	P97952	207	Sodium channel subunit beta-1	Scn1b	AAQENASEYLAITSESKENCTGVQVAE____	sp|P97952|SCN1B_MOUSE Sodium channel subunit beta-1 OS=Mus musculus OX=10090 GN=Scn1b PE=1 SV=1
-1.44426	0.932395	T	___1	Q8C8R3-5;Q8C8R3;Q8C8R3-4;Q8C8R3-3;Q8C8R3-2	3664;3718;3718;809;3746	Ankyrin-2	Ank2	DFSGKTQDQQEYYVTTPGAEVEDPQKATAVP	sp|Q8C8R3-5|ANK2_MOUSE Isoform 5 of Ankyrin-2 OS=Mus musculus OX=10090 GN=Ank2;sp|Q8C8R3|ANK2_MOUSE Ankyrin-2 OS=Mus musculus OX=10090 GN=Ank2 PE=1 SV=2;sp|Q8C8R3-4|ANK2_MOUSE Isoform 4 of Ankyrin-2 OS=Mus musculus OX=10090 GN=Ank2;sp|Q8C8R3-3|ANK2_MOUSE I
-2.70917	-0.332691	S	___1	P14873	1497	Microtubule-associated protein 1B;MAP1B heavy chain;MAP1 light chain LC1	Map1b	QSALALDERKLGGDVSPTQIDVSQFGSFKED	sp|P14873|MAP1B_MOUSE Microtubule-associated protein 1B OS=Mus musculus OX=10090 GN=Map1b PE=1 SV=2
-0.249536	2.12595	T	___1	P04370;P04370-2;P04370-6;P04370-11;P04370-13;P04370-8;P04370-14;P04370-4;P04370-5;P04370-9;P04370-10;P04370-7	149;149;16;16;16;16;16;16;16;16;16;16	Myelin basic protein	Mbp	MASQKRPSQRSKYLATASTMDHARHGFLPRH	sp|P04370|MBP_MOUSE Myelin basic protein OS=Mus musculus OX=10090 GN=Mbp PE=1 SV=2;sp|P04370-2|MBP_MOUSE Isoform 2 of Myelin basic protein OS=Mus musculus OX=10090 GN=Mbp;sp|P04370-6|MBP_MOUSE Isoform 6 of Myelin basic protein OS=Mus musculus OX=10090 GN=M
-0.948217	1.42633	S	___2	O88737	2866	Protein bassoon	Bsn	PMKTLQRSLSDPKPLSPTAEESAKERFSLYQ	sp|O88737|BSN_MOUSE Protein bassoon OS=Mus musculus OX=10090 GN=Bsn PE=1 SV=4
1.52384	3.89702	S	___1	O70589-3	571			SITFKIVPSYRTQSSSCEDLPSTTQPKGRQI	sp|O70589-3|CSKP_MOUSE Isoform 3 of Peripheral plasma membrane protein CASK OS=Mus musculus OX=10090 GN=Cask
-3.52503	-1.15357	T	___1	P15388-3	527	Potassium voltage-gated channel subfamily C member 1	Kcnc1	AALANEDCPHIDQALTPDEGLPFTRSGTRER	sp|P15388-3|KCNC1_MOUSE Isoform 2 of Potassium voltage-gated channel subfamily C member 1 OS=Mus musculus OX=10090 GN=Kcnc1
-1.31054	1.05956	S	___1	P48678;P48678-2;P48678-3	390;390;278	Prelamin-A/C;Lamin-A/C	Lmna	AYRKLLEGEEERLRLSPSPTSQRSRGRASSH	sp|P48678|LMNA_MOUSE Prelamin-A/C OS=Mus musculus OX=10090 GN=Lmna PE=1 SV=2;sp|P48678-2|LMNA_MOUSE Isoform C of Prelamin-A/C OS=Mus musculus OX=10090 GN=Lmna;sp|P48678-3|LMNA_MOUSE Isoform C2 of Prelamin-A/C OS=Mus musculus OX=10090 GN=Lmna
-1.62182	0.74753	S	___1	Q8C8R3-5;Q8C8R3;Q8C8R3-4;Q8C8R3-2	2773;2827;2827;2855	Ankyrin-2	Ank2	IPEGNESAKEIASPSSPVKVEVTITDQALES	sp|Q8C8R3-5|ANK2_MOUSE Isoform 5 of Ankyrin-2 OS=Mus musculus OX=10090 GN=Ank2;sp|Q8C8R3|ANK2_MOUSE Ankyrin-2 OS=Mus musculus OX=10090 GN=Ank2 PE=1 SV=2;sp|Q8C8R3-4|ANK2_MOUSE Isoform 4 of Ankyrin-2 OS=Mus musculus OX=10090 GN=Ank2;sp|Q8C8R3-2|ANK2_MOUSE I
-1.90974	0.458888	S	___1	Q6NZK8-2;Q6NZK8;Q6NZK8-3	317;392;453	Protein tyrosine phosphatase domain-containing protein 1	Ptpdc1	DIECLQPLTHLKRQLSYSDSDLKRAKAILEQ	sp|Q6NZK8-2|PTPC1_MOUSE Isoform 2 of Protein tyrosine phosphatase domain-containing protein 1 OS=Mus musculus OX=10090 GN=Ptpdc1;sp|Q6NZK8|PTPC1_MOUSE Protein tyrosine phosphatase domain-containing protein 1 OS=Mus musculus OX=10090 GN=Ptpdc1 PE=1 SV=1;sp|
-1.2008	1.16411	S	___1	Q61923	6	Potassium voltage-gated channel subfamily A member 6	Kcna6	__________MRSEKSLTLAAPGEVRGPEGE	sp|Q61923|KCNA6_MOUSE Potassium voltage-gated channel subfamily A member 6 OS=Mus musculus OX=10090 GN=Kcna6 PE=1 SV=1
-1.55218	0.80801	S	___1	P63011	190	Ras-related protein Rab-3A	Rab3a	TFERLVDVICEKMSESLDTADPAVTGAKQGP	sp|P63011|RAB3A_MOUSE Ras-related protein Rab-3A OS=Mus musculus OX=10090 GN=Rab3a PE=1 SV=1
-3.0026	-0.642826	S	___1	P11627	1184	Neural cell adhesion molecule L1	L1cam	RPMKDETFGEYRSLESDNEEKAFGSSQPSLN	sp|P11627|L1CAM_MOUSE Neural cell adhesion molecule L1 OS=Mus musculus OX=10090 GN=L1cam PE=1 SV=1
-3.52506	-1.16702	Y	___1	Q9JKF1	1284	Ras GTPase-activating-like protein IQGAP1	Iqgap1	ACDVPELQDKFNVDEYSDLVTLTKPVIYISI	sp|Q9JKF1|IQGA1_MOUSE Ras GTPase-activating-like protein IQGAP1 OS=Mus musculus OX=10090 GN=Iqgap1 PE=1 SV=2
-0.652586	1.69997	S	___1	Q99JI6;P62835	39;39	Ras-related protein Rap-1b;Ras-related protein Rap-1A	Rap1b;Rap1a	VQGIFVEKYDPTIEDSYRKQVEVDAQQCMLE	sp|Q99JI6|RAP1B_MOUSE Ras-related protein Rap-1b OS=Mus musculus OX=10090 GN=Rap1b PE=1 SV=2;sp|P62835|RAP1A_MOUSE Ras-related protein Rap-1A OS=Mus musculus OX=10090 GN=Rap1a PE=1 SV=1
0.438505	2.78964	S	___1	O35892;O35892-2	338;320	Nuclear autoantigen Sp-100	Sp100	RRRKRTGRKKRERLGSYLIRNIKIPMKPSWK	sp|O35892|SP100_MOUSE Nuclear autoantigen Sp-100 OS=Mus musculus OX=10090 GN=Sp100 PE=1 SV=2;sp|O35892-2|SP100_MOUSE Isoform 2 of Nuclear autoantigen Sp-100 OS=Mus musculus OX=10090 GN=Sp100
-3.65248	-1.30575	S	___1	Q9EQZ7-2;Q9EQZ7-3;Q9EQZ7	270;1283;1515	Regulating synaptic membrane exocytosis protein 2	Rims2	SSLVDPTLAPLTRRASQSSLESSTGPSYSRS	sp|Q9EQZ7-2|RIMS2_MOUSE Isoform 2 of Regulating synaptic membrane exocytosis protein 2 OS=Mus musculus OX=10090 GN=Rims2;sp|Q9EQZ7-3|RIMS2_MOUSE Isoform 3 of Regulating synaptic membrane exocytosis protein 2 OS=Mus musculus OX=10090 GN=Rims2;sp|Q9EQZ7|RIMS
-3.71723	-1.37074	S	___1	Q3UTJ2-6;Q3UTJ2-7;Q3UTJ2-5;Q3UTJ2;Q3UTJ2-2	27;27;27;27;27	Sorbin and SH3 domain-containing protein 2	Sorbs2	RAAMSVTLTSVKRVQSSPNLLAAGRESQSPD	sp|Q3UTJ2-6|SRBS2_MOUSE Isoform 6 of Sorbin and SH3 domain-containing protein 2 OS=Mus musculus OX=10090 GN=Sorbs2;sp|Q3UTJ2-7|SRBS2_MOUSE Isoform 7 of Sorbin and SH3 domain-containing protein 2 OS=Mus musculus OX=10090 GN=Sorbs2;sp|Q3UTJ2-5|SRBS2_MOUSE Is
-3.06436	-0.721996	S	___1	Q3U497	196	CMRF35-like molecule 7	Cd300lb	STQKVPEEQWRHTLCSDLDSELLAKDISP__	sp|Q3U497|CLM7_MOUSE CMRF35-like molecule 7 OS=Mus musculus OX=10090 GN=Cd300lb PE=1 SV=2
-3.22168	-0.885635	T	___1	Q05910	794	Disintegrin and metalloproteinase domain-containing protein 8	Adam8	PELKPKQVKPTFAPPTPPVKPGTGGTVPGAT	sp|Q05910|ADAM8_MOUSE Disintegrin and metalloproteinase domain-containing protein 8 OS=Mus musculus OX=10090 GN=Adam8 PE=1 SV=3
1.7269	4.06248	S	___1	O70166	81	Stathmin-3	Stmn3	PESPVLSSPPKRKDASLEELQKRLEAAEERR	sp|O70166|STMN3_MOUSE Stathmin-3 OS=Mus musculus OX=10090 GN=Stmn3 PE=1 SV=1
-2.52651	-0.192558	S	___1	Q9JLB2	25	MAGUK p55 subfamily member 5	Mpp5	VTEESDSGIKNLDLASPEEYPKHREMAVDCP	sp|Q9JLB2|MPP5_MOUSE MAGUK p55 subfamily member 5 OS=Mus musculus OX=10090 GN=Mpp5 PE=1 SV=1
0.227102	2.56034	S	___1	Q3U1T9-4;Q3U1T9-2;Q3U1T9	366;558;633	DENN domain-containing protein 1B	Dennd1b	LHGRQLPPSPRKRVSSGGLTESLFILKEESR	sp|Q3U1T9-4|DEN1B_MOUSE Isoform 4 of DENN domain-containing protein 1B OS=Mus musculus OX=10090 GN=Dennd1b;sp|Q3U1T9-2|DEN1B_MOUSE Isoform 2 of DENN domain-containing protein 1B OS=Mus musculus OX=10090 GN=Dennd1b;sp|Q3U1T9|DEN1B_MOUSE DENN domain-containi
-2.81644	-0.484458	T	___1	P27573	143	Myelin protein P0	Mpz	DVKNPPDIVGKTSQVTLYVFEKVPTRYGVVL	sp|P27573|MYP0_MOUSE Myelin protein P0 OS=Mus musculus OX=10090 GN=Mpz PE=1 SV=1
0.496172	2.82561	S	___1	Q8R464	361	Cell adhesion molecule 4	Cadm4	WCSVRQKGSYLTHEASGLDEQGEAREAFLNG	sp|Q8R464|CADM4_MOUSE Cell adhesion molecule 4 OS=Mus musculus OX=10090 GN=Cadm4 PE=1 SV=1
-2.40646	-0.0794916	S	___1	Q8C8R3-5;Q8C8R3;Q8C8R3-4;Q8C8R3-3;Q8C8R3-2	3638;3692;3692;783;3720	Ankyrin-2	Ank2	DCLPKTEGDSPAAALSPQMHQEPVQQDFSGK	sp|Q8C8R3-5|ANK2_MOUSE Isoform 5 of Ankyrin-2 OS=Mus musculus OX=10090 GN=Ank2;sp|Q8C8R3|ANK2_MOUSE Ankyrin-2 OS=Mus musculus OX=10090 GN=Ank2 PE=1 SV=2;sp|Q8C8R3-4|ANK2_MOUSE Isoform 4 of Ankyrin-2 OS=Mus musculus OX=10090 GN=Ank2;sp|Q8C8R3-3|ANK2_MOUSE I
2.04562	4.37138	S	___1	P63141	440	Potassium voltage-gated channel subfamily A member 2	Kcna2	EQAQYLQVTSCPKIPSSPDLKKSRSASTISK	sp|P63141|KCNA2_MOUSE Potassium voltage-gated channel subfamily A member 2 OS=Mus musculus OX=10090 GN=Kcna2 PE=1 SV=1
0.227102	2.54915	S	___1	Q68ED2	900	Metabotropic glutamate receptor 7	Grm7	NGEAKTELCENVDPNSPAAKKKYVSYNNLVI	sp|Q68ED2|GRM7_MOUSE Metabotropic glutamate receptor 7 OS=Mus musculus OX=10090 GN=Grm7 PE=1 SV=1
-1.65838	0.662724	T	___1	Q8C8R3-5;Q8C8R3;Q8C8R3-4;Q8C8R3-2	2178;2232;2232;2260	Ankyrin-2	Ank2	SEEQIGEAKETTKVGTPTDIHSEKELPITND	sp|Q8C8R3-5|ANK2_MOUSE Isoform 5 of Ankyrin-2 OS=Mus musculus OX=10090 GN=Ank2;sp|Q8C8R3|ANK2_MOUSE Ankyrin-2 OS=Mus musculus OX=10090 GN=Ank2 PE=1 SV=2;sp|Q8C8R3-4|ANK2_MOUSE Isoform 4 of Ankyrin-2 OS=Mus musculus OX=10090 GN=Ank2;sp|Q8C8R3-2|ANK2_MOUSE I
-0.267954	2.05169	S	___1	Q8C437-3;Q8C437;Q8C437-4	436;388;165	PEX5-related protein	Pex5l	KNKKGSPGLTRRMSKSPVDSSVLEGVKELYL	sp|Q8C437-3|PEX5R_MOUSE Isoform 3 of PEX5-related protein OS=Mus musculus OX=10090 GN=Pex5l;sp|Q8C437|PEX5R_MOUSE PEX5-related protein OS=Mus musculus OX=10090 GN=Pex5l PE=1 SV=2;sp|Q8C437-4|PEX5R_MOUSE Isoform 4 of PEX5-related protein OS=Mus musculus OX=
2.67276	4.9912	S	___1	Q9JKC6	90	Cell cycle exit and neuronal differentiation protein 1	Cend1	HSNLKPAPTVPAAPSSPDATSEPKGPGDGAE	sp|Q9JKC6|CEND_MOUSE Cell cycle exit and neuronal differentiation protein 1 OS=Mus musculus OX=10090 GN=Cend1 PE=1 SV=1
-0.718775	1.59915	S	___1	Q925T6	43	Glutamate receptor-interacting protein 1	Grip1	SQTKPPDGALAVRRQSIPEEFKGSTVVELMK	sp|Q925T6|GRIP1_MOUSE Glutamate receptor-interacting protein 1 OS=Mus musculus OX=10090 GN=Grip1 PE=1 SV=1
-1.11923	1.19739	S	___1	Q80TJ1-4;Q80TJ1;Q80TJ1-2;Q8BYR5-6;Q8BYR5-5;Q8BYR5-4;Q8BYR5-3;Q8BYR5;Q8BYR5-2	219;219;219;190;190;190;161;190;190	Calcium-dependent secretion activator 1;Calcium-dependent secretion activator 2	Cadps;Cadps2	DSREVFKKHIEKRVRSLPEIDGLSKETVLSS	sp|Q80TJ1-4|CAPS1_MOUSE Isoform 4 of Calcium-dependent secretion activator 1 OS=Mus musculus OX=10090 GN=Cadps;sp|Q80TJ1|CAPS1_MOUSE Calcium-dependent secretion activator 1 OS=Mus musculus OX=10090 GN=Cadps PE=1 SV=3;sp|Q80TJ1-2|CAPS1_MOUSE Isoform 2 of Ca
-0.0118008	2.30399	S	___1	Q8VDF3	299	Death-associated protein kinase 2	Dapk2	WITPVDTQQAMVRRESVVNLENFKKQYVRRR	sp|Q8VDF3|DAPK2_MOUSE Death-associated protein kinase 2 OS=Mus musculus OX=10090 GN=Dapk2 PE=1 SV=1
-2.23223	0.0763245	S	___1	P58871	866	182 kDa tankyrase-1-binding protein	Tnks1bp1	IHDKELQDQEFGKRDSLGSFSTRDASLQDWE	sp|P58871|TB182_MOUSE 182 kDa tankyrase-1-binding protein OS=Mus musculus OX=10090 GN=Tnks1bp1 PE=1 SV=2
1.67141	3.97964	S	___1	Q9WV92-7;Q9WV92-8	451;451	Band 4.1-like protein 3;Band 4.1-like protein 3, N-terminally processed	Epb41l3	PYFERSSSKRYTMSRSLDGEVGTGQYATTKG	sp|Q9WV92-7|E41L3_MOUSE Isoform 7 of Band 4.1-like protein 3 OS=Mus musculus OX=10090 GN=Epb41l3;sp|Q9WV92-8|E41L3_MOUSE Isoform 8 of Band 4.1-like protein 3 OS=Mus musculus OX=10090 GN=Epb41l3
-3.84079	-1.5326	S	___1	P08103-2;P08103	220;241	Tyrosine-protein kinase HCK	Hck	KGKDGLCQKLSVPCVSPKPQKPWEKDAWEIP	sp|P08103-2|HCK_MOUSE Isoform 2 of Tyrosine-protein kinase HCK OS=Mus musculus OX=10090 GN=Hck;sp|P08103|HCK_MOUSE Tyrosine-protein kinase HCK OS=Mus musculus OX=10090 GN=Hck PE=1 SV=4
-0.964013	1.34411	S	___1	Q8C9V1-3;Q8C9V1-2;Q8C9V1	374;419;436	Carabin	Tbc1d10c	ARGPPIEGPSRSQRGSASFLDTRF_______	sp|Q8C9V1-3|TB10C_MOUSE Isoform 3 of Carabin OS=Mus musculus OX=10090 GN=Tbc1d10c;sp|Q8C9V1-2|TB10C_MOUSE Isoform 2 of Carabin OS=Mus musculus OX=10090 GN=Tbc1d10c;sp|Q8C9V1|TB10C_MOUSE Carabin OS=Mus musculus OX=10090 GN=Tbc1d10c PE=1 SV=1
-1.96243	0.344891	S	___1	Q8C4Q9	113	Transmembrane protein 154	Tmem154	YFKSKRPKQEPSSQGSQSALQTHELGGETLK	sp|Q8C4Q9|TM154_MOUSE Transmembrane protein 154 OS=Mus musculus OX=10090 GN=Tmem154 PE=1 SV=1
0.721931	3.02902	S	___1	Q8BIK4;Q8BIK4-2	936;936	Dedicator of cytokinesis protein 9	Dock9	RSYVKFAYKAEPYVASEYKTVHEELTKSMTT	sp|Q8BIK4|DOCK9_MOUSE Dedicator of cytokinesis protein 9 OS=Mus musculus OX=10090 GN=Dock9 PE=1 SV=2;sp|Q8BIK4-2|DOCK9_MOUSE Isoform 2 of Dedicator of cytokinesis protein 9 OS=Mus musculus OX=10090 GN=Dock9
-0.00727844	2.29898	S	___1	Q5DTL9-9;Q5DTL9-5;Q5DTL9-2;Q5DTL9-7;Q5DTL9-3;Q5DTL9-10;Q5DTL9-6;Q5DTL9;Q5DTL9-8;Q5DTL9-4	88;88;89;88;89;88;88;89;88;89	Sodium-driven chloride bicarbonate exchanger	Slc4a10	KRDRERDSGLEDGRESPSFDTPSQRVQFILG	sp|Q5DTL9-9|S4A10_MOUSE Isoform 9 of Sodium-driven chloride bicarbonate exchanger OS=Mus musculus OX=10090 GN=Slc4a10;sp|Q5DTL9-5|S4A10_MOUSE Isoform 5 of Sodium-driven chloride bicarbonate exchanger OS=Mus musculus OX=10090 GN=Slc4a10;sp|Q5DTL9-2|S4A10_MO
2.16671	4.47053	S	___1	P14873	1775	Microtubule-associated protein 1B;MAP1B heavy chain;MAP1 light chain LC1	Map1b	SLASEKVQSLEGEKLSPKSDISPLTPRESSP	sp|P14873|MAP1B_MOUSE Microtubule-associated protein 1B OS=Mus musculus OX=10090 GN=Map1b PE=1 SV=2
-0.223951	2.07981	S	___1	P30993	325	C5a anaphylatoxin chemotactic receptor 1	C5ar1	GRLLRSLPSIIRNALSEDSVGRDSKTFTPST	sp|P30993|C5AR1_MOUSE C5a anaphylatoxin chemotactic receptor 1 OS=Mus musculus OX=10090 GN=C5ar1 PE=1 SV=2
-2.35778	-0.0550957	S	___1	A2AGL3-2;A2AGL3;E9PZQ0	2760;2760;2902	Ryanodine receptor 3;Ryanodine receptor 1	Ryr3;Ryr1	WAKKKKLELESKGGGSHPLLVPYDTLTAKEK;WGRKKKQELEAKGGGSHPLLVPYDTLTAKEK	sp|A2AGL3-2|RYR3_MOUSE Isoform 2 of Ryanodine receptor 3 OS=Mus musculus OX=10090 GN=Ryr3;sp|A2AGL3|RYR3_MOUSE Ryanodine receptor 3 OS=Mus musculus OX=10090 GN=Ryr3 PE=1 SV=1;sp|E9PZQ0|RYR1_MOUSE Ryanodine receptor 1 OS=Mus musculus OX=10090 GN=Ryr1 PE=1 S
-0.254666	2.04793	S	___1	Q3UHD6-2;Q3UHD6	49;49	Sorting nexin-27	Snx27	GGGGGPRVVRIVKSESGYGFNVRGQVSEGGQ	sp|Q3UHD6-2|SNX27_MOUSE Isoform 2 of Sorting nexin-27 OS=Mus musculus OX=10090 GN=Snx27;sp|Q3UHD6|SNX27_MOUSE Sorting nexin-27 OS=Mus musculus OX=10090 GN=Snx27 PE=1 SV=2
2.40945	4.70795	S	___1	Q69ZZ6-3;Q69ZZ6-2;Q69ZZ6	58;203;378	Transmembrane and coiled-coil domains protein 1	Tmcc1	SKPREIASLIRNKFGSADNIPNLKDSLEEGQ	sp|Q69ZZ6-3|TMCC1_MOUSE Isoform 3 of Transmembrane and coiled-coil domains protein 1 OS=Mus musculus OX=10090 GN=Tmcc1;sp|Q69ZZ6-2|TMCC1_MOUSE Isoform 2 of Transmembrane and coiled-coil domains protein 1 OS=Mus musculus OX=10090 GN=Tmcc1;sp|Q69ZZ6|TMCC1_MO
1.39858	3.68991	S	___1	O88737;O88737-2	3382;3323	Protein bassoon	Bsn	SKHRKQGMEQKISKFSPIEEAKDVESDLASY	sp|O88737|BSN_MOUSE Protein bassoon OS=Mus musculus OX=10090 GN=Bsn PE=1 SV=4;sp|O88737-2|BSN_MOUSE Isoform 2 of Protein bassoon OS=Mus musculus OX=10090 GN=Bsn
-2.84238	-0.553858	T	___1	Q0VBL3-2;Q0VBL3	567;567		Rbm15	FGHRAPDPLRSARDRTPPLLYRDRDRDLYTD	sp|Q0VBL3-2|RBM15_MOUSE Isoform 2 of RNA-binding protein 15 OS=Mus musculus OX=10090 GN=Rbm15;sp|Q0VBL3|RBM15_MOUSE RNA-binding protein 15 OS=Mus musculus OX=10090 GN=Rbm15 PE=1 SV=1
-0.618311	1.66149	S	___1	P17182	263	Alpha-enolase	Eno1	ASEFYRSGKYDLDFKSPDDPSRYITPDQLAD	sp|P17182|ENOA_MOUSE Alpha-enolase OS=Mus musculus OX=10090 GN=Eno1 PE=1 SV=3
-2.61448	-0.339904	S	___1	O08900	22	Zinc finger protein Aiolos	Ikzf3	TVELKSTEEQPLPTESPDALNDYSLPKPHEI	sp|O08900|IKZF3_MOUSE Zinc finger protein Aiolos OS=Mus musculus OX=10090 GN=Ikzf3 PE=1 SV=2
0.482189	2.75569	S	___1	Q8C2Q3;Q8C2Q3-2	280;280	RNA-binding protein 14	Rbm14	PMAAQAASYRAQPSVSLGAPYRGQLASPSSQ	sp|Q8C2Q3|RBM14_MOUSE RNA-binding protein 14 OS=Mus musculus OX=10090 GN=Rbm14 PE=1 SV=1;sp|Q8C2Q3-2|RBM14_MOUSE Isoform 2 of RNA-binding protein 14 OS=Mus musculus OX=10090 GN=Rbm14
-0.085701	2.18273	S	___1	Q9D620	340	Rab11 family-interacting protein 1	Rab11fip1	VYMEQPEARSEIRESSPSNSPSPQGFRRKHL	sp|Q9D620|RFIP1_MOUSE Rab11 family-interacting protein 1 OS=Mus musculus OX=10090 GN=Rab11fip1 PE=1 SV=2
-2.15536	0.111884	S	___1	Q76I79-2;Q76I79	494;516	Protein phosphatase Slingshot homolog 1	Ssh1	LAPGGPALPCCFRRLSDPLLLPHHDETGGLV	sp|Q76I79-2|SSH1_MOUSE Isoform 2 of Protein phosphatase Slingshot homolog 1 OS=Mus musculus OX=10090 GN=Ssh1;sp|Q76I79|SSH1_MOUSE Protein phosphatase Slingshot homolog 1 OS=Mus musculus OX=10090 GN=Ssh1 PE=1 SV=1
-2.9698	-0.707647	S	___1	Q8C080	51	Sorting nexin-16	Snx16	SSTSSKGQLEDSAVGSLKQTNVQDQMDSASS	sp|Q8C080|SNX16_MOUSE Sorting nexin-16 OS=Mus musculus OX=10090 GN=Snx16 PE=1 SV=2
-4.27097	-2.01035	Y	___1	P06240	505	Proto-oncogene tyrosine-protein kinase LCK	Lck	LRSVLDDFFTATEGQYQPQP___________	sp|P06240|LCK_MOUSE Proto-oncogene tyrosine-protein kinase LCK OS=Mus musculus OX=10090 GN=Lck PE=1 SV=4
0.679287	2.93645	S	___1	P63328-2;P63328	459;469	Serine/threonine-protein phosphatase 2B catalytic subunit alpha isoform	Ppp3ca	LQSAIKGFSPQHKITSFEEAKGLDRINERMP	sp|P63328-2|PP2BA_MOUSE Isoform 2 of Serine/threonine-protein phosphatase 2B catalytic subunit alpha isoform OS=Mus musculus OX=10090 GN=Ppp3ca;sp|P63328|PP2BA_MOUSE Serine/threonine-protein phosphatase 2B catalytic subunit alpha isoform OS=Mus musculus OX
0.368851	2.62063	S	___1	Q9DC11	507	Plexin domain-containing protein 2	Plxdc2	ERRPSRWPAMKFRRGSGHPAYAEVEPVGEKE	sp|Q9DC11|PXDC2_MOUSE Plexin domain-containing protein 2 OS=Mus musculus OX=10090 GN=Plxdc2 PE=1 SV=1
-1.38183	0.869353	S	___1	P16283-2;P16283-3;P16283	170;170;170	Anion exchange protein 3	Slc4a3	PLPPGPPQKAKFSIGSDEDDSPGLPVKAPCA	sp|P16283-2|B3A3_MOUSE Isoform 311-AE3 of Anion exchange protein 3 OS=Mus musculus OX=10090 GN=Slc4a3;sp|P16283-3|B3A3_MOUSE Isoform 14-AE3 of Anion exchange protein 3 OS=Mus musculus OX=10090 GN=Slc4a3;sp|P16283|B3A3_MOUSE Anion exchange protein 3 OS=Mus
0.907563	3.15632	T	___1	P68404-2	641	Protein kinase C beta type	Prkcb	AENFDRFFTRHPPVLTPPDQEVIRNIDQSEF	sp|P68404-2|KPCB_MOUSE Isoform Beta-II of Protein kinase C beta type OS=Mus musculus OX=10090 GN=Prkcb
-0.272521	1.97593	S	___1	Q04447	309	Creatine kinase B-type	Ckb	GVHIKLPHLGKHEKFSEVLKRLRLQKRGTGG	sp|Q04447|KCRB_MOUSE Creatine kinase B-type OS=Mus musculus OX=10090 GN=Ckb PE=1 SV=1
1.5841	3.83131	T	___1	P14873	1928	Microtubule-associated protein 1B;MAP1B heavy chain;MAP1 light chain LC1	Map1b	CDSGYSYETIEKTIKTPEDGGYTCEITEKTT	sp|P14873|MAP1B_MOUSE Microtubule-associated protein 1B OS=Mus musculus OX=10090 GN=Map1b PE=1 SV=2
-0.851228	1.39184	S	___1	Q80TB8	31	Synaptic vesicle membrane protein VAT-1 homolog-like	Vat1l	IEKETSKEPAEGGDGSHRLGDAQEMRAVVLA	sp|Q80TB8|VAT1L_MOUSE Synaptic vesicle membrane protein VAT-1 homolog-like OS=Mus musculus OX=10090 GN=Vat1l PE=1 SV=2
-0.95846	1.28388	S	___1	Q8BHC1	201	Ras-related protein Rab-39B	Rab39b	WEGVKSGFVPNVVHSSEEVIKSERRCLC___	sp|Q8BHC1|RB39B_MOUSE Ras-related protein Rab-39B OS=Mus musculus OX=10090 GN=Rab39b PE=1 SV=1
-3.43556	-1.19469	S	___1	P52795	280	Ephrin-B1	Efnb1	RKRHRKHTQQRAAALSLSTLASPKGGSGTAG	sp|P52795|EFNB1_MOUSE Ephrin-B1 OS=Mus musculus OX=10090 GN=Efnb1 PE=1 SV=1
-2.333	-0.0938768	Y	___1	P52480;P52480-2	175;175	Pyruvate kinase PKM	Pkm	DYKNICKVVEVGSKIYVDDGLISLQVKEKGA	sp|P52480|KPYM_MOUSE Pyruvate kinase PKM OS=Mus musculus OX=10090 GN=Pkm PE=1 SV=4;sp|P52480-2|KPYM_MOUSE Isoform M1 of Pyruvate kinase PKM OS=Mus musculus OX=10090 GN=Pkm
-2.22691	0.0106506	S	___1	P20357	1783	Microtubule-associated protein 2	Map2	HAKARVDHGAEIITQSPSRSSVASPRRLSNV	sp|P20357|MTAP2_MOUSE Microtubule-associated protein 2 OS=Mus musculus OX=10090 GN=Map2 PE=1 SV=2
-1.83055	0.406073	S	___1	G3X9K3	1566	Brefeldin A-inhibited guanine nucleotide-exchange protein 1	Arfgef1	PSAVSEKPLDAISQKSVDIHDSIQPRSSDNR	sp|G3X9K3|BIG1_MOUSE Brefeldin A-inhibited guanine nucleotide-exchange protein 1 OS=Mus musculus OX=10090 GN=Arfgef1 PE=1 SV=1
-0.317461	1.9171	T	___1	Q80YN3	375	Breast carcinoma-amplified sequence 1 homolog	Bcas1	SPTTSANLKSDKANFTPQETRGKTKATKSCS	sp|Q80YN3|BCAS1_MOUSE Breast carcinoma-amplified sequence 1 homolog OS=Mus musculus OX=10090 GN=Bcas1 PE=1 SV=3
-4.38463	-2.15072	T	___1	P41245	27	Matrix metalloproteinase-9	Mmp9	LAFGCSSAAPYQRQPTFVVFPKDLKTSNLTD	sp|P41245|MMP9_MOUSE Matrix metalloproteinase-9 OS=Mus musculus OX=10090 GN=Mmp9 PE=1 SV=2
-0.0789804	2.15442	S	___1	Q99K70-2;Q99K70	15;15	Ras-related GTP-binding protein C	Rragc	_MSLQYGAEETPLAGSYGAADSFPKDFGYGV	sp|Q99K70-2|RRAGC_MOUSE Isoform 2 of Ras-related GTP-binding protein C OS=Mus musculus OX=10090 GN=Rragc;sp|Q99K70|RRAGC_MOUSE Ras-related GTP-binding protein C OS=Mus musculus OX=10090 GN=Rragc PE=1 SV=1
-3.38801	-1.15868	S	___1	A2APV2-2;A2APV2;A2APV2-3	205;205;205	Formin-like protein 2	Fmnl2	SRSGRHSALRYNTLPSRRTLKNSRLVSKKDD	sp|A2APV2-2|FMNL2_MOUSE Isoform 2 of Formin-like protein 2 OS=Mus musculus OX=10090 GN=Fmnl2;sp|A2APV2|FMNL2_MOUSE Formin-like protein 2 OS=Mus musculus OX=10090 GN=Fmnl2 PE=1 SV=2;sp|A2APV2-3|FMNL2_MOUSE Isoform 3 of Formin-like protein 2 OS=Mus musculus
-1.81196	0.415968	S	___1	O70166	68	Stathmin-3	Stmn3	SFEVILKSPSDLSPESPVLSSPPKRKDASLE	sp|O70166|STMN3_MOUSE Stathmin-3 OS=Mus musculus OX=10090 GN=Stmn3 PE=1 SV=1
0.0236111	2.25105	S	___1	Q8VC98;Q8VC98-2	194;116	Pleckstrin homology domain-containing family A member 4	Plekha4	GPPEVNRREEGRISESPEVARLSRGLGRHET	sp|Q8VC98|PKHA4_MOUSE Pleckstrin homology domain-containing family A member 4 OS=Mus musculus OX=10090 GN=Plekha4 PE=2 SV=1;sp|Q8VC98-2|PKHA4_MOUSE Isoform 2 of Pleckstrin homology domain-containing family A member 4 OS=Mus musculus OX=10090 GN=Plekha4
-1.03617	1.18995	T	___1	P30993	343	C5a anaphylatoxin chemotactic receptor 1	C5ar1	SVGRDSKTFTPSTTDTSTRKSQAV_______	sp|P30993|C5AR1_MOUSE C5a anaphylatoxin chemotactic receptor 1 OS=Mus musculus OX=10090 GN=C5ar1 PE=1 SV=2
1.00971	3.23418	S	___1	P16014	190	Secretogranin-1;CCB peptide;PE-11	Chgb	EHREDAGEEKKHIEDSGEKPNTFSNKRSEAS	sp|P16014|SCG1_MOUSE Secretogranin-1 OS=Mus musculus OX=10090 GN=Chgb PE=1 SV=2
-1.10759	1.1163	S	___1	Q9QYG0-2;Q9QYG0	324;338	Protein NDRG2	Ndrg2	TRLSRSRTASLTSAASIDGSRSRSRTLSQSS	sp|Q9QYG0-2|NDRG2_MOUSE Isoform 2 of Protein NDRG2 OS=Mus musculus OX=10090 GN=Ndrg2;sp|Q9QYG0|NDRG2_MOUSE Protein NDRG2 OS=Mus musculus OX=10090 GN=Ndrg2 PE=1 SV=1
-3.46445	-1.24355	S	___1	Q61097-2;Q61097	320;320	Kinase suppressor of Ras 1	Ksr1	RIDDVTPMKFELPHGSPQLVRRDIGLSVTHR	sp|Q61097-2|KSR1_MOUSE Isoform 2 of Kinase suppressor of Ras 1 OS=Mus musculus OX=10090 GN=Ksr1;sp|Q61097|KSR1_MOUSE Kinase suppressor of Ras 1 OS=Mus musculus OX=10090 GN=Ksr1 PE=1 SV=1
2.87541	5.09615	S	___1	P27546-3;P27546-2;P27546	517;517;517	Microtubule-associated protein 4	Map4	VTPLSEEEVTSVKDMSPSAETEAPLAKNADL	sp|P27546-3|MAP4_MOUSE Isoform 3 of Microtubule-associated protein 4 OS=Mus musculus OX=10090 GN=Map4;sp|P27546-2|MAP4_MOUSE Isoform 2 of Microtubule-associated protein 4 OS=Mus musculus OX=10090 GN=Map4;sp|P27546|MAP4_MOUSE Microtubule-associated protein
-3.34752	-1.13017	S	___1	Q6PIC6	265	Sodium/potassium-transporting ATPase subunit alpha-3	Atp1a3	ATGDRTVMGRIATLASGLEVGKTPIAIEIEH	sp|Q6PIC6|AT1A3_MOUSE Sodium/potassium-transporting ATPase subunit alpha-3 OS=Mus musculus OX=10090 GN=Atp1a3 PE=1 SV=1
-2.09962	0.11768	T	___1	Q6PHZ2-5	353	Calcium/calmodulin-dependent protein kinase type II subunit delta	Camk2d	SPKENIPTPALEPQTTVIHNPDGNKESTESS	sp|Q6PHZ2-5|KCC2D_MOUSE Isoform 4 of Calcium/calmodulin-dependent protein kinase type II subunit delta OS=Mus musculus OX=10090 GN=Camk2d
-2.52748	-0.312771	T	___1	P08752;Q9DC51;P18872-2;P18872;B2RSH2	191;190;191;191;190	Guanine nucleotide-binding protein G(i) subunit alpha-2;Guanine nucleotide-binding protein G(k) subunit alpha;Guanine nucleotide-binding protein G(o) subunit alpha;Guanine nucleotide-binding protein G(i) subunit alpha-1	Gnai2;Gnai3;Gnao1;Gnai1	LRTRVKTTGIVETHFTFKDLHFKMFDVGGQR	sp|P08752|GNAI2_MOUSE Guanine nucleotide-binding protein G(i) subunit alpha-2 OS=Mus musculus OX=10090 GN=Gnai2 PE=1 SV=5;sp|Q9DC51|GNAI3_MOUSE Guanine nucleotide-binding protein G(i) subunit alpha OS=Mus musculus OX=10090 GN=Gnai3 PE=1 SV=3;sp|P18872-2|GN
-1.0066	1.20758	S	___1	Q91VN4	33	MICOS complex subunit Mic25	Chchd6	EEERVRVLQGIRLSESVVNRMKDCSQPSAGE	sp|Q91VN4|MIC25_MOUSE MICOS complex subunit Mic25 OS=Mus musculus OX=10090 GN=Chchd6 PE=1 SV=2
-2.39222	-0.178678	S	___1	P23475	558	X-ray repair cross-complementing protein 6	Xrcc6	QDDEGSTSKKPKVELSEEELKAHFRKGTLGK	sp|P23475|XRCC6_MOUSE X-ray repair cross-complementing protein 6 OS=Mus musculus OX=10090 GN=Xrcc6 PE=1 SV=5
0.156634	2.36826	S	___1	Q8K4R4	299	Cytoplasmic phosphatidylinositol transfer protein 1	Pitpnc1	APEFLSIPKDRPRKKSAPETLTLPDPEKKAT	sp|Q8K4R4|PITC1_MOUSE Cytoplasmic phosphatidylinositol transfer protein 1 OS=Mus musculus OX=10090 GN=Pitpnc1 PE=1 SV=1
-0.801021	1.40906	S	___1	Q8C2Q3	620	RNA-binding protein 14	Rbm14	DRRLAELSDYRRLSESQLSFRRSPTKSSLDY	sp|Q8C2Q3|RBM14_MOUSE RNA-binding protein 14 OS=Mus musculus OX=10090 GN=Rbm14 PE=1 SV=1
-1.47846	0.730572	S	___1	Q9WV69;Q9WV69-3	333;308	Dematin	Dmtn	LQNGEGQRGRMDRGNSLPCVLEQKIYPYEML	sp|Q9WV69|DEMA_MOUSE Dematin OS=Mus musculus OX=10090 GN=Dmtn PE=1 SV=1;sp|Q9WV69-3|DEMA_MOUSE Isoform 3 of Dematin OS=Mus musculus OX=10090 GN=Dmtn
0.478122	2.68504	T	___2	O88855	320	Leukotriene B4 receptor 1	Ltb4r	LEGTGSEVSSTRRGGTLVQTPKDTPACPEPG	sp|O88855|LT4R1_MOUSE Leukotriene B4 receptor 1 OS=Mus musculus OX=10090 GN=Ltb4r PE=2 SV=1
0.974015	3.17905	S	___1	Q6P9K8-2;Q6P9K8-3;Q6P9K8	720;791;791	Caskin-1	Caskin1	SHFTPPQTPTKAQPGSPQALGGPHGPATAKV	sp|Q6P9K8-2|CSKI1_MOUSE Isoform 2 of Caskin-1 OS=Mus musculus OX=10090 GN=Caskin1;sp|Q6P9K8-3|CSKI1_MOUSE Isoform 3 of Caskin-1 OS=Mus musculus OX=10090 GN=Caskin1;sp|Q6P9K8|CSKI1_MOUSE Caskin-1 OS=Mus musculus OX=10090 GN=Caskin1 PE=1 SV=2
-4.8815	-2.67991	T	___1	Q9EQF6	490	Dihydropyrimidinase-related protein 5	Dpysl5	LVQREKTLKVRGVDRTPYLGDVAIVVHPGKK	sp|Q9EQF6|DPYL5_MOUSE Dihydropyrimidinase-related protein 5 OS=Mus musculus OX=10090 GN=Dpysl5 PE=1 SV=1
-0.968567	1.23211	S	___2	Q9QYC0;Q9QYC0-2	600;600	Alpha-adducin	Add1	GSEENLDETREQKEKSPPDQSAVPNTPPSTP	sp|Q9QYC0|ADDA_MOUSE Alpha-adducin OS=Mus musculus OX=10090 GN=Add1 PE=1 SV=2;sp|Q9QYC0-2|ADDA_MOUSE Isoform 2 of Alpha-adducin OS=Mus musculus OX=10090 GN=Add1
-2.28148	-0.0814133	S	___1	Q3U1V8	526	Mitogen-activated protein kinase kinase kinase 9	Map3k9	ISLPSDFQHKFTVQASPTMDKRKSLISNRSS	sp|Q3U1V8|M3K9_MOUSE Mitogen-activated protein kinase kinase kinase 9 OS=Mus musculus OX=10090 GN=Map3k9 PE=2 SV=2
-4.06004	-1.86269	S	___1	P70302	512	Stromal interaction molecule 1	Stim1	SSVRQRLTEPQLGLGSQRDLTHSDSESSLHM	sp|P70302|STIM1_MOUSE Stromal interaction molecule 1 OS=Mus musculus OX=10090 GN=Stim1 PE=1 SV=2
-3.48168	-1.28535	S	___1	Q80VC9-9;Q80VC9-6;Q80VC9-7;Q80VC9-8;Q80VC9-2;Q80VC9;Q80VC9-3;Q80VC9-4;Q80VC9-5	334;345;350;361;334;334;345;350;361	Calmodulin-regulated spectrin-associated protein 3	Camsap3	PDFVQAKDLPDGHAVSPRNTETVPSQNNSGS	sp|Q80VC9-9|CAMP3_MOUSE Isoform 9 of Calmodulin-regulated spectrin-associated protein 3 OS=Mus musculus OX=10090 GN=Camsap3;sp|Q80VC9-6|CAMP3_MOUSE Isoform 6 of Calmodulin-regulated spectrin-associated protein 3 OS=Mus musculus OX=10090 GN=Camsap3;sp|Q80VC
-2.07751	0.114645	S	___1	Q5SVD0	6	Filamin-interacting protein FAM101B	Fam101b	__________MVGRLSLQDVPELVDTKKKGD	sp|Q5SVD0|RFLB_MOUSE Refilin-B OS=Mus musculus OX=10090 GN=Rflnb PE=1 SV=1
-0.673196	1.51876	S	___1	Q8C854-1;Q8C854-3;Q8C854	422;405;422	Myelin expression factor 2	Myef2	DFGRGDIGLSRGFGDSFGRLGGSMSGMSTVT	sp|Q8C854-1|MYEF2_MOUSE Isoform 3 of Myelin expression factor 2 OS=Mus musculus OX=10090 GN=Myef2;sp|Q8C854-3|MYEF2_MOUSE Isoform 2 of Myelin expression factor 2 OS=Mus musculus OX=10090 GN=Myef2;sp|Q8C854|MYEF2_MOUSE Myelin expression factor 2 OS=Mus musc
-2.82196	-0.631115	T	___1	Q03141-2;Q03141-3;Q03141;Q05512-3;Q05512-4;Q05512-2;Q05512;Q8VHJ5;Q8CIP4-2;Q8CIP4	211;211;211;208;208;208;208;215;214;214	MAP/microtubule affinity-regulating kinase 3;Serine/threonine-protein kinase MARK2;Serine/threonine-protein kinase MARK1;MAP/microtubule affinity-regulating kinase 4	Mark3;Mark2;Mark1;Mark4	DFGFSNEFTFGNKLDTFCGSPPYAAPELFQG;DFGFSNEFTLGSKLDTFCGSPPYAAPELFQG;DFGFSNEFTVGSKLDTFCGSPPYAAPELFQG	sp|Q03141-2|MARK3_MOUSE Isoform 2 of MAP/microtubule affinity-regulating kinase 3 OS=Mus musculus OX=10090 GN=Mark3;sp|Q03141-3|MARK3_MOUSE Isoform 3 of MAP/microtubule affinity-regulating kinase 3 OS=Mus musculus OX=10090 GN=Mark3;sp|Q03141|MARK3_MOUSE MA
1.38227	3.57233	S	___1	P63011	188	Ras-related protein Rab-3A	Rab3a	KQTFERLVDVICEKMSESLDTADPAVTGAKQ	sp|P63011|RAB3A_MOUSE Ras-related protein Rab-3A OS=Mus musculus OX=10090 GN=Rab3a PE=1 SV=1
-0.162854	2.02663	S	___1	P31648	14	Sodium- and chloride-dependent GABA transporter 1	Slc6a1	__MATDNSKVADGQISTEVSEAPVASDKPKT	sp|P31648|SC6A1_MOUSE Sodium- and chloride-dependent GABA transporter 1 OS=Mus musculus OX=10090 GN=Slc6a1 PE=1 SV=2
-0.763185	1.42467	S	___1	Q9WVT6	325	Carbonic anhydrase 14	Ca14	FIAQKIRKKRLGNRKSVVFTSARATTEA___	sp|Q9WVT6|CAH14_MOUSE Carbonic anhydrase 14 OS=Mus musculus OX=10090 GN=Ca14 PE=1 SV=1
-0.0839128	2.10337	S	___1	Q9Z0U1	1136	Tight junction protein ZO-2	Tjp2	KAPSRLYQDTRGSYGSDPEEEEYRQQLAAHS	sp|Q9Z0U1|ZO2_MOUSE Tight junction protein ZO-2 OS=Mus musculus OX=10090 GN=Tjp2 PE=1 SV=2
-2.17558	0.00583076	S	___1	Q8BSS9	163	Liprin-alpha-2	Ppfia2	HERSLRMTVVKRQAQSPSGVSSEVEVLKALK	sp|Q8BSS9|LIPA2_MOUSE Liprin-alpha-2 OS=Mus musculus OX=10090 GN=Ppfia2 PE=1 SV=2
-1.03472	1.1379	S	___1	Q65CL1	637	Catenin alpha-3	Ctnna3	CSVMMIRTPEELEDVSDLEDDHEVRSHTSIQ	sp|Q65CL1|CTNA3_MOUSE Catenin alpha-3 OS=Mus musculus OX=10090 GN=Ctnna3 PE=1 SV=2
-0.565188	1.60485	S	___1	P14873	828	Microtubule-associated protein 1B;MAP1B heavy chain;MAP1 light chain LC1	Map1b	ASGPVKELEAERSLMSSPEDLTKDFEELKAE	sp|P14873|MAP1B_MOUSE Microtubule-associated protein 1B OS=Mus musculus OX=10090 GN=Map1b PE=1 SV=2
1.89236	4.05461	S	___1	Q80U16-7;Q80U16-6;Q80U16-5;Q80U16-2;Q80U16;Q80U16-4;Q80U16-3	21;49;49;46;46;46;46	Protein FAM65B	Fam65b	QSFSPGGPNGIIRSQSFAGFSGLQERRSRCN	sp|Q80U16-7|RIPR2_MOUSE Isoform 7 of Rho family-interacting cell polarization regulator 2 OS=Mus musculus OX=10090 GN=Ripor2;sp|Q80U16-6|RIPR2_MOUSE Isoform 6 of Rho family-interacting cell polarization regulator 2 OS=Mus musculus OX=10090 GN=Ripor2;sp|Q80
-0.0700674	2.0895	S	___1	Q61462-2;Q61462	140;168	Cytochrome b-245 light chain	Cyba	TNPPPRPPAEVRKKPSEGEEEAASAGGPQVN	sp|Q61462-2|CY24A_MOUSE Isoform 2 of Cytochrome b-245 light chain OS=Mus musculus OX=10090 GN=Cyba;sp|Q61462|CY24A_MOUSE Cytochrome b-245 light chain OS=Mus musculus OX=10090 GN=Cyba PE=1 SV=3
1.28607	3.44391	S	___2	P19973-2;P19973	166;168	Lymphocyte-specific protein 1	Lsp1	GEAEEHLIRHQVRTPSPLALEDTVELSSPPL	sp|P19973-2|LSP1_MOUSE Isoform 2 of Lymphocyte-specific protein 1 OS=Mus musculus OX=10090 GN=Lsp1;sp|P19973|LSP1_MOUSE Lymphocyte-specific protein 1 OS=Mus musculus OX=10090 GN=Lsp1 PE=1 SV=2
1.28607	3.44391	T	___2	P19973-2;P19973	164;166	Lymphocyte-specific protein 1	Lsp1	GSGEAEEHLIRHQVRTPSPLALEDTVELSSP	sp|P19973-2|LSP1_MOUSE Isoform 2 of Lymphocyte-specific protein 1 OS=Mus musculus OX=10090 GN=Lsp1;sp|P19973|LSP1_MOUSE Lymphocyte-specific protein 1 OS=Mus musculus OX=10090 GN=Lsp1 PE=1 SV=2
-0.676378	1.47436	S	___1	Q64669	82	NAD(P)H dehydrogenase [quinone] 1	Nqo1	QYPSESSLAYKEGRLSPDIVAEHKKLEAADL	sp|Q64669|NQO1_MOUSE NAD(P)H dehydrogenase [quinone] 1 OS=Mus musculus OX=10090 GN=Nqo1 PE=1 SV=3
-1.07767	1.07182	T	___1	Q80VC9-9;Q80VC9-6;Q80VC9-7;Q80VC9-8;Q80VC9-2;Q80VC9;Q80VC9-3;Q80VC9-4;Q80VC9-5;Q80VC9-13;Q80VC9-15;Q80VC9-16;Q80VC9-17;Q80VC9-10;Q80VC9-12;Q80VC9-11;Q80VC9-14	414;425;430;441;830;830;841;846;857;415;426;431;442;831;842;847;858	Calmodulin-regulated spectrin-associated protein 3	Camsap3	QVPVQTRSSILLSEGTPPEEPTTKPALIEIP	sp|Q80VC9-9|CAMP3_MOUSE Isoform 9 of Calmodulin-regulated spectrin-associated protein 3 OS=Mus musculus OX=10090 GN=Camsap3;sp|Q80VC9-6|CAMP3_MOUSE Isoform 6 of Calmodulin-regulated spectrin-associated protein 3 OS=Mus musculus OX=10090 GN=Camsap3;sp|Q80VC
-2.51061	-0.361538	S	___1	Q9ER47	1188	Potassium voltage-gated channel subfamily H member 7	Kcnh7	SSLSTVGILGLHRHVSDPGLPGK________	sp|Q9ER47|KCNH7_MOUSE Potassium voltage-gated channel subfamily H member 7 OS=Mus musculus OX=10090 GN=Kcnh7 PE=1 SV=2
-2.51183	-0.364377	S	___1	Q8R4V2	179	Dual specificity protein phosphatase 15	Dusp15	DLRALLPLCRRCRQGSATSAASATTASSAAE	sp|Q8R4V2|DUS15_MOUSE Dual specificity protein phosphatase 15 OS=Mus musculus OX=10090 GN=Dusp15 PE=1 SV=3
-2.18845	-0.0419807	S	___1	Q80Y24	807	Prickle-like protein 2	Prickle2	LGEPIPQPARLRYVTSDELLHKYSSYGVPKS	sp|Q80Y24|PRIC2_MOUSE Prickle-like protein 2 OS=Mus musculus OX=10090 GN=Prickle2 PE=1 SV=3
-1.50437	0.639657	T	___1	Q6PIC6;Q6PIE5;Q8VDN2	630;637;640	Sodium/potassium-transporting ATPase subunit alpha-3;Sodium/potassium-transporting ATPase subunit alpha-2;Sodium/potassium-transporting ATPase subunit alpha-1	Atp1a3;Atp1a2;Atp1a1	KAIAKGVGIISEGNETVEDIAARLNIPVNQV;KAIAKGVGIISEGNETVEDIAARLNIPVSQV	sp|Q6PIC6|AT1A3_MOUSE Sodium/potassium-transporting ATPase subunit alpha-3 OS=Mus musculus OX=10090 GN=Atp1a3 PE=1 SV=1;sp|Q6PIE5|AT1A2_MOUSE Sodium/potassium-transporting ATPase subunit alpha-2 OS=Mus musculus OX=10090 GN=Atp1a2 PE=1 SV=1;sp|Q8VDN2|AT1A1_
-2.28745	-0.14522	S	___1	Q9CYZ2	168	Tumor protein D54	Tpd52l2	RKLGDMSSYSIRHSISMPVMRNSATFKSFED	sp|Q9CYZ2|TPD54_MOUSE Tumor protein D54 OS=Mus musculus OX=10090 GN=Tpd52l2 PE=1 SV=1
-2.85852	-0.716297	S	___1	Q8VDQ8-2;Q8VDQ8;Q8VDQ8-3	16;53;53	NAD-dependent protein deacetylase sirtuin-2	Sirt2	MDFLRNLFTQTLGLGSQKERLLDELTLEGVT	sp|Q8VDQ8-2|SIR2_MOUSE Isoform 2 of NAD-dependent protein deacetylase sirtuin-2 OS=Mus musculus OX=10090 GN=Sirt2;sp|Q8VDQ8|SIR2_MOUSE NAD-dependent protein deacetylase sirtuin-2 OS=Mus musculus OX=10090 GN=Sirt2 PE=1 SV=2;sp|Q8VDQ8-3|SIR2_MOUSE Isoform 3
1.56552	3.70655	S	___1	Q9CR86	42	Calcium-regulated heat stable protein 1	Carhsp1	TRDRSPSPLRGNVVPSPLPTRRTRTFSATVR	sp|Q9CR86|CHSP1_MOUSE Calcium-regulated heat stable protein 1 OS=Mus musculus OX=10090 GN=Carhsp1 PE=1 SV=1
-3.21882	-1.08137	S	___1	Q80VC9-13;Q80VC9-15;Q80VC9-16;Q80VC9-17;Q80VC9-10;Q80VC9-12;Q80VC9-11;Q80VC9-14	335;346;351;362;335;346;351;362	Calmodulin-regulated spectrin-associated protein 3	Camsap3	DFVQAKDLPDGHVAVSPRNTETVPSQNNSGS	sp|Q80VC9-13|CAMP3_MOUSE Isoform 13 of Calmodulin-regulated spectrin-associated protein 3 OS=Mus musculus OX=10090 GN=Camsap3;sp|Q80VC9-15|CAMP3_MOUSE Isoform 15 of Calmodulin-regulated spectrin-associated protein 3 OS=Mus musculus OX=10090 GN=Camsap3;sp|Q
-2.71007	-0.574913	S	___1	P28028;P28028-2	787;313	Serine/threonine-protein kinase B-raf	Braf	RAGFQTEDFSLYACASPKTPIQAGGYGEFAA	sp|P28028|BRAF_MOUSE Serine/threonine-protein kinase B-raf OS=Mus musculus OX=10090 GN=Braf PE=1 SV=3;sp|P28028-2|BRAF_MOUSE Isoform 2 of Serine/threonine-protein kinase B-raf OS=Mus musculus OX=10090 GN=Braf
-1.51775	0.61438	T	___1	P68372	55	Tubulin beta-4B chain	Tubb4b	SDLQLERINVYYNEATGGKYVPRAVLVDLEP	sp|P68372|TBB4B_MOUSE Tubulin beta-4B chain OS=Mus musculus OX=10090 GN=Tubb4b PE=1 SV=1
0.443136	2.57502	S	___1	Q99JY9;Q641P0-2;Q641P0	418;330;418	Actin-related protein 3;Actin-related protein 3B	Actr3;Actr3b	IGPSICRHNPVFGVMS_______________	sp|Q99JY9|ARP3_MOUSE Actin-related protein 3 OS=Mus musculus OX=10090 GN=Actr3 PE=1 SV=3;sp|Q641P0-2|ARP3B_MOUSE Isoform 2 of Actin-related protein 3B OS=Mus musculus OX=10090 GN=Actr3b;sp|Q641P0|ARP3B_MOUSE Actin-related protein 3B OS=Mus musculus OX=1009
1.06865	3.19705	S	___1	Q3UW53	601	Protein Niban	Fam129a	KTAMGSNQASPARRVSAILPGAPDNELPSNE	sp|Q3UW53|NIBA1_MOUSE Protein Niban 1 OS=Mus musculus OX=10090 GN=Niban1 PE=1 SV=2
-1.09204	1.02875	S	___1	P30987	328	Thromboxane A2 receptor	Tbxa2r	LRRLHPRFSSQLQAVSLRRPPAQAMLSGP__	sp|P30987|TA2R_MOUSE Thromboxane A2 receptor OS=Mus musculus OX=10090 GN=Tbxa2r PE=1 SV=1
-0.628065	1.49209	S	___1	O70318	492	Band 4.1-like protein 2	Epb41l2	LWKVCVEHHTFYRLVSPEQPPKTKFLTLGSK	sp|O70318|E41L2_MOUSE Band 4.1-like protein 2 OS=Mus musculus OX=10090 GN=Epb41l2 PE=1 SV=2
-5.32152	-3.20265	T	___1	P61028	164	Ras-related protein Rab-8B	Rab8b	ETSAKSSTNVEEAFFTLARDIMTKLNRKMND	sp|P61028|RAB8B_MOUSE Ras-related protein Rab-8B OS=Mus musculus OX=10090 GN=Rab8b PE=1 SV=1
1.69897	3.81695	S	___1	Q62261	2164	Spectrin beta chain, non-erythrocytic 1	Sptbn1	MVNGAAEQRTSSKESSPVPSPTLDRKAKSAL	sp|Q62261|SPTB2_MOUSE Spectrin beta chain, non-erythrocytic 1 OS=Mus musculus OX=10090 GN=Sptbn1 PE=1 SV=2
-0.977536	1.1403	S	___1	Q80U16-7;Q80U16-6;Q80U16-5;Q80U16-2;Q80U16;Q80U16-4;Q80U16-3	33;61;61;58;58;58;58	Protein FAM65B	Fam65b	RSQSFAGFSGLQERRSRCNSFIENASALKKP	sp|Q80U16-7|RIPR2_MOUSE Isoform 7 of Rho family-interacting cell polarization regulator 2 OS=Mus musculus OX=10090 GN=Ripor2;sp|Q80U16-6|RIPR2_MOUSE Isoform 6 of Rho family-interacting cell polarization regulator 2 OS=Mus musculus OX=10090 GN=Ripor2;sp|Q80
0.617866	2.73543	S	___1	O70318	38	Band 4.1-like protein 2	Epb41l2	SKEKAKEVENEQTPVSEPEEEKGSQPGPPVE	sp|O70318|E41L2_MOUSE Band 4.1-like protein 2 OS=Mus musculus OX=10090 GN=Epb41l2 PE=1 SV=2
2.22651	4.34161	T	___1	Q91XV3	36	Brain acid soluble protein 1	Basp1	DKDKKAEGAGTEEEGTPKESEPQAAADATEV	sp|Q91XV3|BASP1_MOUSE Brain acid soluble protein 1 OS=Mus musculus OX=10090 GN=Basp1 PE=1 SV=3
-0.320618	1.79033	T	___1	Q05AA6	910	Dystrophin-related protein 2	Drp2	PRQSEGSHPREKGQTTPDTEVADDVGSKSQD	sp|Q05AA6|DRP2_MOUSE Dystrophin-related protein 2 OS=Mus musculus OX=10090 GN=Drp2 PE=1 SV=1
-1.8231	0.286864	S	___1	A2APV2-2;A2APV2;A2APV2-3	643;678;678	Formin-like protein 2	Fmnl2	IFKTKAQGPAIDLSSSKQKITQKASSKVTLL	sp|A2APV2-2|FMNL2_MOUSE Isoform 2 of Formin-like protein 2 OS=Mus musculus OX=10090 GN=Fmnl2;sp|A2APV2|FMNL2_MOUSE Formin-like protein 2 OS=Mus musculus OX=10090 GN=Fmnl2 PE=1 SV=2;sp|A2APV2-3|FMNL2_MOUSE Isoform 3 of Formin-like protein 2 OS=Mus musculus
-0.411487	1.69797	S	___1	P63141	434	Potassium voltage-gated channel subfamily A member 2	Kcna2	RETEGEEQAQYLQVTSCPKIPSSPDLKKSRS	sp|P63141|KCNA2_MOUSE Potassium voltage-gated channel subfamily A member 2 OS=Mus musculus OX=10090 GN=Kcna2 PE=1 SV=1
-0.437809	1.67049	T	___1	Q5EBJ4	257	Ermin	Ermn	GKKGDIARNSYSRYNTISYRKIRKGNTKQRI	sp|Q5EBJ4|ERMIN_MOUSE Ermin OS=Mus musculus OX=10090 GN=Ermn PE=1 SV=1
-2.90359	-0.797843	S	___1	Q60875-5;Q60875-4;Q60875	856;858;885	Rho guanine nucleotide exchange factor 2	Arhgef2	AEAPWARRPLDPRRRSLPAGDALYLSFNPPQ	sp|Q60875-5|ARHG2_MOUSE Isoform 5 of Rho guanine nucleotide exchange factor 2 OS=Mus musculus OX=10090 GN=Arhgef2;sp|Q60875-4|ARHG2_MOUSE Isoform 4 of Rho guanine nucleotide exchange factor 2 OS=Mus musculus OX=10090 GN=Arhgef2;sp|Q60875|ARHG2_MOUSE Rho gu
0.310822	2.41397	S	___1	Q62433	2	Protein NDRG1	Ndrg1	______________MSRELHDVDLAEVKPLV	sp|Q62433|NDRG1_MOUSE Protein NDRG1 OS=Mus musculus OX=10090 GN=Ndrg1 PE=1 SV=1
0.0619831	2.16102	S	___1	Q9CQM0	142	Nicolin-1	Nicn1	SFTVEELQIYQQGPKSPSLAFPKWLSHPVSN	sp|Q9CQM0|NICN1_MOUSE Nicolin-1 OS=Mus musculus OX=10090 GN=Nicn1 PE=1 SV=1
-2.97268	-0.874801	S	___1	Q8VBX6-2;Q8VBX6;Q8VBX6-4	783;783;783	Multiple PDZ domain protein	Mpdz	PSGMVRIGVAKPLPLSPEEGYVSAKEDAFLC	sp|Q8VBX6-2|MPDZ_MOUSE Isoform 2 of Multiple PDZ domain protein OS=Mus musculus OX=10090 GN=Mpdz;sp|Q8VBX6|MPDZ_MOUSE Multiple PDZ domain protein OS=Mus musculus OX=10090 GN=Mpdz PE=1 SV=2;sp|Q8VBX6-4|MPDZ_MOUSE Isoform 4 of Multiple PDZ domain protein OS=
-2.11182	-0.0148344	S	___1	Q7TQD2	31	Tubulin polymerization-promoting protein	Tppp	PPKSPGDPARAAKRLSLESEGANEGATAAPE	sp|Q7TQD2|TPPP_MOUSE Tubulin polymerization-promoting protein OS=Mus musculus OX=10090 GN=Tppp PE=1 SV=1
-4.12255	-2.02613	T	___1	Q64727	442	Vinculin	Vcl	ERDDILRSLGEIAALTSKLGDLRRQGKGDSP	sp|Q64727|VINC_MOUSE Vinculin OS=Mus musculus OX=10090 GN=Vcl PE=1 SV=4
-1.95522	0.140475	S	___1	O70318	116	Band 4.1-like protein 2	Epb41l2	PTQADVEDQILGKEESLPEEESRAKGDAEEM	sp|O70318|E41L2_MOUSE Band 4.1-like protein 2 OS=Mus musculus OX=10090 GN=Epb41l2 PE=1 SV=2
0.206653	2.30004	S	___1	Q14CH0-2;Q14CH0	788;792	Protein FAM171B	Fam171b	SPGRKSTVEDFEANTSPTKKRGRPPPLAKRD	sp|Q14CH0-2|F171B_MOUSE Isoform 2 of Protein FAM171B OS=Mus musculus OX=10090 GN=Fam171b;sp|Q14CH0|F171B_MOUSE Protein FAM171B OS=Mus musculus OX=10090 GN=Fam171b PE=1 SV=2
-1.53897	0.550774	S	___1	Q8VDN2	452	Sodium/potassium-transporting ATPase subunit alpha-1	Atp1a1	QENLPILKRAVAGDASESALLKCIEVCCGSV	sp|Q8VDN2|AT1A1_MOUSE Sodium/potassium-transporting ATPase subunit alpha-1 OS=Mus musculus OX=10090 GN=Atp1a1 PE=1 SV=1
-0.918003	1.17134	S	___1	Q05BC3-2;Q05BC3	149;180	Echinoderm microtubule-associated protein-like 1	Eml1	SGKKNSESKPKEPAFSPEEGYVKMFLRGRPV	sp|Q05BC3-2|EMAL1_MOUSE Isoform 2 of Echinoderm microtubule-associated protein-like 1 OS=Mus musculus OX=10090 GN=Eml1;sp|Q05BC3|EMAL1_MOUSE Echinoderm microtubule-associated protein-like 1 OS=Mus musculus OX=10090 GN=Eml1 PE=1 SV=1
-2.74203	-0.653748	S	___1	Q640R3	379	Hepatocyte cell adhesion molecule	Hepacam	PRSPARSPATGRTHTSPPRAPSSPGRSRSSS	sp|Q640R3|HECAM_MOUSE Hepatocyte cell adhesion molecule OS=Mus musculus OX=10090 GN=Hepacam PE=1 SV=2
-3.35648	-1.26878	S	___1	P52480;P52480-2	202;202	Pyruvate kinase PKM	Pkm	EKGADFLVTEVENGGSLGSKKGVNLPGAAVD	sp|P52480|KPYM_MOUSE Pyruvate kinase PKM OS=Mus musculus OX=10090 GN=Pkm PE=1 SV=4;sp|P52480-2|KPYM_MOUSE Isoform M1 of Pyruvate kinase PKM OS=Mus musculus OX=10090 GN=Pkm
-0.416226	1.67104	S	___1	Q812A2	919	SLIT-ROBO Rho GTPase-activating protein 3	Srgap3	GRIESPEKRRMATFGSAGSINYPDKKALTEG	sp|Q812A2|SRGP3_MOUSE SLIT-ROBO Rho GTPase-activating protein 3 OS=Mus musculus OX=10090 GN=Srgap3 PE=1 SV=1
-2.65746	-0.572595	T	___1	P28028	790	Serine/threonine-protein kinase B-raf	Braf	FQTEDFSLYACASPKTPIQAGGYGEFAAFK_	sp|P28028|BRAF_MOUSE Serine/threonine-protein kinase B-raf OS=Mus musculus OX=10090 GN=Braf PE=1 SV=3
-0.125911	1.95655	S	___1	Q9CWS0	33	N(G),N(G)-dimethylarginine dimethylaminohydrolase 1	Ddah1	VRAPPESLCRHALRRSQGEEVDFARAERQHE	sp|Q9CWS0|DDAH1_MOUSE N(G),N(G)-dimethylarginine dimethylaminohydrolase 1 OS=Mus musculus OX=10090 GN=Ddah1 PE=1 SV=3
1.01443	3.0961	T	___1	Q62188	509	Dihydropyrimidinase-related protein 3	Dpysl3	VPRGMYDGPVFDLTTTPKGGTPAGSTRGSPT	sp|Q62188|DPYL3_MOUSE Dihydropyrimidinase-related protein 3 OS=Mus musculus OX=10090 GN=Dpysl3 PE=1 SV=1
1.85491	3.9352	S	___1	P05064	39	Fructose-bisphosphate aldolase A	Aldoa	VAPGKGILAADESTGSIAKRLQSIGTENTEE	sp|P05064|ALDOA_MOUSE Fructose-bisphosphate aldolase A OS=Mus musculus OX=10090 GN=Aldoa PE=1 SV=2
2.1504	4.2298	S	___3	P19246	721	Neurofilament heavy polypeptide	Nefh	EAKSPAEVKSPGEAKSPAAVKSPAEAKSPAA	sp|P19246|NFH_MOUSE Neurofilament heavy polypeptide OS=Mus musculus OX=10090 GN=Nefh PE=1 SV=3
2.1504	4.2298	S	___3	P19246	727	Neurofilament heavy polypeptide	Nefh	EVKSPGEAKSPAAVKSPAEAKSPAAVKSPGE	sp|P19246|NFH_MOUSE Neurofilament heavy polypeptide OS=Mus musculus OX=10090 GN=Nefh PE=1 SV=3
2.1504	4.2298	S	___3	P19246	733	Neurofilament heavy polypeptide	Nefh	EAKSPAAVKSPAEAKSPAAVKSPGEAKSPGE	sp|P19246|NFH_MOUSE Neurofilament heavy polypeptide OS=Mus musculus OX=10090 GN=Nefh PE=1 SV=3
-3.55838	-1.47926	S	___1	P20152	420	Vimentin	Vim	EGEESRISLPLPTFSSLNLRETNLESLPLVD	sp|P20152|VIME_MOUSE Vimentin OS=Mus musculus OX=10090 GN=Vim PE=1 SV=3
-3.54909	-1.47324	S	___1	Q3UNH4	691	G protein-regulated inducer of neurite outgrowth 1	Gprin1	ASTSQKDLAAAAAQKSPSAEAAAPPPGPRTR	sp|Q3UNH4|GRIN1_MOUSE G protein-regulated inducer of neurite outgrowth 1 OS=Mus musculus OX=10090 GN=Gprin1 PE=1 SV=2
0.280594	2.35623	S	___1	Q8C437-3;Q8C437	250;202	PEX5-related protein	Pex5l	TKEHRWGSALLSRNHSLEEEFERAKAAVESD	sp|Q8C437-3|PEX5R_MOUSE Isoform 3 of PEX5-related protein OS=Mus musculus OX=10090 GN=Pex5l;sp|Q8C437|PEX5R_MOUSE PEX5-related protein OS=Mus musculus OX=10090 GN=Pex5l PE=1 SV=2
1.61025	3.68349	S	___1	P05064	36	Fructose-bisphosphate aldolase A	Aldoa	HRIVAPGKGILAADESTGSIAKRLQSIGTEN	sp|P05064|ALDOA_MOUSE Fructose-bisphosphate aldolase A OS=Mus musculus OX=10090 GN=Aldoa PE=1 SV=2
-4.10944	-2.04168	S	___1	O70318	543	Band 4.1-like protein 2	Epb41l2	PAPQFERASSKRVSRSLDGAPIGVVDQSPPG	sp|O70318|E41L2_MOUSE Band 4.1-like protein 2 OS=Mus musculus OX=10090 GN=Epb41l2 PE=1 SV=2
0.371343	2.43773	T	___1	P63001;P60764;Q05144	167;167;167	Ras-related C3 botulinum toxin substrate 1;Ras-related C3 botulinum toxin substrate 3;Ras-related C3 botulinum toxin substrate 2	Rac1;Rac3;Rac2	VKYLECSALTQRGLKTVFDEAIRAVLCPPPV;VKYLECSALTQRGLKTVFDEAIRAVLCPQPT	sp|P63001|RAC1_MOUSE Ras-related C3 botulinum toxin substrate 1 OS=Mus musculus OX=10090 GN=Rac1 PE=1 SV=1;sp|P60764|RAC3_MOUSE Ras-related C3 botulinum toxin substrate 3 OS=Mus musculus OX=10090 GN=Rac3 PE=1 SV=1;sp|Q05144|RAC2_MOUSE Ras-related C3 botuli
-0.386658	1.67565	S	___1	Q91V14-2;Q91V14	940;963	Solute carrier family 12 member 5	Slc12a5	EREREIQSITDESRGSIRRKNPANPRLRLNV	sp|Q91V14-2|S12A5_MOUSE Isoform 2 of Solute carrier family 12 member 5 OS=Mus musculus OX=10090 GN=Slc12a5;sp|Q91V14|S12A5_MOUSE Solute carrier family 12 member 5 OS=Mus musculus OX=10090 GN=Slc12a5 PE=1 SV=2
-2.37247	-0.31347	T	___1	Q9WV18-2;Q9WV18	813;929	Gamma-aminobutyric acid type B receptor subunit 1	Gabbr1	QLQSRQQIRSRRHPPTPPDPSGGLPRGPSEP	sp|Q9WV18-2|GABR1_MOUSE Isoform 1B of Gamma-aminobutyric acid type B receptor subunit 1 OS=Mus musculus OX=10090 GN=Gabbr1;sp|Q9WV18|GABR1_MOUSE Gamma-aminobutyric acid type B receptor subunit 1 OS=Mus musculus OX=10090 GN=Gabbr1 PE=1 SV=1
0.65962	2.71823	S	___1	Q9D4C9-3;Q9D4C9	50;329	Clavesin-1	Clvs1	NLERECSPKPMKRSQSVVEAGTLKHEEKGEN	sp|Q9D4C9-3|CLVS1_MOUSE Isoform 3 of Clavesin-1 OS=Mus musculus OX=10090 GN=Clvs1;sp|Q9D4C9|CLVS1_MOUSE Clavesin-1 OS=Mus musculus OX=10090 GN=Clvs1 PE=1 SV=1
-0.1214	1.93577	S	___1	P07310	372	Creatine kinase M-type	Ckm	VKLMVEMEKKLEKGQSIDDMIPAQK______	sp|P07310|KCRM_MOUSE Creatine kinase M-type OS=Mus musculus OX=10090 GN=Ckm PE=1 SV=1
2.79996	4.85448	S	___1	P14873	2068	Microtubule-associated protein 1B;MAP1B heavy chain;MAP1 light chain LC1	Map1b	YSYETSDRCYTTEKKSPSEARQDVDLCLVSS	sp|P14873|MAP1B_MOUSE Microtubule-associated protein 1B OS=Mus musculus OX=10090 GN=Map1b PE=1 SV=2
-1.71298	0.341103	S	___1	Q6ZQ18-2;Q6ZQ18	216;216	Protein EFR3 homolog B	Efr3b	LFNLQHVEEAESRSPSPLQAPEKEKENPAEL	sp|Q6ZQ18-2|EFR3B_MOUSE Isoform 2 of Protein EFR3 homolog B OS=Mus musculus OX=10090 GN=Efr3b;sp|Q6ZQ18|EFR3B_MOUSE Protein EFR3 homolog B OS=Mus musculus OX=10090 GN=Efr3b PE=1 SV=2
-0.87336	1.18025	S	___1	O54724	42	Polymerase I and transcript release factor	Ptrf	TQGEARATEEPSGTGSDELIKSDQVNGVLVL	sp|O54724|CAVN1_MOUSE Caveolae-associated protein 1 OS=Mus musculus OX=10090 GN=Cavin1 PE=1 SV=1
2.0497	4.10312	S	___1	Q8R550-3;Q8R550-2;Q8R550;Q8R550-8	193;230;274;230	SH3 domain-containing kinase-binding protein 1	Sh3kbp1	FGDIFKDKPIKLRPRSIEVENDFLPVEKTIG	sp|Q8R550-3|SH3K1_MOUSE Isoform 3 of SH3 domain-containing kinase-binding protein 1 OS=Mus musculus OX=10090 GN=Sh3kbp1;sp|Q8R550-2|SH3K1_MOUSE Isoform 2 of SH3 domain-containing kinase-binding protein 1 OS=Mus musculus OX=10090 GN=Sh3kbp1;sp|Q8R550|SH3K1_
-3.64069	-1.59047	S	___1	Q8BMS9	21	Ras association domain-containing protein 2	Rassf2	QPALIPCGQDKYMPKSELLLHLKTYNLYYEG	sp|Q8BMS9|RASF2_MOUSE Ras association domain-containing protein 2 OS=Mus musculus OX=10090 GN=Rassf2 PE=1 SV=1
0.332294	2.38136	S	___1	Q91V14-2;Q91V14	1021;1044	Solute carrier family 12 member 5	Slc12a5	TWTKDKSVAEKNKGPSPVSSEGIKDFFSMKP	sp|Q91V14-2|S12A5_MOUSE Isoform 2 of Solute carrier family 12 member 5 OS=Mus musculus OX=10090 GN=Slc12a5;sp|Q91V14|S12A5_MOUSE Solute carrier family 12 member 5 OS=Mus musculus OX=10090 GN=Slc12a5 PE=1 SV=2
0.285382	2.33211	T	___1	Q60664	359	Lymphoid-restricted membrane protein;Processed lymphoid-restricted membrane protein	Lrmp	RSSSLNSKPSSLRRVTIASLPRNLGNVGLVS	sp|Q60664|LRMP_MOUSE Lymphoid-restricted membrane protein OS=Mus musculus OX=10090 GN=Lrmp PE=1 SV=1
1.57317	3.61989	S	___1	Q8BT60	243	Copine-3	Cpne3	TFQTTMTKLKEASRSSPVEYECINEKKRQKK	sp|Q8BT60|CPNE3_MOUSE Copine-3 OS=Mus musculus OX=10090 GN=Cpne3 PE=1 SV=2
-1.23548	0.810036	S	___1	Q9ES97-2;Q9ES97;Q9ES97-5	733;752;431	Reticulon-3	Rtn3	GIPKNPTIIKNTRIDSISSLTKTEMVNKNVL	sp|Q9ES97-2|RTN3_MOUSE Isoform 2 of Reticulon-3 OS=Mus musculus OX=10090 GN=Rtn3;sp|Q9ES97|RTN3_MOUSE Reticulon-3 OS=Mus musculus OX=10090 GN=Rtn3 PE=1 SV=2;sp|Q9ES97-5|RTN3_MOUSE Isoform 5 of Reticulon-3 OS=Mus musculus OX=10090 GN=Rtn3
-1.4466	0.596515	S	___1	Q9QXZ0;Q9QXZ0-3;Q9QXZ0-2;Q9QXZ0-4	3889;1805;1862;2013	Microtubule-actin cross-linking factor 1	Macf1	GSSPEALNSLLKRQGSFSEDVISHKGDLRFV	sp|Q9QXZ0|MACF1_MOUSE Microtubule-actin cross-linking factor 1 OS=Mus musculus OX=10090 GN=Macf1 PE=1 SV=2;sp|Q9QXZ0-3|MACF1_MOUSE Isoform 3 of Microtubule-actin cross-linking factor 1 OS=Mus musculus OX=10090 GN=Macf1;sp|Q9QXZ0-2|MACF1_MOUSE Isoform 2 of
0.609448	2.65147	S	___1	P16014	220	Secretogranin-1;CCB peptide;PE-11	Chgb	SAKKKDESVARADAHSMELEEKTHSREQSSQ	sp|P16014|SCG1_MOUSE Secretogranin-1 OS=Mus musculus OX=10090 GN=Chgb PE=1 SV=2
1.15519	3.19691	S	___1	Q8C2Q3;Q8C2Q3-2	256;256	RNA-binding protein 14	Rbm14	PSVSLGAAYRAQPSASLGVGYRTQPMAAQAA	sp|Q8C2Q3|RBM14_MOUSE RNA-binding protein 14 OS=Mus musculus OX=10090 GN=Rbm14 PE=1 SV=1;sp|Q8C2Q3-2|RBM14_MOUSE Isoform 2 of RNA-binding protein 14 OS=Mus musculus OX=10090 GN=Rbm14
0.255382	2.29678	S	___2	P14873	1260	Microtubule-associated protein 1B;MAP1B heavy chain;MAP1 light chain LC1	Map1b	RLSPAKSPSLSPSPPSPIEKTPLGERSVNFS	sp|P14873|MAP1B_MOUSE Microtubule-associated protein 1B OS=Mus musculus OX=10090 GN=Map1b PE=1 SV=2
-1.98969	0.0515242	S	___1	O35927-2;O35927	1055;1080	Catenin delta-2	Ctnnd2	IERDRQRPYSSSRTPSISPVRVSPNNRSASA	sp|O35927-2|CTND2_MOUSE Isoform 2 of Catenin delta-2 OS=Mus musculus OX=10090 GN=Ctnnd2;sp|O35927|CTND2_MOUSE Catenin delta-2 OS=Mus musculus OX=10090 GN=Ctnnd2 PE=1 SV=1
2.08345	4.1113	S	___1	P19246	500	Neurofilament heavy polypeptide	Nefh	EEGEEKEEEEGAAATSPPAEEAASPEKETKS	sp|P19246|NFH_MOUSE Neurofilament heavy polypeptide OS=Mus musculus OX=10090 GN=Nefh PE=1 SV=3
2.49277	4.51472	S	___1	Q9JIX8-4;Q9JIX8;Q9JIX8-3;Q9JIX8-2	823;863;90;106	Apoptotic chromatin condensation inducer in the nucleus	Acin1	KRRWGASTAATQKKPSISITTESLKSLIPDI	sp|Q9JIX8-4|ACINU_MOUSE Isoform 4 of Apoptotic chromatin condensation inducer in the nucleus OS=Mus musculus OX=10090 GN=Acin1;sp|Q9JIX8|ACINU_MOUSE Apoptotic chromatin condensation inducer in the nucleus OS=Mus musculus OX=10090 GN=Acin1 PE=1 SV=3;sp|Q9JI
-1.33026	0.691496	S	___1	O55137;Q32Q92-2;Q32Q92;Q9QYR7-2;Q8BWN8;Q6Q2Z6;Q9QYR7	56;56;56;56;56;56;67	Acyl-coenzyme A thioesterase 1;Acyl-coenzyme A thioesterase 6;Acyl-coenzyme A thioesterase 3;Acyl-coenzyme A thioesterase 4;Acyl-coenzyme A thioesterase 5	Acot1;Acot6;Acot3;Acot4;Acot5	EKGALFRAHARYRADSHGELDLARTPALGGS	sp|O55137|ACOT1_MOUSE Acyl-coenzyme A thioesterase 1 OS=Mus musculus OX=10090 GN=Acot1 PE=1 SV=1;sp|Q32Q92-2|ACOT6_MOUSE Isoform 2 of Acyl-coenzyme A thioesterase 6 OS=Mus musculus OX=10090 GN=Acot6;sp|Q32Q92|ACOT6_MOUSE Acyl-coenzyme A thioesterase 6 OS=M
2.34638	4.35872	T	___1	Q80YN3	523	Breast carcinoma-amplified sequence 1 homolog	Bcas1	NVKDSSCQTSNSVEKTPSPPEPEPAGTAQKN	sp|Q80YN3|BCAS1_MOUSE Breast carcinoma-amplified sequence 1 homolog OS=Mus musculus OX=10090 GN=Bcas1 PE=1 SV=3
1.32888	3.33473	S	___1	Q80YN3	615	Breast carcinoma-amplified sequence 1 homolog	Bcas1	QSLGGFLKGLGPKRMSDAQVQTDPVSIGPVG	sp|Q80YN3|BCAS1_MOUSE Breast carcinoma-amplified sequence 1 homolog OS=Mus musculus OX=10090 GN=Bcas1 PE=1 SV=3
2.97388	4.97931	S	___1	Q80U16-7;Q80U16-6;Q80U16-5;Q80U16-2;Q80U16;Q80U16-4;Q80U16-3	37;65;65;62;62;62;62	Protein FAM65B	Fam65b	FAGFSGLQERRSRCNSFIENASALKKPQAKL	sp|Q80U16-7|RIPR2_MOUSE Isoform 7 of Rho family-interacting cell polarization regulator 2 OS=Mus musculus OX=10090 GN=Ripor2;sp|Q80U16-6|RIPR2_MOUSE Isoform 6 of Rho family-interacting cell polarization regulator 2 OS=Mus musculus OX=10090 GN=Ripor2;sp|Q80
-1.05608	0.94387	S	___1	P62482	20	Voltage-gated potassium channel subunit beta-2	Kcnab2	STTGSPARLSLRQTGSPGMIYSTRYGSPKRQ	sp|P62482|KCAB2_MOUSE Voltage-gated potassium channel subunit beta-2 OS=Mus musculus OX=10090 GN=Kcnab2 PE=1 SV=1
-4.72121	-2.72475	S	___1	Q8BTM8	1518	Filamin-A	Flna	ADGTQTVNYVPSREGSYSISVLYGEEEVPRS	sp|Q8BTM8|FLNA_MOUSE Filamin-A OS=Mus musculus OX=10090 GN=Flna PE=1 SV=5
-3.78066	-1.78671	S	___1	Q9ET77	420	Junctophilin-3	Jph3	AQEEARIARITAKEFSPSFQHRENGLEYQRP	sp|Q9ET77|JPH3_MOUSE Junctophilin-3 OS=Mus musculus OX=10090 GN=Jph3 PE=1 SV=1
1.48717	3.48035	T	___2	Q3U3V8	237	X-ray radiation resistance-associated protein 1	Xrra1	SLTSKKYILRFPALETLMLDDNKLSNPSCFA	sp|Q3U3V8|XRRA1_MOUSE X-ray radiation resistance-associated protein 1 OS=Mus musculus OX=10090 GN=Xrra1 PE=2 SV=1
1.48717	3.48035	Y	___2	Q3U3V8	228	X-ray radiation resistance-associated protein 1	Xrra1	VKEQEASMTSLTSKKYILRFPALETLMLDDN	sp|Q3U3V8|XRRA1_MOUSE X-ray radiation resistance-associated protein 1 OS=Mus musculus OX=10090 GN=Xrra1 PE=2 SV=1
4.38281	6.37586	S	___1	P08551	473	Neurofilament light polypeptide	Nefl	TIEATKAEEAKDEPPSEGEAEEEEKEKEEGE	sp|P08551|NFL_MOUSE Neurofilament light polypeptide OS=Mus musculus OX=10090 GN=Nefl PE=1 SV=5
-0.370274	1.62098	S	___1	Q8K4G5-3;Q8K4G5-4;Q8K4G5-2;Q8K4G5	473;582;629;789	Actin-binding LIM protein 1	Ablim1	LPDGHMPAVRMDRGVSMPNMLEPKIFPYEML	sp|Q8K4G5-3|ABLM1_MOUSE Isoform 3 of Actin-binding LIM protein 1 OS=Mus musculus OX=10090 GN=Ablim1;sp|Q8K4G5-4|ABLM1_MOUSE Isoform 4 of Actin-binding LIM protein 1 OS=Mus musculus OX=10090 GN=Ablim1;sp|Q8K4G5-2|ABLM1_MOUSE Isoform 2 of Actin-binding LIM p
1.32906	3.32024	S	___1	Q8K4L3-3;Q8K4L3	227;227	Supervillin	Svil	AFFSERSISFPEVPRSPKQIPSSPLQQPASP	sp|Q8K4L3-3|SVIL_MOUSE Isoform 2 of Supervillin OS=Mus musculus OX=10090 GN=Svil;sp|Q8K4L3|SVIL_MOUSE Supervillin OS=Mus musculus OX=10090 GN=Svil PE=1 SV=1
-0.0910807	1.89911	S	___1	Q6BCL1	271	PML-RARA-regulated adapter molecule 1	Pram1	DISTFPKNNENFRKPSYPQATGCPKSPKQPM	sp|Q6BCL1|PRAM_MOUSE PML-RARA-regulated adapter molecule 1 OS=Mus musculus OX=10090 GN=Pram1 PE=1 SV=2
-3.43278	-1.44622	S	___1	Q8C8T7	460	Protein ELFN1	Elfn1	RQEEKHKKAVAAAAGSLKKTIIELKYGPEIE	sp|Q8C8T7|ELFN1_MOUSE Protein ELFN1 OS=Mus musculus OX=10090 GN=Elfn1 PE=2 SV=1
-4.35129	-2.36507	S	___1	Q9EPW0	917	Type I inositol 3,4-bisphosphate 4-phosphatase	Inpp4a	ENTMKNVGSRKYAFNSLQLKAFPKHYRPPEG	sp|Q9EPW0|INP4A_MOUSE Inositol polyphosphate-4-phosphatase type I A OS=Mus musculus OX=10090 GN=Inpp4a PE=1 SV=1
-0.866019	1.11997	S	___1	Q9JL04	493	Formin-2	Fmn2	HLLGRGATADDSGGGSPVLAAKAPGAPATAD	sp|Q9JL04|FMN2_MOUSE Formin-2 OS=Mus musculus OX=10090 GN=Fmn2 PE=1 SV=2
-2.85519	-0.870047	S	___1	Q9EPN1-3;Q9EPN1-4;Q9EPN1	1519;1519;1519	Neurobeachin	Nbea	ASASKTPLENVPGNLSPIKDPDRLLQDVDIN	sp|Q9EPN1-3|NBEA_MOUSE Isoform 3 of Neurobeachin OS=Mus musculus OX=10090 GN=Nbea;sp|Q9EPN1-4|NBEA_MOUSE Isoform 4 of Neurobeachin OS=Mus musculus OX=10090 GN=Nbea;sp|Q9EPN1|NBEA_MOUSE Neurobeachin OS=Mus musculus OX=10090 GN=Nbea PE=1 SV=1
-0.379958	1.60086	T	___1	Q9D6F9	55	Tubulin beta-4A chain	Tubb4a	SDLQLERINVYYNEATGGNYVPRAVLVDLEP	sp|Q9D6F9|TBB4A_MOUSE Tubulin beta-4A chain OS=Mus musculus OX=10090 GN=Tubb4a PE=1 SV=3
-3.31792	-1.33952	S	___1	Q8CCJ4-2;Q8CCJ4	227;227	APC membrane recruitment protein 2	Amer2	AAGPGNLVLPGSLTASLECVKEEPPRAARRP	sp|Q8CCJ4-2|AMER2_MOUSE Isoform 2 of APC membrane recruitment protein 2 OS=Mus musculus OX=10090 GN=Amer2;sp|Q8CCJ4|AMER2_MOUSE APC membrane recruitment protein 2 OS=Mus musculus OX=10090 GN=Amer2 PE=1 SV=2
2.49975	4.47748	T	___1	P10637-2;P10637;P10637-4;P10637-6;P10637-3;P10637-5	170;473;112;90;112;112	Microtubule-associated protein tau	Mapt	SNATRIPAKTTPSPKTPPGSGEPPKSGERSG	sp|P10637-2|TAU_MOUSE Isoform Tau-A of Microtubule-associated protein tau OS=Mus musculus OX=10090 GN=Mapt;sp|P10637|TAU_MOUSE Microtubule-associated protein tau OS=Mus musculus OX=10090 GN=Mapt PE=1 SV=3;sp|P10637-4|TAU_MOUSE Isoform Tau-C of Microtubule-
-3.0324	-1.05595	S	___1	Q9Z1E4	728	Glycogen [starch] synthase, muscle	Gys1	DTGPSSSLSTPTEPLSPTSSLGEERN_____	sp|Q9Z1E4|GYS1_MOUSE Glycogen [starch] synthase, muscle OS=Mus musculus OX=10090 GN=Gys1 PE=1 SV=2
-0.884441	1.09145	S	___1	Q9ERZ4	232	Muscarinic acetylcholine receptor M2	Chrm2	IKKEKKEPVANQDPVSPSLVQGRIVKPNNNN	sp|Q9ERZ4|ACM2_MOUSE Muscarinic acetylcholine receptor M2 OS=Mus musculus OX=10090 GN=Chrm2 PE=1 SV=2
0.250491	2.22417	S	___1	P05063	36	Fructose-bisphosphate aldolase C	Aldoc	LRIVTPGKGILAADESVGSMAKRLSQIGVEN	sp|P05063|ALDOC_MOUSE Fructose-bisphosphate aldolase C OS=Mus musculus OX=10090 GN=Aldoc PE=1 SV=4
-2.52192	-0.551699	S	___1	P10637-2;P10637;P10637-4;P10637-6;P10637-3;P10637-5	187;490;129;107;129;129	Microtubule-associated protein tau	Mapt	PGSGEPPKSGERSGYSSPGSPGTPGSRSRTP	sp|P10637-2|TAU_MOUSE Isoform Tau-A of Microtubule-associated protein tau OS=Mus musculus OX=10090 GN=Mapt;sp|P10637|TAU_MOUSE Microtubule-associated protein tau OS=Mus musculus OX=10090 GN=Mapt PE=1 SV=3;sp|P10637-4|TAU_MOUSE Isoform Tau-C of Microtubule-
-1.75947	0.209886	S	___1	Q3UW53	755	Protein Niban	Fam129a	KIHPEASHPAAIQQDSCEEREVREKEAQPLE	sp|Q3UW53|NIBA1_MOUSE Protein Niban 1 OS=Mus musculus OX=10090 GN=Niban1 PE=1 SV=2
-0.761858	1.2031	S	___2	Q80U16-7;Q80U16-6;Q80U16-5;Q80U16-2;Q80U16;Q80U16-4;Q80U16-3	37;65;65;62;62;62;62	Protein FAM65B	Fam65b	FAGFSGLQERRSRCNSFIENASALKKPQAKL	sp|Q80U16-7|RIPR2_MOUSE Isoform 7 of Rho family-interacting cell polarization regulator 2 OS=Mus musculus OX=10090 GN=Ripor2;sp|Q80U16-6|RIPR2_MOUSE Isoform 6 of Rho family-interacting cell polarization regulator 2 OS=Mus musculus OX=10090 GN=Ripor2;sp|Q80
-0.761858	1.2031	S	___2	Q80U16-7;Q80U16-6;Q80U16-5;Q80U16-2;Q80U16;Q80U16-4;Q80U16-3	33;61;61;58;58;58;58	Protein FAM65B	Fam65b	RSQSFAGFSGLQERRSRCNSFIENASALKKP	sp|Q80U16-7|RIPR2_MOUSE Isoform 7 of Rho family-interacting cell polarization regulator 2 OS=Mus musculus OX=10090 GN=Ripor2;sp|Q80U16-6|RIPR2_MOUSE Isoform 6 of Rho family-interacting cell polarization regulator 2 OS=Mus musculus OX=10090 GN=Ripor2;sp|Q80
-4.1344	-2.17179	T	___1	P08553	681	Neurofilament medium polypeptide	Nefm	KAESPVKEKAVEEVITISKSVKVSLEKDTKE	sp|P08553|NFM_MOUSE Neurofilament medium polypeptide OS=Mus musculus OX=10090 GN=Nefm PE=1 SV=4
0.0798798	2.04248	S	___1	Q3U1F9	350	Phosphoprotein associated with glycosphingolipid-enriched microdomains 1	Pag1	ESACHSMKGLPQRSSSSCNDLYATVKDFEKT	sp|Q3U1F9|PHAG1_MOUSE Phosphoprotein associated with glycosphingolipid-enriched microdomains 1 OS=Mus musculus OX=10090 GN=Pag1 PE=1 SV=2
-3.13629	-1.17677	S	___1	Q91YM2	773	Rho GTPase-activating protein 35	Arhgap35	LLDSKRNLNLVSSTASIKDLADVDLRIVMCL	sp|Q91YM2|RHG35_MOUSE Rho GTPase-activating protein 35 OS=Mus musculus OX=10090 GN=Arhgap35 PE=1 SV=3
-2.38227	-0.422878	S	___1	Q8K194;Q8K194-2	132;132	U4/U6.U5 small nuclear ribonucleoprotein 27 kDa protein	Snrnp27	GKKVDGSVNAYAINVSQKRKYRQYMNRKGGF	sp|Q8K194|SNR27_MOUSE U4/U6.U5 small nuclear ribonucleoprotein 27 kDa protein OS=Mus musculus OX=10090 GN=Snrnp27 PE=1 SV=1;sp|Q8K194-2|SNR27_MOUSE Isoform 2 of U4/U6.U5 small nuclear ribonucleoprotein 27 kDa protein OS=Mus musculus OX=10090 GN=Snrnp27
-0.0717907	1.88594	S	___1	Q63918	293	Serum deprivation-response protein	Sdpr	NHQKASSGKSSPFKVSPLSFGRKKVREGESS	sp|Q63918|CAVN2_MOUSE Caveolae-associated protein 2 OS=Mus musculus OX=10090 GN=Cavin2 PE=1 SV=3
-1.26941	0.687364	S	___2	P14873	1251	Microtubule-associated protein 1B;MAP1B heavy chain;MAP1 light chain LC1	Map1b	LDIKDVSDERLSPAKSPSLSPSPPSPIEKTP	sp|P14873|MAP1B_MOUSE Microtubule-associated protein 1B OS=Mus musculus OX=10090 GN=Map1b PE=1 SV=2
2.33458	4.28947	S	___3	P19246	703	Neurofilament heavy polypeptide	Nefh	EPKSPAEAKSPAEVKSPAEAKSPAEVKSPGE	sp|P19246|NFH_MOUSE Neurofilament heavy polypeptide OS=Mus musculus OX=10090 GN=Nefh PE=1 SV=3
2.33458	4.28947	S	___3	P19246	709	Neurofilament heavy polypeptide	Nefh	EAKSPAEVKSPAEAKSPAEVKSPGEAKSPAA	sp|P19246|NFH_MOUSE Neurofilament heavy polypeptide OS=Mus musculus OX=10090 GN=Nefh PE=1 SV=3
2.69334	4.63907	S	___1	Q80YN3	525	Breast carcinoma-amplified sequence 1 homolog	Bcas1	KDSSCQTSNSVEKTPSPPEPEPAGTAQKNKE	sp|Q80YN3|BCAS1_MOUSE Breast carcinoma-amplified sequence 1 homolog OS=Mus musculus OX=10090 GN=Bcas1 PE=1 SV=3
-1.0481	0.891872	S	___1	P19437	29	B-lymphocyte antigen CD20	Ms4a1	LAMQPAPKVNLKRTSSLVGPTQSFFMRESKA	sp|P19437|CD20_MOUSE B-lymphocyte antigen CD20 OS=Mus musculus OX=10090 GN=Ms4a1 PE=1 SV=1
-0.169599	1.7694	S	___1	Q8BJI1	665	Sodium-dependent neutral amino acid transporter SLC6A17	Slc6a17	TLSVSYKKGRMMKDISNLEENDETRFILSKV	sp|Q8BJI1|S6A17_MOUSE Sodium-dependent neutral amino acid transporter SLC6A17 OS=Mus musculus OX=10090 GN=Slc6a17 PE=1 SV=1
-1.3019	0.636737	S	___1	Q8K0U4	631	Heat shock 70 kDa protein 12A	Hspa12a	PGVKKCGTLRLDLTGSGGTAVPARREIQTIM	sp|Q8K0U4|HS12A_MOUSE Heat shock 70 kDa protein 12A OS=Mus musculus OX=10090 GN=Hspa12a PE=1 SV=1
-1.30307	0.63409	S	___1	P14901	242	Heme oxygenase 1	Hmox1	DQSPSQMASLRQRPASLVQDTAPAETPRGKP	sp|P14901|HMOX1_MOUSE Heme oxygenase 1 OS=Mus musculus OX=10090 GN=Hmox1 PE=1 SV=1
-1.18636	0.7508	S	___1	Q8VDN4	194	Coiled-coil domain-containing protein 92	Ccdc92	DKLPETPRRRMKKSLSAPLHPEFEEVYRFGA	sp|Q8VDN4|CCD92_MOUSE Coiled-coil domain-containing protein 92 OS=Mus musculus OX=10090 GN=Ccdc92 PE=1 SV=1
-2.10838	-0.174911	S	___1	Q69ZZ6-3;Q69ZZ6-2;Q69ZZ6	90;235;410	Transmembrane and coiled-coil domains protein 1	Tmcc1	DDGGKALGVISNFQSSPKYGSEEDCSSATSG	sp|Q69ZZ6-3|TMCC1_MOUSE Isoform 3 of Transmembrane and coiled-coil domains protein 1 OS=Mus musculus OX=10090 GN=Tmcc1;sp|Q69ZZ6-2|TMCC1_MOUSE Isoform 2 of Transmembrane and coiled-coil domains protein 1 OS=Mus musculus OX=10090 GN=Tmcc1;sp|Q69ZZ6|TMCC1_MO
-3.59859	-1.66784	S	___1	Q62417;Q62417-3	345;336	Sorbin and SH3 domain-containing protein 1	Sorbs1	GKSSVLTNEKMSRDISPEEIDLKNEPWYKFF	sp|Q62417|SRBS1_MOUSE Sorbin and SH3 domain-containing protein 1 OS=Mus musculus OX=10090 GN=Sorbs1 PE=1 SV=2;sp|Q62417-3|SRBS1_MOUSE Isoform 3 of Sorbin and SH3 domain-containing protein 1 OS=Mus musculus OX=10090 GN=Sorbs1
2.89096	4.81755	S	___1	P30993	328	C5a anaphylatoxin chemotactic receptor 1	C5ar1	LRSLPSIIRNALSEDSVGRDSKTFTPSTTDT	sp|P30993|C5AR1_MOUSE C5a anaphylatoxin chemotactic receptor 1 OS=Mus musculus OX=10090 GN=C5ar1 PE=1 SV=2
-2.30152	-0.375282	Y	___1	O35601-2;O35601	559;559	FYN-binding protein	Fyb	RGSYGYIKTTAVEIDYDSLKRKKNSLNAVPP	sp|O35601-2|FYB1_MOUSE Isoform FYB-120 of FYN-binding protein 1 OS=Mus musculus OX=10090 GN=Fyb1;sp|O35601|FYB1_MOUSE FYN-binding protein 1 OS=Mus musculus OX=10090 GN=Fyb1 PE=1 SV=2
-0.20278	1.71902	S	___1	Q9QYB8-3;Q9QYB8	448;696	Beta-adducin	Add2	DKTESVTSGPLSPEGSPSKSPSKKKKKFRTP	sp|Q9QYB8-3|ADDB_MOUSE Isoform 3 of Beta-adducin OS=Mus musculus OX=10090 GN=Add2;sp|Q9QYB8|ADDB_MOUSE Beta-adducin OS=Mus musculus OX=10090 GN=Add2 PE=1 SV=4
-0.743925	1.17755	T	___1	Q62261	2186	Spectrin beta chain, non-erythrocytic 1	Sptbn1	LDRKAKSALPAQSAATLPARTLETPAAQMEG	sp|Q62261|SPTB2_MOUSE Spectrin beta chain, non-erythrocytic 1 OS=Mus musculus OX=10090 GN=Sptbn1 PE=1 SV=2
-0.976057	0.944837	S	___1	P17183	263	Gamma-enolase	Eno2	ASEFYRDGKYDLDFKSPADPSRYITGDQLGA	sp|P17183|ENOG_MOUSE Gamma-enolase OS=Mus musculus OX=10090 GN=Eno2 PE=1 SV=2
-2.90267	-0.983047	S	___1	Q62418-3;Q62418-2;Q62418	160;160;160	Drebrin-like protein	Dbnl	ESTSFQDVGPQAPVGSVYQKTNAISEIKRVG	sp|Q62418-3|DBNL_MOUSE Isoform 3 of Drebrin-like protein OS=Mus musculus OX=10090 GN=Dbnl;sp|Q62418-2|DBNL_MOUSE Isoform 2 of Drebrin-like protein OS=Mus musculus OX=10090 GN=Dbnl;sp|Q62418|DBNL_MOUSE Drebrin-like protein OS=Mus musculus OX=10090 GN=Dbnl P
-1.47381	0.445157	S	___1	Q6PE13	845	Proline-rich transmembrane protein 3	Prrt3	LASSPTGGALRPRRGSQPDAELDGAGTSLLR	sp|Q6PE13|PRRT3_MOUSE Proline-rich transmembrane protein 3 OS=Mus musculus OX=10090 GN=Prrt3 PE=1 SV=1
0.971516	2.89009	S	___1	Q60953-2;Q60953	563;609	Protein PML	Pml	SLQLEGPNSLKALDESLAEPHLEDRTLVFFD	sp|Q60953-2|PML_MOUSE Isoform 2 of Protein PML OS=Mus musculus OX=10090 GN=Pml;sp|Q60953|PML_MOUSE Protein PML OS=Mus musculus OX=10090 GN=Pml PE=1 SV=3
-1.8941	0.0236092	S	___1	Q6ZWR6-4;Q6ZWR6;Q6ZWR6-3	8331;8333;483	Nesprin-1	Syne1	EFYLRGAVGLSGDPSSLESQMRQLDKALDDS	sp|Q6ZWR6-4|SYNE1_MOUSE Isoform 4 of Nesprin-1 OS=Mus musculus OX=10090 GN=Syne1;sp|Q6ZWR6|SYNE1_MOUSE Nesprin-1 OS=Mus musculus OX=10090 GN=Syne1 PE=1 SV=2;sp|Q6ZWR6-3|SYNE1_MOUSE Isoform 3 of Nesprin-1 OS=Mus musculus OX=10090 GN=Syne1
-1.60596	0.306595	S	___1	Q9ERG0-2;Q9ERG0	575;735	LIM domain and actin-binding protein 1	Lima1	SQDVGFWEGEVVRELSVEEQIKRNRYYDEDE	sp|Q9ERG0-2|LIMA1_MOUSE Isoform Alpha of LIM domain and actin-binding protein 1 OS=Mus musculus OX=10090 GN=Lima1;sp|Q9ERG0|LIMA1_MOUSE LIM domain and actin-binding protein 1 OS=Mus musculus OX=10090 GN=Lima1 PE=1 SV=3
-2.62778	-0.715657	S	___1	Q62417	376	Sorbin and SH3 domain-containing protein 1	Sorbs1	SELEFGRPTNLEKDLSFCQAELEADLEKVET	sp|Q62417|SRBS1_MOUSE Sorbin and SH3 domain-containing protein 1 OS=Mus musculus OX=10090 GN=Sorbs1 PE=1 SV=2
-4.35904	-2.44983	S	___1	Q8BJI1	686	Sodium-dependent neutral amino acid transporter SLC6A17	Slc6a17	DETRFILSKVPSEAPSPMPTHRSYLGPGSTS	sp|Q8BJI1|S6A17_MOUSE Sodium-dependent neutral amino acid transporter SLC6A17 OS=Mus musculus OX=10090 GN=Slc6a17 PE=1 SV=1
-4.84196	-2.93357	S	___1	Q8VI67	419	Transcription factor Sp7	Sp7	RSSTSPAPPEKAHGGSPEQSNLLEI______	sp|Q8VI67|SP7_MOUSE Transcription factor Sp7 OS=Mus musculus OX=10090 GN=Sp7 PE=1 SV=1
-2.51262	-0.605405	S	___1	Q8CIN4	152	Serine/threonine-protein kinase PAK 2;PAK-2p27;PAK-2p34	Pak2	QKYLSFTPPEKDGFPSGTPALNTKGSETSAV	sp|Q8CIN4|PAK2_MOUSE Serine/threonine-protein kinase PAK 2 OS=Mus musculus OX=10090 GN=Pak2 PE=1 SV=1
1.78376	3.68853	S	___1	P14873	2030	Microtubule-associated protein 1B;MAP1B heavy chain;MAP1 light chain LC1	Map1b	ESESYSYETSTKTTRSPDTSAYCYETMEKIT	sp|P14873|MAP1B_MOUSE Microtubule-associated protein 1B OS=Mus musculus OX=10090 GN=Map1b PE=1 SV=2
-0.146045	1.75742	S	___1	O35495-3;O35495-2;O35495	95;49;95	Cyclin-dependent kinase 14	Cdk14	FDPFEKPANQVKRVHSENNACINFKSSSAGK	sp|O35495-3|CDK14_MOUSE Isoform 3 of Cyclin-dependent kinase 14 OS=Mus musculus OX=10090 GN=Cdk14;sp|O35495-2|CDK14_MOUSE Isoform 2 of Cyclin-dependent kinase 14 OS=Mus musculus OX=10090 GN=Cdk14;sp|O35495|CDK14_MOUSE Cyclin-dependent kinase 14 OS=Mus musc
-1.18339	0.718182	S	___1	Q6ZWR6-4;Q6ZWR6;Q6ZWR6-3;Q6ZWR6-2	8704;8706;856;879	Nesprin-1	Syne1	GRSTPNRQKSPRGKCSLSQPGPSVSSPKSRS	sp|Q6ZWR6-4|SYNE1_MOUSE Isoform 4 of Nesprin-1 OS=Mus musculus OX=10090 GN=Syne1;sp|Q6ZWR6|SYNE1_MOUSE Nesprin-1 OS=Mus musculus OX=10090 GN=Syne1 PE=1 SV=2;sp|Q6ZWR6-3|SYNE1_MOUSE Isoform 3 of Nesprin-1 OS=Mus musculus OX=10090 GN=Syne1;sp|Q6ZWR6-2|SYNE1_
-2.92172	-1.02656	S	___1	Q3U2I3-3;Q3U2I3-2;Q3U2I3	679;797;863	FTS and Hook-interacting protein	Fam160a2	PAPRRSDSLVRSRRPSLGELLLRHAHSPTRA	sp|Q3U2I3-3|F16A2_MOUSE Isoform 3 of FTS and Hook-interacting protein OS=Mus musculus OX=10090 GN=Fam160a2;sp|Q3U2I3-2|F16A2_MOUSE Isoform 2 of FTS and Hook-interacting protein OS=Mus musculus OX=10090 GN=Fam160a2;sp|Q3U2I3|F16A2_MOUSE FTS and Hook-interac
-0.109854	1.78393	S	___1	P19246	416	Neurofilament heavy polypeptide	Nefh	RKLLEGEECRIGFGPSPFSLTEGLPKIPSIS	sp|P19246|NFH_MOUSE Neurofilament heavy polypeptide OS=Mus musculus OX=10090 GN=Nefh PE=1 SV=3
-3.5534	-1.66482	S	___1	O88737;O88737-2	2029;2029	Protein bassoon	Bsn	GRDSAVDLSSLKHSYSLGFADGRYLGQGLQY	sp|O88737|BSN_MOUSE Protein bassoon OS=Mus musculus OX=10090 GN=Bsn PE=1 SV=4;sp|O88737-2|BSN_MOUSE Isoform 2 of Protein bassoon OS=Mus musculus OX=10090 GN=Bsn
1.94333	3.83076	S	___1	Q9D1J3	163	SAP domain-containing ribonucleoprotein	Sarnp	DKLKERAQRFGLNVSSISRKSEDDEKLKKRK	sp|Q9D1J3|SARNP_MOUSE SAP domain-containing ribonucleoprotein OS=Mus musculus OX=10090 GN=Sarnp PE=1 SV=3
-0.0633068	1.82348	T	___1	Q9Z0P4-2;Q9Z0P4	141;141	Paralemmin-1	Palm	AKEEQKSETLVNAQQTPLGTPKENRTSTPVR	sp|Q9Z0P4-2|PALM_MOUSE Isoform 2 of Paralemmin-1 OS=Mus musculus OX=10090 GN=Palm;sp|Q9Z0P4|PALM_MOUSE Paralemmin-1 OS=Mus musculus OX=10090 GN=Palm PE=1 SV=1
-2.63786	-0.751639	S	___1	P70704-3;P70704-2;P70704	1111;1111;1126	Phospholipid-transporting ATPase IA	Atp8a1	KNVFKKNHVNLYRSESLQQNLLHGYAFSQDE	sp|P70704-3|AT8A1_MOUSE Isoform 3 of Phospholipid-transporting ATPase IA OS=Mus musculus OX=10090 GN=Atp8a1;sp|P70704-2|AT8A1_MOUSE Isoform 2 of Phospholipid-transporting ATPase IA OS=Mus musculus OX=10090 GN=Atp8a1;sp|P70704|AT8A1_MOUSE Phospholipid-trans
-1.7712	0.114285	S	___1	Q9DCD0	129	6-phosphogluconate dehydrogenase, decarboxylating	Pgd	RDLKAKGILFVGSGVSGGEEGARYGPSLMPG	sp|Q9DCD0|6PGD_MOUSE 6-phosphogluconate dehydrogenase, decarboxylating OS=Mus musculus OX=10090 GN=Pgd PE=1 SV=3
-2.89581	-1.01051	S	___1	O55103	979	Periaxin	Prx	SSRFALPKFGVKGRDSEADVLVAGEAELEGK	sp|O55103|PRAX_MOUSE Periaxin OS=Mus musculus OX=10090 GN=Prx PE=1 SV=1
-2.69064	-0.80728	S	___1	P19973-2;P19973	166;168	Lymphocyte-specific protein 1	Lsp1	GEAEEHLIRHQVRTPSPLALEDTVELSSPPL	sp|P19973-2|LSP1_MOUSE Isoform 2 of Lymphocyte-specific protein 1 OS=Mus musculus OX=10090 GN=Lsp1;sp|P19973|LSP1_MOUSE Lymphocyte-specific protein 1 OS=Mus musculus OX=10090 GN=Lsp1 PE=1 SV=2
-2.69064	-0.80728	T	___1	P19973-2;P19973	164;166	Lymphocyte-specific protein 1	Lsp1	GSGEAEEHLIRHQVRTPSPLALEDTVELSSP	sp|P19973-2|LSP1_MOUSE Isoform 2 of Lymphocyte-specific protein 1 OS=Mus musculus OX=10090 GN=Lsp1;sp|P19973|LSP1_MOUSE Lymphocyte-specific protein 1 OS=Mus musculus OX=10090 GN=Lsp1 PE=1 SV=2
3.12512	5.00622	S	___1	P15864;P43277	36;37	Histone H1.2;Histone H1.3	Hist1h1c;Hist1h1d	KKAKKTGAAAGKRKASGPPVSELITKAVAAS;KKKAAKKPAGVRRKASGPPVSELITKAVAAS	sp|P15864|H12_MOUSE Histone H1.2 OS=Mus musculus OX=10090 GN=H1-2 PE=1 SV=2;sp|P43277|H13_MOUSE Histone H1.3 OS=Mus musculus OX=10090 GN=H1-3 PE=1 SV=2
1.39585	3.27611	S	___2	P08553	605	Neurofilament medium polypeptide	Nefm	AVKEEIKVEKPEKAKSPMPKSPVEEVKPKPE	sp|P08553|NFM_MOUSE Neurofilament medium polypeptide OS=Mus musculus OX=10090 GN=Nefm PE=1 SV=4
1.39585	3.27611	S	___2	P08553	610	Neurofilament medium polypeptide	Nefm	IKVEKPEKAKSPMPKSPVEEVKPKPEAKAGK	sp|P08553|NFM_MOUSE Neurofilament medium polypeptide OS=Mus musculus OX=10090 GN=Nefm PE=1 SV=4
0.333999	2.21319	S	___1	Q8VBY2	458	Calcium/calmodulin-dependent protein kinase kinase 1	Camkk1	SWTTVILVKSMLRKRSFGNPFEPQARREERS	sp|Q8VBY2|KKCC1_MOUSE Calcium/calmodulin-dependent protein kinase kinase 1 OS=Mus musculus OX=10090 GN=Camkk1 PE=1 SV=1
-2.63729	-0.759019	T	___1	Q62170	391	P-selectin glycoprotein ligand 1	Selplg	DLKTEPSGDRDGDDLTLHSFLP_________	sp|Q62170|SELPL_MOUSE P-selectin glycoprotein ligand 1 OS=Mus musculus OX=10090 GN=Selplg PE=1 SV=2
-4.77284	-2.89481	T	___1	P62880	31	Guanine nucleotide-binding protein G(I)/G(S)/G(T) subunit beta-2	Gnb2	NQIRDARKACGDSTLTQITAGLDPVGRIQMR	sp|P62880|GBB2_MOUSE Guanine nucleotide-binding protein G(I)/G(S)/G(T) subunit beta-2 OS=Mus musculus OX=10090 GN=Gnb2 PE=1 SV=3
-0.218054	1.65944	S	___1	P13595	958	Neural cell adhesion molecule 1	Ncam1	SKASPAPTPTPAGAASPLAAVAAPATDAPQA	sp|P13595|NCAM1_MOUSE Neural cell adhesion molecule 1 OS=Mus musculus OX=10090 GN=Ncam1 PE=1 SV=3
1.57764	3.45259	S	___2	P19246	709	Neurofilament heavy polypeptide	Nefh	EAKSPAEVKSPAEAKSPAEVKSPGEAKSPAA	sp|P19246|NFH_MOUSE Neurofilament heavy polypeptide OS=Mus musculus OX=10090 GN=Nefh PE=1 SV=3
-2.81957	-0.944639	S	___1	E9Q6P5	202		Ttc7b	LQEIERVMLTNIQNRSPKPGPAPHDQELGFF	sp|E9Q6P5|TTC7B_MOUSE Tetratricopeptide repeat protein 7B OS=Mus musculus OX=10090 GN=Ttc7b PE=1 SV=1
0.357885	2.23202	S	___1	P24452	341	Macrophage-capping protein	Capg	YSPNTQVEILPQGRESPIFKQFFKNWK____	sp|P24452|CAPG_MOUSE Macrophage-capping protein OS=Mus musculus OX=10090 GN=Capg PE=1 SV=2
-0.2842	1.58926	S	___1	P16546-2;P16546	1031;1031	Spectrin alpha chain, non-erythrocytic 1	Sptan1	VPAAYVKKLDPAQSASRENLLEEQGSIALRQ	sp|P16546-2|SPTN1_MOUSE Isoform 2 of Spectrin alpha chain, non-erythrocytic 1 OS=Mus musculus OX=10090 GN=Sptan1;sp|P16546|SPTN1_MOUSE Spectrin alpha chain, non-erythrocytic 1 OS=Mus musculus OX=10090 GN=Sptan1 PE=1 SV=4
-0.0425816	1.82812	Y	___1	O08692	157	Neutrophilic granule protein	Ngp	EDVPPHIRNIYEDAKYDIIGNILKNF_____	sp|O08692|NGP_MOUSE Neutrophilic granule protein OS=Mus musculus OX=10090 GN=Ngp PE=1 SV=1
0.812196	2.68227	S	___2	P08553	502	Neurofilament medium polypeptide	Nefm	KEEAEEKEEEPEAEKSPVKSPEAKEEEEEGE	sp|P08553|NFM_MOUSE Neurofilament medium polypeptide OS=Mus musculus OX=10090 GN=Nefm PE=1 SV=4
0.812196	2.68227	S	___2	P08553	506	Neurofilament medium polypeptide	Nefm	EEKEEEPEAEKSPVKSPEAKEEEEEGEKEEE	sp|P08553|NFM_MOUSE Neurofilament medium polypeptide OS=Mus musculus OX=10090 GN=Nefm PE=1 SV=4
2.24358	4.11098	T	___1	P68404	642	Protein kinase C beta type	Prkcb	TSNFDKEFTRQPVELTPTDKLFIMNLDQNEF	sp|P68404|KPCB_MOUSE Protein kinase C beta type OS=Mus musculus OX=10090 GN=Prkcb PE=1 SV=4
0.838501	2.7021	S	___1	Q9Z0U1	684	Tight junction protein ZO-2	Tjp2	RGQRSSGGVKKNLRKSREDLAAAVSVSTKFP	sp|Q9Z0U1|ZO2_MOUSE Tight junction protein ZO-2 OS=Mus musculus OX=10090 GN=Tjp2 PE=1 SV=2
2.46104	4.32284	S	___1	P14873	1911	Microtubule-associated protein 1B;MAP1B heavy chain;MAP1 light chain LC1	Map1b	DVGGYYYEKTERTIKSPCDSGYSYETIEKTI	sp|P14873|MAP1B_MOUSE Microtubule-associated protein 1B OS=Mus musculus OX=10090 GN=Map1b PE=1 SV=2
-0.214332	1.64719	S	___1	Q9QZS8;Q9QZS8-2	354;202	SH2 domain-containing protein 3C	Sh2d3c	PASPSGSKGSHMKRRSITMTDGLTTDKVTRS	sp|Q9QZS8|SH2D3_MOUSE SH2 domain-containing protein 3C OS=Mus musculus OX=10090 GN=Sh2d3c PE=1 SV=1;sp|Q9QZS8-2|SH2D3_MOUSE Isoform 2 of SH2 domain-containing protein 3C OS=Mus musculus OX=10090 GN=Sh2d3c
-1.86935	-0.0101194	S	___1	Q68FD5	1494	Clathrin heavy chain 1	Cltc	ALRTSIDAYDNFDNISLAQRLEKHELIEFRR	sp|Q68FD5|CLH1_MOUSE Clathrin heavy chain 1 OS=Mus musculus OX=10090 GN=Cltc PE=1 SV=3
3.60353	5.45993	S	___1	P19246	809	Neurofilament heavy polypeptide	Nefh	KSPVKEDIKPPAEAKSPEKAKSPVKEGAKPP	sp|P19246|NFH_MOUSE Neurofilament heavy polypeptide OS=Mus musculus OX=10090 GN=Nefh PE=1 SV=3
0.797714	2.65333	S	___1	Q9QYR6;Q9QYR6-2	908;1132	Microtubule-associated protein 1A;MAP1A heavy chain;MAP1 light chain LC2	Map1a	TISPTSSLEEDKGFKSPPCEDFSVTGESEKK	sp|Q9QYR6|MAP1A_MOUSE Microtubule-associated protein 1A OS=Mus musculus OX=10090 GN=Map1a PE=1 SV=2;sp|Q9QYR6-2|MAP1A_MOUSE Isoform 2 of Microtubule-associated protein 1A OS=Mus musculus OX=10090 GN=Map1a
0.969324	2.82348	S	___1	O70145	398	Neutrophil cytosol factor 2	Ncf2	ALSPEHTKLSYRRRDSHELLLLSEESMKDAW	sp|O70145|NCF2_MOUSE Neutrophil cytosol factor 2 OS=Mus musculus OX=10090 GN=Ncf2 PE=1 SV=1
-2.09837	-0.245809	S	___1	Q6PIC6;Q6PIE5;Q8VDN2	625;632;635	Sodium/potassium-transporting ATPase subunit alpha-3;Sodium/potassium-transporting ATPase subunit alpha-2;Sodium/potassium-transporting ATPase subunit alpha-1	Atp1a3;Atp1a2;Atp1a1	HPITAKAIAKGVGIISEGNETVEDIAARLNI	sp|Q6PIC6|AT1A3_MOUSE Sodium/potassium-transporting ATPase subunit alpha-3 OS=Mus musculus OX=10090 GN=Atp1a3 PE=1 SV=1;sp|Q6PIE5|AT1A2_MOUSE Sodium/potassium-transporting ATPase subunit alpha-2 OS=Mus musculus OX=10090 GN=Atp1a2 PE=1 SV=1;sp|Q8VDN2|AT1A1_
-2.88501	-1.03647	S	___1	Q9QWI6-3;Q9QWI6-2;Q9QWI6	293;259;293	SRC kinase signaling inhibitor 1	Srcin1	IAHMFPQKLTMGMLKSPNTAILIKDEARNVF	sp|Q9QWI6-3|SRCN1_MOUSE Isoform 3 of SRC kinase signaling inhibitor 1 OS=Mus musculus OX=10090 GN=Srcin1;sp|Q9QWI6-2|SRCN1_MOUSE Isoform 2 of SRC kinase signaling inhibitor 1 OS=Mus musculus OX=10090 GN=Srcin1;sp|Q9QWI6|SRCN1_MOUSE SRC kinase signaling inh
-1.41948	0.426794	T	___1	O70318	35	Band 4.1-like protein 2	Epb41l2	ADASKEKAKEVENEQTPVSEPEEEKGSQPGP	sp|O70318|E41L2_MOUSE Band 4.1-like protein 2 OS=Mus musculus OX=10090 GN=Epb41l2 PE=1 SV=2
-4.03821	-2.19194	T	___1	A2AAE1-4;A2AAE1-6;A2AAE1;A2AAE1-2;A2AAE1-3	3609;3961;3996;4017;4049	Uncharacterized protein KIAA1109	Kiaa1109	CLLDFLEKALETIPITPIERNYTAVSSQDED	sp|A2AAE1-4|K1109_MOUSE Isoform 4 of Transmembrane protein KIAA1109 OS=Mus musculus OX=10090 GN=Kiaa1109;sp|A2AAE1-6|K1109_MOUSE Isoform 6 of Transmembrane protein KIAA1109 OS=Mus musculus OX=10090 GN=Kiaa1109;sp|A2AAE1|K1109_MOUSE Transmembrane protein KI
-2.43719	-0.590991	T	___2	Q9WV92-6;Q9WV92-4;Q9WV92-5;Q9WV92-3;Q9WV92;Q9WV92-2;Q9WV92-7;Q9WV92-8	495;495;495;495;495;495;477;477	Band 4.1-like protein 3;Band 4.1-like protein 3, N-terminally processed	Epb41l3	ATTKGISQTNLITTVTPEKKAEEERVEEEDR	sp|Q9WV92-6|E41L3_MOUSE Isoform 6 of Band 4.1-like protein 3 OS=Mus musculus OX=10090 GN=Epb41l3;sp|Q9WV92-4|E41L3_MOUSE Isoform 4 of Band 4.1-like protein 3 OS=Mus musculus OX=10090 GN=Epb41l3;sp|Q9WV92-5|E41L3_MOUSE Isoform 5 of Band 4.1-like protein 3 O
-1.64566	0.195029	S	___1	Q8K4G5-3;Q8K4G5-4;Q8K4G5-2;Q8K4G5	180;376;376;496	Actin-binding LIM protein 1	Ablim1	EGYQDVRDRMIHRSTSQGSINSPVYSRHSYT	sp|Q8K4G5-3|ABLM1_MOUSE Isoform 3 of Actin-binding LIM protein 1 OS=Mus musculus OX=10090 GN=Ablim1;sp|Q8K4G5-4|ABLM1_MOUSE Isoform 4 of Actin-binding LIM protein 1 OS=Mus musculus OX=10090 GN=Ablim1;sp|Q8K4G5-2|ABLM1_MOUSE Isoform 2 of Actin-binding LIM p
-1.84117	-0.00489902	T	___1	P54728	155	UV excision repair protein RAD23 homolog B	Rad23b	AGATQPEKPAEKPAQTPVLTSPAPADSTPGD	sp|P54728|RD23B_MOUSE UV excision repair protein RAD23 homolog B OS=Mus musculus OX=10090 GN=Rad23b PE=1 SV=2
-0.708541	1.1276	S	___1	P19426-2;P19426	131;131	Negative elongation factor E	Nelfe	ADEDLQEPSRRPQRKSLYESFVSSSDRLREL	sp|P19426-2|NELFE_MOUSE Isoform 2 of Negative elongation factor E OS=Mus musculus OX=10090 GN=Nelfe;sp|P19426|NELFE_MOUSE Negative elongation factor E OS=Mus musculus OX=10090 GN=Nelfe PE=1 SV=2
-0.652272	1.18296	T	___1	O88343-2;O88343	210;254	Electrogenic sodium bicarbonate cotransporter 1	Slc4a4	SNPDNGSPAMTHRNLTSSSLNDISDKPEKDQ	sp|O88343-2|S4A4_MOUSE Isoform 2 of Electrogenic sodium bicarbonate cotransporter 1 OS=Mus musculus OX=10090 GN=Slc4a4;sp|O88343|S4A4_MOUSE Electrogenic sodium bicarbonate cotransporter 1 OS=Mus musculus OX=10090 GN=Slc4a4 PE=1 SV=2
-0.986106	0.848208	S	___1	Q99JB8	319	Protein kinase C and casein kinase II substrate protein 3	Pacsin3	LDTQRAISRKEKGGRSPDEVTLTSIVPTRDG	sp|Q99JB8|PACN3_MOUSE Protein kinase C and casein kinase II substrate protein 3 OS=Mus musculus OX=10090 GN=Pacsin3 PE=1 SV=1
0.290532	2.12387	S	___1	Q9Z0H8-2;Q9Z0H8	939;974	CAP-Gly domain-containing linker protein 2	Clip2	TGLDKEKSLSEQRRYSLIDPASPPELLKLQH	sp|Q9Z0H8-2|CLIP2_MOUSE Isoform 2 of CAP-Gly domain-containing linker protein 2 OS=Mus musculus OX=10090 GN=Clip2;sp|Q9Z0H8|CLIP2_MOUSE CAP-Gly domain-containing linker protein 2 OS=Mus musculus OX=10090 GN=Clip2 PE=1 SV=2
-2.66124	-0.828028	S	___1	Q9CQG9	121	Transmembrane protein 100	Tmem100	CWKVRQRNKKVKRRESQTALVVNQRCLFA__	sp|Q9CQG9|TM100_MOUSE Transmembrane protein 100 OS=Mus musculus OX=10090 GN=Tmem100 PE=1 SV=1
-0.464156	1.36897	S	___1	P60469-2;P60469	142;142	Liprin-alpha-3	Ppfia3	HERSLRMTVVKRQAQSPGGVSSEVEVLKALK	sp|P60469-2|LIPA3_MOUSE Isoform 2 of Liprin-alpha-3 OS=Mus musculus OX=10090 GN=Ppfia3;sp|P60469|LIPA3_MOUSE Liprin-alpha-3 OS=Mus musculus OX=10090 GN=Ppfia3 PE=1 SV=2
-0.0295639	1.80291	S	___1	Q812A2	858	SLIT-ROBO Rho GTPase-activating protein 3	Srgap3	SDYGFGGVMGRVRLRSDGAAIPRRRSGGDTH	sp|Q812A2|SRGP3_MOUSE SLIT-ROBO Rho GTPase-activating protein 3 OS=Mus musculus OX=10090 GN=Srgap3 PE=1 SV=1
0.715689	2.54782	T	___1	Q9WTQ5-2;Q9WTQ5	167;272	A-kinase anchor protein 12	Akap12	EENREKEPTKPLESPTSPVSNETTSSFKKFF	sp|Q9WTQ5-2|AKA12_MOUSE Isoform 2 of A-kinase anchor protein 12 OS=Mus musculus OX=10090 GN=Akap12;sp|Q9WTQ5|AKA12_MOUSE A-kinase anchor protein 12 OS=Mus musculus OX=10090 GN=Akap12 PE=1 SV=1
-2.79766	-0.96587	S	___1	Q8BIK4;Q8BIK4-2	1195;1195	Dedicator of cytokinesis protein 9	Dock9	GLLIENVQRINVRDVSPFPVNPGSIVKDEAL	sp|Q8BIK4|DOCK9_MOUSE Dedicator of cytokinesis protein 9 OS=Mus musculus OX=10090 GN=Dock9 PE=1 SV=2;sp|Q8BIK4-2|DOCK9_MOUSE Isoform 2 of Dedicator of cytokinesis protein 9 OS=Mus musculus OX=10090 GN=Dock9
-0.337394	1.49347	S	___1	P63024;P63044	67;80	Vesicle-associated membrane protein 3;Vesicle-associated membrane protein 2	Vamp3;Vamp2	DRADALQAGASQFETSAAKLKRKYWWKNCKM	sp|P63024|VAMP3_MOUSE Vesicle-associated membrane protein 3 OS=Mus musculus OX=10090 GN=Vamp3 PE=1 SV=1;sp|P63044|VAMP2_MOUSE Vesicle-associated membrane protein 2 OS=Mus musculus OX=10090 GN=Vamp2 PE=1 SV=2
-0.153648	1.67633	S	___1	Q640R3	301	Hepatocyte cell adhesion molecule	Hepacam	QNDDRLKSEADTLPRSGEQERKNPMALYILK	sp|Q640R3|HECAM_MOUSE Hepatocyte cell adhesion molecule OS=Mus musculus OX=10090 GN=Hepacam PE=1 SV=2
-1.84827	-0.0186434	S	___1	Q7TSI1	466	Pleckstrin homology domain-containing family M member 1	Plekhm1	PPQEPALKSAAGLCTSPVQDTPESRAALHGP	sp|Q7TSI1|PKHM1_MOUSE Pleckstrin homology domain-containing family M member 1 OS=Mus musculus OX=10090 GN=Plekhm1 PE=1 SV=1
2.1776	4.00714	S	___1	Q80U19	704	Disheveled-associated activator of morphogenesis 2	Daam2	SRSMVSATGAKKELGSTEDIYITSRKVKELS	sp|Q80U19|DAAM2_MOUSE Disheveled-associated activator of morphogenesis 2 OS=Mus musculus OX=10090 GN=Daam2 PE=1 SV=4
-2.30971	-0.48101	T	___1	Q62035	334	Platelet-activating factor receptor	Ptafr	ATSDTCTEVIVPANQTPIVSLKN________	sp|Q62035|PTAFR_MOUSE Platelet-activating factor receptor OS=Mus musculus OX=10090 GN=Ptafr PE=1 SV=1
1.29354	3.12173	S	___1	Q6PIE5	58	Sodium/potassium-transporting ATPase subunit alpha-2	Atp1a2	KLSLDELGRKYQVDLSKGLTNQRAQDILARD	sp|Q6PIE5|AT1A2_MOUSE Sodium/potassium-transporting ATPase subunit alpha-2 OS=Mus musculus OX=10090 GN=Atp1a2 PE=1 SV=1
0.891783	2.71929	T	___1	P14873	527	Microtubule-associated protein 1B;MAP1B heavy chain;MAP1 light chain LC1	Map1b	KQPLATQKDLTGQVPTPPVKQVKLKQRADSR	sp|P14873|MAP1B_MOUSE Microtubule-associated protein 1B OS=Mus musculus OX=10090 GN=Map1b PE=1 SV=2
-0.430248	1.3969	S	___1	P14873	1260	Microtubule-associated protein 1B;MAP1B heavy chain;MAP1 light chain LC1	Map1b	RLSPAKSPSLSPSPPSPIEKTPLGERSVNFS	sp|P14873|MAP1B_MOUSE Microtubule-associated protein 1B OS=Mus musculus OX=10090 GN=Map1b PE=1 SV=2
-1.60223	0.223962	S	___1	Q9DCF1	275	Transmembrane protein 25	Tmem25	VCRKEKKTKGPSRRPSLISSDSNNLKLNNVR	sp|Q9DCF1|TMM25_MOUSE Transmembrane protein 25 OS=Mus musculus OX=10090 GN=Tmem25 PE=1 SV=1
1.14877	2.97456	S	___1	Q8K4L3-3;Q8K4L3	556;960	Supervillin	Svil	GDGQKEPKHVVLRRGSLELGNPSAAHLGDEL	sp|Q8K4L3-3|SVIL_MOUSE Isoform 2 of Supervillin OS=Mus musculus OX=10090 GN=Svil;sp|Q8K4L3|SVIL_MOUSE Supervillin OS=Mus musculus OX=10090 GN=Svil PE=1 SV=1
-0.474515	1.35125	S	___1	Q3U1F9	379	Phosphoprotein associated with glycosphingolipid-enriched microdomains 1	Pag1	KTPNSISTLPPARRPSEEPEPDYEAIQTLNR	sp|Q3U1F9|PHAG1_MOUSE Phosphoprotein associated with glycosphingolipid-enriched microdomains 1 OS=Mus musculus OX=10090 GN=Pag1 PE=1 SV=2
-2.50546	-0.684509	S	___1	P80560	339	Receptor-type tyrosine-protein phosphatase N2	Ptprn2	ADSVAGAIQSDPAEGSQESHGRGAEGQPREQ	sp|P80560|PTPR2_MOUSE Receptor-type tyrosine-protein phosphatase N2 OS=Mus musculus OX=10090 GN=Ptprn2 PE=1 SV=2
-2.49306	-0.672525	S	___1	P04370-6;P04370-11;P04370-13;P04370-4;P04370-9	70;70;70;70;70	Myelin basic protein	Mbp	SGKVPWLKQSRSPLPSHARSRPGLCHMYKDS	sp|P04370-6|MBP_MOUSE Isoform 6 of Myelin basic protein OS=Mus musculus OX=10090 GN=Mbp;sp|P04370-11|MBP_MOUSE Isoform 11 of Myelin basic protein OS=Mus musculus OX=10090 GN=Mbp;sp|P04370-13|MBP_MOUSE Isoform 12 of Myelin basic protein OS=Mus musculus OX=1
-1.63533	0.183603	S	___1	Q8K4B2	480	Interleukin-1 receptor-associated kinase 3	Irak3	FAEDPPTSLKSFRCPSPLFLDNVPSIPVEDD	sp|Q8K4B2|IRAK3_MOUSE Interleukin-1 receptor-associated kinase 3 OS=Mus musculus OX=10090 GN=Irak3 PE=1 SV=2
1.43986	3.25369	S	___1	P62071	186	Ras-related protein R-Ras2	Rras2	LVRVIRKFQEQECPPSPEPTRKEKDKKGCHC	sp|P62071|RRAS2_MOUSE Ras-related protein R-Ras2 OS=Mus musculus OX=10090 GN=Rras2 PE=1 SV=1
0.988617	2.79557	S	___1	P08553	769	Neurofilament medium polypeptide	Nefm	GREEEKGVVTNGLDVSPAEEKKGEDSSDDKV	sp|P08553|NFM_MOUSE Neurofilament medium polypeptide OS=Mus musculus OX=10090 GN=Nefm PE=1 SV=4
0.0187006	1.82482	S	___1	Q9QZK7	274	Docking protein 3	Dok3	PELAMSPPCPLPRALSLPSLEPPGELREVAP	sp|Q9QZK7|DOK3_MOUSE Docking protein 3 OS=Mus musculus OX=10090 GN=Dok3 PE=1 SV=1
-2.80257	-0.996455	S	___1	Q61194-2;Q61194	261;261	Phosphatidylinositol 4-phosphate 3-kinase C2 domain-containing subunit alpha	Pik3c2a	LEIANSKASVCNLQISPKSEDINKFDWLDLD	sp|Q61194-2|P3C2A_MOUSE Isoform 2 of Phosphatidylinositol 4-phosphate 3-kinase C2 domain-containing subunit alpha OS=Mus musculus OX=10090 GN=Pik3c2a;sp|Q61194|P3C2A_MOUSE Phosphatidylinositol 4-phosphate 3-kinase C2 domain-containing subunit alpha OS=Mus
-0.808923	0.992776	T	___1	Q61097-2;Q61097	411;411	Kinase suppressor of Ras 1	Ksr1	DINNPVDRAAEPHFGTLPKALTKKEHPPAMN	sp|Q61097-2|KSR1_MOUSE Isoform 2 of Kinase suppressor of Ras 1 OS=Mus musculus OX=10090 GN=Ksr1;sp|Q61097|KSR1_MOUSE Kinase suppressor of Ras 1 OS=Mus musculus OX=10090 GN=Ksr1 PE=1 SV=1
-3.40846	-1.61002	S	___1	Q9DBR4-3;Q9DBR4-2;Q9DBR4	123;123;123	Amyloid beta A4 precursor protein-binding family B member 2	Apbb2	RKAAEQGQQDPNKNLSPAAVINLTSEKLEVK	sp|Q9DBR4-3|APBB2_MOUSE Isoform 3 of Amyloid-beta A4 precursor protein-binding family B member 2 OS=Mus musculus OX=10090 GN=Apbb2;sp|Q9DBR4-2|APBB2_MOUSE Isoform 2 of Amyloid-beta A4 precursor protein-binding family B member 2 OS=Mus musculus OX=10090 GN=
2.44547	4.23946	T	___1	Q3UHJ0-2;Q3UHJ0	537;618	AP2-associated protein kinase 1	Aak1	TTPPPTIQGQKVGSLTPPSSPKTQRAGHRRI	sp|Q3UHJ0-2|AAK1_MOUSE Isoform 2 of AP2-associated protein kinase 1 OS=Mus musculus OX=10090 GN=Aak1;sp|Q3UHJ0|AAK1_MOUSE AP2-associated protein kinase 1 OS=Mus musculus OX=10090 GN=Aak1 PE=1 SV=2
2.61238	4.40415	S	___1	Q8K3X4	526	Interferon regulatory factor 2-binding protein-like	Irf2bpl	PTGRGAASSLRKRKASPEPPDSAESALKLGE	sp|Q8K3X4|I2BPL_MOUSE Probable E3 ubiquitin-protein ligase IRF2BPL OS=Mus musculus OX=10090 GN=Irf2bpl PE=1 SV=1
-0.966558	0.824844	S	___1	E9Q3L2	1439		Pi4ka	LTASQLVPPDNQDTRSNLDITVGSRQQATQG	sp|E9Q3L2|PI4KA_MOUSE Phosphatidylinositol 4-kinase alpha OS=Mus musculus OX=10090 GN=Pi4ka PE=1 SV=2
-2.35033	-0.558949	S	___1	P15105	343	Glutamine synthetase	Glul	TVGQEKKGYFEDRRPSANCDPYAVTEAIVRT	sp|P15105|GLNA_MOUSE Glutamine synthetase OS=Mus musculus OX=10090 GN=Glul PE=1 SV=6
-2.19904	-0.407756	S	___1	P0C7L0-2;P0C7L0	211;211	WAS/WASL-interacting protein family member 3	Wipf3	PPPLPPASPIKAQLVSPPAPPTKVNPSVVPP	sp|P0C7L0-2|WIPF3_MOUSE Isoform 2 of WAS/WASL-interacting protein family member 3 OS=Mus musculus OX=10090 GN=Wipf3;sp|P0C7L0|WIPF3_MOUSE WAS/WASL-interacting protein family member 3 OS=Mus musculus OX=10090 GN=Wipf3 PE=1 SV=1
-0.0965958	1.69249	T	___2	Q9QYC0;Q9QYC0-2	610;610	Alpha-adducin	Add1	EQKEKSPPDQSAVPNTPPSTPVKLEEDLPQE	sp|Q9QYC0|ADDA_MOUSE Alpha-adducin OS=Mus musculus OX=10090 GN=Add1 PE=1 SV=2;sp|Q9QYC0-2|ADDA_MOUSE Isoform 2 of Alpha-adducin OS=Mus musculus OX=10090 GN=Add1
1.67684	3.46413	S	___1	P10637-2;P10637;P10637-4;P10637-6;P10637-3;P10637-5	191;494;133;111;133;133	Microtubule-associated protein tau	Mapt	EPPKSGERSGYSSPGSPGTPGSRSRTPSLPT	sp|P10637-2|TAU_MOUSE Isoform Tau-A of Microtubule-associated protein tau OS=Mus musculus OX=10090 GN=Mapt;sp|P10637|TAU_MOUSE Microtubule-associated protein tau OS=Mus musculus OX=10090 GN=Mapt PE=1 SV=3;sp|P10637-4|TAU_MOUSE Isoform Tau-C of Microtubule-
-1.59712	0.189802	T	___1	Q61553	239	Fascin	Fscn1	RDCEGRYLAPSGPSGTLKAGKATKVGKDELF	sp|Q61553|FSCN1_MOUSE Fascin OS=Mus musculus OX=10090 GN=Fscn1 PE=1 SV=4
0.708669	2.49382	S	___1	P61264	14	Syntaxin-1B	Stx1b	__MKDRTQELRSAKDSDDEEEVVHVDRDHFM	sp|P61264|STX1B_MOUSE Syntaxin-1B OS=Mus musculus OX=10090 GN=Stx1b PE=1 SV=1
-2.87654	-1.09175	S	___1	Q8CIN4	197	Serine/threonine-protein kinase PAK 2;PAK-2p27;PAK-2p34	Pak2	VIAPRPDHTKSIYTRSVIDPIPAPVGDSNVD	sp|Q8CIN4|PAK2_MOUSE Serine/threonine-protein kinase PAK 2 OS=Mus musculus OX=10090 GN=Pak2 PE=1 SV=1
-1.10021	0.682706	S	___1	Q3TEA8-3;Q3TEA8-2;Q3TEA8	211;236;249	Heterochromatin protein 1-binding protein 3	Hp1bp3	QKSKPPQKSKNRKKGSALDPEPQVKLEDVLP	sp|Q3TEA8-3|HP1B3_MOUSE Isoform 3 of Heterochromatin protein 1-binding protein 3 OS=Mus musculus OX=10090 GN=Hp1bp3;sp|Q3TEA8-2|HP1B3_MOUSE Isoform 2 of Heterochromatin protein 1-binding protein 3 OS=Mus musculus OX=10090 GN=Hp1bp3;sp|Q3TEA8|HP1B3_MOUSE He
-2.96692	-1.1858	S	___1	Q7TSJ2	669	Microtubule-associated protein 6	Map6	GPVAPAPIKVQDHIASELLKNKDSVPLAPAK	sp|Q7TSJ2|MAP6_MOUSE Microtubule-associated protein 6 OS=Mus musculus OX=10090 GN=Map6 PE=1 SV=2
-0.713838	1.06576	S	___1	Q05915	51	GTP cyclohydrolase 1	Gch1	KGAQPADAWKAGRHRSEEENQVNLPKLAAAY	sp|Q05915|GCH1_MOUSE GTP cyclohydrolase 1 OS=Mus musculus OX=10090 GN=Gch1 PE=1 SV=1
-0.776019	0.998875	T	___1	O55103	1049	Periaxin	Prx	EAIAGQLKIPAVELVTPGAQETEKVTSGVKP	sp|O55103|PRAX_MOUSE Periaxin OS=Mus musculus OX=10090 GN=Prx PE=1 SV=1
-2.78323	-1.01217	T	___1	F8VPU2	24	FERM, RhoGEF and pleckstrin domain-containing protein 1	Farp1	TPASRLGAPENSGISTLERGQKPPPTPSGKL	sp|F8VPU2|FARP1_MOUSE FERM, ARHGEF and pleckstrin domain-containing protein 1 OS=Mus musculus OX=10090 GN=Farp1 PE=1 SV=1
0.690541	2.45757	S	___1	P26645	163	Myristoylated alanine-rich C-kinase substrate	Marcks	KKRFSFKKSFKLSGFSFKKSKKESGEGAEAE	sp|P26645|MARCS_MOUSE Myristoylated alanine-rich C-kinase substrate OS=Mus musculus OX=10090 GN=Marcks PE=1 SV=2
-1.79016	-0.0250587	S	___1	B2RY04	1287	Dedicator of cytokinesis protein 5	Dock5	QWSDKPCVPHLLQRDSYYVYTQQELKEKLYQ	sp|B2RY04|DOCK5_MOUSE Dedicator of cytokinesis protein 5 OS=Mus musculus OX=10090 GN=Dock5 PE=1 SV=2
-1.60937	0.154852	S	___1	Q80VW7;Q80VW7-3;Q80VW7-4	1200;1200;1051	AT-hook-containing transcription factor	Akna	VSFRGQYTGQEYHILSPKAILKDSGTPSCPH	sp|Q80VW7|AKNA_MOUSE Microtubule organization protein AKNA OS=Mus musculus OX=10090 GN=Akna PE=1 SV=1;sp|Q80VW7-3|AKNA_MOUSE Isoform 3 of Microtubule organization protein AKNA OS=Mus musculus OX=10090 GN=Akna;sp|Q80VW7-4|AKNA_MOUSE Isoform 4 of Microtubule
-1.62565	0.138039	S	___1	Q9EQH3	7	Vacuolar protein sorting-associated protein 35	Vps35	_________MPTTQQSPQDEQEKLLDEAIQA	sp|Q9EQH3|VPS35_MOUSE Vacuolar protein sorting-associated protein 35 OS=Mus musculus OX=10090 GN=Vps35 PE=1 SV=1
-2.57475	-0.814645	S	___1	Q99104	1450	Unconventional myosin-Va	Myo5a	AKKIGELEVGQMENISPGQIIDEPIRPVNIP	sp|Q99104|MYO5A_MOUSE Unconventional myosin-Va OS=Mus musculus OX=10090 GN=Myo5a PE=1 SV=2
2.36183	4.11992	S	___1	O88643	144	Serine/threonine-protein kinase PAK 1	Pak1	EFYNSKKTSNSKKYMSFTDKSAEDYNSSNTL	sp|O88643|PAK1_MOUSE Serine/threonine-protein kinase PAK 1 OS=Mus musculus OX=10090 GN=Pak1 PE=1 SV=1
2.5398	4.29226	S	___2	P19246	834	Neurofilament heavy polypeptide	Nefh	EGAKPPEKAKPLDVKSPEAQTPVQEEAKHPT	sp|P19246|NFH_MOUSE Neurofilament heavy polypeptide OS=Mus musculus OX=10090 GN=Nefh PE=1 SV=3
2.5398	4.29226	T	___2	P19246	839	Neurofilament heavy polypeptide	Nefh	PEKAKPLDVKSPEAQTPVQEEAKHPTDIRPP	sp|P19246|NFH_MOUSE Neurofilament heavy polypeptide OS=Mus musculus OX=10090 GN=Nefh PE=1 SV=3
-0.60244	1.14991	T	___2	Q9Z0P4-2;Q9Z0P4	141;141	Paralemmin-1	Palm	AKEEQKSETLVNAQQTPLGTPKENRTSTPVR	sp|Q9Z0P4-2|PALM_MOUSE Isoform 2 of Paralemmin-1 OS=Mus musculus OX=10090 GN=Palm;sp|Q9Z0P4|PALM_MOUSE Paralemmin-1 OS=Mus musculus OX=10090 GN=Palm PE=1 SV=1
-0.60244	1.14991	T	___2	Q9Z0P4-2;Q9Z0P4	145;145	Paralemmin-1	Palm	QKSETLVNAQQTPLGTPKENRTSTPVRSPGG	sp|Q9Z0P4-2|PALM_MOUSE Isoform 2 of Paralemmin-1 OS=Mus musculus OX=10090 GN=Palm;sp|Q9Z0P4|PALM_MOUSE Paralemmin-1 OS=Mus musculus OX=10090 GN=Palm PE=1 SV=1
-3.16035	-1.4085	S	___1	P27546-3;P27546-2;P27546	381;381;381	Microtubule-associated protein 4	Map4	LLTKETELAPAKGMVSLSEIEEALAKNDESS	sp|P27546-3|MAP4_MOUSE Isoform 3 of Microtubule-associated protein 4 OS=Mus musculus OX=10090 GN=Map4;sp|P27546-2|MAP4_MOUSE Isoform 2 of Microtubule-associated protein 4 OS=Mus musculus OX=10090 GN=Map4;sp|P27546|MAP4_MOUSE Microtubule-associated protein
-0.232483	1.51715	S	___1	P14873	934	Microtubule-associated protein 1B;MAP1B heavy chain;MAP1 light chain LC1	Map1b	DIEKFEDEGAGFEESSETGDYEEKAETEEAE	sp|P14873|MAP1B_MOUSE Microtubule-associated protein 1B OS=Mus musculus OX=10090 GN=Map1b PE=1 SV=2
-1.99177	-0.242937	S	___1	Q9CQJ4	41	E3 ubiquitin-protein ligase RING2	Rnf2	RTPQEAITDGLEIVVSPRSLHSELMCPICLD	sp|Q9CQJ4|RING2_MOUSE E3 ubiquitin-protein ligase RING2 OS=Mus musculus OX=10090 GN=Rnf2 PE=1 SV=1
3.5489	5.29566	S	___3	P19246	697	Neurofilament heavy polypeptide	Nefh	EAKSPAEPKSPAEAKSPAEVKSPAEAKSPAE	sp|P19246|NFH_MOUSE Neurofilament heavy polypeptide OS=Mus musculus OX=10090 GN=Nefh PE=1 SV=3
-1.35837	0.387665	S	___1	Q99PT1	34	Rho GDP-dissociation inhibitor 1	Arhgdia	EEDEHSVNYKPPAQKSIQEIQELDKDDESLR	sp|Q99PT1|GDIR1_MOUSE Rho GDP-dissociation inhibitor 1 OS=Mus musculus OX=10090 GN=Arhgdia PE=1 SV=3
-2.19321	-0.4484	T	___1	Q9D6W8	201	Uncharacterized protein C17orf59 homolog		SSSSGETGAGGGRRATISSPLELEGTVSRHG	sp|Q9D6W8|BORC6_MOUSE BLOC-1-related complex subunit 6 OS=Mus musculus OX=10090 GN=Borcs6 PE=1 SV=1
-1.75129	-0.009902	S	___1	Q61301-2;Q61301-3;Q61301	262;275;262	Catenin alpha-2	Ctnna2	VQEAIAGISSAAQATSPTDEAKGHTGIGELA	sp|Q61301-2|CTNA2_MOUSE Isoform 2 of Catenin alpha-2 OS=Mus musculus OX=10090 GN=Ctnna2;sp|Q61301-3|CTNA2_MOUSE Isoform 3 of Catenin alpha-2 OS=Mus musculus OX=10090 GN=Ctnna2;sp|Q61301|CTNA2_MOUSE Catenin alpha-2 OS=Mus musculus OX=10090 GN=Ctnna2 PE=1 SV
3.16983	4.90989	S	___1	P54227;P55821	46;80	Stathmin;Stathmin-2	Stmn1;Stmn2	SVPDFPLSPPKKKDLSLEEIQKKLEAAEERR	sp|P54227|STMN1_MOUSE Stathmin OS=Mus musculus OX=10090 GN=Stmn1 PE=1 SV=2;sp|P55821|STMN2_MOUSE Stathmin-2 OS=Mus musculus OX=10090 GN=Stmn2 PE=1 SV=1
-0.536949	1.20293	S	___1	Q2YFS3-2;Q2YFS3	243;246	Paired immunoglobulin-like type 2 receptor alpha	Pilra	EIPAREPLETSEKHESVGHEGQCMDPKENPK	sp|Q2YFS3-2|PILRA_MOUSE Isoform 2 of Paired immunoglobulin-like type 2 receptor alpha OS=Mus musculus OX=10090 GN=Pilra;sp|Q2YFS3|PILRA_MOUSE Paired immunoglobulin-like type 2 receptor alpha OS=Mus musculus OX=10090 GN=Pilra PE=1 SV=1
0.641845	2.38087	Y	___1	A2AB59-2	28	Rho GTPase-activating protein 27	Arhgap27	SRALRAQVDDPPEPVYANVERQPRATSPRSA	sp|A2AB59-2|RHG27_MOUSE Isoform 2 of Rho GTPase-activating protein 27 OS=Mus musculus OX=10090 GN=Arhgap27
2.26294	4.00164	S	___1	Q6PIC6	56	Sodium/potassium-transporting ATPase subunit alpha-3	Atp1a3	VCRKYNTDCVQGLTHSKAQEILARDGPNALT	sp|Q6PIC6|AT1A3_MOUSE Sodium/potassium-transporting ATPase subunit alpha-3 OS=Mus musculus OX=10090 GN=Atp1a3 PE=1 SV=1
-0.71507	1.02323	S	___1	Q6ZPQ6-2;Q6ZPQ6	1209;1263	Membrane-associated phosphatidylinositol transfer protein 2	Pitpnm2	RPARNTATRMALRKGSFGLPGQSDFLRSRNH	sp|Q6ZPQ6-2|PITM2_MOUSE Isoform 2 of Membrane-associated phosphatidylinositol transfer protein 2 OS=Mus musculus OX=10090 GN=Pitpnm2;sp|Q6ZPQ6|PITM2_MOUSE Membrane-associated phosphatidylinositol transfer protein 2 OS=Mus musculus OX=10090 GN=Pitpnm2 PE=1
-0.537705	1.19971	S	___1	P46414	178	Cyclin-dependent kinase inhibitor 1B	Cdkn1b	QNKRANRTEENVSDGSPNAGTVEQTPKKPGL	sp|P46414|CDN1B_MOUSE Cyclin-dependent kinase inhibitor 1B OS=Mus musculus OX=10090 GN=Cdkn1b PE=1 SV=2
-0.251377	1.48552	S	___1	Q9QXS1-2;Q9QXS1;Q9QXS1-15;Q9QXS1-10;Q9QXS1-9;Q9QXS1-12;Q9QXS1-11;Q9QXS1-13;Q9QXS1-5;Q9QXS1-16;Q9QXS1-4;Q9QXS1-14;Q9QXS1-6;Q9QXS1-7;Q9QXS1-8;Q9QXS1-3	1438;1443;1201;1263;1268;1273;1278;1286;1295;1296;1300;1302;1324;1329;1341;1295	Plectin	Plec	ELQLITYKAQLEPVASPAKKPKVQSGSESVI	sp|Q9QXS1-2|PLEC_MOUSE Isoform PLEC-1 of Plectin OS=Mus musculus OX=10090 GN=Plec;sp|Q9QXS1|PLEC_MOUSE Plectin OS=Mus musculus OX=10090 GN=Plec PE=1 SV=3;sp|Q9QXS1-15|PLEC_MOUSE Isoform PLEC-1H of Plectin OS=Mus musculus OX=10090 GN=Plec;sp|Q9QXS1-10|PLEC_
-2.13138	-0.394838	S	___1	Q8R550-3;Q8R550-2;Q8R550;Q8R550-8	71;108;108;108	SH3 domain-containing kinase-binding protein 1	Sh3kbp1	NKRGERRRRRCQVAFSYLPQNDDELELKVGD	sp|Q8R550-3|SH3K1_MOUSE Isoform 3 of SH3 domain-containing kinase-binding protein 1 OS=Mus musculus OX=10090 GN=Sh3kbp1;sp|Q8R550-2|SH3K1_MOUSE Isoform 2 of SH3 domain-containing kinase-binding protein 1 OS=Mus musculus OX=10090 GN=Sh3kbp1;sp|Q8R550|SH3K1_
-0.56971	1.16612	S	___1	O88703	771	Potassium/sodium hyperpolarization-activated cyclic nucleotide-gated channel 2	Hcn2	SSPRAPRTSPYGVPGSPATRVGPALPARRLS	sp|O88703|HCN2_MOUSE Potassium/sodium hyperpolarization-activated cyclic nucleotide-gated channel 2 OS=Mus musculus OX=10090 GN=Hcn2 PE=1 SV=1
0.289152	2.0244	S	___1	Q9Z2H5-3;Q9Z2H5-2;Q9Z2H5	378;378;378	Band 4.1-like protein 1	Epb41l1	LWKVCIEHHTFFRLVSPEPPPKGFLVMGSKF	sp|Q9Z2H5-3|E41L1_MOUSE Isoform 3 of Band 4.1-like protein 1 OS=Mus musculus OX=10090 GN=Epb41l1;sp|Q9Z2H5-2|E41L1_MOUSE Isoform 2 of Band 4.1-like protein 1 OS=Mus musculus OX=10090 GN=Epb41l1;sp|Q9Z2H5|E41L1_MOUSE Band 4.1-like protein 1 OS=Mus musculus
-1.85808	-0.126294	S	___1	Q6KAU4	222	Multivesicular body subunit 12B	Mvb12b	SSASSTPAPNLPRHISLTLPATFRGRNNTST	sp|Q6KAU4|MB12B_MOUSE Multivesicular body subunit 12B OS=Mus musculus OX=10090 GN=Mvb12b PE=1 SV=2
-2.29707	-0.565339	S	___1	Q8CHH9;Q8CHH9-2	10;10	Septin-8	Sept8	______MAATDLERVSNAEPEPRSLSLGGHV	sp|Q8CHH9|SEPT8_MOUSE Septin-8 OS=Mus musculus OX=10090 GN=Septin8 PE=1 SV=4;sp|Q8CHH9-2|SEPT8_MOUSE Isoform 2 of Septin-8 OS=Mus musculus OX=10090 GN=Septin8
-3.90384	-2.17284	S	___1	Q3U2I3-3;Q3U2I3-2;Q3U2I3	716;834;900	FTS and Hook-interacting protein	Fam160a2	LQPGRDGTGLGLGGGSPGASTPVLLPRGGAS	sp|Q3U2I3-3|F16A2_MOUSE Isoform 3 of FTS and Hook-interacting protein OS=Mus musculus OX=10090 GN=Fam160a2;sp|Q3U2I3-2|F16A2_MOUSE Isoform 2 of FTS and Hook-interacting protein OS=Mus musculus OX=10090 GN=Fam160a2;sp|Q3U2I3|F16A2_MOUSE FTS and Hook-interac
-1.9169	-0.186045	S	___1	Q3UNH4	495	G protein-regulated inducer of neurite outgrowth 1	Gprin1	SSKAGSASQGKAETVSPGEVDAMTLGKTVPT	sp|Q3UNH4|GRIN1_MOUSE G protein-regulated inducer of neurite outgrowth 1 OS=Mus musculus OX=10090 GN=Gprin1 PE=1 SV=2
3.26725	4.99785	S	___1	P06800-6;P06800-5;P06800	1090;1186;1229	Receptor-type tyrosine-protein phosphatase C	Ptprc	ASIYPAQNGQVKKTNSQDKIEFHNEVDGGKQ	sp|P06800-6|PTPRC_MOUSE Isoform 3 of Receptor-type tyrosine-protein phosphatase C OS=Mus musculus OX=10090 GN=Ptprc;sp|P06800-5|PTPRC_MOUSE Isoform 2 of Receptor-type tyrosine-protein phosphatase C OS=Mus musculus OX=10090 GN=Ptprc;sp|P06800|PTPRC_MOUSE Re
-4.24173	-2.51172	S	___1	P55194	262	SH3 domain-binding protein 1	Sh3bp1	TALAELRDNHSQADHSPLTTAAPFSRVYGVS	sp|P55194|3BP1_MOUSE SH3 domain-binding protein 1 OS=Mus musculus OX=10090 GN=Sh3bp1 PE=1 SV=3
0.432041	2.16102	S	___1	Q8R316-2;Q8R316	380;380	HMG box-containing protein 1	Hbp1	SAVYVLSSMARQRRASLSCGGGPGTGQEFSG	sp|Q8R316-2|HBP1_MOUSE Isoform 2 of HMG box-containing protein 1 OS=Mus musculus OX=10090 GN=Hbp1;sp|Q8R316|HBP1_MOUSE HMG box-containing protein 1 OS=Mus musculus OX=10090 GN=Hbp1 PE=1 SV=1
-3.89116	-2.16612	S	___1	Q80ZK9	352	WD and tetratricopeptide repeats protein 1	Wdtc1	LHSNGFRLPESKGCISPQVELPPYLERVKQQ	sp|Q80ZK9|WDTC1_MOUSE WD and tetratricopeptide repeats protein 1 OS=Mus musculus OX=10090 GN=Wdtc1 PE=1 SV=1
-1.2634	0.461531	S	___1	Q8K2C9	138	Very-long-chain (3R)-3-hydroxyacyl-CoA dehydratase 3	Hacd3	KEEERLNKLRLEREGSPETLTNLKKGYLFMY	sp|Q8K2C9|HACD3_MOUSE Very-long-chain (3R)-3-hydroxyacyl-CoA dehydratase 3 OS=Mus musculus OX=10090 GN=Hacd3 PE=1 SV=2
-1.49423	0.229805	S	___1	P97434-4;P97434;P97434-5;P97434-2;P97434-3	938;976;981;976;940	Myosin phosphatase Rho-interacting protein	Mprip	LKEQLKAATEALGEKSPEGTTVSGYDIMKSK	sp|P97434-4|MPRIP_MOUSE Isoform 4 of Myosin phosphatase Rho-interacting protein OS=Mus musculus OX=10090 GN=Mprip;sp|P97434|MPRIP_MOUSE Myosin phosphatase Rho-interacting protein OS=Mus musculus OX=10090 GN=Mprip PE=1 SV=2;sp|P97434-5|MPRIP_MOUSE Isoform 5
-2.77733	-1.05577	T	___1	P60710;P63260;P63268;P68134;P68033;P62737	318;318;319;320;320;320	Actin, cytoplasmic 1;Actin, cytoplasmic 1, N-terminally processed;Actin, cytoplasmic 2;Actin, cytoplasmic 2, N-terminally processed;Actin, gamma-enteric smooth muscle;Actin, alpha skeletal muscle;Actin, alpha cardiac muscle 1;Actin, aortic smooth muscle	Actb;Actg1;Actg2;Acta1;Actc1;Acta2	TTMYPGIADRMQKEITALAPSTMKIKIIAPP	sp|P60710|ACTB_MOUSE Actin, cytoplasmic 1 OS=Mus musculus OX=10090 GN=Actb PE=1 SV=1;sp|P63260|ACTG_MOUSE Actin, cytoplasmic 2 OS=Mus musculus OX=10090 GN=Actg1 PE=1 SV=1;sp|P63268|ACTH_MOUSE Actin, gamma-enteric smooth muscle OS=Mus musculus OX=10090 GN=A
-3.58435	-1.86828	T	___1	Q9DBS2	34	Tumor protein p63-regulated gene 1-like protein	Tprg1l	LAAGEDAGAGRPGAGTPLRQTLWPLNVHDPT	sp|Q9DBS2|TPRGL_MOUSE Tumor protein p63-regulated gene 1-like protein OS=Mus musculus OX=10090 GN=Tprg1l PE=1 SV=1
-1.20035	0.515694	S	___1	Q3U1T9-4;Q3U1T9-2;Q3U1T9	365;557;632	DENN domain-containing protein 1B	Dennd1b	ALHGRQLPPSPRKRVSSGGLTESLFILKEES	sp|Q3U1T9-4|DEN1B_MOUSE Isoform 4 of DENN domain-containing protein 1B OS=Mus musculus OX=10090 GN=Dennd1b;sp|Q3U1T9-2|DEN1B_MOUSE Isoform 2 of DENN domain-containing protein 1B OS=Mus musculus OX=10090 GN=Dennd1b;sp|Q3U1T9|DEN1B_MOUSE DENN domain-containi
-1.03557	0.679034	T	___1	P97427	509	Dihydropyrimidinase-related protein 1	Crmp1	VSRGMYDGPVYEVPATPKHAAPAPSAKSSPS	sp|P97427|DPYL1_MOUSE Dihydropyrimidinase-related protein 1 OS=Mus musculus OX=10090 GN=Crmp1 PE=1 SV=1
0.00431061	1.71863	S	___1	O08919	324	Numb-like protein	Numbl	FPALSQKNSPFKRQLSLRLNELPSTLQRRTD	sp|O08919|NUMBL_MOUSE Numb-like protein OS=Mus musculus OX=10090 GN=Numbl PE=1 SV=3
-1.10468	0.609026	S	___1	O55091	137	Protein IMPACT	Impact	PDPDVKKKTEEVEVESEEDPILEHPPENPVK	sp|O55091|IMPCT_MOUSE Protein IMPACT OS=Mus musculus OX=10090 GN=Impact PE=1 SV=2
-1.08302	0.628166	S	___1	Q6GQT5	423	Transmembrane protein 151A	Tmem151a	LGAGGRTTPGVFRSLSGGPLGRRGEDTEPLE	sp|Q6GQT5|T151A_MOUSE Transmembrane protein 151A OS=Mus musculus OX=10090 GN=Tmem151a PE=1 SV=1
-4.59042	-2.87967	S	___1	Q63959	754	Potassium voltage-gated channel subfamily C member 3	Kcnc3	SGVSLRLAPLATPPGSPRATRRAPPTLPSIL	sp|Q63959|KCNC3_MOUSE Potassium voltage-gated channel subfamily C member 3 OS=Mus musculus OX=10090 GN=Kcnc3 PE=1 SV=2
0.649489	2.35893	S	___1	P61264	58	Syntaxin-1B	Stx1b	IEKLSEDVEQVKKQHSAILAAPNPDEKTKQE	sp|P61264|STX1B_MOUSE Syntaxin-1B OS=Mus musculus OX=10090 GN=Stx1b PE=1 SV=1
-3.02902	-1.32026	S	___1	Q5Y5T2	19	Palmitoyltransferase ZDHHC18	Zdhhc18	CEYQQISPGAAPPPASPGARRPGPAAPPAPS	sp|Q5Y5T2|ZDH18_MOUSE Palmitoyltransferase ZDHHC18 OS=Mus musculus OX=10090 GN=Zdhhc18 PE=1 SV=4
-1.79531	-0.0866899	S	___1	Q8C8R3-5;Q8C8R3;Q8C8R3-4;Q8C8R3-2	1882;1936;1936;1964	Ankyrin-2	Ank2	HLPVSPGKTEKQPPISPTSKTERIEETMSVR	sp|Q8C8R3-5|ANK2_MOUSE Isoform 5 of Ankyrin-2 OS=Mus musculus OX=10090 GN=Ank2;sp|Q8C8R3|ANK2_MOUSE Ankyrin-2 OS=Mus musculus OX=10090 GN=Ank2 PE=1 SV=2;sp|Q8C8R3-4|ANK2_MOUSE Isoform 4 of Ankyrin-2 OS=Mus musculus OX=10090 GN=Ank2;sp|Q8C8R3-2|ANK2_MOUSE I
-3.25506	-1.54733	S	___1	Q61037-6;Q61037-7;Q61037-4;Q61037-3;Q61037-2;Q61037-5;Q61037	1326;1283;1304;1309;1311;1325;1348	Tuberin	Tsc2	DTYSRSSSASSQEEKSHLEELAAGGIPIERA	sp|Q61037-6|TSC2_MOUSE Isoform E of Tuberin OS=Mus musculus OX=10090 GN=Tsc2;sp|Q61037-7|TSC2_MOUSE Isoform F of Tuberin OS=Mus musculus OX=10090 GN=Tsc2;sp|Q61037-4|TSC2_MOUSE Isoform C of Tuberin OS=Mus musculus OX=10090 GN=Tsc2;sp|Q61037-3|TSC2_MOUSE Is
0.620062	2.32711	T	___1	Q2YDW7	138	N-lysine methyltransferase SETD8	Setd8	APFPNQKSEAAEPPKTPPPSCDSTNVAVAKQ	sp|Q2YDW7|KMT5A_MOUSE N-lysine methyltransferase KMT5A OS=Mus musculus OX=10090 GN=Kmt5a PE=1 SV=1
0.539014	2.24605	S	___1	P14873	1204	Microtubule-associated protein 1B;MAP1B heavy chain;MAP1 light chain LC1	Map1b	DATDGKDYNASASTISPPSSMEEDKFSKSAL	sp|P14873|MAP1B_MOUSE Microtubule-associated protein 1B OS=Mus musculus OX=10090 GN=Map1b PE=1 SV=2
-4.74931	-3.04339	S	___1	Q60591-4;Q60591-2;Q60591	136;136;136	Nuclear factor of activated T-cells, cytoplasmic 2	Nfatc2	LMQAGGALRGRDAGLSPEQPALALAGVAASP	sp|Q60591-4|NFAC2_MOUSE Isoform D of Nuclear factor of activated T-cells, cytoplasmic 2 OS=Mus musculus OX=10090 GN=Nfatc2;sp|Q60591-2|NFAC2_MOUSE Isoform B of Nuclear factor of activated T-cells, cytoplasmic 2 OS=Mus musculus OX=10090 GN=Nfatc2;sp|Q60591|
-0.73392	0.971347	S	___1	P19437	2	B-lymphocyte antigen CD20	Ms4a1	______________MSGPFPAEPTKGPLAMQ	sp|P19437|CD20_MOUSE B-lymphocyte antigen CD20 OS=Mus musculus OX=10090 GN=Ms4a1 PE=1 SV=1
-3.58117	-1.8778	S	___1	P53564-4;P53564-3;P53564;P53564-2;P53564-5	1313;1485;1496;1394;441	Homeobox protein cut-like 1	Cux1	ARDNPVRKKKAANLNSIIHRLEKAASREEPI	sp|P53564-4|CUX1_MOUSE Isoform 4 of Homeobox protein cut-like 1 OS=Mus musculus OX=10090 GN=Cux1;sp|P53564-3|CUX1_MOUSE Isoform 3 of Homeobox protein cut-like 1 OS=Mus musculus OX=10090 GN=Cux1;sp|P53564|CUX1_MOUSE Homeobox protein cut-like 1 OS=Mus muscul
-3.12167	-1.41911	T	___1	Q8BZN6;Q8BZN6-2;Q8BZN6-3;Q8BZN6-4	1125;1125;1125;1112	Dedicator of cytokinesis protein 10	Dock10	PLCLPIRSANIPDPLTPSESIRELHASDMPE	sp|Q8BZN6|DOC10_MOUSE Dedicator of cytokinesis protein 10 OS=Mus musculus OX=10090 GN=Dock10 PE=1 SV=3;sp|Q8BZN6-2|DOC10_MOUSE Isoform 2 of Dedicator of cytokinesis protein 10 OS=Mus musculus OX=10090 GN=Dock10;sp|Q8BZN6-3|DOC10_MOUSE Isoform 3 of Dedicato
-1.61485	0.087203	S	___1	Q8BTM8	968	Filamin-A	Flna	GDHIPKSPFSVGVSPSLDLSKIKVSGLGDKV	sp|Q8BTM8|FLNA_MOUSE Filamin-A OS=Mus musculus OX=10090 GN=Flna PE=1 SV=5
-2.86901	-1.16711	T	___1	O70507	1056	Potassium/sodium hyperpolarization-activated cyclic nucleotide-gated channel 4	Hcn4	PASSPPPPQVPQRRGTPPLTPGRLTQDLKLI	sp|O70507|HCN4_MOUSE Potassium/sodium hyperpolarization-activated cyclic nucleotide-gated channel 4 OS=Mus musculus OX=10090 GN=Hcn4 PE=1 SV=2
-1.90893	-0.209574	T	___1	A2AR50-2;A2AR50-3;A2AR50	335;353;423	Ras-specific guanine nucleotide-releasing factor RalGPS1	Ralgps1	HRKSHSLGNKGRLYATLGPNWRVPVRNSPRT	sp|A2AR50-2|RGPS1_MOUSE Isoform 2 of Ras-specific guanine nucleotide-releasing factor RalGPS1 OS=Mus musculus OX=10090 GN=Ralgps1;sp|A2AR50-3|RGPS1_MOUSE Isoform 3 of Ras-specific guanine nucleotide-releasing factor RalGPS1 OS=Mus musculus OX=10090 GN=Ralg
-2.00272	-0.304195	S	___1	Q5XKE0	40	Myosin-binding protein C, fast-type	Mybpc2	QTPEEPPKEAPPEDQSPTAEEPTGIFLKKPD	sp|Q5XKE0|MYPC2_MOUSE Myosin-binding protein C, fast-type OS=Mus musculus OX=10090 GN=Mybpc2 PE=1 SV=1
1.03605	2.73315	S	___1	P16330;P16330-2	239;219	2',3'-cyclic-nucleotide 3'-phosphodiesterase	Cnp	HFISGDEPKEKLELVSYFGKRPPGVLHCTTK	sp|P16330|CN37_MOUSE 2',3'-cyclic-nucleotide 3'-phosphodiesterase OS=Mus musculus OX=10090 GN=Cnp PE=1 SV=3;sp|P16330-2|CN37_MOUSE Isoform CNPI of 2',3'-cyclic-nucleotide 3'-phosphodiesterase OS=Mus musculus OX=10090 GN=Cnp
-1.83066	-0.137582	S	___1	P56400	186	Platelet glycoprotein Ib beta chain	Gp1bb	LLGRLRRLRARARARSIQEFSLTAPLVAESA	sp|P56400|GP1BB_MOUSE Platelet glycoprotein Ib beta chain OS=Mus musculus OX=10090 GN=Gp1bb PE=1 SV=1
-0.427524	1.26513	T	___1	P59644	173	Phosphatidylinositol 4,5-bisphosphate 5-phosphatase A	Inpp5j	SVLTPTSRDQKQLSPTSVGPKPALATSGLSL	sp|P59644|PI5PA_MOUSE Phosphatidylinositol 4,5-bisphosphate 5-phosphatase A OS=Mus musculus OX=10090 GN=Inpp5j PE=1 SV=2
1.60401	3.29343	S	___1	Q7TPB0;Q7TPB0-2	346;346	Lipid phosphate phosphatase-related protein type 3	Lppr3	EGVPRPVAREKTSLGSLKRASVDVDLLAPRS	sp|Q7TPB0|PLPR3_MOUSE Phospholipid phosphatase-related protein type 3 OS=Mus musculus OX=10090 GN=Plppr3 PE=1 SV=1;sp|Q7TPB0-2|PLPR3_MOUSE Isoform 2 of Phospholipid phosphatase-related protein type 3 OS=Mus musculus OX=10090 GN=Plppr3
-2.10133	-0.413509	S	___1	Q9R0N7-4	107			GEPKCQRPRTLMRQQSLQQPLSQNQQGRQPS	sp|Q9R0N7-4|SYT7_MOUSE Isoform 4 of Synaptotagmin-7 OS=Mus musculus OX=10090 GN=Syt7
-1.81417	-0.128989	S	___1	Q9Z2H5-3;Q9Z2H5-2;Q9Z2H5	498;498;510	Band 4.1-like protein 1	Epb41l1	KFLDKPEDVLLKHQASINELKRTLKEPNSKL	sp|Q9Z2H5-3|E41L1_MOUSE Isoform 3 of Band 4.1-like protein 1 OS=Mus musculus OX=10090 GN=Epb41l1;sp|Q9Z2H5-2|E41L1_MOUSE Isoform 2 of Band 4.1-like protein 1 OS=Mus musculus OX=10090 GN=Epb41l1;sp|Q9Z2H5|E41L1_MOUSE Band 4.1-like protein 1 OS=Mus musculus
2.16237	3.8455	S	___1	Q8VDN2	16	Sodium/potassium-transporting ATPase subunit alpha-1	Atp1a1	MGKGVGRDKYEPAAVSEHGDKKGKKAKKERD	sp|Q8VDN2|AT1A1_MOUSE Sodium/potassium-transporting ATPase subunit alpha-1 OS=Mus musculus OX=10090 GN=Atp1a1 PE=1 SV=1
-0.599556	1.08288	S	___1	O70293-2;O70293;Q8VEB1	484;484;484	G protein-coupled receptor kinase 6;G protein-coupled receptor kinase 5	Grk6;Grk5	PQAIYCKDVLDIEQFSTVKGVDLEPTDQDFY	sp|O70293-2|GRK6_MOUSE Isoform GRK6B of G protein-coupled receptor kinase 6 OS=Mus musculus OX=10090 GN=Grk6;sp|O70293|GRK6_MOUSE G protein-coupled receptor kinase 6 OS=Mus musculus OX=10090 GN=Grk6 PE=1 SV=1;sp|Q8VEB1|GRK5_MOUSE G protein-coupled receptor
-2.72297	-1.04073	S	___1	Q8K190	16	SAYSvFN domain-containing protein 1	Saysd1	MEQRLAEFREARKRASLVAQPSTSSQSVQTS	sp|Q8K190|SMDC1_MOUSE SAYSvFN domain-containing protein 1 OS=Mus musculus OX=10090 GN=Saysd1 PE=1 SV=1
-0.985316	0.696526	S	___1	P08553	683	Neurofilament medium polypeptide	Nefm	ESPVKEKAVEEVITISKSVKVSLEKDTKEEK	sp|P08553|NFM_MOUSE Neurofilament medium polypeptide OS=Mus musculus OX=10090 GN=Nefm PE=1 SV=4
-1.37267	0.30705	S	___1	Q91ZU6-2;Q91ZU6;Q91ZU6-3;Q91ZU6-4;Q91ZU6-8;Q91ZU6-6	237;237;237;237;353;415	Dystonin	Dst	IGVIRLLDPEDVDVSSPDEKSVITYVSSLYD	sp|Q91ZU6-2|DYST_MOUSE Isoform 1 of Dystonin OS=Mus musculus OX=10090 GN=Dst;sp|Q91ZU6|DYST_MOUSE Dystonin OS=Mus musculus OX=10090 GN=Dst PE=1 SV=2;sp|Q91ZU6-3|DYST_MOUSE Isoform 3 of Dystonin OS=Mus musculus OX=10090 GN=Dst;sp|Q91ZU6-4|DYST_MOUSE Isoform
0.796744	2.47628	S	___1	Q9QWI6-3;Q9QWI6-2;Q9QWI6	1054;1020;1054	SRC kinase signaling inhibitor 1	Srcin1	GQKAAPRTEPSGRRGSDELTVPRYRTEKPSK	sp|Q9QWI6-3|SRCN1_MOUSE Isoform 3 of SRC kinase signaling inhibitor 1 OS=Mus musculus OX=10090 GN=Srcin1;sp|Q9QWI6-2|SRCN1_MOUSE Isoform 2 of SRC kinase signaling inhibitor 1 OS=Mus musculus OX=10090 GN=Srcin1;sp|Q9QWI6|SRCN1_MOUSE SRC kinase signaling inh
-1.48626	0.192986	S	___1	P20152	430	Vimentin	Vim	LPTFSSLNLRETNLESLPLVDTHSKRTLLIK	sp|P20152|VIME_MOUSE Vimentin OS=Mus musculus OX=10090 GN=Vim PE=1 SV=3
-3.21797	-1.53951	S	___1	A2AJA9-2;A2AJA9	466;499	Uncharacterized protein C9orf172 homolog	Gm996	SPEGRRPPVVVNLSTSPRRYAALSLSETSLT	sp|A2AJA9-2|AJM1_MOUSE Isoform 2 of Apical junction component 1 homolog OS=Mus musculus OX=10090 GN=Ajm1;sp|A2AJA9|AJM1_MOUSE Apical junction component 1 homolog OS=Mus musculus OX=10090 GN=Ajm1 PE=1 SV=1
2.59599	4.27437	T	___1	P28652	287	Calcium/calmodulin-dependent protein kinase type II subunit beta	Camk2b	VCQRSTVASMMHRQETVECLKKFNARRKLKG	sp|P28652|KCC2B_MOUSE Calcium/calmodulin-dependent protein kinase type II subunit beta OS=Mus musculus OX=10090 GN=Camk2b PE=1 SV=2
-1.94491	-0.267264	S	___1	Q8VD58	281	Protein EVI2B	Evi2b	KRASVVSLMTWKPSKSTLLADDLEVKLFESS	sp|Q8VD58|EVI2B_MOUSE Protein EVI2B OS=Mus musculus OX=10090 GN=Evi2b PE=1 SV=1
0.988771	2.6658	S	___1	P15702	339	Leukosialin	Spn	ETEGSGQRPTLTTFFSRRKSRQGSLVLEELK	sp|P15702|LEUK_MOUSE Leukosialin OS=Mus musculus OX=10090 GN=Spn PE=1 SV=1
-0.111609	1.56287	S	___1	P10637-2;P10637;P10637-4;P10637-6;P10637-3;P10637-5	345;648;256;265;256;287	Microtubule-associated protein tau	Mapt	SEKLDFKDRVQSKIGSLDNITHVPGGGNKKI	sp|P10637-2|TAU_MOUSE Isoform Tau-A of Microtubule-associated protein tau OS=Mus musculus OX=10090 GN=Mapt;sp|P10637|TAU_MOUSE Microtubule-associated protein tau OS=Mus musculus OX=10090 GN=Mapt PE=1 SV=3;sp|P10637-4|TAU_MOUSE Isoform Tau-C of Microtubule-
-2.1497	-0.476126	S	___1	Q62465	237	Synaptic vesicle membrane protein VAT-1 homolog	Vat1	CRTVENVTVFGTASASKHEVLKENGVTHPID	sp|Q62465|VAT1_MOUSE Synaptic vesicle membrane protein VAT-1 homolog OS=Mus musculus OX=10090 GN=Vat1 PE=1 SV=3
0.551517	2.22111	S	___1	Q9QZK7	308	Docking protein 3	Dok3	LPTPRKLPLTDPGPQSLPLLLSPTQEGPASG	sp|Q9QZK7|DOK3_MOUSE Docking protein 3 OS=Mus musculus OX=10090 GN=Dok3 PE=1 SV=1
0.729811	2.39928	T	___1	Q8CB93	39	Protein GAPT	Gapt	LCGIGCAWHWNRRESTPFTLPKFMQRRSSRQ	sp|Q8CB93|GAPT_MOUSE Protein GAPT OS=Mus musculus OX=10090 GN=Gapt PE=1 SV=1
-0.402764	1.26639	S	___1	Q8VBT6	699	Apolipoprotein B receptor	Apobr	ETTEKQSGQEVGLVGSAEKVSGYDIQEIDGT	sp|Q8VBT6|APOBR_MOUSE Apolipoprotein B receptor OS=Mus musculus OX=10090 GN=Apobr PE=1 SV=1
-0.998796	0.66908	S	___1	B1AXH1	338	NHS-like protein 2	Nhsl2	VVQGRVAVGQEARFPSLTSPGLRHSSSEPGD	sp|B1AXH1|NHSL2_MOUSE NHS-like protein 2 OS=Mus musculus OX=10090 GN=Nhsl2 PE=1 SV=2
2.16893	3.83653	T	___1	P28867-2;P28867	218;218	Protein kinase C delta type;Protein kinase C delta type regulatory subunit;Protein kinase C delta type catalytic subunit	Prkcd	KIIGRCTGTATNSRDTIFQKERFNIDMPHRF	sp|P28867-2|KPCD_MOUSE Isoform 2 of Protein kinase C delta type OS=Mus musculus OX=10090 GN=Prkcd;sp|P28867|KPCD_MOUSE Protein kinase C delta type OS=Mus musculus OX=10090 GN=Prkcd PE=1 SV=3
-4.8109	-3.14658	S	___1	Q99KP3	3	Lambda-crystallin homolog	Cryl1	_____________MASPAAGGVVIVGSGLIG	sp|Q99KP3|CRYL1_MOUSE Lambda-crystallin homolog OS=Mus musculus OX=10090 GN=Cryl1 PE=1 SV=3
0.239493	1.90374	S	___1	P17182	79	Alpha-enolase	Eno1	QAVEHINKTIAPALVSKKVNVVEQEKIDKLM	sp|P17182|ENOA_MOUSE Alpha-enolase OS=Mus musculus OX=10090 GN=Eno1 PE=1 SV=3
2.2106	3.87436	S	___3	P19246	751	Neurofilament heavy polypeptide	Nefh	AVKSPGEAKSPGEAKSPAEAKSPAEAKSPIE	sp|P19246|NFH_MOUSE Neurofilament heavy polypeptide OS=Mus musculus OX=10090 GN=Nefh PE=1 SV=3
2.2106	3.87436	S	___3	P19246	757	Neurofilament heavy polypeptide	Nefh	EAKSPGEAKSPAEAKSPAEAKSPIEVKSPEK	sp|P19246|NFH_MOUSE Neurofilament heavy polypeptide OS=Mus musculus OX=10090 GN=Nefh PE=1 SV=3
2.2106	3.87436	S	___3	P19246	763	Neurofilament heavy polypeptide	Nefh	EAKSPAEAKSPAEAKSPIEVKSPEKAKTPVK	sp|P19246|NFH_MOUSE Neurofilament heavy polypeptide OS=Mus musculus OX=10090 GN=Nefh PE=1 SV=3
0.654758	2.31829	S	___1	Q8CIM5	221	G-protein coupled receptor 84	Gpr84	KRAARALDQYGLHQASIRSHQVAGTQEAMPG	sp|Q8CIM5|GPR84_MOUSE G-protein coupled receptor 84 OS=Mus musculus OX=10090 GN=Gpr84 PE=1 SV=1
0.154845	1.8171	S	___1	P14873	1422	Microtubule-associated protein 1B;MAP1B heavy chain;MAP1 light chain LC1	Map1b	DFLSADSKVLGRRSESPFEGKNGKQGFPDRE	sp|P14873|MAP1B_MOUSE Microtubule-associated protein 1B OS=Mus musculus OX=10090 GN=Map1b PE=1 SV=2
-3.30996	-1.64899	S	___1	Q8K0D0;Q8K0D0-2	146;62	Cyclin-dependent kinase 17	Cdk17	RIHRRISMEDLNKRLSLPADIRIPDGYLEKL	sp|Q8K0D0|CDK17_MOUSE Cyclin-dependent kinase 17 OS=Mus musculus OX=10090 GN=Cdk17 PE=1 SV=2;sp|Q8K0D0-2|CDK17_MOUSE Isoform 2 of Cyclin-dependent kinase 17 OS=Mus musculus OX=10090 GN=Cdk17
1.66978	3.33047	S	___1	Q61548-3;Q61548-2;Q61548	300;300;300	Clathrin coat assembly protein AP180	Snap91	LEGKKPGNNEGSGAPSPLSKSSPATTVTSPN	sp|Q61548-3|AP180_MOUSE Isoform 3 of Clathrin coat assembly protein AP180 OS=Mus musculus OX=10090 GN=Snap91;sp|Q61548-2|AP180_MOUSE Isoform Short of Clathrin coat assembly protein AP180 OS=Mus musculus OX=10090 GN=Snap91;sp|Q61548|AP180_MOUSE Clathrin coa
-1.57758	0.0809155	S	___1	Q6PIC6	218	Sodium/potassium-transporting ATPase subunit alpha-3	Atp1a3	VDNSSLTGESEPQTRSPDCTHDNPLETRNIT	sp|Q6PIC6|AT1A3_MOUSE Sodium/potassium-transporting ATPase subunit alpha-3 OS=Mus musculus OX=10090 GN=Atp1a3 PE=1 SV=1
-2.00076	-0.345172	S	___1	Q5H8C4-2;Q5H8C4	1929;1929	Vacuolar protein sorting-associated protein 13A	Vps13a	RTKDNDHFNAMTSLSSKLFFILLTPANHSVA	sp|Q5H8C4-2|VP13A_MOUSE Isoform 2 of Vacuolar protein sorting-associated protein 13A OS=Mus musculus OX=10090 GN=Vps13a;sp|Q5H8C4|VP13A_MOUSE Vacuolar protein sorting-associated protein 13A OS=Mus musculus OX=10090 GN=Vps13a PE=1 SV=1
-0.750643	0.904366	S	___1	P70414	282	Sodium/calcium exchanger 1	Slc8a1	KQRGMIIEHEGDRPASKTEIEMDGKVVNSHV	sp|P70414|NAC1_MOUSE Sodium/calcium exchanger 1 OS=Mus musculus OX=10090 GN=Slc8a1 PE=1 SV=1
-2.86521	-1.21253	S	___1	B2RY04	1832	Dedicator of cytokinesis protein 5	Dock5	PPPPKSKPYESSQRNSAEIAPPLPVRRDSKA	sp|B2RY04|DOCK5_MOUSE Dedicator of cytokinesis protein 5 OS=Mus musculus OX=10090 GN=Dock5 PE=1 SV=2
-0.101292	1.5498	S	___1	Q9D620	346	Rab11 family-interacting protein 1	Rab11fip1	EARSEIRESSPSNSPSPQGFRRKHLFSSTEN	sp|Q9D620|RFIP1_MOUSE Rab11 family-interacting protein 1 OS=Mus musculus OX=10090 GN=Rab11fip1 PE=1 SV=2
-2.11481	-0.465031	T	___1	Q5SW75;Q5SW75-2;Q5SW75-4	870;877;897	Protein phosphatase Slingshot homolog 2	Ssh2	MHSGAKWCPGSVRRATLEFEERLRQEQENHG	sp|Q5SW75|SSH2_MOUSE Protein phosphatase Slingshot homolog 2 OS=Mus musculus OX=10090 GN=Ssh2 PE=1 SV=2;sp|Q5SW75-2|SSH2_MOUSE Isoform 2 of Protein phosphatase Slingshot homolog 2 OS=Mus musculus OX=10090 GN=Ssh2;sp|Q5SW75-4|SSH2_MOUSE Isoform 4 of Protein
2.78836	4.43681	T	___1	Q8CIN4	143	Serine/threonine-protein kinase PAK 2;PAK-2p27;PAK-2p34	Pak2	KFYDSNTVKQKYLSFTPPEKDGFPSGTPALN	sp|Q8CIN4|PAK2_MOUSE Serine/threonine-protein kinase PAK 2 OS=Mus musculus OX=10090 GN=Pak2 PE=1 SV=1
0.0874758	1.7351	S	___1	Q6PDS3-2;Q6PDS3	543;548	Sterile alpha and TIR motif-containing protein 1	Sarm1	VHRTRILSAAREMLHSPLPCTGGKLSGDTPD	sp|Q6PDS3-2|SARM1_MOUSE Isoform 2 of NAD(+) hydrolase SARM1 OS=Mus musculus OX=10090 GN=Sarm1;sp|Q6PDS3|SARM1_MOUSE NAD(+) hydrolase SARM1 OS=Mus musculus OX=10090 GN=Sarm1 PE=1 SV=1
-2.57951	-0.932033	S	___1	O08784	1216	Treacle protein	Tcof1	NKKKKEQPVPRASAVSPEKAPMTSKAKSKLD	sp|O08784|TCOF_MOUSE Treacle protein OS=Mus musculus OX=10090 GN=Tcof1 PE=1 SV=1
2.88424	4.52848	S	___1	Q9R0P5	3	Destrin	Dstn	_____________MASGVQVADEVCRIFYDM	sp|Q9R0P5|DEST_MOUSE Destrin OS=Mus musculus OX=10090 GN=Dstn PE=1 SV=3
-4.08808	-2.44537	S	___1	P23298	675	Protein kinase C eta type	Prkch	EGHLPMINQDEFRNFSYVSPELQL_______	sp|P23298|KPCL_MOUSE Protein kinase C eta type OS=Mus musculus OX=10090 GN=Prkch PE=1 SV=2
-0.438184	1.20434	T	___1	Q8BTM8	2336	Filamin-A	Flna	FVVPVASPSGDARRLTVSSLQESGLKVNQPA	sp|Q8BTM8|FLNA_MOUSE Filamin-A OS=Mus musculus OX=10090 GN=Flna PE=1 SV=5
0.985212	2.62491	S	___1	Q80TI0-3;Q80TI0;Q80TI0-4;Q80TI0-2	270;274;418;234	GRAM domain-containing protein 1B	Gramd1b	NDSSSKSSIETKPDASPQLPKKSITNSTLTS	sp|Q80TI0-3|ASTRB_MOUSE Isoform 3 of Protein Aster-B OS=Mus musculus OX=10090 GN=Gramd1b;sp|Q80TI0|ASTRB_MOUSE Protein Aster-B OS=Mus musculus OX=10090 GN=Gramd1b PE=1 SV=2;sp|Q80TI0-4|ASTRB_MOUSE Isoform 4 of Protein Aster-B OS=Mus musculus OX=10090 GN=Gr
0.104391	1.74185	S	___1	Q61990;Q61990-3	185;185	Poly(rC)-binding protein 2	Pcbp2	PPKGVTIPYRPKPSSSPVIFAGGQDRYSTGS	sp|Q61990|PCBP2_MOUSE Poly(rC)-binding protein 2 OS=Mus musculus OX=10090 GN=Pcbp2 PE=1 SV=1;sp|Q61990-3|PCBP2_MOUSE Isoform 3 of Poly(rC)-binding protein 2 OS=Mus musculus OX=10090 GN=Pcbp2
-3.08101	-1.44374	S	___1	Q8K212	28	Phosphofurin acidic cluster sorting protein 1	Pacs1	GSGGGSSQRGSGVAQSPQQQPQQQPPQPQQP	sp|Q8K212|PACS1_MOUSE Phosphofurin acidic cluster sorting protein 1 OS=Mus musculus OX=10090 GN=Pacs1 PE=1 SV=2
-4.27521	-2.63884	S	___1	Q60738	483	Zinc transporter 1	Slc30a1	SENLEKKARRTKAEGSLPAVVIEIKNVPNKQ	sp|Q60738|ZNT1_MOUSE Zinc transporter 1 OS=Mus musculus OX=10090 GN=Slc30a1 PE=1 SV=1
-2.69371	-1.05757	S	___1	Q9QZQ1;Q9QZQ1-2	1795;1780	Afadin	Mllt4	GAPENLTFKERQRLFSQGQDVSDKVKASRKL	sp|Q9QZQ1|AFAD_MOUSE Afadin OS=Mus musculus OX=10090 GN=Afdn PE=1 SV=3;sp|Q9QZQ1-2|AFAD_MOUSE Isoform 1 of Afadin OS=Mus musculus OX=10090 GN=Afdn
-2.42108	-0.78578	S	___1	Q8C0T5-2;Q8C0T5	1564;1564	Signal-induced proliferation-associated 1-like protein 1	Sipa1l1	FPTTPTSRRALHRTLSDESIYSSQREHFFTS	sp|Q8C0T5-2|SI1L1_MOUSE Isoform 2 of Signal-induced proliferation-associated 1-like protein 1 OS=Mus musculus OX=10090 GN=Sipa1l1;sp|Q8C0T5|SI1L1_MOUSE Signal-induced proliferation-associated 1-like protein 1 OS=Mus musculus OX=10090 GN=Sipa1l1 PE=1 SV=2
0.687784	2.32011	S	___1	P61807	49	Stannin	Snn	CYLRLQRISQSEDEESIVGDGETKEPFLLVQ	sp|P61807|SNN_MOUSE Stannin OS=Mus musculus OX=10090 GN=Snn PE=1 SV=1
-0.969136	0.662696	S	___1	Q02819	368	Nucleobindin-1	Nucb1	LAAREAELNARAQRLSQETEALGRSQDRLEA	sp|Q02819|NUCB1_MOUSE Nucleobindin-1 OS=Mus musculus OX=10090 GN=Nucb1 PE=1 SV=2
-1.51279	0.11732	S	___1	E9Q3L2	268		Pi4ka	TLKRKTSSVSSISQVSPERGIPPPSSPGGSA	sp|E9Q3L2|PI4KA_MOUSE Phosphatidylinositol 4-kinase alpha OS=Mus musculus OX=10090 GN=Pi4ka PE=1 SV=2
-0.361008	1.26903	S	___1	P14234	25	Tyrosine-protein kinase Fgr	Fgr	EPASKEDVGLEGDFRSQTAEERYFPDPTQGR	sp|P14234|FGR_MOUSE Tyrosine-protein kinase Fgr OS=Mus musculus OX=10090 GN=Fgr PE=1 SV=2
2.21602	3.84568	S	___2	P19246	703	Neurofilament heavy polypeptide	Nefh	EPKSPAEAKSPAEVKSPAEAKSPAEVKSPGE	sp|P19246|NFH_MOUSE Neurofilament heavy polypeptide OS=Mus musculus OX=10090 GN=Nefh PE=1 SV=3
0.0914974	1.7181	S	___2	P14873	1789	Microtubule-associated protein 1B;MAP1B heavy chain;MAP1 light chain LC1	Map1b	LSPKSDISPLTPRESSPLYSPGFSDSTSAAK	sp|P14873|MAP1B_MOUSE Microtubule-associated protein 1B OS=Mus musculus OX=10090 GN=Map1b PE=1 SV=2
-3.43827	-1.81426	S	___1	P48962	7	ADP/ATP translocase 1	Slc25a4	_________MGDQALSFLKDFLAGGIAAAVS	sp|P48962|ADT1_MOUSE ADP/ATP translocase 1 OS=Mus musculus OX=10090 GN=Slc25a4 PE=1 SV=4
-1.51266	0.109238	S	___1	Q04735-2;Q04735	84;119	Cyclin-dependent kinase 16	Cdk16	HPPRKISTEDINKRLSLPADIRLPEGYLEKL	sp|Q04735-2|CDK16_MOUSE Isoform Short of Cyclin-dependent kinase 16 OS=Mus musculus OX=10090 GN=Cdk16;sp|Q04735|CDK16_MOUSE Cyclin-dependent kinase 16 OS=Mus musculus OX=10090 GN=Cdk16 PE=1 SV=1
-0.120649	1.50022	S	___1	Q9Z2D6;Q9Z2D6-2	313;330	Methyl-CpG-binding protein 2	Mecp2	ETVLPIKKRKTRETVSIEVKEVVKPLLVSTL	sp|Q9Z2D6|MECP2_MOUSE Methyl-CpG-binding protein 2 OS=Mus musculus OX=10090 GN=Mecp2 PE=1 SV=1;sp|Q9Z2D6-2|MECP2_MOUSE Isoform B of Methyl-CpG-binding protein 2 OS=Mus musculus OX=10090 GN=Mecp2
-2.53333	-0.912675	T	___1	O88704	39	Potassium/sodium hyperpolarization-activated cyclic nucleotide-gated channel 1	Hcn1	KAPATGPVAADKRLGTPPGGGAAGKEHGNSV	sp|O88704|HCN1_MOUSE Potassium/sodium hyperpolarization-activated cyclic nucleotide-gated channel 1 OS=Mus musculus OX=10090 GN=Hcn1 PE=1 SV=1
2.29485	3.91503	T	___1	P04370-4;P04370-5;P04370-9;P04370-10;P04370-7	174;148;163;170;137	Myelin basic protein	Mbp	KSAHKGFKGAYDAQGTLSKIFKLGGRDSRSG	sp|P04370-4|MBP_MOUSE Isoform 4 of Myelin basic protein OS=Mus musculus OX=10090 GN=Mbp;sp|P04370-5|MBP_MOUSE Isoform 5 of Myelin basic protein OS=Mus musculus OX=10090 GN=Mbp;sp|P04370-9|MBP_MOUSE Isoform 9 of Myelin basic protein OS=Mus musculus OX=10090
0.917257	2.53689	S	___1	Q9D620;G3XA57;G3XA57-2	158;150;150	Rab11 family-interacting protein 1;Rab11 family-interacting protein 2	Rab11fip1;Rab11fip2	EIEVDIQFMRNNMTASMFDLSMKDKSRNPFG	sp|Q9D620|RFIP1_MOUSE Rab11 family-interacting protein 1 OS=Mus musculus OX=10090 GN=Rab11fip1 PE=1 SV=2;sp|G3XA57|RFIP2_MOUSE Rab11 family-interacting protein 2 OS=Mus musculus OX=10090 GN=Rab11fip2 PE=1 SV=1;sp|G3XA57-2|RFIP2_MOUSE Isoform 2 of Rab11 fam
0.759097	2.37546	S	___1	P08553	669	Neurofilament medium polypeptide	Nefm	KEEKPKDVADKKKAESPVKEKAVEEVITISK	sp|P08553|NFM_MOUSE Neurofilament medium polypeptide OS=Mus musculus OX=10090 GN=Nefm PE=1 SV=4
0.127595	1.74146	S	___1	P14873	829	Microtubule-associated protein 1B;MAP1B heavy chain;MAP1 light chain LC1	Map1b	SGPVKELEAERSLMSSPEDLTKDFEELKAEE	sp|P14873|MAP1B_MOUSE Microtubule-associated protein 1B OS=Mus musculus OX=10090 GN=Map1b PE=1 SV=2
-1.64835	-0.0356674	S	___1	P20152	438	Vimentin	Vim	LRETNLESLPLVDTHSKRTLLIKTVETRDGQ	sp|P20152|VIME_MOUSE Vimentin OS=Mus musculus OX=10090 GN=Vim PE=1 SV=3
0.0175343	1.62828	S	___1	P16054	346	Protein kinase C epsilon type	Prkce	QPASGNSPSEDDRSKSAPTSPCDQELKELEN	sp|P16054|KPCE_MOUSE Protein kinase C epsilon type OS=Mus musculus OX=10090 GN=Prkce PE=1 SV=1
1.51239	3.12173	S	___1	Q6ZWR6-4;Q6ZWR6;Q6ZWR6-3;Q6ZWR6-2	8306;8308;458;458	Nesprin-1	Syne1	YDLSRDLESASRTLPSEDEEGEEDKEFYLRG	sp|Q6ZWR6-4|SYNE1_MOUSE Isoform 4 of Nesprin-1 OS=Mus musculus OX=10090 GN=Syne1;sp|Q6ZWR6|SYNE1_MOUSE Nesprin-1 OS=Mus musculus OX=10090 GN=Syne1 PE=1 SV=2;sp|Q6ZWR6-3|SYNE1_MOUSE Isoform 3 of Nesprin-1 OS=Mus musculus OX=10090 GN=Syne1;sp|Q6ZWR6-2|SYNE1_
-1.37454	0.234632	S	___1	Q9QXL1	1168	Kinesin-like protein KIF21B	Kif21b	CLGPPLDSSTKNITKSLASLVEIKEDGVGFS	sp|Q9QXL1|KI21B_MOUSE Kinesin-like protein KIF21B OS=Mus musculus OX=10090 GN=Kif21b PE=1 SV=2
-0.612673	0.996251	S	___1	P51830	610	Adenylate cyclase type 9	Adcy9	DDSRESSGPRGQGTASPGSVSDLAQTVKTFD	sp|P51830|ADCY9_MOUSE Adenylate cyclase type 9 OS=Mus musculus OX=10090 GN=Adcy9 PE=1 SV=1
-4.14462	-2.54021	S	___1	O35382	226	Exocyst complex component 4	Exoc4	RNKEKGKMSSHGKDPSPGPLIDVSNIPTPRK	sp|O35382|EXOC4_MOUSE Exocyst complex component 4 OS=Mus musculus OX=10090 GN=Exoc4 PE=1 SV=2
0.0251942	1.6294	T	___1	Q8VDQ8-2;Q8VDQ8;Q8VDQ8-4;Q8VDQ8-3	181;218;148;218	NAD-dependent protein deacetylase sirtuin-2	Sirt2	EYTMGWMKEKIFSEATPRCEQCQSVVKPDIV	sp|Q8VDQ8-2|SIR2_MOUSE Isoform 2 of NAD-dependent protein deacetylase sirtuin-2 OS=Mus musculus OX=10090 GN=Sirt2;sp|Q8VDQ8|SIR2_MOUSE NAD-dependent protein deacetylase sirtuin-2 OS=Mus musculus OX=10090 GN=Sirt2 PE=1 SV=2;sp|Q8VDQ8-4|SIR2_MOUSE Isoform 4
0.367188	1.97009	S	___1	P14873	1233	Microtubule-associated protein 1B;MAP1B heavy chain;MAP1 light chain LC1	Map1b	ALRDAYCSEEKELKASAELDIKDVSDERLSP	sp|P14873|MAP1B_MOUSE Microtubule-associated protein 1B OS=Mus musculus OX=10090 GN=Map1b PE=1 SV=2
1.33625	2.93611	S	___1	Q6PIC6	442	Sodium/potassium-transporting ATPase subunit alpha-3	Atp1a3	QDNIPVLKRDVAGDASESALLKCIELSSGSV	sp|Q6PIC6|AT1A3_MOUSE Sodium/potassium-transporting ATPase subunit alpha-3 OS=Mus musculus OX=10090 GN=Atp1a3 PE=1 SV=1
0.174814	1.77435	S	___1	Q68FF6	371	ARF GTPase-activating protein GIT1	Git1	ILSEAKRRQQGKSLSSPTDNLELSARSQSEL	sp|Q68FF6|GIT1_MOUSE ARF GTPase-activating protein GIT1 OS=Mus musculus OX=10090 GN=Git1 PE=1 SV=1
-3.31527	-1.71836	T	___1	Q9Z266	14	SNARE-associated protein Snapin	Snapin	__MAAAGSAAVSGAGTPVAGPTGRDLFAEGL	sp|Q9Z266|SNAPN_MOUSE SNARE-associated protein Snapin OS=Mus musculus OX=10090 GN=Snapin PE=1 SV=1
0.797803	2.39221	S	___1	P98200	6	Phospholipid-transporting ATPase IB	Atp8a2	__________MSRATSVGDQLEAPARIIYLN	sp|P98200|AT8A2_MOUSE Phospholipid-transporting ATPase IB OS=Mus musculus OX=10090 GN=Atp8a2 PE=1 SV=1
0.669872	2.26337	S	___1	Q9DC04-1;Q9DC04-4;Q9DC04	378;740;776	Regulator of G-protein signaling 3	Rgs3	SMHHLSLFFTGHRKMSGTDLTECDEASRKRK	sp|Q9DC04-1|RGS3_MOUSE Isoform 5 of Regulator of G-protein signaling 3 OS=Mus musculus OX=10090 GN=Rgs3;sp|Q9DC04-4|RGS3_MOUSE Isoform 2 of Regulator of G-protein signaling 3 OS=Mus musculus OX=10090 GN=Rgs3;sp|Q9DC04|RGS3_MOUSE Regulator of G-protein sign
-3.87821	-2.28484	S	___1	Q8VE11;Q8VE11-2	607;645	Myotubularin-related protein 6	Mtmr6	CDYAEEFSKSEPTVVSLEYGVARMTC_____	sp|Q8VE11|MTMR6_MOUSE Myotubularin-related protein 6 OS=Mus musculus OX=10090 GN=Mtmr6 PE=1 SV=1;sp|Q8VE11-2|MTMR6_MOUSE Isoform 2 of Myotubularin-related protein 6 OS=Mus musculus OX=10090 GN=Mtmr6
-0.867613	0.725659	S	___1	P06800-6;P06800-5;P06800	1145;1241;1284	Receptor-type tyrosine-protein phosphatase C	Ptprc	EPTNSAEEPEHAANGSASPAPTQSS______	sp|P06800-6|PTPRC_MOUSE Isoform 3 of Receptor-type tyrosine-protein phosphatase C OS=Mus musculus OX=10090 GN=Ptprc;sp|P06800-5|PTPRC_MOUSE Isoform 2 of Receptor-type tyrosine-protein phosphatase C OS=Mus musculus OX=10090 GN=Ptprc;sp|P06800|PTPRC_MOUSE Re
-1.59193	0	S	___1	P16125	11	L-lactate dehydrogenase B chain	Ldhb	_____MATLKEKLIASVADDEAAVPNNKITV	sp|P16125|LDHB_MOUSE L-lactate dehydrogenase B chain OS=Mus musculus OX=10090 GN=Ldhb PE=1 SV=2
-2.21049	-0.623894	S	___1	Q61029-3;Q61029;Q61029-2;Q61029-4;Q61033-2;Q61033	167;167;167;167;167;167	Lamina-associated polypeptide 2, isoforms beta/delta/epsilon/gamma;Lamina-associated polypeptide 2, isoforms alpha/zeta	Tmpo	GTESRSSTPLPTVSSSAENTRQNGSNDSDRY	sp|Q61029-3|LAP2B_MOUSE Isoform Epsilon of Lamina-associated polypeptide 2, isoforms beta/delta/epsilon/gamma OS=Mus musculus OX=10090 GN=Tmpo;sp|Q61029|LAP2B_MOUSE Lamina-associated polypeptide 2, isoforms beta/delta/epsilon/gamma OS=Mus musculus OX=10090
-0.801394	0.778894	S	___1	Q80TE4-2;Q80TE4	1478;1478	Signal-induced proliferation-associated 1-like protein 2	Sipa1l2	LVEEGRRKFSFYGNVSPRRSLYRTLSDESVC	sp|Q80TE4-2|SI1L2_MOUSE Isoform 2 of Signal-induced proliferation-associated 1-like protein 2 OS=Mus musculus OX=10090 GN=Sipa1l2;sp|Q80TE4|SI1L2_MOUSE Signal-induced proliferation-associated 1-like protein 2 OS=Mus musculus OX=10090 GN=Sipa1l2 PE=1 SV=3
-3.89983	-2.31996	S	___1	P23927	59	Alpha-crystallin B chain	Cryab	LSPFYLRPPSFLRAPSWIDTGLSEMRLEKDR	sp|P23927|CRYAB_MOUSE Alpha-crystallin B chain OS=Mus musculus OX=10090 GN=Cryab PE=1 SV=2
-0.655264	0.924573	S	___1	O35678	189	Monoglyceride lipase	Mgll	MTLGRIDSSVLSRNKSEVDLYNSDPLVCRAG	sp|O35678|MGLL_MOUSE Monoglyceride lipase OS=Mus musculus OX=10090 GN=Mgll PE=1 SV=1
0.706227	2.28573	S	___1	P16330;P16330-2	97;77	2',3'-cyclic-nucleotide 3'-phosphodiesterase	Cnp	SADAYKIIPGSRADFSEAYKRLDEDLAGYCR	sp|P16330|CN37_MOUSE 2',3'-cyclic-nucleotide 3'-phosphodiesterase OS=Mus musculus OX=10090 GN=Cnp PE=1 SV=3;sp|P16330-2|CN37_MOUSE Isoform CNPI of 2',3'-cyclic-nucleotide 3'-phosphodiesterase OS=Mus musculus OX=10090 GN=Cnp
-3.74986	-2.17107	S	___1	A2A870	206	Fas-binding factor 1	Fbf1	TATKLPAVERKPAPKSPGAAAGQGPSVPLTP	sp|A2A870|FBF1_MOUSE Fas-binding factor 1 OS=Mus musculus OX=10090 GN=Fbf1 PE=1 SV=1
1.43579	3.01329	S	___1	Q8R4V1-3;Q8R4V1-2;Q8R4V1	166;177;217	NFAT activation molecule 1	Nfam1	STVGTTKPPAESVYTSLQRRETEVYACMKEE	sp|Q8R4V1-3|NFAM1_MOUSE Isoform 3 of NFAT activation molecule 1 OS=Mus musculus OX=10090 GN=Nfam1;sp|Q8R4V1-2|NFAM1_MOUSE Isoform 2 of NFAT activation molecule 1 OS=Mus musculus OX=10090 GN=Nfam1;sp|Q8R4V1|NFAM1_MOUSE NFAT activation molecule 1 OS=Mus musc
-0.413794	1.16232	T	___1	E9Q401	1864	Ryanodine receptor 2	Ryr2	PSVFKEAAVPEEEGGTPEKEISIEDAKLEGE	sp|E9Q401|RYR2_MOUSE Ryanodine receptor 2 OS=Mus musculus OX=10090 GN=Ryr2 PE=1 SV=1
2.91103	4.48482	S	___1	O88447	162	Kinesin light chain 1	Klc1	HLEFMNQLKKYDDDISPSEDKDSDSSKEPLD	sp|O88447|KLC1_MOUSE Kinesin light chain 1 OS=Mus musculus OX=10090 GN=Klc1 PE=1 SV=3
-1.58741	-0.0156221	Y	___1	P35235;P35235-1	62;62	Tyrosine-protein phosphatase non-receptor type 11	Ptpn11	RNGAVTHIKIQNTGDYYDLYGGEKFATLAEL	sp|P35235|PTN11_MOUSE Tyrosine-protein phosphatase non-receptor type 11 OS=Mus musculus OX=10090 GN=Ptpn11 PE=1 SV=3;sp|P35235-1|PTN11_MOUSE Isoform 2 of Tyrosine-protein phosphatase non-receptor type 11 OS=Mus musculus OX=10090 GN=Ptpn11
1.30102	2.87211	S	___1	Q9WV69;Q9WV69-3;Q9WV69-2;Q9WV69-4	372;347;350;325	Dematin	Dmtn	KLPPGVDRMRLERHLSAEDFSRVFAMSPEEF	sp|Q9WV69|DEMA_MOUSE Dematin OS=Mus musculus OX=10090 GN=Dmtn PE=1 SV=1;sp|Q9WV69-3|DEMA_MOUSE Isoform 3 of Dematin OS=Mus musculus OX=10090 GN=Dmtn;sp|Q9WV69-2|DEMA_MOUSE Isoform 2 of Dematin OS=Mus musculus OX=10090 GN=Dmtn;sp|Q9WV69-4|DEMA_MOUSE Isoform
1.24526	2.81606	T	___1	Q62261	2327	Spectrin beta chain, non-erythrocytic 1	Sptbn1	TSASTQSTPASSRAQTLPTSVVTITSESSPG	sp|Q62261|SPTB2_MOUSE Spectrin beta chain, non-erythrocytic 1 OS=Mus musculus OX=10090 GN=Sptbn1 PE=1 SV=2
-3.37978	-1.80919	S	___1	Q9QYX7-2;Q9QYX7	1439;1439	Protein piccolo	Pclo	SRKEHKENPELVDDLSPRRASYDSVEDSSES	sp|Q9QYX7-2|PCLO_MOUSE Isoform 2 of Protein piccolo OS=Mus musculus OX=10090 GN=Pclo;sp|Q9QYX7|PCLO_MOUSE Protein piccolo OS=Mus musculus OX=10090 GN=Pclo PE=1 SV=4
-2.0866	-0.516232	S	___1	Q9R123	233	N-acetyltransferase 6	Nat6	LGEPVQGLAFTNRRLSTTVLRAFSKPPCPQP	sp|Q9R123|NAA80_MOUSE N-alpha-acetyltransferase 80 OS=Mus musculus OX=10090 GN=Naa80 PE=2 SV=1
2.73553	4.30179	S	___3	P19246	691	Neurofilament heavy polypeptide	Nefh	EVKSPGEAKSPAEPKSPAEAKSPAEVKSPAE	sp|P19246|NFH_MOUSE Neurofilament heavy polypeptide OS=Mus musculus OX=10090 GN=Nefh PE=1 SV=3
2.73553	4.30179	S	___3	P19246	685	Neurofilament heavy polypeptide	Nefh	EAKSPAEVKSPGEAKSPAEPKSPAEAKSPAE	sp|P19246|NFH_MOUSE Neurofilament heavy polypeptide OS=Mus musculus OX=10090 GN=Nefh PE=1 SV=3
-0.161859	1.40324	S	___1	P27546-3;P27546-2;P27546	475;475;475	Microtubule-associated protein 4	Map4	TAPPTETNLGMAKDMSPLPESEVTLGKDVVI	sp|P27546-3|MAP4_MOUSE Isoform 3 of Microtubule-associated protein 4 OS=Mus musculus OX=10090 GN=Map4;sp|P27546-2|MAP4_MOUSE Isoform 2 of Microtubule-associated protein 4 OS=Mus musculus OX=10090 GN=Map4;sp|P27546|MAP4_MOUSE Microtubule-associated protein
-0.121284	1.44379	S	___1	Q69ZH9	619	Rho GTPase-activating protein 23	Arhgap23	RRSSYLLAITTERSKSCDDGLNTFRDEGRVL	sp|Q69ZH9|RHG23_MOUSE Rho GTPase-activating protein 23 OS=Mus musculus OX=10090 GN=Arhgap23 PE=1 SV=2
-3.10865	-1.54392	S	___1	Q8BUH8	149	Sentrin-specific protease 7	Senp7	VDSIETCQRLDPLHQSLNLSERTPRVILTDI	sp|Q8BUH8|SENP7_MOUSE Sentrin-specific protease 7 OS=Mus musculus OX=10090 GN=Senp7 PE=1 SV=1
-1.75392	-0.190039	S	___1	P70261	347	Paladin	Pald1	VMFHHSRTTSQLEAASPLAKPLPMEQFQVIQ	sp|P70261|PALD_MOUSE Paladin OS=Mus musculus OX=10090 GN=Pald1 PE=1 SV=1
0.727961	2.28848	T	___2	Q4VA53-3;Q4VA53	1370;1368	Sister chromatid cohesion protein PDS5 homolog B	Pds5b	RAESPETSAVESTQSTPQKGRGRPSKAPSPS	sp|Q4VA53-3|PDS5B_MOUSE Isoform 3 of Sister chromatid cohesion protein PDS5 homolog B OS=Mus musculus OX=10090 GN=Pds5b;sp|Q4VA53|PDS5B_MOUSE Sister chromatid cohesion protein PDS5 homolog B OS=Mus musculus OX=10090 GN=Pds5b PE=1 SV=1
-1.59489	-0.0355787	S	___1	Q61033	411	Lamina-associated polypeptide 2, isoforms alpha/zeta	Tmpo	DSVPTLDVENICKRLSQSSYQDSESLSPPRK	sp|Q61033|LAP2A_MOUSE Lamina-associated polypeptide 2, isoforms alpha/zeta OS=Mus musculus OX=10090 GN=Tmpo PE=1 SV=4
-0.581387	0.977603	S	___1	Q6PIU9	292	Uncharacterized protein FLJ45252 homolog		KPFHPQALSKYSRHYSPEDELSAEAQPIAAY	sp|Q6PIU9|YJ005_MOUSE Uncharacterized protein FLJ45252 homolog OS=Mus musculus OX=10090 PE=1 SV=2
-2.42314	-0.867044	T	___1	Q9R1T4-2;Q9R1T4-3;Q9R1T4	418;418;418	Septin-6	Sept6	AELLQSQGSQAGGSQTLKRDKEKKN______	sp|Q9R1T4-2|SEPT6_MOUSE Isoform I of Septin-6 OS=Mus musculus OX=10090 GN=Septin6;sp|Q9R1T4-3|SEPT6_MOUSE Isoform V of Septin-6 OS=Mus musculus OX=10090 GN=Septin6;sp|Q9R1T4|SEPT6_MOUSE Septin-6 OS=Mus musculus OX=10090 GN=Septin6 PE=1 SV=4
0.289278	1.84508	S	___1	Q99M51	85	Cytoplasmic protein NCK1	Nck1	NLKDTLGIGKVKRKPSVPDTASPADDSFVDP	sp|Q99M51|NCK1_MOUSE Cytoplasmic protein NCK1 OS=Mus musculus OX=10090 GN=Nck1 PE=1 SV=1
-2.47317	-0.918062	S	___1	Q9QYR6;Q9QYR6-2	155;379	Microtubule-associated protein 1A;MAP1A heavy chain;MAP1 light chain LC2	Map1a	PDKLRLPDASRKAKRSIEEACLTLQHLNRLG	sp|Q9QYR6|MAP1A_MOUSE Microtubule-associated protein 1A OS=Mus musculus OX=10090 GN=Map1a PE=1 SV=2;sp|Q9QYR6-2|MAP1A_MOUSE Isoform 2 of Microtubule-associated protein 1A OS=Mus musculus OX=10090 GN=Map1a
-2.29729	-0.742777	S	___1	Q8K245	549		Uvrag	PTSGDSERKVAPLSSSLDTSLDFSKENKKAG	sp|Q8K245|UVRAG_MOUSE UV radiation resistance-associated protein OS=Mus musculus OX=10090 GN=Uvrag PE=1 SV=2
0.175493	1.72898	S	___1	P60710;P63260;Q8BFZ3;P63268;P68134;P68033;P62737	239;239;240;240;241;241;241	Actin, cytoplasmic 1;Actin, cytoplasmic 1, N-terminally processed;Actin, cytoplasmic 2;Actin, cytoplasmic 2, N-terminally processed;Beta-actin-like protein 2;Actin, gamma-enteric smooth muscle;Actin, alpha skeletal muscle;Actin, alpha cardiac muscle 1;Actin, aortic smooth muscle	Actb;Actg1;Actbl2;Actg2;Acta1;Actc1;Acta2	ENEMATAASSSSLEKSYELPDGQVITIGNER;EQEMATAASSSSLEKSYELPDGQVITIGNER	sp|P60710|ACTB_MOUSE Actin, cytoplasmic 1 OS=Mus musculus OX=10090 GN=Actb PE=1 SV=1;sp|P63260|ACTG_MOUSE Actin, cytoplasmic 2 OS=Mus musculus OX=10090 GN=Actg1 PE=1 SV=1;sp|Q8BFZ3|ACTBL_MOUSE Beta-actin-like protein 2 OS=Mus musculus OX=10090 GN=Actbl2 PE
2.97153	4.52474	S	___1	P63141	441	Potassium voltage-gated channel subfamily A member 2	Kcna2	QAQYLQVTSCPKIPSSPDLKKSRSASTISKS	sp|P63141|KCNA2_MOUSE Potassium voltage-gated channel subfamily A member 2 OS=Mus musculus OX=10090 GN=Kcna2 PE=1 SV=1
2.84573	4.39879	T	___1	O08553	509	Dihydropyrimidinase-related protein 2	Dpysl2	VPRGLYDGPVCEVSVTPKTVTPASSAKTSPA	sp|O08553|DPYL2_MOUSE Dihydropyrimidinase-related protein 2 OS=Mus musculus OX=10090 GN=Dpysl2 PE=1 SV=2
-2.58833	-1.03656	S	___1	Q8BH04	304	Phosphoenolpyruvate carboxykinase [GTP], mitochondrial	Pck2	TNPAGKKRYVAAAFPSACGKTNLAMMRPALP	sp|Q8BH04|PCKGM_MOUSE Phosphoenolpyruvate carboxykinase [GTP], mitochondrial OS=Mus musculus OX=10090 GN=Pck2 PE=1 SV=1
-1.29199	0.258128	S	___1	Q9JLC8-2;Q9JLC8-3;Q9JLC8	1029;1778;1781	Sacsin	Sacs	VEEFHHVFRRIADLQSPLFRGPDDDPATLFE	sp|Q9JLC8-2|SACS_MOUSE Isoform 2 of Sacsin OS=Mus musculus OX=10090 GN=Sacs;sp|Q9JLC8-3|SACS_MOUSE Isoform 3 of Sacsin OS=Mus musculus OX=10090 GN=Sacs;sp|Q9JLC8|SACS_MOUSE Sacsin OS=Mus musculus OX=10090 GN=Sacs PE=1 SV=2
-1.80831	-0.259731	S	___1	Q60769	522	Tumor necrosis factor alpha-induced protein 3	Tnfaip3	QACLQDVTRTFNGICSTCFKRTTAEPSSSLT	sp|Q60769|TNAP3_MOUSE Tumor necrosis factor alpha-induced protein 3 OS=Mus musculus OX=10090 GN=Tnfaip3 PE=1 SV=2
-2.40313	-0.856192	S	___1	Q149F5	197	Transmembrane protein 71	Tmem71	GYILPQSLRESSQSSSLQLQVKASGHFEKNS	sp|Q149F5|TMM71_MOUSE Transmembrane protein 71 OS=Mus musculus OX=10090 GN=Tmem71 PE=2 SV=1
-0.123771	1.42313	S	___1	Q3USB7	96	Inactive phospholipase C-like protein 1	Plcl1	KDPSNQKCGGRKKTVSFSSMPSEKKISSAHD	sp|Q3USB7|PLCL1_MOUSE Inactive phospholipase C-like protein 1 OS=Mus musculus OX=10090 GN=Plcl1 PE=1 SV=3
-1.26487	0.278824	S	___1	Q04899	109	Cyclin-dependent kinase 18	Cdk18	NPGLPKPLTRMSRRASLSDIGFGKLETYVKL	sp|Q04899|CDK18_MOUSE Cyclin-dependent kinase 18 OS=Mus musculus OX=10090 GN=Cdk18 PE=1 SV=1
0.993477	2.53697	S	___1	Q99P72;Q99P72-3	768;652	Reticulon-4	Rtn4	SETVTQHKHKERLSASPQEVGKPYLESFQPN	sp|Q99P72|RTN4_MOUSE Reticulon-4 OS=Mus musculus OX=10090 GN=Rtn4 PE=1 SV=2;sp|Q99P72-3|RTN4_MOUSE Isoform D of Reticulon-4 OS=Mus musculus OX=10090 GN=Rtn4
-2.27137	-0.73066	S	___2	P14873	828	Microtubule-associated protein 1B;MAP1B heavy chain;MAP1 light chain LC1	Map1b	ASGPVKELEAERSLMSSPEDLTKDFEELKAE	sp|P14873|MAP1B_MOUSE Microtubule-associated protein 1B OS=Mus musculus OX=10090 GN=Map1b PE=1 SV=2
-2.27137	-0.73066	S	___2	P14873	829	Microtubule-associated protein 1B;MAP1B heavy chain;MAP1 light chain LC1	Map1b	SGPVKELEAERSLMSSPEDLTKDFEELKAEE	sp|P14873|MAP1B_MOUSE Microtubule-associated protein 1B OS=Mus musculus OX=10090 GN=Map1b PE=1 SV=2
-1.20801	0.330266	T	___1	Q8R4V1-3;Q8R4V1-2;Q8R4V1	172;183;223	NFAT activation molecule 1	Nfam1	KPPAESVYTSLQRRETEVYACMKEETGSPVF	sp|Q8R4V1-3|NFAM1_MOUSE Isoform 3 of NFAT activation molecule 1 OS=Mus musculus OX=10090 GN=Nfam1;sp|Q8R4V1-2|NFAM1_MOUSE Isoform 2 of NFAT activation molecule 1 OS=Mus musculus OX=10090 GN=Nfam1;sp|Q8R4V1|NFAM1_MOUSE NFAT activation molecule 1 OS=Mus musc
-3.1226	-1.58617	S	___1	Q7TSH8	664	Uncharacterized protein KIAA0195	Kiaa0195	ELFKQENHLALYRLPSAETLKETSLGRPSCV	sp|Q7TSH8|TMM94_MOUSE Transmembrane protein 94 OS=Mus musculus OX=10090 GN=Tmem94 PE=1 SV=1
1.68883	3.22458	S	___1	Q6BCL1	252	PML-RARA-regulated adapter molecule 1	Pram1	QTSPSKCGSRELDSHSPQPDISTFPKNNENF	sp|Q6BCL1|PRAM_MOUSE PML-RARA-regulated adapter molecule 1 OS=Mus musculus OX=10090 GN=Pram1 PE=1 SV=2
0.610051	2.14487	S	___1	Q8CIN4	141	Serine/threonine-protein kinase PAK 2;PAK-2p27;PAK-2p34	Pak2	VLKFYDSNTVKQKYLSFTPPEKDGFPSGTPA	sp|Q8CIN4|PAK2_MOUSE Serine/threonine-protein kinase PAK 2 OS=Mus musculus OX=10090 GN=Pak2 PE=1 SV=1
-2.08354	-0.550114	S	___1	O35674	804	Disintegrin and metalloproteinase domain-containing protein 19	Adam19	SHPPPRPPPDYLRVESPPAPLPAHLNRAAGS	sp|O35674|ADA19_MOUSE Disintegrin and metalloproteinase domain-containing protein 19 OS=Mus musculus OX=10090 GN=Adam19 PE=2 SV=2
0.641943	2.17412	S	___1	Q9D0J8	5	Parathymosin	Ptms	___________MSEKSVEAAAELSAKDLKEK	sp|Q9D0J8|PTMS_MOUSE Parathymosin OS=Mus musculus OX=10090 GN=Ptms PE=1 SV=3
-2.05739	-0.525982	S	___1	Q6P2L6-4;Q6P2L6-2;Q6P2L6	107;107;107	Histone-lysine N-methyltransferase NSD3	Whsc1l1	YPNGSANGFGAVRNFSPTDYYHSEIPNTRPH	sp|Q6P2L6-4|NSD3_MOUSE Isoform 4 of Histone-lysine N-methyltransferase NSD3 OS=Mus musculus OX=10090 GN=Nsd3;sp|Q6P2L6-2|NSD3_MOUSE Isoform 2 of Histone-lysine N-methyltransferase NSD3 OS=Mus musculus OX=10090 GN=Nsd3;sp|Q6P2L6|NSD3_MOUSE Histone-lysine N-
-1.12976	0.401492	S	___1	P14234	50	Tyrosine-protein kinase Fgr	Fgr	DPTQGRTSSVFPQPTSPAFLNTGNMRSISGT	sp|P14234|FGR_MOUSE Tyrosine-protein kinase Fgr OS=Mus musculus OX=10090 GN=Fgr PE=1 SV=2
1.40982	2.94096	S	___1	Q924A2	766	Protein capicua homolog	Cic	SHTPTPSTPAGFRAVSPAVPFSRSRQPSPLL	sp|Q924A2|CIC_MOUSE Protein capicua homolog OS=Mus musculus OX=10090 GN=Cic PE=1 SV=2
-0.957239	0.571657	S	___1	Q9WTU0	848	Lysine-specific demethylase PHF2	Phf2	NKGTGKRLLKRTAKNSVDLEDYEEQDHLDAC	sp|Q9WTU0|PHF2_MOUSE Lysine-specific demethylase PHF2 OS=Mus musculus OX=10090 GN=Phf2 PE=1 SV=2
-4.527	-2.99877	T	___1	Q8VBT6	440	Apolipoprotein B receptor	Apobr	TEELFVGERSEAAQMTPEVLRVKVTEGQDPE	sp|Q8VBT6|APOBR_MOUSE Apolipoprotein B receptor OS=Mus musculus OX=10090 GN=Apobr PE=1 SV=1
-1.35688	0.171319	S	___1	O54991	1384	Contactin-associated protein 1	Cntnap1	GPRDQNLPQILEESRSE______________	sp|O54991|CNTP1_MOUSE Contactin-associated protein 1 OS=Mus musculus OX=10090 GN=Cntnap1 PE=1 SV=2
0.184156	1.7086	S	___1	Q9QYR6;Q9QYR6-2	1196;1420	Microtubule-associated protein 1A;MAP1A heavy chain;MAP1 light chain LC2	Map1a	TQSLSFSEESPSKETSLDISSKQLSPESLGT	sp|Q9QYR6|MAP1A_MOUSE Microtubule-associated protein 1A OS=Mus musculus OX=10090 GN=Map1a PE=1 SV=2;sp|Q9QYR6-2|MAP1A_MOUSE Isoform 2 of Microtubule-associated protein 1A OS=Mus musculus OX=10090 GN=Map1a
-3.24521	-1.72078	S	___1	P04441-2;P04441	9;9	H-2 class II histocompatibility antigen gamma chain	Cd74	_______MDDQRDLISNHEQLPILGNRPREP	sp|P04441-2|HG2A_MOUSE Isoform Short of H-2 class II histocompatibility antigen gamma chain OS=Mus musculus OX=10090 GN=Cd74;sp|P04441|HG2A_MOUSE H-2 class II histocompatibility antigen gamma chain OS=Mus musculus OX=10090 GN=Cd74 PE=1 SV=3
-2.72601	-1.20283	S	___1	Q11011	789	Puromycin-sensitive aminopeptidase	Npepps	QEEKNRIERVLGATLSPELIQKVLTFALSEE	sp|Q11011|PSA_MOUSE Puromycin-sensitive aminopeptidase OS=Mus musculus OX=10090 GN=Npepps PE=1 SV=2
1.42589	2.94648	S	___1	P16330	9	2',3'-cyclic-nucleotide 3'-phosphodiesterase	Cnp	_______MNTSFTRKSHTFLPKLFFRKMSSS	sp|P16330|CN37_MOUSE 2',3'-cyclic-nucleotide 3'-phosphodiesterase OS=Mus musculus OX=10090 GN=Cnp PE=1 SV=3
-0.235495	1.2845	S	___1	P60202;P60202-2	194;159	Myelin proteolipid protein	Plp1	NTWTTCQSIAFPSKTSASIGSLCADARMYGV	sp|P60202|MYPR_MOUSE Myelin proteolipid protein OS=Mus musculus OX=10090 GN=Plp1 PE=1 SV=2;sp|P60202-2|MYPR_MOUSE Isoform DM-20 of Myelin proteolipid protein OS=Mus musculus OX=10090 GN=Plp1
0.41742	1.93622	S	___1	Q3UW53	690	Protein Niban	Fam129a	VEAGGTLKDEEPTCQSPEPSAVPGSLKELKK	sp|Q3UW53|NIBA1_MOUSE Protein Niban 1 OS=Mus musculus OX=10090 GN=Niban1 PE=1 SV=2
-1.14308	0.375539	S	___1	Q3UQN2;Q3UQN2-3	387;387	F-BAR domain only protein 2	Fcho2	ASLDELKVSIGNITLSPAVSRHSPVQMNRNS	sp|Q3UQN2|FCHO2_MOUSE F-BAR domain only protein 2 OS=Mus musculus OX=10090 GN=Fcho2 PE=1 SV=1;sp|Q3UQN2-3|FCHO2_MOUSE Isoform 3 of F-BAR domain only protein 2 OS=Mus musculus OX=10090 GN=Fcho2
4.73198	6.24822	S	___1	P15379-2;P15379-3;P15379-6;P15379-11;P15379-5;P15379-10;P15379-9;P15379-4;P15379-8;P15379-7;P15379	327;425;460;539;540;580;581;618;661;700;742	CD44 antigen	Cd44	VEDRKPSELNGEASKSQEMVHLVNKEPSETP	sp|P15379-2|CD44_MOUSE Isoform 13 of CD44 antigen OS=Mus musculus OX=10090 GN=Cd44;sp|P15379-3|CD44_MOUSE Isoform 12 of CD44 antigen OS=Mus musculus OX=10090 GN=Cd44;sp|P15379-6|CD44_MOUSE Isoform 7 of CD44 antigen OS=Mus musculus OX=10090 GN=Cd44;sp|P1537
-0.319162	1.19607	T	___1	A2AF47	1352	Dedicator of cytokinesis protein 11	Dock11	DAWLSKHFGIDRKSQTMPALRNRSGVMQARL	sp|A2AF47|DOC11_MOUSE Dedicator of cytokinesis protein 11 OS=Mus musculus OX=10090 GN=Dock11 PE=1 SV=1
-0.762482	0.752317	S	___1	P97820	894	Mitogen-activated protein kinase kinase kinase kinase 4	Map4k4	GLRPEAIRQDPTRKGSVVNVNPTNTRPQSDT	sp|P97820|M4K4_MOUSE Mitogen-activated protein kinase kinase kinase kinase 4 OS=Mus musculus OX=10090 GN=Map4k4 PE=1 SV=1
-0.0963497	1.41809	S	___1	Q9QVP9	375	Protein-tyrosine kinase 2-beta	Ptk2b	GSLIMHAKKDGEKRNSLPQIPTLNLEARRSH	sp|Q9QVP9|FAK2_MOUSE Protein-tyrosine kinase 2-beta OS=Mus musculus OX=10090 GN=Ptk2b PE=1 SV=2
-2.56256	-1.04814	T	___1	P31725	48	Protein S100-A9	S100a9	LSKKEFRQMVEAQLATFMKKEKRNEALINDI	sp|P31725|S10A9_MOUSE Protein S100-A9 OS=Mus musculus OX=10090 GN=S100a9 PE=1 SV=3
-0.0760193	1.4382	S	___1	O35927-2;O35927	273;273	Catenin delta-2	Ctnnd2	APPRGGSPLTTTQGGSPTKLQRGGSAPEGAA	sp|O35927-2|CTND2_MOUSE Isoform 2 of Catenin delta-2 OS=Mus musculus OX=10090 GN=Ctnnd2;sp|O35927|CTND2_MOUSE Catenin delta-2 OS=Mus musculus OX=10090 GN=Ctnnd2 PE=1 SV=1
0.268679	1.78066	S	___1	P55937-1;P55937	939;979	Golgin subfamily A member 3	Golga3	KKAITEQKQKMKRLGSDLTSAQKEMKTKHKA	sp|P55937-1|GOGA3_MOUSE Isoform 1 of Golgin subfamily A member 3 OS=Mus musculus OX=10090 GN=Golga3;sp|P55937|GOGA3_MOUSE Golgin subfamily A member 3 OS=Mus musculus OX=10090 GN=Golga3 PE=1 SV=3
1.72444	3.23625	S	___1	Q9R1Q8	163	Transgelin-3	Tagln3	PSWFHRKAQQNRRGFSEEQLRQGQNVIGLQM	sp|Q9R1Q8|TAGL3_MOUSE Transgelin-3 OS=Mus musculus OX=10090 GN=Tagln3 PE=1 SV=1
-2.38307	-0.872106	S	___1	Q61329	426	Zinc finger homeobox protein 3	Zfhx3	LKTPITSVPLGPLASSPTKSSEGKDSGAAEG	sp|Q61329|ZFHX3_MOUSE Zinc finger homeobox protein 3 OS=Mus musculus OX=10090 GN=Zfhx3 PE=1 SV=1
-1.26447	0.246172	S	___1	Q9QYR6;Q9QYR6-2	981;1205	Microtubule-associated protein 1A;MAP1A heavy chain;MAP1 light chain LC2	Map1a	HPGEPALGEVEERCLSPDDSTVKMASPPPSG	sp|Q9QYR6|MAP1A_MOUSE Microtubule-associated protein 1A OS=Mus musculus OX=10090 GN=Map1a PE=1 SV=2;sp|Q9QYR6-2|MAP1A_MOUSE Isoform 2 of Microtubule-associated protein 1A OS=Mus musculus OX=10090 GN=Map1a
-1.38355	0.126984	S	___1	P45376	3	Aldose reductase	Akr1b1	_____________MASHLELNNGTKMPTLGL	sp|P45376|ALDR_MOUSE Aldo-keto reductase family 1 member B1 OS=Mus musculus OX=10090 GN=Akr1b1 PE=1 SV=3
0.35561	1.86589	S	___1	Q99MR6-3;Q99MR6-4;Q99MR6-2;Q99MR6	136;136;136;136	Serrate RNA effector molecule homolog	Srrt	HIMQHHVLPIQARLGSIAEIDLGVPPPIMKS	sp|Q99MR6-3|SRRT_MOUSE Isoform C of Serrate RNA effector molecule homolog OS=Mus musculus OX=10090 GN=Srrt;sp|Q99MR6-4|SRRT_MOUSE Isoform D of Serrate RNA effector molecule homolog OS=Mus musculus OX=10090 GN=Srrt;sp|Q99MR6-2|SRRT_MOUSE Isoform B of Serrat
-2.33811	-0.828105	S	___1	Q2LA85	303	Trem-like transcript 2 protein	Treml2	YGFWKKRHMGRYNLGSNYAKPWIHLPEGPET	sp|Q2LA85|TRML2_MOUSE Trem-like transcript 2 protein OS=Mus musculus OX=10090 GN=Treml2 PE=1 SV=2
-2.81449	-1.30757	S	___1	Q9QZQ1;Q9QZQ1-2	424;409	Afadin	Mllt4	GSDSRDKPKLYRLQLSVTEVGTEKFDDNSIQ	sp|Q9QZQ1|AFAD_MOUSE Afadin OS=Mus musculus OX=10090 GN=Afdn PE=1 SV=3;sp|Q9QZQ1-2|AFAD_MOUSE Isoform 1 of Afadin OS=Mus musculus OX=10090 GN=Afdn
0.86896	2.37437	S	___1	Q76LS9-2;Q76LS9	103;103	Protein FAM63A	Fam63a	VETAEVCSRPQELPQSPRIQQPELDFYCVKW	sp|Q76LS9-2|MINY1_MOUSE Isoform 2 of Ubiquitin carboxyl-terminal hydrolase MINDY-1 OS=Mus musculus OX=10090 GN=Mindy1;sp|Q76LS9|MINY1_MOUSE Ubiquitin carboxyl-terminal hydrolase MINDY-1 OS=Mus musculus OX=10090 GN=Mindy1 PE=1 SV=1
0.135991	1.64138	S	___1	A2RSQ0	1076	DENN domain-containing protein 5B	Dennd5b	RTPPQQKSPTTTRRLSITSLTGKPAKPNAGQ	sp|A2RSQ0|DEN5B_MOUSE DENN domain-containing protein 5B OS=Mus musculus OX=10090 GN=Dennd5b PE=1 SV=2
0.965325	2.46534	S	___1	Q9D620	236	Rab11 family-interacting protein 1	Rab11fip1	TLFSKSSLQKTPLSQSMSVLPTSKSDKVLLR	sp|Q9D620|RFIP1_MOUSE Rab11 family-interacting protein 1 OS=Mus musculus OX=10090 GN=Rab11fip1 PE=1 SV=2
-2.09489	-0.595431	S	___1	Q9JKF1	1511	Ras GTPase-activating-like protein IQGAP1	Iqgap1	RQRRKAELVKLQQTYSALNSKATFYGEQVDY	sp|Q9JKF1|IQGA1_MOUSE Ras GTPase-activating-like protein IQGAP1 OS=Mus musculus OX=10090 GN=Iqgap1 PE=1 SV=2
-4.09252	-2.59342	S	___1	Q8BGT8-2;Q8BGT8	24;24	Phytanoyl-CoA hydroxylase-interacting protein-like	Phyhipl	ALSSPSSPCEEIKNLSLEAIQLCDRDGNKSQ	sp|Q8BGT8-2|PHIPL_MOUSE Isoform 2 of Phytanoyl-CoA hydroxylase-interacting protein-like OS=Mus musculus OX=10090 GN=Phyhipl;sp|Q8BGT8|PHIPL_MOUSE Phytanoyl-CoA hydroxylase-interacting protein-like OS=Mus musculus OX=10090 GN=Phyhipl PE=1 SV=1
-0.4664	1.03098	S	___1	Q5EBJ4	227	Ermin	Ermn	PLKEESLAREDSPLGSPGSQPGTPDEQPVFG	sp|Q5EBJ4|ERMIN_MOUSE Ermin OS=Mus musculus OX=10090 GN=Ermn PE=1 SV=1
-0.208385	1.28896	S	___1	Q9QYX7-2;Q9QYX7	1341;1341	Protein piccolo	Pclo	KGLKKDSFSQESSPSSPSDLAKLESTVLSIL	sp|Q9QYX7-2|PCLO_MOUSE Isoform 2 of Protein piccolo OS=Mus musculus OX=10090 GN=Pclo;sp|Q9QYX7|PCLO_MOUSE Protein piccolo OS=Mus musculus OX=10090 GN=Pclo PE=1 SV=4
-2.56147	-1.06588	S	___1	Q61083	153	Mitogen-activated protein kinase kinase kinase 2	Map3k2	DLNNTPLGAERKKRLSVVGPPNRDRSSPPPG	sp|Q61083|M3K2_MOUSE Mitogen-activated protein kinase kinase kinase 2 OS=Mus musculus OX=10090 GN=Map3k2 PE=1 SV=2
3.33298	4.82799	S	___1	Q93092	237	Transaldolase	Taldo1	NYYKKFGYKTIVMGASFRNTGEIKALAGCDF	sp|Q93092|TALDO_MOUSE Transaldolase OS=Mus musculus OX=10090 GN=Taldo1 PE=1 SV=2
-2.19489	-0.700386	S	___1	Q8BGD4	16	Solute carrier organic anion transporter family member 4C1	Slco4c1	MQGSKGIENPAFVPSSPGTPRRASASPSQVE	sp|Q8BGD4|SO4C1_MOUSE Solute carrier organic anion transporter family member 4C1 OS=Mus musculus OX=10090 GN=Slco4c1 PE=1 SV=1
0.396605	1.88207	S	___1	Q91XV3	92	Brain acid soluble protein 1	Basp1	AAAAKEEAPKAEPEKSEGAAEEQPEPAPAPE	sp|Q91XV3|BASP1_MOUSE Brain acid soluble protein 1 OS=Mus musculus OX=10090 GN=Basp1 PE=1 SV=3
-2.98817	-1.5036	Y	___1	Q3UND0-2;Q3UND0	190;197	Src kinase-associated phosphoprotein 2	Skap2	KKDCCFEICAPDKRIYQFTAASPKDAEEWVQ	sp|Q3UND0-2|SKAP2_MOUSE Isoform 2 of Src kinase-associated phosphoprotein 2 OS=Mus musculus OX=10090 GN=Skap2;sp|Q3UND0|SKAP2_MOUSE Src kinase-associated phosphoprotein 2 OS=Mus musculus OX=10090 GN=Skap2 PE=1 SV=2
0.960526	2.44443	S	___1	Q6ZWQ0	4096	Nesprin-2	Syne2	VAERDASERKLSRTNSMSFLPVVKEEAEESS	sp|Q6ZWQ0|SYNE2_MOUSE Nesprin-2 OS=Mus musculus OX=10090 GN=Syne2 PE=1 SV=2
-1.95153	-0.467782	T	___1	Q80X80	417	C2 domain-containing protein 2-like	C2cd2l	TAELHYEQGSPRNLGTPTSSTPRPSITPTKK	sp|Q80X80|C2C2L_MOUSE Phospholipid transfer protein C2CD2L OS=Mus musculus OX=10090 GN=C2cd2l PE=1 SV=3
-3.19672	-1.71338	S	___1	O09172	59	Glutamate--cysteine ligase regulatory subunit	Gclm	RDCIQKTLNEWSSQISPDLVREFPDVLECTM	sp|O09172|GSH0_MOUSE Glutamate--cysteine ligase regulatory subunit OS=Mus musculus OX=10090 GN=Gclm PE=1 SV=1
-3.05886	-1.57582	T	___1	Q9Z2A0	516	3-phosphoinositide-dependent protein kinase 1	Pdpk1	IPWSQELRPEAKNFKTFFVHTPNRTYYLMDP	sp|Q9Z2A0|PDPK1_MOUSE 3-phosphoinositide-dependent protein kinase 1 OS=Mus musculus OX=10090 GN=Pdpk1 PE=1 SV=2
-1.92416	-0.441389	S	___1	P18762	246	Beta-2 adrenergic receptor	Adrb2	QKIDKSEGRFHAQNLSQVEQDGRSGHGLRRS	sp|P18762|ADRB2_MOUSE Beta-2 adrenergic receptor OS=Mus musculus OX=10090 GN=Adrb2 PE=1 SV=2
0.231811	1.71455	T	___1	P48722-2;P48722	524;545	Heat shock 70 kDa protein 4L	Hspa4l	VDQEEGGHQKCHAEHTPEEEIDHTGAKAKAP	sp|P48722-2|HS74L_MOUSE Isoform 2 of Heat shock 70 kDa protein 4L OS=Mus musculus OX=10090 GN=Hspa4l;sp|P48722|HS74L_MOUSE Heat shock 70 kDa protein 4L OS=Mus musculus OX=10090 GN=Hspa4l PE=1 SV=2
0.115756	1.59772	S	___1	P97797-4;P97797-3;P97797-2;P97797	244;248;462;466	Tyrosine-protein phosphatase non-receptor type substrate 1	Sirpa	PAPRAPEPNNHTEYASIETGKVPRPEDTLTY	sp|P97797-4|SHPS1_MOUSE Isoform 4 of Tyrosine-protein phosphatase non-receptor type substrate 1 OS=Mus musculus OX=10090 GN=Sirpa;sp|P97797-3|SHPS1_MOUSE Isoform 3 of Tyrosine-protein phosphatase non-receptor type substrate 1 OS=Mus musculus OX=10090 GN=Si
-1.42215	0.0581493	S	___1	Q5S006	935	Leucine-rich repeat serine/threonine-protein kinase 2	Lrrk2	LALQRCSPNAQRHSNSLGPVFDHEDLLRRKR	sp|Q5S006|LRRK2_MOUSE Leucine-rich repeat serine/threonine-protein kinase 2 OS=Mus musculus OX=10090 GN=Lrrk2 PE=1 SV=2
-2.0746	-0.596478	S	___1	P20934	197	Protein EVI2A	Evi2a	TAESDTWKRAKELTGSNLLLQSPGVLTAARE	sp|P20934|EVI2A_MOUSE Protein EVI2A OS=Mus musculus OX=10090 GN=Evi2a PE=1 SV=2
1.11462	2.59206	S	___1	Q8C2Q3	618	RNA-binding protein 14	Rbm14	GSDRRLAELSDYRRLSESQLSFRRSPTKSSL	sp|Q8C2Q3|RBM14_MOUSE RNA-binding protein 14 OS=Mus musculus OX=10090 GN=Rbm14 PE=1 SV=1
1.13878	2.61456	S	___1	Q9D735	111	Uncharacterized protein C19orf43 homolog		GPGNPKRKGGPGPTLSFVGKRRGGNKLALKT	sp|Q9D735|TRIR_MOUSE Telomerase RNA component interacting RNase OS=Mus musculus OX=10090 GN=Trir PE=1 SV=1
0.154156	1.62576	S	___1	P45591	3	Cofilin-2	Cfl2	_____________MASGVTVNDEVIKVFNDM	sp|P45591|COF2_MOUSE Cofilin-2 OS=Mus musculus OX=10090 GN=Cfl2 PE=1 SV=1
-3.21156	-1.74325	S	___1	P47708	271	Rabphilin-3A	Rph3a	TGDTSRSPAGLRRANSVQAARPAPAPVPSPA	sp|P47708|RP3A_MOUSE Rabphilin-3A OS=Mus musculus OX=10090 GN=Rph3a PE=1 SV=2
2.49742	3.96544	S	___1	Q8K2Y9-2;Q8K2Y9	378;393	Cerebral cavernous malformations protein 2 homolog	Ccm2	LETIGVKDGRGIITDSFGRHRRALSTTSTST	sp|Q8K2Y9-2|CCM2_MOUSE Isoform 2 of Cerebral cavernous malformations protein 2 homolog OS=Mus musculus OX=10090 GN=Ccm2;sp|Q8K2Y9|CCM2_MOUSE Cerebral cavernous malformations protein 2 homolog OS=Mus musculus OX=10090 GN=Ccm2 PE=1 SV=1
-4.64765	-3.18192	T	___1	Q8CH18-3;Q8CH18	942;1004	Cell division cycle and apoptosis regulator protein 1	Ccar1	EALQEDMLGNRLLLPTPTIKQESKDGEENVG	sp|Q8CH18-3|CCAR1_MOUSE Isoform 3 of Cell division cycle and apoptosis regulator protein 1 OS=Mus musculus OX=10090 GN=Ccar1;sp|Q8CH18|CCAR1_MOUSE Cell division cycle and apoptosis regulator protein 1 OS=Mus musculus OX=10090 GN=Ccar1 PE=1 SV=1
0.743339	2.20852	S	___1	O88890-2;O88890	116;119	SH2 domain-containing protein 1A	Sh2d1a	KSSGRGPQAPTGRRDSDICLNAP________	sp|O88890-2|SH21A_MOUSE Isoform Short of SH2 domain-containing protein 1A OS=Mus musculus OX=10090 GN=Sh2d1a;sp|O88890|SH21A_MOUSE SH2 domain-containing protein 1A OS=Mus musculus OX=10090 GN=Sh2d1a PE=1 SV=1
-3.00174	-1.53762	S	___1	O88643	223	Serine/threonine-protein kinase PAK 1	Pak1	PLPVTPTRDVATSPISPTENNTTPPDALTRN	sp|O88643|PAK1_MOUSE Serine/threonine-protein kinase PAK 1 OS=Mus musculus OX=10090 GN=Pak1 PE=1 SV=1
-2.69103	-1.22705	S	___1	P60202;P60202-2	222;187	Myelin proteolipid protein	Plp1	YGVLPWNAFPGKVCGSNLLSICKTAEFQMTF	sp|P60202|MYPR_MOUSE Myelin proteolipid protein OS=Mus musculus OX=10090 GN=Plp1 PE=1 SV=2;sp|P60202-2|MYPR_MOUSE Isoform DM-20 of Myelin proteolipid protein OS=Mus musculus OX=10090 GN=Plp1
-1.19697	0.266788	S	___1	P10923	61	Osteopontin	Spp1	DPSQKQNLLAPQNAVSSEEKDDFKQETLPSN	sp|P10923|OSTP_MOUSE Osteopontin OS=Mus musculus OX=10090 GN=Spp1 PE=1 SV=1
-2.39254	-0.929475	S	___1	Q8BX02-2;Q8BX02	358;358	KN motif and ankyrin repeat domain-containing protein 2	Kank2	VAASTAAGALAQRAQSLEPYGTGLKALTTSG	sp|Q8BX02-2|KANK2_MOUSE Isoform 2 of KN motif and ankyrin repeat domain-containing protein 2 OS=Mus musculus OX=10090 GN=Kank2;sp|Q8BX02|KANK2_MOUSE KN motif and ankyrin repeat domain-containing protein 2 OS=Mus musculus OX=10090 GN=Kank2 PE=1 SV=1
-0.348342	1.11234	S	___1	P15864	2	Histone H1.2	Hist1h1c	______________MSEAAPAAPAAAPPAEK	sp|P15864|H12_MOUSE Histone H1.2 OS=Mus musculus OX=10090 GN=H1-2 PE=1 SV=2
3.39887	4.85614	S	___2	Q80YN3	525	Breast carcinoma-amplified sequence 1 homolog	Bcas1	KDSSCQTSNSVEKTPSPPEPEPAGTAQKNKE	sp|Q80YN3|BCAS1_MOUSE Breast carcinoma-amplified sequence 1 homolog OS=Mus musculus OX=10090 GN=Bcas1 PE=1 SV=3
3.39887	4.85614	T	___2	Q80YN3	523	Breast carcinoma-amplified sequence 1 homolog	Bcas1	NVKDSSCQTSNSVEKTPSPPEPEPAGTAQKN	sp|Q80YN3|BCAS1_MOUSE Breast carcinoma-amplified sequence 1 homolog OS=Mus musculus OX=10090 GN=Bcas1 PE=1 SV=3
-1.14919	0.307994	S	___1	P51830	613	Adenylate cyclase type 9	Adcy9	RESSGPRGQGTASPGSVSDLAQTVKTFDNLK	sp|P51830|ADCY9_MOUSE Adenylate cyclase type 9 OS=Mus musculus OX=10090 GN=Adcy9 PE=1 SV=1
-0.720442	0.735337	S	___1	Q9WTQ5-2;Q9WTQ5	362;467	A-kinase anchor protein 12	Akap12	EVCVSGGDHTQLTDLSPEEKMLPKHPEGIVS	sp|Q9WTQ5-2|AKA12_MOUSE Isoform 2 of A-kinase anchor protein 12 OS=Mus musculus OX=10090 GN=Akap12;sp|Q9WTQ5|AKA12_MOUSE A-kinase anchor protein 12 OS=Mus musculus OX=10090 GN=Akap12 PE=1 SV=1
2.06982	3.52412	S	___1	P47936	336	Cannabinoid receptor 2	Cnr2	LQGLGPEGKEEGPRSSVTETEADVKTT____	sp|P47936|CNR2_MOUSE Cannabinoid receptor 2 OS=Mus musculus OX=10090 GN=Cnr2 PE=1 SV=1
1.53938	2.9931	S	___1	Q62523	336	Zyxin	Zyx	QHPQPPPAQNQNQVRSPGGPGPLTLKEVEEL	sp|Q62523|ZYX_MOUSE Zyxin OS=Mus musculus OX=10090 GN=Zyx PE=1 SV=2
-2.50616	-1.05271	T	___1	Q9Z0R4;Q9Z0R4-2	1137;1137	Intersectin-1	Itsn1	PANYVKLLSPGTSKITPTELPKTAVQPAVCQ	sp|Q9Z0R4|ITSN1_MOUSE Intersectin-1 OS=Mus musculus OX=10090 GN=Itsn1 PE=1 SV=2;sp|Q9Z0R4-2|ITSN1_MOUSE Isoform 2 of Intersectin-1 OS=Mus musculus OX=10090 GN=Itsn1
1.40021	2.85241	S	___1	Q8CB93	69	Protein GAPT	Gapt	QKDVTKTVSSSAYVISPSMKASVESKGHKST	sp|Q8CB93|GAPT_MOUSE Protein GAPT OS=Mus musculus OX=10090 GN=Gapt PE=1 SV=1
-0.224077	1.22731	S	___1	P40142	104	Transketolase	Tkt	AGFLPEAELLNLRKISSDLDGHPVPKQAFTD	sp|P40142|TKT_MOUSE Transketolase OS=Mus musculus OX=10090 GN=Tkt PE=1 SV=1
0.0847321	1.53601	S	___1	Q8BUH8	219	Sentrin-specific protease 7	Senp7	ESCQSVNHHKSFLSESGPKPSRTGDVPAKEA	sp|Q8BUH8|SENP7_MOUSE Sentrin-specific protease 7 OS=Mus musculus OX=10090 GN=Senp7 PE=1 SV=1
5.43326	6.88348	S	___1	P18760	3	Cofilin-1	Cfl1	_____________MASGVAVSDGVIKVFNDM	sp|P18760|COF1_MOUSE Cofilin-1 OS=Mus musculus OX=10090 GN=Cfl1 PE=1 SV=3
-0.752967	0.696819	S	___1	Q9ERR1-2;Q9ERR1	215;215	Nuclear distribution protein nudE-like 1	Ndel1	TLDCEKMDSAVQASLSLPATPVGKGTENSFP	sp|Q9ERR1-2|NDEL1_MOUSE Isoform 2 of Nuclear distribution protein nudE-like 1 OS=Mus musculus OX=10090 GN=Ndel1;sp|Q9ERR1|NDEL1_MOUSE Nuclear distribution protein nudE-like 1 OS=Mus musculus OX=10090 GN=Ndel1 PE=1 SV=2
0.475147	1.92464	S	___1	P55012	933	Solute carrier family 12 member 2	Slc12a2	GLDISHLQGQEELLSSQEKSPGTKDVVVNVD	sp|P55012|S12A2_MOUSE Solute carrier family 12 member 2 OS=Mus musculus OX=10090 GN=Slc12a2 PE=1 SV=2
2.92321	4.37138	S	___1	P70704-3;P70704-2;P70704	29;29;29	Phospholipid-transporting ATPase IA	Atp8a1	RAEGYEKTDDVSEKTSLADQEEVRTIFINQP	sp|P70704-3|AT8A1_MOUSE Isoform 3 of Phospholipid-transporting ATPase IA OS=Mus musculus OX=10090 GN=Atp8a1;sp|P70704-2|AT8A1_MOUSE Isoform 2 of Phospholipid-transporting ATPase IA OS=Mus musculus OX=10090 GN=Atp8a1;sp|P70704|AT8A1_MOUSE Phospholipid-trans
-2.7548	-1.30789	S	___1	Q9CQD1	123	Ras-related protein Rab-5A	Rab5a	FARAKNWVKELQRQASPNIVIALSGNKADLA	sp|Q9CQD1|RAB5A_MOUSE Ras-related protein Rab-5A OS=Mus musculus OX=10090 GN=Rab5a PE=1 SV=1
-1.86069	-0.41449	T	___1	Q9JLV1	560	BAG family molecular chaperone regulator 3	Bag3	KDPQTESQQLEAKAATPPNPSNPADSAGNLV	sp|Q9JLV1|BAG3_MOUSE BAG family molecular chaperone regulator 3 OS=Mus musculus OX=10090 GN=Bag3 PE=1 SV=2
-1.02808	0.417977	S	___1	P28652	397	Calcium/calmodulin-dependent protein kinase type II subunit beta	Camk2b	TVIHNPVDGIKESSDSTNTTIEDEDAKARKQ	sp|P28652|KCC2B_MOUSE Calcium/calmodulin-dependent protein kinase type II subunit beta OS=Mus musculus OX=10090 GN=Camk2b PE=1 SV=2
-3.77261	-2.33126	T	___1	P61161	117	Actin-related protein 2	Actr2	TRNCKILLTEPPMNPTKNREKIVEVMFETYQ	sp|P61161|ARP2_MOUSE Actin-related protein 2 OS=Mus musculus OX=10090 GN=Actr2 PE=1 SV=1
-2.21014	-0.771598	Y	___1	Q9WUB3	473	Glycogen phosphorylase, muscle form	Pygm	RIHSEILKKTIFKDFYELEPHKFQNKTNGIT	sp|Q9WUB3|PYGM_MOUSE Glycogen phosphorylase, muscle form OS=Mus musculus OX=10090 GN=Pygm PE=1 SV=3
-3.1222	-1.68458	Y	___1	P10126;P62631	141;141	Elongation factor 1-alpha 1;Elongation factor 1-alpha 2	Eef1a1;Eef1a2	GISKNGQTREHALLAYTLGVKQLIVGVNKMD	sp|P10126|EF1A1_MOUSE Elongation factor 1-alpha 1 OS=Mus musculus OX=10090 GN=Eef1a1 PE=1 SV=3;sp|P62631|EF1A2_MOUSE Elongation factor 1-alpha 2 OS=Mus musculus OX=10090 GN=Eef1a2 PE=1 SV=1
0.284502	1.72126	S	___1	P39749	333	Flap endonuclease 1	Fen1	RIRSGVKRLSKSRQGSTQGRLDDFFKVTGSL	sp|P39749|FEN1_MOUSE Flap endonuclease 1 OS=Mus musculus OX=10090 GN=Fen1 PE=1 SV=1
1.57512	3.01055	S	___1	Q9R0K7	18	Plasma membrane calcium-transporting ATPase 2	Atp2b2	DMTNSDFYSKNQRNESSHGGEFGCTMEELRS	sp|Q9R0K7|AT2B2_MOUSE Plasma membrane calcium-transporting ATPase 2 OS=Mus musculus OX=10090 GN=Atp2b2 PE=1 SV=2
-0.0557966	1.37756	S	___1	E9Q394-2;E9Q394	1817;1839		Akap13	VIMRNKSSQPKERPRSAVLLADEATAAPMFT	sp|E9Q394-2|AKP13_MOUSE Isoform 2 of A-kinase anchor protein 13 OS=Mus musculus OX=10090 GN=Akap13;sp|E9Q394|AKP13_MOUSE A-kinase anchor protein 13 OS=Mus musculus OX=10090 GN=Akap13 PE=1 SV=1
0.0519905	1.48118	S	___1	Q99KC8	624	von Willebrand factor A domain-containing protein 5A	Vwa5a	PRPVMAGSSSMRFYSSFSGGFKGPQPRSLRV	sp|Q99KC8|VMA5A_MOUSE von Willebrand factor A domain-containing protein 5A OS=Mus musculus OX=10090 GN=Vwa5a PE=1 SV=2
-0.71769	0.711219	S	___1	P70227	934	Inositol 1,4,5-trisphosphate receptor type 3	Itpr3	GVGHMMSTMVLSRKQSVFGASSLPAGVGVPE	sp|P70227|ITPR3_MOUSE Inositol 1,4,5-trisphosphate receptor type 3 OS=Mus musculus OX=10090 GN=Itpr3 PE=1 SV=3
-0.204969	1.22372	T	___1	Q9CZV8-4;Q9CZV8;Q9CZV8-3	403;417;419	F-box/LRR-repeat protein 20	Fbxl20	THLPNIKVHAYFAPVTPPPSVGGSRQRFCRC	sp|Q9CZV8-4|FXL20_MOUSE Isoform 2 of F-box/LRR-repeat protein 20 OS=Mus musculus OX=10090 GN=Fbxl20;sp|Q9CZV8|FXL20_MOUSE F-box/LRR-repeat protein 20 OS=Mus musculus OX=10090 GN=Fbxl20 PE=1 SV=3;sp|Q9CZV8-3|FXL20_MOUSE Isoform 3 of F-box/LRR-repeat protein
5.17413	6.60179	S	___1	P19246	834	Neurofilament heavy polypeptide	Nefh	EGAKPPEKAKPLDVKSPEAQTPVQEEAKHPT	sp|P19246|NFH_MOUSE Neurofilament heavy polypeptide OS=Mus musculus OX=10090 GN=Nefh PE=1 SV=3
0.0201225	1.44641	S	___1	P42669	255	Transcriptional activator protein Pur-alpha	Pura	GVFMRVSEVKPTYRNSITVPYKVWAKFGHTF	sp|P42669|PURA_MOUSE Transcriptional activator protein Pur-alpha OS=Mus musculus OX=10090 GN=Pura PE=1 SV=1
-3.24767	-1.82379	S	___1	Q9JIX8-4;Q9JIX8	521;561	Apoptotic chromatin condensation inducer in the nucleus	Acin1	PMKKQSLEQKEGRRASHALFPEHSGKQSADS	sp|Q9JIX8-4|ACINU_MOUSE Isoform 4 of Apoptotic chromatin condensation inducer in the nucleus OS=Mus musculus OX=10090 GN=Acin1;sp|Q9JIX8|ACINU_MOUSE Apoptotic chromatin condensation inducer in the nucleus OS=Mus musculus OX=10090 GN=Acin1 PE=1 SV=3
0.496498	1.91973	S	___1	P13595	1005	Neural cell adhesion molecule 1	Ncam1	PGTVKNPPEAATAPASPKSKAATTNPSQGED	sp|P13595|NCAM1_MOUSE Neural cell adhesion molecule 1 OS=Mus musculus OX=10090 GN=Ncam1 PE=1 SV=3
0.471945	1.89481	S	___1	Q8C1B1;Q8C1B1-2	1120;1120	Calmodulin-regulated spectrin-associated protein 2	Camsap2	PPEKADVSVEKLDGESDKEQFDDDQKVCCGF	sp|Q8C1B1|CAMP2_MOUSE Calmodulin-regulated spectrin-associated protein 2 OS=Mus musculus OX=10090 GN=Camsap2 PE=1 SV=3;sp|Q8C1B1-2|CAMP2_MOUSE Isoform 2 of Calmodulin-regulated spectrin-associated protein 2 OS=Mus musculus OX=10090 GN=Camsap2
0.30438	1.72676	S	___1	P57787	430	Monocarboxylate transporter 4	Slc16a3	GKRKRPEVTEPEEVASEEKLHKPPVDVGVDS	sp|P57787|MOT4_MOUSE Monocarboxylate transporter 4 OS=Mus musculus OX=10090 GN=Slc16a3 PE=1 SV=1
3.02714	4.44945	S	___1	Q4FJU9	129	Transmembrane protein 40	Tmem40	GEMVPTGESGLRRRGSGSAEGEVEASQLRRL	sp|Q4FJU9|TMM40_MOUSE Transmembrane protein 40 OS=Mus musculus OX=10090 GN=Tmem40 PE=1 SV=1
-0.128507	1.28821	S	___1	O08539-2;O08539	273;304	Myc box-dependent-interacting protein 1	Bin1	APEKGNKSPSPPPDGSPAATPEIRVNHEPEP	sp|O08539-2|BIN1_MOUSE Isoform 2 of Myc box-dependent-interacting protein 1 OS=Mus musculus OX=10090 GN=Bin1;sp|O08539|BIN1_MOUSE Myc box-dependent-interacting protein 1 OS=Mus musculus OX=10090 GN=Bin1 PE=1 SV=1
2.41977	3.83629	S	___1	P20152	73	Vimentin	Vim	GGAYVTRSSAVRLRSSVPGVRLLQDSVDFSL	sp|P20152|VIME_MOUSE Vimentin OS=Mus musculus OX=10090 GN=Vim PE=1 SV=3
0.839016	2.25487	S	___2	Q9ES52-2;Q9ES52;Q9ES52-5	971;972;709	Phosphatidylinositol 3,4,5-trisphosphate 5-phosphatase 1	Inpp5d	GRGEGPPTPPSQPPLSPKKFSSSTANRGPCP	sp|Q9ES52-2|SHIP1_MOUSE Isoform 2 of Phosphatidylinositol 3,4,5-trisphosphate 5-phosphatase 1 OS=Mus musculus OX=10090 GN=Inpp5d;sp|Q9ES52|SHIP1_MOUSE Phosphatidylinositol 3,4,5-trisphosphate 5-phosphatase 1 OS=Mus musculus OX=10090 GN=Inpp5d PE=1 SV=2;sp|
0.839016	2.25487	T	___2	Q9ES52-2;Q9ES52;Q9ES52-5	963;964;701	Phosphatidylinositol 3,4,5-trisphosphate 5-phosphatase 1	Inpp5d	PKDSSLGPGRGEGPPTPPSQPPLSPKKFSSS	sp|Q9ES52-2|SHIP1_MOUSE Isoform 2 of Phosphatidylinositol 3,4,5-trisphosphate 5-phosphatase 1 OS=Mus musculus OX=10090 GN=Inpp5d;sp|Q9ES52|SHIP1_MOUSE Phosphatidylinositol 3,4,5-trisphosphate 5-phosphatase 1 OS=Mus musculus OX=10090 GN=Inpp5d PE=1 SV=2;sp|
-0.93189	0.481755	S	___1	Q9CY64	229	Biliverdin reductase A	Blvra	WIEEKGPGLKRNRHISIHFKSGSLEEVPNVG	sp|Q9CY64|BIEA_MOUSE Biliverdin reductase A OS=Mus musculus OX=10090 GN=Blvra PE=1 SV=1
-0.695421	0.717603	S	___1	P49025-4;P49025;P49025-5;P49025-3	479;479;479;21	Citron Rho-interacting kinase	Cit	CHKMEQEMTRLHRRVSEVEAVLSQKEVELKA	sp|P49025-4|CTRO_MOUSE Isoform 4 of Citron Rho-interacting kinase OS=Mus musculus OX=10090 GN=Cit;sp|P49025|CTRO_MOUSE Citron Rho-interacting kinase OS=Mus musculus OX=10090 GN=Cit PE=1 SV=3;sp|P49025-5|CTRO_MOUSE Isoform 5 of Citron Rho-interacting kinase
0.252037	1.66491	S	___1	P10637-2;P10637;P10637-4;P10637-6;P10637-3;P10637-5	393;696;304;313;304;335	Microtubule-associated protein tau	Mapt	GAEIVYKSPVVSGDTSPRHLSNVSSTGSIDM	sp|P10637-2|TAU_MOUSE Isoform Tau-A of Microtubule-associated protein tau OS=Mus musculus OX=10090 GN=Mapt;sp|P10637|TAU_MOUSE Microtubule-associated protein tau OS=Mus musculus OX=10090 GN=Mapt PE=1 SV=3;sp|P10637-4|TAU_MOUSE Isoform Tau-C of Microtubule-
-3.419	-2.0067	S	___1	P08551	291	Neurofilament light polypeptide	Nefl	NAEEWFKSRFTVLTESAAKNTDAVRAAKDEV	sp|P08551|NFL_MOUSE Neurofilament light polypeptide OS=Mus musculus OX=10090 GN=Nefl PE=1 SV=5
1.02305	2.43533	S	___1	Q9D1J3	162	SAP domain-containing ribonucleoprotein	Sarnp	LDKLKERAQRFGLNVSSISRKSEDDEKLKKR	sp|Q9D1J3|SARNP_MOUSE SAP domain-containing ribonucleoprotein OS=Mus musculus OX=10090 GN=Sarnp PE=1 SV=3
3.07642	4.48656	S	___1	Q9QYB8-3;Q9QYB8	346;594	Beta-adducin	Add2	QEQEGEKDIATEKPGSPVKSTPASPVQSPSK	sp|Q9QYB8-3|ADDB_MOUSE Isoform 3 of Beta-adducin OS=Mus musculus OX=10090 GN=Add2;sp|Q9QYB8|ADDB_MOUSE Beta-adducin OS=Mus musculus OX=10090 GN=Add2 PE=1 SV=4
-3.18649	-1.77892	S	___1	Q99KW3-1;Q99KW3-4;Q99KW3;Q99KW3-2	157;1545;1591;1595	TRIO and F-actin-binding protein	Triobp	VIGRGGPRKADGPRPSLDYVELSPLAPSSPQ	sp|Q99KW3-1|TARA_MOUSE Isoform 1 of TRIO and F-actin-binding protein OS=Mus musculus OX=10090 GN=Triobp;sp|Q99KW3-4|TARA_MOUSE Isoform 4 of TRIO and F-actin-binding protein OS=Mus musculus OX=10090 GN=Triobp;sp|Q99KW3|TARA_MOUSE TRIO and F-actin-binding pr
-1.06684	0.340385	T	___1	Q61792	104	LIM and SH3 domain protein 1	Lasp1	EFEKNKGKGFSVVADTPELQRIKKTQDQISN	sp|Q61792|LASP1_MOUSE LIM and SH3 domain protein 1 OS=Mus musculus OX=10090 GN=Lasp1 PE=1 SV=1
-0.956316	0.449886	S	___1	Q9WTQ5-2;Q9WTQ5	129;234	A-kinase anchor protein 12	Akap12	KQSTEKQEGTLKQAQSSTEIPLQAESGQGTE	sp|Q9WTQ5-2|AKA12_MOUSE Isoform 2 of A-kinase anchor protein 12 OS=Mus musculus OX=10090 GN=Akap12;sp|Q9WTQ5|AKA12_MOUSE A-kinase anchor protein 12 OS=Mus musculus OX=10090 GN=Akap12 PE=1 SV=1
-1.90686	-0.503413	S	___1	Q8C8R3-5;Q8C8R3;Q8C8R3-4;Q8C8R3-3;Q8C8R3-2	1374;1428;1428;590;1456	Ankyrin-2	Ank2	CNLNITLPIYAKESESDQEPEEEIGMTSEKN	sp|Q8C8R3-5|ANK2_MOUSE Isoform 5 of Ankyrin-2 OS=Mus musculus OX=10090 GN=Ank2;sp|Q8C8R3|ANK2_MOUSE Ankyrin-2 OS=Mus musculus OX=10090 GN=Ank2 PE=1 SV=2;sp|Q8C8R3-4|ANK2_MOUSE Isoform 4 of Ankyrin-2 OS=Mus musculus OX=10090 GN=Ank2;sp|Q8C8R3-3|ANK2_MOUSE I
-2.5417	-1.14054	S	___1	Q4JIM5	621	Abelson tyrosine-protein kinase 2	Abl2	SAPAGFIRSTQASSGSPALPRKQRDKSPSSL	sp|Q4JIM5|ABL2_MOUSE Tyrosine-protein kinase ABL2 OS=Mus musculus OX=10090 GN=Abl2 PE=1 SV=1
-1.74629	-0.347097	S	___1	Q99J21	547	Mucolipin-1	Mcoln1	TEKSELQAYIEQCQDSPTSGKFRRGSGSACS	sp|Q99J21|MCLN1_MOUSE Mucolipin-1 OS=Mus musculus OX=10090 GN=Mcoln1 PE=1 SV=1
-1.64902	-0.25095	S	___1	Q3UND0-2;Q3UND0	9;9	Src kinase-associated phosphoprotein 2	Skap2	_______MPNPSCTSSPGPLPEEIRNLLADT	sp|Q3UND0-2|SKAP2_MOUSE Isoform 2 of Src kinase-associated phosphoprotein 2 OS=Mus musculus OX=10090 GN=Skap2;sp|Q3UND0|SKAP2_MOUSE Src kinase-associated phosphoprotein 2 OS=Mus musculus OX=10090 GN=Skap2 PE=1 SV=2
-2.13279	-0.734832	S	___1	Q9DC04-1;Q9DC04-4;Q9DC04	314;676;712	Regulator of G-protein signaling 3	Rgs3	GFSLRVQNSLRRRTHSEGSLLQESRGPCFAS	sp|Q9DC04-1|RGS3_MOUSE Isoform 5 of Regulator of G-protein signaling 3 OS=Mus musculus OX=10090 GN=Rgs3;sp|Q9DC04-4|RGS3_MOUSE Isoform 2 of Regulator of G-protein signaling 3 OS=Mus musculus OX=10090 GN=Rgs3;sp|Q9DC04|RGS3_MOUSE Regulator of G-protein sign
0.873069	2.26885	S	___1	Q3U1F9	351	Phosphoprotein associated with glycosphingolipid-enriched microdomains 1	Pag1	SACHSMKGLPQRSSSSCNDLYATVKDFEKTP	sp|Q3U1F9|PHAG1_MOUSE Phosphoprotein associated with glycosphingolipid-enriched microdomains 1 OS=Mus musculus OX=10090 GN=Pag1 PE=1 SV=2
-3.23587	-1.84023	S	___1	Q6ZWR6-4;Q6ZWR6;Q6ZWR6-3;Q6ZWR6-2	8370;8372;522;545	Nesprin-1	Syne1	NILRSKTPTGPDLDTSYKGYMKLLGECSGSI	sp|Q6ZWR6-4|SYNE1_MOUSE Isoform 4 of Nesprin-1 OS=Mus musculus OX=10090 GN=Syne1;sp|Q6ZWR6|SYNE1_MOUSE Nesprin-1 OS=Mus musculus OX=10090 GN=Syne1 PE=1 SV=2;sp|Q6ZWR6-3|SYNE1_MOUSE Isoform 3 of Nesprin-1 OS=Mus musculus OX=10090 GN=Syne1;sp|Q6ZWR6-2|SYNE1_
-2.70596	-1.31218	S	___1	Q8R3B7;Q8R3B7-2	694;621	Bromodomain-containing protein 8	Brd8	EMSDSLKEESGTIFGSQIKDAPGDDEEEDGV	sp|Q8R3B7|BRD8_MOUSE Bromodomain-containing protein 8 OS=Mus musculus OX=10090 GN=Brd8 PE=1 SV=2;sp|Q8R3B7-2|BRD8_MOUSE Isoform 2 of Bromodomain-containing protein 8 OS=Mus musculus OX=10090 GN=Brd8
-1.87086	-0.47715	S	___1	O35927-2;O35927	458;458	Catenin delta-2	Ctnnd2	PPAHTGTFRTSTAPSSPGVDSVPLQRTGSQH	sp|O35927-2|CTND2_MOUSE Isoform 2 of Catenin delta-2 OS=Mus musculus OX=10090 GN=Ctnnd2;sp|O35927|CTND2_MOUSE Catenin delta-2 OS=Mus musculus OX=10090 GN=Ctnnd2 PE=1 SV=1
-0.0839615	1.3088	S	___1	Q8CJ19-4;Q8CJ19	359;1276	Protein-methionine sulfoxide oxidase MICAL3	Mical3	QPQPSSDASIPSPTKSPIRFQPVPAKTSTPL	sp|Q8CJ19-4|MICA3_MOUSE Isoform 4 of [F-actin]-monooxygenase MICAL3 OS=Mus musculus OX=10090 GN=Mical3;sp|Q8CJ19|MICA3_MOUSE [F-actin]-monooxygenase MICAL3 OS=Mus musculus OX=10090 GN=Mical3 PE=1 SV=2
-0.513142	0.879575	S	___1	P15702	328	Leukosialin	Spn	GAGGNKGSEVLETEGSGQRPTLTTFFSRRKS	sp|P15702|LEUK_MOUSE Leukosialin OS=Mus musculus OX=10090 GN=Spn PE=1 SV=1
-2.52518	-1.13378	S	___1	Q02053	835	Ubiquitin-like modifier-activating enzyme 1	Uba1	SVDDSRLEELKATLPSPDKLPGFKMYPIDFE	sp|Q02053|UBA1_MOUSE Ubiquitin-like modifier-activating enzyme 1 OS=Mus musculus OX=10090 GN=Uba1 PE=1 SV=1
-2.48763	-1.10054	S	___1	P70398	590	Probable ubiquitin carboxyl-terminal hydrolase FAF-X	Usp9x	EICSLFGEAPQNLSQSQRSPHVFYRHDLINQ	sp|P70398|USP9X_MOUSE Probable ubiquitin carboxyl-terminal hydrolase FAF-X OS=Mus musculus OX=10090 GN=Usp9x PE=1 SV=2
-0.646236	0.739905	S	___1	A2A5R2	227	Brefeldin A-inhibited guanine nucleotide-exchange protein 2	Arfgef2	MQSKPQSPVIQATAGSPKFSRLKQSQAQSKP	sp|A2A5R2|BIG2_MOUSE Brefeldin A-inhibited guanine nucleotide-exchange protein 2 OS=Mus musculus OX=10090 GN=Arfgef2 PE=1 SV=1
-0.724414	0.660535	S	___1	Q80Y98-3;Q80Y98;Q80Y98-2	485;618;649	Phospholipase DDHD2	Ddhd2	TAEETEAEPESSSEKSNEANTEEPPVEVKEE	sp|Q80Y98-3|DDHD2_MOUSE Isoform 3 of Phospholipase DDHD2 OS=Mus musculus OX=10090 GN=Ddhd2;sp|Q80Y98|DDHD2_MOUSE Phospholipase DDHD2 OS=Mus musculus OX=10090 GN=Ddhd2 PE=1 SV=3;sp|Q80Y98-2|DDHD2_MOUSE Isoform 2 of Phospholipase DDHD2 OS=Mus musculus OX=100
-0.998215	0.386142	S	___1	Q9R112	343	Sulfide:quinone oxidoreductase, mitochondrial	Sqrdl	YPNVFGIGDCTNLPTSKTAAAVAAQSGILDR	sp|Q9R112|SQOR_MOUSE Sulfide:quinone oxidoreductase, mitochondrial OS=Mus musculus OX=10090 GN=Sqor PE=1 SV=3
-1.00642	0.376972	T	___1	Q6PIC6	658	Sodium/potassium-transporting ATPase subunit alpha-3	Atp1a3	SQVNPRDAKACVIHGTDLKDFTSEQIDEILQ	sp|Q6PIC6|AT1A3_MOUSE Sodium/potassium-transporting ATPase subunit alpha-3 OS=Mus musculus OX=10090 GN=Atp1a3 PE=1 SV=1
-0.0488167	1.33291	S	___1	O55131	333	Septin-7	Sept7	YNGVDNNKNKGQLTKSPLAQMEEERREHVAK	sp|O55131|SEPT7_MOUSE Septin-7 OS=Mus musculus OX=10090 GN=Septin7 PE=1 SV=1
-3.49901	-2.11987	S	___1	Q9R0P5	88	Destrin	Dstn	GMLPEKDCRYALYDASFETKESRKEELMFFL	sp|Q9R0P5|DEST_MOUSE Destrin OS=Mus musculus OX=10090 GN=Dstn PE=1 SV=3
-1.13111	0.247777	S	___1	Q62422	187	Osteoclast-stimulating factor 1	Ostf1	EKKLALDMATNAACASLLKKKQQGTDGARTL	sp|Q62422|OSTF1_MOUSE Osteoclast-stimulating factor 1 OS=Mus musculus OX=10090 GN=Ostf1 PE=1 SV=2
-1.2882	0.0904989	S	___1	Q69ZX8	502	Actin-binding LIM protein 3	Ablim3	WTYHGSPKVPRARRFSSGGEEEDFDRSMHKL	sp|Q69ZX8|ABLM3_MOUSE Actin-binding LIM protein 3 OS=Mus musculus OX=10090 GN=Ablim3 PE=1 SV=2
-2.21248	-0.837742	S	___1	Q80X41-2;Q80X41-5;Q80X41-3;Q80X41	348;346;348;348	Serine/threonine-protein kinase VRK1	Vrk1	SKDDGKLDFSAVENGSVKTRPASKKRKKEAE	sp|Q80X41-2|VRK1_MOUSE Isoform 2 of Serine/threonine-protein kinase VRK1 OS=Mus musculus OX=10090 GN=Vrk1;sp|Q80X41-5|VRK1_MOUSE Isoform 5 of Serine/threonine-protein kinase VRK1 OS=Mus musculus OX=10090 GN=Vrk1;sp|Q80X41-3|VRK1_MOUSE Isoform 3 of Serine/t
-2.79798	-1.42526	S	___1	P70268;P70268-2	536;541	Serine/threonine-protein kinase N1	Pkn1	LLRRLIPSAVATGTFSPNASPGAEIRHTGDI	sp|P70268|PKN1_MOUSE Serine/threonine-protein kinase N1 OS=Mus musculus OX=10090 GN=Pkn1 PE=1 SV=3;sp|P70268-2|PKN1_MOUSE Isoform 2 of Serine/threonine-protein kinase N1 OS=Mus musculus OX=10090 GN=Pkn1
1.02652	2.3978	S	___1	P14873	1247	Microtubule-associated protein 1B;MAP1B heavy chain;MAP1 light chain LC1	Map1b	ASAELDIKDVSDERLSPAKSPSLSPSPPSPI	sp|P14873|MAP1B_MOUSE Microtubule-associated protein 1B OS=Mus musculus OX=10090 GN=Map1b PE=1 SV=2
-3.56532	-2.19459	T	___1	P61027	73	Ras-related protein Rab-10	Rab10	IKLQIWDTAGQERFHTITTSYYRGAMGIMLV	sp|P61027|RAB10_MOUSE Ras-related protein Rab-10 OS=Mus musculus OX=10090 GN=Rab10 PE=1 SV=1
0.910748	2.28093	S	___1	Q61233	290	Plastin-2	Lcp1	NYHLENAGCTKITNFSTDIKDSKAYYHLLEQ	sp|Q61233|PLSL_MOUSE Plastin-2 OS=Mus musculus OX=10090 GN=Lcp1 PE=1 SV=4
2.34155	3.70969	S	___1	Q9ES52-2;Q9ES52;Q9ES52-5	971;972;709	Phosphatidylinositol 3,4,5-trisphosphate 5-phosphatase 1	Inpp5d	GRGEGPPTPPSQPPLSPKKFSSSTANRGPCP	sp|Q9ES52-2|SHIP1_MOUSE Isoform 2 of Phosphatidylinositol 3,4,5-trisphosphate 5-phosphatase 1 OS=Mus musculus OX=10090 GN=Inpp5d;sp|Q9ES52|SHIP1_MOUSE Phosphatidylinositol 3,4,5-trisphosphate 5-phosphatase 1 OS=Mus musculus OX=10090 GN=Inpp5d PE=1 SV=2;sp|
-0.47921	0.88844	S	___1	Q9ET01	430	Glycogen phosphorylase, liver form	Pygl	IVALFPKDISRMRRMSLIEEEGGKRINMAHL	sp|Q9ET01|PYGL_MOUSE Glycogen phosphorylase, liver form OS=Mus musculus OX=10090 GN=Pygl PE=1 SV=4
1.74274	3.10804	S	___1	Q8VDQ8-2;Q8VDQ8;Q8VDQ8-4	335;372;302	NAD-dependent protein deacetylase sirtuin-2	Sirt2	GSQAPNPSTTISPGKSPPPAKEAARTKEKEE	sp|Q8VDQ8-2|SIR2_MOUSE Isoform 2 of NAD-dependent protein deacetylase sirtuin-2 OS=Mus musculus OX=10090 GN=Sirt2;sp|Q8VDQ8|SIR2_MOUSE NAD-dependent protein deacetylase sirtuin-2 OS=Mus musculus OX=10090 GN=Sirt2 PE=1 SV=2;sp|Q8VDQ8-4|SIR2_MOUSE Isoform 4
-0.299592	1.06512	S	___1	Q80UP8	268	Sodium-dependent phosphate transporter 2	Slc20a2	SRASDESLRKVQEAESPGFKELPGAKPSDDS	sp|Q80UP8|S20A2_MOUSE Sodium-dependent phosphate transporter 2 OS=Mus musculus OX=10090 GN=Slc20a2 PE=1 SV=2
2.21698	3.58089	S	___1	P26645	138	Myristoylated alanine-rich C-kinase substrate	Marcks	ASSTSSPKAEDGAAPSPSSETPKKKKKRFSF	sp|P26645|MARCS_MOUSE Myristoylated alanine-rich C-kinase substrate OS=Mus musculus OX=10090 GN=Marcks PE=1 SV=2
-1.06036	0.30267	S	___1	P19246	763	Neurofilament heavy polypeptide	Nefh	EAKSPAEAKSPAEAKSPIEVKSPEKAKTPVK	sp|P19246|NFH_MOUSE Neurofilament heavy polypeptide OS=Mus musculus OX=10090 GN=Nefh PE=1 SV=3
-0.887615	0.474765	S	___1	O54824-2;O54824	244;942	Pro-interleukin-16;Interleukin-16	Il16	KALSPDPLLRLLTTQSEDTQGPGLKMPSQRA	sp|O54824-2|IL16_MOUSE Isoform 2 of Pro-interleukin-16 OS=Mus musculus OX=10090 GN=Il16;sp|O54824|IL16_MOUSE Pro-interleukin-16 OS=Mus musculus OX=10090 GN=Il16 PE=1 SV=3
-2.43611	-1.07543	S	___1	P13595	946	Neural cell adhesion molecule 1	Ncam1	ASAGETSKAPPASKASPAPTPTPAGAASPLA	sp|P13595|NCAM1_MOUSE Neural cell adhesion molecule 1 OS=Mus musculus OX=10090 GN=Ncam1 PE=1 SV=3
0.820555	2.17872	S	___1	O55137	416	Acyl-coenzyme A thioesterase 1	Acot1	QTFFHKQLGSECLHVSPKI____________	sp|O55137|ACOT1_MOUSE Acyl-coenzyme A thioesterase 1 OS=Mus musculus OX=10090 GN=Acot1 PE=1 SV=1
-2.37868	-1.02084	S	___1	Q9Z0H8-2;Q9Z0H8	889;924	CAP-Gly domain-containing linker protein 2	Clip2	SLNELRVLLLEANRHSPGPERDLSREVHKAE	sp|Q9Z0H8-2|CLIP2_MOUSE Isoform 2 of CAP-Gly domain-containing linker protein 2 OS=Mus musculus OX=10090 GN=Clip2;sp|Q9Z0H8|CLIP2_MOUSE CAP-Gly domain-containing linker protein 2 OS=Mus musculus OX=10090 GN=Clip2 PE=1 SV=2
-0.835655	0.519805	S	___2	Q9DB52	140	Protein FAM122A	Fam122a	VEKSASPKRIDFIPVSPAPSPTRGIGKQCFS	sp|Q9DB52|F122A_MOUSE Protein FAM122A OS=Mus musculus OX=10090 GN=Fam122a PE=1 SV=1
-0.835655	0.519805	S	___2	Q9DB52	144	Protein FAM122A	Fam122a	ASPKRIDFIPVSPAPSPTRGIGKQCFSPSLQ	sp|Q9DB52|F122A_MOUSE Protein FAM122A OS=Mus musculus OX=10090 GN=Fam122a PE=1 SV=1
-1.22641	0.125953	S	___1	Q8C729;Q8C729-2	430;486	Protein FAM126B	Fam126b	LSIDSVELTPMKKHLSLPAGQVVPKTNSLSL	sp|Q8C729|F126B_MOUSE Protein FAM126B OS=Mus musculus OX=10090 GN=Fam126b PE=1 SV=1;sp|Q8C729-2|F126B_MOUSE Isoform 2 of Protein FAM126B OS=Mus musculus OX=10090 GN=Fam126b
2.90251	4.2538	S	___1	Q8R550-3;Q8R550-2;Q8R550;Q8R550-5;Q8R550-4;Q8R550-6;Q8R550-7	550;587;631;349;386;175;32	SH3 domain-containing kinase-binding protein 1	Sh3kbp1	SPMSSSLGTAGQRASSPSLFSTEGKPKMEPA	sp|Q8R550-3|SH3K1_MOUSE Isoform 3 of SH3 domain-containing kinase-binding protein 1 OS=Mus musculus OX=10090 GN=Sh3kbp1;sp|Q8R550-2|SH3K1_MOUSE Isoform 2 of SH3 domain-containing kinase-binding protein 1 OS=Mus musculus OX=10090 GN=Sh3kbp1;sp|Q8R550|SH3K1_
-1.61204	-0.261443	S	___1	P27546-3;P27546-2;P27546	506;506;506	Microtubule-associated protein 4	Map4	LPETKVAEFNNVTPLSEEEVTSVKDMSPSAE	sp|P27546-3|MAP4_MOUSE Isoform 3 of Microtubule-associated protein 4 OS=Mus musculus OX=10090 GN=Map4;sp|P27546-2|MAP4_MOUSE Isoform 2 of Microtubule-associated protein 4 OS=Mus musculus OX=10090 GN=Map4;sp|P27546|MAP4_MOUSE Microtubule-associated protein
2.62571	3.97497	S	___1	Q62188	522	Dihydropyrimidinase-related protein 3	Dpysl3	TTTPKGGTPAGSTRGSPTRPNPPVRNLHQSG	sp|Q62188|DPYL3_MOUSE Dihydropyrimidinase-related protein 3 OS=Mus musculus OX=10090 GN=Dpysl3 PE=1 SV=1
-2.38965	-1.04278	S	___1	Q91V08	7	C-type lectin domain family 2 member D	Clec2d	_________MCVTKASLPMLSPTGSPQEVEV	sp|Q91V08|CLC2D_MOUSE C-type lectin domain family 2 member D OS=Mus musculus OX=10090 GN=Clec2d PE=1 SV=1
-0.827251	0.518506	S	___1	P21107	88	Tropomyosin alpha-3 chain	Tpm3	ELAEKKAADAEAEVASLNRRIQLVEEELDRA	sp|P21107|TPM3_MOUSE Tropomyosin alpha-3 chain OS=Mus musculus OX=10090 GN=Tpm3 PE=1 SV=3
1.67315	3.01837	S	___1	Q9WV69;Q9WV69-3;Q9WV69-2;Q9WV69-4	289;264;289;264	Dematin	Dmtn	TPFHTSLHSGTSKSSSLPSYGRTTLSRLQST	sp|Q9WV69|DEMA_MOUSE Dematin OS=Mus musculus OX=10090 GN=Dmtn PE=1 SV=1;sp|Q9WV69-3|DEMA_MOUSE Isoform 3 of Dematin OS=Mus musculus OX=10090 GN=Dmtn;sp|Q9WV69-2|DEMA_MOUSE Isoform 2 of Dematin OS=Mus musculus OX=10090 GN=Dmtn;sp|Q9WV69-4|DEMA_MOUSE Isoform
-1.80686	-0.46163	S	___1	Q61790	476	Lymphocyte activation gene 3 protein	Lag3	FGFHWWRKQLLLRRFSALEHGIQPFPAQRKI	sp|Q61790|LAG3_MOUSE Lymphocyte activation gene 3 protein OS=Mus musculus OX=10090 GN=Lag3 PE=1 SV=1
-0.341837	1.00281	S	___1	Q9QYR6;Q9QYR6-2	1606;1830	Microtubule-associated protein 1A;MAP1A heavy chain;MAP1 light chain LC2	Map1a	DGAVPEKTRALGLEESPEEEGKAREQEEKYW	sp|Q9QYR6|MAP1A_MOUSE Microtubule-associated protein 1A OS=Mus musculus OX=10090 GN=Map1a PE=1 SV=2;sp|Q9QYR6-2|MAP1A_MOUSE Isoform 2 of Microtubule-associated protein 1A OS=Mus musculus OX=10090 GN=Map1a
-3.53692	-2.1929	S	___1	Q5SV85-2;Q5SV85	665;744	Synergin gamma	Synrg	HPPAAATKYDVFKQLSLEGAGLAMEEFKENT	sp|Q5SV85-2|SYNRG_MOUSE Isoform 2 of Synergin gamma OS=Mus musculus OX=10090 GN=Synrg;sp|Q5SV85|SYNRG_MOUSE Synergin gamma OS=Mus musculus OX=10090 GN=Synrg PE=1 SV=1
-0.920439	0.42131	S	___1	Q5SUF2;Q5SUF2-3;Q5SUF2-2	110;110;110	Luc7-like protein 3	Luc7l3	EVERRIRRGHARLALSQNQQSSGAAGPTGKN	sp|Q5SUF2|LC7L3_MOUSE Luc7-like protein 3 OS=Mus musculus OX=10090 GN=Luc7l3 PE=1 SV=1;sp|Q5SUF2-3|LC7L3_MOUSE Isoform 3 of Luc7-like protein 3 OS=Mus musculus OX=10090 GN=Luc7l3;sp|Q5SUF2-2|LC7L3_MOUSE Isoform 2 of Luc7-like protein 3 OS=Mus musculus OX=1
-2.30841	-0.967223	S	___1	Q8BSL7;P84078;P61205	147;147;147	ADP-ribosylation factor 2;ADP-ribosylation factor 1;ADP-ribosylation factor 3	Arf2;Arf1;Arf3	NAMNAAEITDKLGLHSLRQRNWYIQATCATS	sp|Q8BSL7|ARF2_MOUSE ADP-ribosylation factor 2 OS=Mus musculus OX=10090 GN=Arf2 PE=1 SV=2;sp|P84078|ARF1_MOUSE ADP-ribosylation factor 1 OS=Mus musculus OX=10090 GN=Arf1 PE=1 SV=2;sp|P61205|ARF3_MOUSE ADP-ribosylation factor 3 OS=Mus musculus OX=10090 GN=A
0.246619	1.58681	S	___1	Q8BZ03	211	Serine/threonine-protein kinase D2	Prkd2	LSSTSLASGHSVRLGSSESLPCTAEELSRST	sp|Q8BZ03|KPCD2_MOUSE Serine/threonine-protein kinase D2 OS=Mus musculus OX=10090 GN=Prkd2 PE=1 SV=1
1.66098	2.99658	S	___3	P19246	583	Neurofilament heavy polypeptide	Nefh	EPKSPAEAKSPAEPKSPATVKSPGEAKSPSE	sp|P19246|NFH_MOUSE Neurofilament heavy polypeptide OS=Mus musculus OX=10090 GN=Nefh PE=1 SV=3
-1.2249	0.109879	S	___1	Q9ES52-2;Q9ES52;Q9ES52-3;Q9ES52-4	245;246;246;245	Phosphatidylinositol 3,4,5-trisphosphate 5-phosphatase 1	Inpp5d	LPSLESLQRLFDQQLSPGLRPRPQVPGEASP	sp|Q9ES52-2|SHIP1_MOUSE Isoform 2 of Phosphatidylinositol 3,4,5-trisphosphate 5-phosphatase 1 OS=Mus musculus OX=10090 GN=Inpp5d;sp|Q9ES52|SHIP1_MOUSE Phosphatidylinositol 3,4,5-trisphosphate 5-phosphatase 1 OS=Mus musculus OX=10090 GN=Inpp5d PE=1 SV=2;sp|
2.16233	3.4957	S	___1	Q9CPQ3	15	Mitochondrial import receptor subunit TOM22 homolog	Tomm22	_MAAAVAAAGAGEPLSPEELLPKAEAEKAEE	sp|Q9CPQ3|TOM22_MOUSE Mitochondrial import receptor subunit TOM22 homolog OS=Mus musculus OX=10090 GN=Tomm22 PE=1 SV=3
4.30078	5.63291	S	___1	O35633-2;O35633	97;97	Vesicular inhibitory amino acid transporter	Slc32a1	DIHYQRGGAPLPPSGSKDQAVGAGGEFGGHD	sp|O35633-2|VIAAT_MOUSE Isoform 2 of Vesicular inhibitory amino acid transporter OS=Mus musculus OX=10090 GN=Slc32a1;sp|O35633|VIAAT_MOUSE Vesicular inhibitory amino acid transporter OS=Mus musculus OX=10090 GN=Slc32a1 PE=1 SV=3
3.0033	4.33451	S	___1	P43274	2	Histone H1.4	Hist1h1e	______________MSETAPAAPAAPAPAEK	sp|P43274|H14_MOUSE Histone H1.4 OS=Mus musculus OX=10090 GN=H1-4 PE=1 SV=2
5.61715	6.94789	S	___1	P04370-4;P04370-5;P04370-10	139;113;135	Myelin basic protein	Mbp	PPSQGKGRGLSLSRFSWGAEGQKPGFGYGGR	sp|P04370-4|MBP_MOUSE Isoform 4 of Myelin basic protein OS=Mus musculus OX=10090 GN=Mbp;sp|P04370-5|MBP_MOUSE Isoform 5 of Myelin basic protein OS=Mus musculus OX=10090 GN=Mbp;sp|P04370-10|MBP_MOUSE Isoform 10 of Myelin basic protein OS=Mus musculus OX=100
0.3835	1.70926	S	___1	Q8VIJ6	33	Splicing factor, proline- and glutamine-rich	Sfpq	RRGGGGGRGGLHDFRSPPPGMGLNQNRGPMG	sp|Q8VIJ6|SFPQ_MOUSE Splicing factor, proline- and glutamine-rich OS=Mus musculus OX=10090 GN=Sfpq PE=1 SV=1
0.344422	1.66873	S	___1	P26645	171	Myristoylated alanine-rich C-kinase substrate	Marcks	SFKLSGFSFKKSKKESGEGAEAEGATAEGAK	sp|P26645|MARCS_MOUSE Myristoylated alanine-rich C-kinase substrate OS=Mus musculus OX=10090 GN=Marcks PE=1 SV=2
1.08544	2.40779	S	___1	Q3TGW2	102	Endonuclease/exonuclease/phosphatase family domain-containing protein 1	Eepd1	GATKLEQVKFEICVSSKGNSAQHSPSSLRRD	sp|Q3TGW2|EEPD1_MOUSE Endonuclease/exonuclease/phosphatase family domain-containing protein 1 OS=Mus musculus OX=10090 GN=Eepd1 PE=1 SV=1
-2.5986	-1.27683	S	___1	Q9ES52-2;Q9ES52;Q9ES52-3;Q9ES52-4	259;260;260;259	Phosphatidylinositol 3,4,5-trisphosphate 5-phosphatase 1	Inpp5d	LSPGLRPRPQVPGEASPITMVAKLSQLTSLL	sp|Q9ES52-2|SHIP1_MOUSE Isoform 2 of Phosphatidylinositol 3,4,5-trisphosphate 5-phosphatase 1 OS=Mus musculus OX=10090 GN=Inpp5d;sp|Q9ES52|SHIP1_MOUSE Phosphatidylinositol 3,4,5-trisphosphate 5-phosphatase 1 OS=Mus musculus OX=10090 GN=Inpp5d PE=1 SV=2;sp|
-0.383714	0.937104	S	___1	Q8R0S2;Q8R0S2-2	362;363	IQ motif and SEC7 domain-containing protein 1	Iqsec1	KEDKADTDTSCRSTPSLERPEPRLRVEHLPL	sp|Q8R0S2|IQEC1_MOUSE IQ motif and SEC7 domain-containing protein 1 OS=Mus musculus OX=10090 GN=Iqsec1 PE=1 SV=2;sp|Q8R0S2-2|IQEC1_MOUSE Isoform 2 of IQ motif and SEC7 domain-containing protein 1 OS=Mus musculus OX=10090 GN=Iqsec1
-3.35813	-2.03828	S	___1	Q8CIE6	173	Coatomer subunit alpha;Xenin;Proxenin	Copa	TVRVWDISGLRKKNLSPGAVESDVRGITGVD	sp|Q8CIE6|COPA_MOUSE Coatomer subunit alpha OS=Mus musculus OX=10090 GN=Copa PE=1 SV=2
-0.757236	0.562191	T	___1	Q9QYR6;Q9QYR6-2	2182;2406	Microtubule-associated protein 1A;MAP1A heavy chain;MAP1 light chain LC2	Map1a	SLAFSGDRALALVPGTPTRTRHDEYLEVTKA	sp|Q9QYR6|MAP1A_MOUSE Microtubule-associated protein 1A OS=Mus musculus OX=10090 GN=Map1a PE=1 SV=2;sp|Q9QYR6-2|MAP1A_MOUSE Isoform 2 of Microtubule-associated protein 1A OS=Mus musculus OX=10090 GN=Map1a
0.12605	1.44447	S	___1	Q62261	2168	Spectrin beta chain, non-erythrocytic 1	Sptbn1	AAEQRTSSKESSPVPSPTLDRKAKSALPAQS	sp|Q62261|SPTB2_MOUSE Spectrin beta chain, non-erythrocytic 1 OS=Mus musculus OX=10090 GN=Sptbn1 PE=1 SV=2
-2.0528	-0.734544	S	___1	Q8CFH6	587	Serine/threonine-protein kinase SIK2	Sik2	AHNRSPVSFREGRRASDTSLTQGIVAFRQHL	sp|Q8CFH6|SIK2_MOUSE Serine/threonine-protein kinase SIK2 OS=Mus musculus OX=10090 GN=Sik2 PE=1 SV=1
0.478892	1.79657	S	___1	P63042	90	Stathmin-4	Stmn4	GVPEFNASLPRRRDPSLEEIQKKLEAAEERR	sp|P63042|STMN4_MOUSE Stathmin-4 OS=Mus musculus OX=10090 GN=Stmn4 PE=2 SV=1
-0.0375519	1.27906	S	___1	Q9Z0P4-2;Q9Z0P4	301;345	Paralemmin-1	Palm	IEDAATPREPAPLNGSAAELPATKEENQTGP	sp|Q9Z0P4-2|PALM_MOUSE Isoform 2 of Paralemmin-1 OS=Mus musculus OX=10090 GN=Palm;sp|Q9Z0P4|PALM_MOUSE Paralemmin-1 OS=Mus musculus OX=10090 GN=Palm PE=1 SV=1
-4.09918	-2.78475	Y	___1	P60202;P60202-2	50;50	Myelin proteolipid protein	Plp1	CGHEALTGTEKLIETYFSKNYQDYEYLINVI	sp|P60202|MYPR_MOUSE Myelin proteolipid protein OS=Mus musculus OX=10090 GN=Plp1 PE=1 SV=2;sp|P60202-2|MYPR_MOUSE Isoform DM-20 of Myelin proteolipid protein OS=Mus musculus OX=10090 GN=Plp1
3.48351	4.79732	T	___1	Q9QYC0;Q9QYC0-2	610;610	Alpha-adducin	Add1	EQKEKSPPDQSAVPNTPPSTPVKLEEDLPQE	sp|Q9QYC0|ADDA_MOUSE Alpha-adducin OS=Mus musculus OX=10090 GN=Add1 PE=1 SV=2;sp|Q9QYC0-2|ADDA_MOUSE Isoform 2 of Alpha-adducin OS=Mus musculus OX=10090 GN=Add1
-2.83033	-1.51691	S	___1	P02088	53	Hemoglobin subunit beta-1	Hbb-b1	WTQRYFDSFGDLSSASAIMGNAKVKAHGKKV	sp|P02088|HBB1_MOUSE Hemoglobin subunit beta-1 OS=Mus musculus OX=10090 GN=Hbb-b1 PE=1 SV=2
-0.199641	1.1126	S	___1	Q9JIA7	379	Sphingosine kinase 2	Sphk2	SELVLAPAPAPAATHSPLHRSVSDLPLPLPQ	sp|Q9JIA7|SPHK2_MOUSE Sphingosine kinase 2 OS=Mus musculus OX=10090 GN=Sphk2 PE=1 SV=2
-1.34639	-0.0349579	S	___1	P46935	309	E3 ubiquitin-protein ligase NEDD4	Nedd4	MQLQAQRAFTTRRQISEDVDGPDNRESPENW	sp|P46935|NEDD4_MOUSE E3 ubiquitin-protein ligase NEDD4 OS=Mus musculus OX=10090 GN=Nedd4 PE=1 SV=3
0.635147	1.94457	S	___1	Q6PDI6-3;Q6PDI6	99;99	Protein FAM63B	Fam63b	AASEVPSRGQHKVTASPELAEAAAGRGSGPV	sp|Q6PDI6-3|MINY2_MOUSE Isoform 3 of Ubiquitin carboxyl-terminal hydrolase MINDY-2 OS=Mus musculus OX=10090 GN=Mindy2;sp|Q6PDI6|MINY2_MOUSE Ubiquitin carboxyl-terminal hydrolase MINDY-2 OS=Mus musculus OX=10090 GN=Mindy2 PE=1 SV=1
1.22625	2.53458	S	___1	Q9Z0U1	968	Tight junction protein ZO-2	Tjp2	AQMRRAASRDQLRDASPPPAFKPEPPKARSQ	sp|Q9Z0U1|ZO2_MOUSE Tight junction protein ZO-2 OS=Mus musculus OX=10090 GN=Tjp2 PE=1 SV=2
1.15588	2.46008	T	___1	P16858	209	Glyceraldehyde-3-phosphate dehydrogenase	Gapdh	WRDGRGAAQNIIPASTGAAKAVGKVIPELNG	sp|P16858|G3P_MOUSE Glyceraldehyde-3-phosphate dehydrogenase OS=Mus musculus OX=10090 GN=Gapdh PE=1 SV=2
0.48526	1.78807	S	___1	Q8JZX4	169	Splicing factor 45	Rbm17	DSDEDEDYERERRKRSMGGAAIAPPTSLVEK	sp|Q8JZX4|SPF45_MOUSE Splicing factor 45 OS=Mus musculus OX=10090 GN=Rbm17 PE=1 SV=1
-1.3792	-0.077527	S	___1	Q64727	346	Vinculin	Vcl	MTDQVADLRARGQGASPVAMQKAQQVSQGLD	sp|Q64727|VINC_MOUSE Vinculin OS=Mus musculus OX=10090 GN=Vcl PE=1 SV=4
2.15074	3.45208	S	___1	P19973-2;P19973	61;63	Lymphocyte-specific protein 1	Lsp1	QLQDQDKDKEDDGGHSLEQPGQQTLISLKSS	sp|P19973-2|LSP1_MOUSE Isoform 2 of Lymphocyte-specific protein 1 OS=Mus musculus OX=10090 GN=Lsp1;sp|P19973|LSP1_MOUSE Lymphocyte-specific protein 1 OS=Mus musculus OX=10090 GN=Lsp1 PE=1 SV=2
-0.93787	0.359807	S	___1	Q6PAM0	107	5'-AMP-activated protein kinase subunit beta-2	Prkab2	SGSFNNWSTKIPLIKSHNDFVAILDLPEGEH	sp|Q6PAM0|AAKB2_MOUSE 5'-AMP-activated protein kinase subunit beta-2 OS=Mus musculus OX=10090 GN=Prkab2 PE=1 SV=1
-1.674	-0.376406	S	___1	Q9DBV3	765	Probable ATP-dependent RNA helicase DHX34	Dhx34	SDEEDRKGSTSQRADSVDIQDVKFKLRHNLE	sp|Q9DBV3|DHX34_MOUSE Probable ATP-dependent RNA helicase DHX34 OS=Mus musculus OX=10090 GN=Dhx34 PE=1 SV=2
-1.21252	0.0848379	S	___1	Q68FH0;Q68FH0-2	313;313	Plakophilin-4	Pkp4	PNGPVPQYQTTTRVGSPLTLTDAQTRVASPS	sp|Q68FH0|PKP4_MOUSE Plakophilin-4 OS=Mus musculus OX=10090 GN=Pkp4 PE=1 SV=1;sp|Q68FH0-2|PKP4_MOUSE Isoform 2 of Plakophilin-4 OS=Mus musculus OX=10090 GN=Pkp4
0.403693	1.70077	T	___1	Q5SW75;Q5SW75-2;Q5SW75-4	1422;1429;1449	Protein phosphatase Slingshot homolog 2	Ssh2	KRANDKKRTTNPFYNTM______________	sp|Q5SW75|SSH2_MOUSE Protein phosphatase Slingshot homolog 2 OS=Mus musculus OX=10090 GN=Ssh2 PE=1 SV=2;sp|Q5SW75-2|SSH2_MOUSE Isoform 2 of Protein phosphatase Slingshot homolog 2 OS=Mus musculus OX=10090 GN=Ssh2;sp|Q5SW75-4|SSH2_MOUSE Isoform 4 of Protein
0.720349	2.0164	S	___2	A2AJI0;A2AJI0-2	118;118	MAP7 domain-containing protein 1	Map7d1	TGPREAKPSRRSSQPSPTTVPASDSPPAKQD	sp|A2AJI0|MA7D1_MOUSE MAP7 domain-containing protein 1 OS=Mus musculus OX=10090 GN=Map7d1 PE=1 SV=1;sp|A2AJI0-2|MA7D1_MOUSE Isoform 2 of MAP7 domain-containing protein 1 OS=Mus musculus OX=10090 GN=Map7d1
-2.77439	-1.48071	S	___1	Q9DBS5	590	Kinesin light chain 4	Klc4	GTEPRPSSSSMKRAASLNYLNQPNAAPLQVS	sp|Q9DBS5|KLC4_MOUSE Kinesin light chain 4 OS=Mus musculus OX=10090 GN=Klc4 PE=1 SV=1
-2.72967	-1.43881	S	___1	P14873	1357	Microtubule-associated protein 1B;MAP1B heavy chain;MAP1 light chain LC1	Map1b	HLPTEVTEKPQAVPVSFEFSEAKDENERASL	sp|P14873|MAP1B_MOUSE Microtubule-associated protein 1B OS=Mus musculus OX=10090 GN=Map1b PE=1 SV=2
-0.651742	0.637767	S	___1	P97484	684	Leukocyte immunoglobulin-like receptor subfamily B member 3	Lilrb3	GKFRKDVQKEKDLQLSSGAEEPITRKGELQK	sp|P97484|LIRB3_MOUSE Leukocyte immunoglobulin-like receptor subfamily B member 3 OS=Mus musculus OX=10090 GN=Lilrb3 PE=1 SV=1
-4.91303	-3.62367	S	___1	Q8C0T5-2;Q8C0T5	1127;1127	Signal-induced proliferation-associated 1-like protein 1	Sipa1l1	PRSISSDGRPLERRLSPGSDIYVTVSSMALA	sp|Q8C0T5-2|SI1L1_MOUSE Isoform 2 of Signal-induced proliferation-associated 1-like protein 1 OS=Mus musculus OX=10090 GN=Sipa1l1;sp|Q8C0T5|SI1L1_MOUSE Signal-induced proliferation-associated 1-like protein 1 OS=Mus musculus OX=10090 GN=Sipa1l1 PE=1 SV=2
0.0644197	1.35188	S	___1	Q5SVL6;Q5SVL6-2	590;396	Rap1 GTPase-activating protein 2	Rap1gap2	PDGGHSSQEIKSETSSNPSSPEICPNKEKPF	sp|Q5SVL6|RPGP2_MOUSE Rap1 GTPase-activating protein 2 OS=Mus musculus OX=10090 GN=Rap1gap2 PE=1 SV=1;sp|Q5SVL6-2|RPGP2_MOUSE Isoform 2 of Rap1 GTPase-activating protein 2 OS=Mus musculus OX=10090 GN=Rap1gap2
1.86825	3.15433	S	___1	P70227	1832	Inositol 1,4,5-trisphosphate receptor type 3	Itpr3	EDREPADPATKGRVSSFSMPSSSRYLLGLGL	sp|P70227|ITPR3_MOUSE Inositol 1,4,5-trisphosphate receptor type 3 OS=Mus musculus OX=10090 GN=Itpr3 PE=1 SV=3
3.23988	4.52546	S	___1	P04370-6;P04370-11;P04370-13;P04370-4;P04370-9	66;66;66;66;66	Myelin basic protein	Mbp	PKRGSGKVPWLKQSRSPLPSHARSRPGLCHM	sp|P04370-6|MBP_MOUSE Isoform 6 of Myelin basic protein OS=Mus musculus OX=10090 GN=Mbp;sp|P04370-11|MBP_MOUSE Isoform 11 of Myelin basic protein OS=Mus musculus OX=10090 GN=Mbp;sp|P04370-13|MBP_MOUSE Isoform 12 of Myelin basic protein OS=Mus musculus OX=1
-2.10251	-0.817616	S	___1	Q9R210	113	Transcription factor EB	Tfeb	TYGNKFAAHVSPAQGSPKPAPAASPGVRAGH	sp|Q9R210|TFEB_MOUSE Transcription factor EB OS=Mus musculus OX=10090 GN=Tfeb PE=1 SV=2
1.43754	2.72152	S	___1	Q9ESN9-2;Q9ESN9-3;Q9ESN9-5;Q9ESN9-4;Q9ESN9;Q9ESN9-6	334;343;366;365;366;374	C-Jun-amino-terminal kinase-interacting protein 3	Mapk8ip3	ELDVCPETRLERTGSSPTQGIVNKAFGINTD	sp|Q9ESN9-2|JIP3_MOUSE Isoform 1a of C-Jun-amino-terminal kinase-interacting protein 3 OS=Mus musculus OX=10090 GN=Mapk8ip3;sp|Q9ESN9-3|JIP3_MOUSE Isoform 1b of C-Jun-amino-terminal kinase-interacting protein 3 OS=Mus musculus OX=10090 GN=Mapk8ip3;sp|Q9ESN
1.26658	2.54996	S	___1	Q9Z0U1	988	Tight junction protein ZO-2	Tjp2	FKPEPPKARSQNREDSFDYSKSNLPATAGSE	sp|Q9Z0U1|ZO2_MOUSE Tight junction protein ZO-2 OS=Mus musculus OX=10090 GN=Tjp2 PE=1 SV=2
1.88279	3.1659	S	___2	P19246	571	Neurofilament heavy polypeptide	Nefh	EAKSPAEPKSPAEPKSPAEAKSPAEPKSPAT	sp|P19246|NFH_MOUSE Neurofilament heavy polypeptide OS=Mus musculus OX=10090 GN=Nefh PE=1 SV=3
-3.14372	-1.86195	S	___1	Q8C0L9-2;Q8C0L9	243;427	Glycerophosphocholine phosphodiesterase GPCPD1	Gpcpd1	KLSHVTALKTKDRKQSLYEEENFFSENQPFP	sp|Q8C0L9-2|GPCP1_MOUSE Isoform 2 of Glycerophosphocholine phosphodiesterase GPCPD1 OS=Mus musculus OX=10090 GN=Gpcpd1;sp|Q8C0L9|GPCP1_MOUSE Glycerophosphocholine phosphodiesterase GPCPD1 OS=Mus musculus OX=10090 GN=Gpcpd1 PE=1 SV=1
-3.12127	-1.84374	S	___1	Q8R361	640	Rab11 family-interacting protein 5	Rab11fip5	LLVRIMETSPTLLQISPGPPK__________	sp|Q8R361|RFIP5_MOUSE Rab11 family-interacting protein 5 OS=Mus musculus OX=10090 GN=Rab11fip5 PE=1 SV=2
2.22402	3.50133	S	___1	Q9CR86	53	Calcium-regulated heat stable protein 1	Carhsp1	NVVPSPLPTRRTRTFSATVRASQGPVYKGVC	sp|Q9CR86|CHSP1_MOUSE Calcium-regulated heat stable protein 1 OS=Mus musculus OX=10090 GN=Carhsp1 PE=1 SV=1
-3.42496	-2.14806	S	___1	P17710-3;P17710-4;P17710-2;P17710	603;607;630;659	Hexokinase-1	Hk1	YMGIKGPRMPLGFTFSFPCKQTSLDCGILIT	sp|P17710-3|HXK1_MOUSE Isoform HK1 of Hexokinase-1 OS=Mus musculus OX=10090 GN=Hk1;sp|P17710-4|HXK1_MOUSE Isoform HK1-SC of Hexokinase-1 OS=Mus musculus OX=10090 GN=Hk1;sp|P17710-2|HXK1_MOUSE Isoform HK1-SB of Hexokinase-1 OS=Mus musculus OX=10090 GN=Hk1;s
0.0574226	1.33276	T	___1	Q60843	243	Krueppel-like factor 2	Klf2	AAALGLAPPATRGLLTPPSSPLELLEAKPKR	sp|Q60843|KLF2_MOUSE Krueppel-like factor 2 OS=Mus musculus OX=10090 GN=Klf2 PE=1 SV=2
1.84453	3.11984	S	___1	Q8K4L3-3;Q8K4L3	260;632	Supervillin	Svil	PGDSPLPTEARARYPSGSEIPVVEDEEKVDE	sp|Q8K4L3-3|SVIL_MOUSE Isoform 2 of Supervillin OS=Mus musculus OX=10090 GN=Svil;sp|Q8K4L3|SVIL_MOUSE Supervillin OS=Mus musculus OX=10090 GN=Svil PE=1 SV=1
-1.39419	-0.119038	S	___1	Q8CJF7	1864	Protein ELYS	Ahctf1	RLSSVRKGTPRRLKKSVENGQSTEILDDLKG	sp|Q8CJF7|ELYS_MOUSE Protein ELYS OS=Mus musculus OX=10090 GN=Ahctf1 PE=1 SV=1
2.13756	3.41194	S	___1	P20152	72	Vimentin	Vim	PGGAYVTRSSAVRLRSSVPGVRLLQDSVDFS	sp|P20152|VIME_MOUSE Vimentin OS=Mus musculus OX=10090 GN=Vim PE=1 SV=3
-4.94083	-3.66809	S	___1	Q148V7-3;Q148V7-2;Q148V7	148;180;180	LisH domain and HEAT repeat-containing protein KIAA1468	Kiaa1468	EPSTTSGGGQLNRAGSISTLDSLDFARYSDD	sp|Q148V7-3|RELCH_MOUSE Isoform 3 of RAB11-binding protein RELCH OS=Mus musculus OX=10090 GN=Relch;sp|Q148V7-2|RELCH_MOUSE Isoform 2 of RAB11-binding protein RELCH OS=Mus musculus OX=10090 GN=Relch;sp|Q148V7|RELCH_MOUSE RAB11-binding protein RELCH OS=Mus m
1.09953	2.37061	S	___1	Q3UH60	99	Disco-interacting protein 2 homolog B	Dip2b	YHRSRSGGARDERYRSDIHTEAVQAALAKHK	sp|Q3UH60|DIP2B_MOUSE Disco-interacting protein 2 homolog B OS=Mus musculus OX=10090 GN=Dip2b PE=1 SV=1
-0.280657	0.986542	S	___2	O88703	842	Potassium/sodium hyperpolarization-activated cyclic nucleotide-gated channel 2	Hcn2	TARTAAPSPDRRDSASPGAASGLDPLDSARS	sp|O88703|HCN2_MOUSE Potassium/sodium hyperpolarization-activated cyclic nucleotide-gated channel 2 OS=Mus musculus OX=10090 GN=Hcn2 PE=1 SV=1
-0.280657	0.986542	S	___2	O88703	834	Potassium/sodium hyperpolarization-activated cyclic nucleotide-gated channel 2	Hcn2	TPRLGPAPTARTAAPSPDRRDSASPGAASGL	sp|O88703|HCN2_MOUSE Potassium/sodium hyperpolarization-activated cyclic nucleotide-gated channel 2 OS=Mus musculus OX=10090 GN=Hcn2 PE=1 SV=1
-1.07528	0.191281	S	___1	Q9R210	108	Transcription factor EB	Tfeb	EYLSETYGNKFAAHVSPAQGSPKPAPAASPG	sp|Q9R210|TFEB_MOUSE Transcription factor EB OS=Mus musculus OX=10090 GN=Tfeb PE=1 SV=2
1.73092	2.99744	S	___1	Q60953-2;Q60953	482;528	Protein PML	Pml	TSSPEQSWPSTFKATSPPHLDGTSNPESTVP	sp|Q60953-2|PML_MOUSE Isoform 2 of Protein PML OS=Mus musculus OX=10090 GN=Pml;sp|Q60953|PML_MOUSE Protein PML OS=Mus musculus OX=10090 GN=Pml PE=1 SV=3
1.1408	2.40713	S	___1	Q0VEE6	318	Zinc finger protein 800	Znf800	VRRHFDEVHRGLRRDSITPDIATKPGQPLFL	sp|Q0VEE6|ZN800_MOUSE Zinc finger protein 800 OS=Mus musculus OX=10090 GN=Znf800 PE=1 SV=1
-0.752993	0.511631	S	___1	Q52KF3;Q52KF3-2;Q52KF3-3	520;521;578	Protein spire homolog 1	Spire1	HRPLRSIARFSTKSRSVDKSDEELQFPKELM	sp|Q52KF3|SPIR1_MOUSE Protein spire homolog 1 OS=Mus musculus OX=10090 GN=Spire1 PE=1 SV=1;sp|Q52KF3-2|SPIR1_MOUSE Isoform 2 of Protein spire homolog 1 OS=Mus musculus OX=10090 GN=Spire1;sp|Q52KF3-3|SPIR1_MOUSE Isoform 3 of Protein spire homolog 1 OS=Mus m
-0.824507	0.438243	T	___1	B1AXH1	284	NHS-like protein 2	Nhsl2	TETAVNPKSTLRRRRTIIGFSNFSQRDQGHS	sp|B1AXH1|NHSL2_MOUSE NHS-like protein 2 OS=Mus musculus OX=10090 GN=Nhsl2 PE=1 SV=2
-0.040041	1.22203	S	___1	Q80U28-11;Q80U28-10;Q80U28-9;Q80U28-8;Q80U28-7;Q80U28-6;Q80U28-5;Q80U28-4;Q80U28-3;Q80U28-2;Q80U28-15;Q80U28;Q80U28-14	1210;1176;1185;1229;1230;1200;1204;1249;1247;1267;1263;1266;1247	MAP kinase-activating death domain protein	Madd	FGKAHSLKPKEKPAGSPIRSSEDVSQRVYLY	sp|Q80U28-11|MADD_MOUSE Isoform 11 of MAP kinase-activating death domain protein OS=Mus musculus OX=10090 GN=Madd;sp|Q80U28-10|MADD_MOUSE Isoform 10 of MAP kinase-activating death domain protein OS=Mus musculus OX=10090 GN=Madd;sp|Q80U28-9|MADD_MOUSE Isofo
-0.260881	0.999069	S	___1	Q3TBD2;Q3TBD2-4;Q3TBD2-3;Q3TBD2-2	875;414;566;759	Minor histocompatibility protein HA-1	Hmha1	AEAEAKAASRGRQGGSESEAATLAMVGRLRE	sp|Q3TBD2|HMHA1_MOUSE Rho GTPase-activating protein 45 OS=Mus musculus OX=10090 GN=Arhgap45 PE=1 SV=2;sp|Q3TBD2-4|HMHA1_MOUSE Isoform 4 of Rho GTPase-activating protein 45 OS=Mus musculus OX=10090 GN=Arhgap45;sp|Q3TBD2-3|HMHA1_MOUSE Isoform 3 of Rho GTPase
-2.88501	-1.62516	S	___1	Q9QXZ0;Q9QXZ0-3;Q9QXZ0-2;Q9QXZ0-4	280;223;280;431	Microtubule-actin cross-linking factor 1	Macf1	LGVTRLLDAEDVDVPSPDEKSVITYVSSIYD	sp|Q9QXZ0|MACF1_MOUSE Microtubule-actin cross-linking factor 1 OS=Mus musculus OX=10090 GN=Macf1 PE=1 SV=2;sp|Q9QXZ0-3|MACF1_MOUSE Isoform 3 of Microtubule-actin cross-linking factor 1 OS=Mus musculus OX=10090 GN=Macf1;sp|Q9QXZ0-2|MACF1_MOUSE Isoform 2 of
1.41759	2.67545	S	___1	Q9D9Z5	33	DET1- and DDB1-associated protein 1	Dda1	RFHADSVCKASNRRPSVYLPTREYPSEQIIV	sp|Q9D9Z5|DDA1_MOUSE DET1- and DDB1-associated protein 1 OS=Mus musculus OX=10090 GN=Dda1 PE=1 SV=1
-1.37387	-0.116079	S	___1	P97412	2160	Lysosomal-trafficking regulator	Lyst	ALKTSKEEAFISSCESAKTVCEMEALLGAHA	sp|P97412|LYST_MOUSE Lysosomal-trafficking regulator OS=Mus musculus OX=10090 GN=Lyst PE=1 SV=1
-1.87806	-0.621229	T	___1	Q9JM14	102	5'(3')-deoxyribonucleotidase, cytosolic type	Nt5c	REMNDMKDTEVFICTTPLLKYDHCVGEKYRW	sp|Q9JM14|NT5C_MOUSE 5'(3')-deoxyribonucleotidase, cytosolic type OS=Mus musculus OX=10090 GN=Nt5c PE=1 SV=1
-1.06103	0.192948	S	___1	Q8VBT6	398	Apolipoprotein B receptor	Apobr	EEEVRAEESSREKRNSWATEPTLVLDTEAKD	sp|Q8VBT6|APOBR_MOUSE Apolipoprotein B receptor OS=Mus musculus OX=10090 GN=Apobr PE=1 SV=1
-0.229837	1.02412	S	___1	P28571-1;P28571-2;P28571	600;618;659	Sodium- and chloride-dependent glycine transporter 1	Slc6a9	LLEHRTGRYAPTTTPSPEDGFEVQPLHPDKA	sp|P28571-1|SC6A9_MOUSE Isoform GlyT-1A of Sodium- and chloride-dependent glycine transporter 1 OS=Mus musculus OX=10090 GN=Slc6a9;sp|P28571-2|SC6A9_MOUSE Isoform GlyT-1B of Sodium- and chloride-dependent glycine transporter 1 OS=Mus musculus OX=10090 GN=S
3.4707	4.71542	S	___1	Q9JL26-2;Q9JL26	158;184	Formin-like protein 1	Fmnl1	DSVASGAEKSKPLDQSVEDLSKAPPSSVPKS	sp|Q9JL26-2|FMNL1_MOUSE Isoform 2 of Formin-like protein 1 OS=Mus musculus OX=10090 GN=Fmnl1;sp|Q9JL26|FMNL1_MOUSE Formin-like protein 1 OS=Mus musculus OX=10090 GN=Fmnl1 PE=1 SV=1
-1.32745	-0.0829258	S	___1	A2AJI0;A2AJI0-2	368;331	MAP7 domain-containing protein 1	Map7d1	RTHPSAAVPVCPRSASASPLTPCSAPRSAHR	sp|A2AJI0|MA7D1_MOUSE MAP7 domain-containing protein 1 OS=Mus musculus OX=10090 GN=Map7d1 PE=1 SV=1;sp|A2AJI0-2|MA7D1_MOUSE Isoform 2 of MAP7 domain-containing protein 1 OS=Mus musculus OX=10090 GN=Map7d1
-2.73895	-1.49454	S	___1	P70202	130	Latexin	Lxn	RPLEAQDIPDNFGNVSPQMKPVQHLAWVACG	sp|P70202|LXN_MOUSE Latexin OS=Mus musculus OX=10090 GN=Lxn PE=1 SV=2
0.652712	1.89574	S	___1	Q9QXS6-2;Q9QXS6-3;Q9QXS6	142;142;142	Drebrin	Dbn1	GAIGQRLSNGLARLSSPVLHRLRLREDENAE	sp|Q9QXS6-2|DREB_MOUSE Isoform A2 of Drebrin OS=Mus musculus OX=10090 GN=Dbn1;sp|Q9QXS6-3|DREB_MOUSE Isoform E2 of Drebrin OS=Mus musculus OX=10090 GN=Dbn1;sp|Q9QXS6|DREB_MOUSE Drebrin OS=Mus musculus OX=10090 GN=Dbn1 PE=1 SV=4
-0.906979	0.334459	S	___1	Q6PDN3;Q6PDN3-4;Q6PDN3-2;Q6PDN3-3	1801;19;547;891	Myosin light chain kinase, smooth muscle;Myosin light chain kinase, smooth muscle, deglutamylated form	Mylk	ISGLSGRKSSTGSPTSPINAEKLESEDDVSQ	sp|Q6PDN3|MYLK_MOUSE Myosin light chain kinase, smooth muscle OS=Mus musculus OX=10090 GN=Mylk PE=1 SV=3;sp|Q6PDN3-4|MYLK_MOUSE Isoform 4 of Myosin light chain kinase, smooth muscle OS=Mus musculus OX=10090 GN=Mylk;sp|Q6PDN3-2|MYLK_MOUSE Isoform 2 of Myosi
-0.411038	0.829309	S	___1	P97412	2099	Lysosomal-trafficking regulator	Lyst	NIVPQRMAAQMVRSRSLPAFPTYLPLIRAQK	sp|P97412|LYST_MOUSE Lysosomal-trafficking regulator OS=Mus musculus OX=10090 GN=Lyst PE=1 SV=1
2.46541	3.70522	S	___2	P19246	565	Neurofilament heavy polypeptide	Nefh	EAKSPGEAKSPAEPKSPAEPKSPAEAKSPAE	sp|P19246|NFH_MOUSE Neurofilament heavy polypeptide OS=Mus musculus OX=10090 GN=Nefh PE=1 SV=3
2.44488	3.68453	S	___1	P63158	35	High mobility group protein B1	Hmgb1	VQTCREEHKKKHPDASVNFSEFSKKCSERWK	sp|P63158|HMGB1_MOUSE High mobility group protein B1 OS=Mus musculus OX=10090 GN=Hmgb1 PE=1 SV=2
-1.51192	-0.272692	S	___1	P61957;Q9Z172-2;Q9Z172	28;27;27	Small ubiquitin-related modifier 2;Small ubiquitin-related modifier 3	Sumo2;Sumo3	ENNDHINLKVAGQDGSVVQFKIKRHTPLSKL	sp|P61957|SUMO2_MOUSE Small ubiquitin-related modifier 2 OS=Mus musculus OX=10090 GN=Sumo2 PE=1 SV=1;sp|Q9Z172-2|SUMO3_MOUSE Isoform 2 of Small ubiquitin-related modifier 3 OS=Mus musculus OX=10090 GN=Sumo3;sp|Q9Z172|SUMO3_MOUSE Small ubiquitin-related mod
-1.64821	-0.409767	S	___1	P14873	989	Microtubule-associated protein 1B;MAP1B heavy chain;MAP1 light chain LC1	Map1b	SAKAEADVHLKEKRESVVSGDDRAEEDMDDV	sp|P14873|MAP1B_MOUSE Microtubule-associated protein 1B OS=Mus musculus OX=10090 GN=Map1b PE=1 SV=2
-1.46638	-0.22887	S	___1	Q9WTQ5-2;Q9WTQ5	1246;1351	A-kinase anchor protein 12	Akap12	LTADMPHSERGKALGSLEGSPSLPDQDKADC	sp|Q9WTQ5-2|AKA12_MOUSE Isoform 2 of A-kinase anchor protein 12 OS=Mus musculus OX=10090 GN=Akap12;sp|Q9WTQ5|AKA12_MOUSE A-kinase anchor protein 12 OS=Mus musculus OX=10090 GN=Akap12 PE=1 SV=1
1.39544	2.63156	S	___1	Q8R1Q8	207	Cytoplasmic dynein 1 light intermediate chain 1	Dync1li1	RDFQEYVEPGEDFPASPQRRTTGAQEDRGDS	sp|Q8R1Q8|DC1L1_MOUSE Cytoplasmic dynein 1 light intermediate chain 1 OS=Mus musculus OX=10090 GN=Dync1li1 PE=1 SV=1
1.11498	2.34945	S	___1	O88448	575	Kinesin light chain 2	Klc2	GGGPQEPNSRMKRASSLNFLNKSVEEPVQPG	sp|O88448|KLC2_MOUSE Kinesin light chain 2 OS=Mus musculus OX=10090 GN=Klc2 PE=1 SV=1
1.03926	2.27298	S	___1	Q8R0S2;Q8R0S2-2	179;180	IQ motif and SEC7 domain-containing protein 1	Iqsec1	RMSRRIVLSNMRMQFSFEGPEKVHSSYFEGK	sp|Q8R0S2|IQEC1_MOUSE IQ motif and SEC7 domain-containing protein 1 OS=Mus musculus OX=10090 GN=Iqsec1 PE=1 SV=2;sp|Q8R0S2-2|IQEC1_MOUSE Isoform 2 of IQ motif and SEC7 domain-containing protein 1 OS=Mus musculus OX=10090 GN=Iqsec1
-2.39327	-1.16004	S	___1	Q640R3	352	Hepatocyte cell adhesion molecule	Hepacam	PGPPGYSVSPPVPGRSPGLPIRSARRYPRSP	sp|Q640R3|HECAM_MOUSE Hepatocyte cell adhesion molecule OS=Mus musculus OX=10090 GN=Hepacam PE=1 SV=2
-0.800593	0.432578	S	___1	E9Q394-2;E9Q394	1870;1892		Akap13	GNDENMSNTWKFLSHSTDSLNKICKVNESTE	sp|E9Q394-2|AKP13_MOUSE Isoform 2 of A-kinase anchor protein 13 OS=Mus musculus OX=10090 GN=Akap13;sp|E9Q394|AKP13_MOUSE A-kinase anchor protein 13 OS=Mus musculus OX=10090 GN=Akap13 PE=1 SV=1
3.89587	5.12892	S	___1	Q8C079-2;Q8C079-3;Q8C079;Q8C079-4	335;335;335;209	Striatin-interacting protein 1	Strip1	LPEDSIKVIRNMRAASPPASASDLIEQQQKR	sp|Q8C079-2|STRP1_MOUSE Isoform 2 of Striatin-interacting protein 1 OS=Mus musculus OX=10090 GN=Strip1;sp|Q8C079-3|STRP1_MOUSE Isoform 3 of Striatin-interacting protein 1 OS=Mus musculus OX=10090 GN=Strip1;sp|Q8C079|STRP1_MOUSE Striatin-interacting protein
3.03315	4.26591	S	___1	P43274	36	Histone H1.4	Hist1h1e	KKKARKAAGGAKRKTSGPPVSELITKAVAAS	sp|P43274|H14_MOUSE Histone H1.4 OS=Mus musculus OX=10090 GN=H1-4 PE=1 SV=2
3.38	4.61216	S	___1	Q0P5X1-2;Q0P5X1	178;178	Leucine-rich repeat and IQ domain-containing protein 1	Lrriq1	DLSFGYFEVEERCRKSFEAWQDKQQELEEKD	sp|Q0P5X1-2|LRIQ1_MOUSE Isoform 2 of Leucine-rich repeat and IQ domain-containing protein 1 OS=Mus musculus OX=10090 GN=Lrriq1;sp|Q0P5X1|LRIQ1_MOUSE Leucine-rich repeat and IQ domain-containing protein 1 OS=Mus musculus OX=10090 GN=Lrriq1 PE=2 SV=2
1.0229	2.25396	S	___1	P70441	297	Na(+)/H(+) exchange regulatory cofactor NHE-RF1	Slc9a3r1	RSASSDTSEELNSQDSPKRQVSTEPSSTSSS	sp|P70441|NHRF1_MOUSE Na(+)/H(+) exchange regulatory cofactor NHE-RF1 OS=Mus musculus OX=10090 GN=Slc9a3r1 PE=1 SV=3
0.922444	2.15248	S	___1	A2AN08-5;A2AN08-3;A2AN08;A2AN08-4	178;178;178;178	E3 ubiquitin-protein ligase UBR4	Ubr4	TVKTLSDVEDQKELASPVSPELRQKEVQMNF	sp|A2AN08-5|UBR4_MOUSE Isoform 5 of E3 ubiquitin-protein ligase UBR4 OS=Mus musculus OX=10090 GN=Ubr4;sp|A2AN08-3|UBR4_MOUSE Isoform 3 of E3 ubiquitin-protein ligase UBR4 OS=Mus musculus OX=10090 GN=Ubr4;sp|A2AN08|UBR4_MOUSE E3 ubiquitin-protein ligase UBR
2.03982	3.2698	S	___1	P26041	576	Moesin	Msn	QIRQGNTKQRIDEFESM______________	sp|P26041|MOES_MOUSE Moesin OS=Mus musculus OX=10090 GN=Msn PE=1 SV=3
-2.95617	-1.72679	S	___1	Q8CIW6-2;Q8CIW6	728;751	Solute carrier family 26 member 6	Slc26a6	DAVTFALSHRKSVPKSPVLATKL________	sp|Q8CIW6-2|S26A6_MOUSE Isoform 2 of Solute carrier family 26 member 6 OS=Mus musculus OX=10090 GN=Slc26a6;sp|Q8CIW6|S26A6_MOUSE Solute carrier family 26 member 6 OS=Mus musculus OX=10090 GN=Slc26a6 PE=1 SV=2
1.81843	3.04641	S	___1	Q6QI06-2;Q6QI06	1439;1591	Rapamycin-insensitive companion of mTOR	Rictor	SDGASQEEGSASSTKSTELLLGVKTIPDDTP	sp|Q6QI06-2|RICTR_MOUSE Isoform 2 of Rapamycin-insensitive companion of mTOR OS=Mus musculus OX=10090 GN=Rictor;sp|Q6QI06|RICTR_MOUSE Rapamycin-insensitive companion of mTOR OS=Mus musculus OX=10090 GN=Rictor PE=1 SV=2
0.157734	1.38566	S	___1	O35633-2;O35633	95;95	Vesicular inhibitory amino acid transporter	Slc32a1	EGDIHYQRGGAPLPPSGSKDQAVGAGGEFGG	sp|O35633-2|VIAAT_MOUSE Isoform 2 of Vesicular inhibitory amino acid transporter OS=Mus musculus OX=10090 GN=Slc32a1;sp|O35633|VIAAT_MOUSE Vesicular inhibitory amino acid transporter OS=Mus musculus OX=10090 GN=Slc32a1 PE=1 SV=3
-0.423385	0.803727	S	___1	Q8K012-2;Q8K012	295;295	Formin-binding protein 1-like	Fnbp1l	DFPFEDYSQHIYRTISDGTISAAKQESGKMD	sp|Q8K012-2|FBP1L_MOUSE Isoform 2 of Formin-binding protein 1-like OS=Mus musculus OX=10090 GN=Fnbp1l;sp|Q8K012|FBP1L_MOUSE Formin-binding protein 1-like OS=Mus musculus OX=10090 GN=Fnbp1l PE=1 SV=2
1.4023	2.62898	S	___1	Q8VEB3	167	UNC119-binding protein C5orf30 homolog	D1Ertd622e	PLPLCLLKGKRAHSKSLDYLNLDKMNIKEPA	sp|Q8VEB3|MACIR_MOUSE Macrophage immunometabolism regulator OS=Mus musculus OX=10090 GN=MACIR PE=2 SV=1
-2.81536	-1.58917	S	___1	Q5SVR0-2;Q5SVR0	1132;1149	TBC1 domain family member 9B	Tbc1d9b	DSHVIVEGGSGEGQGSPSLLLSDDETKDDMS	sp|Q5SVR0-2|TBC9B_MOUSE Isoform 2 of TBC1 domain family member 9B OS=Mus musculus OX=10090 GN=Tbc1d9b;sp|Q5SVR0|TBC9B_MOUSE TBC1 domain family member 9B OS=Mus musculus OX=10090 GN=Tbc1d9b PE=1 SV=1
-1.92946	-0.703554	S	___1	Q78HU7	71	Glycophorin-C	Gypc	GTYHTNEAKGTEFAESADAALQSDPALQDAG	sp|Q78HU7|GLPC_MOUSE Glycophorin-C OS=Mus musculus OX=10090 GN=Gypc PE=1 SV=2
0.109942	1.33559	S	___1	A2AJI0	256	MAP7 domain-containing protein 1	Map7d1	HSSPGRKTSGSRCSVSAVNLPKHVDSIINKR	sp|A2AJI0|MA7D1_MOUSE MAP7 domain-containing protein 1 OS=Mus musculus OX=10090 GN=Map7d1 PE=1 SV=1
-0.0127745	1.21194	S	___1	Q9CY64	154	Biliverdin reductase A	Blvra	VAGKELLKGSLRFTASPLEEEKFGFPAFSGI	sp|Q9CY64|BIEA_MOUSE Biliverdin reductase A OS=Mus musculus OX=10090 GN=Blvra PE=1 SV=1
-0.729387	0.494899	T	___1	Q80XK6	797	Autophagy-related protein 2 homolog B	Atg2b	EFTDLESKTEFVGGSTPEQTKLELTFRELSG	sp|Q80XK6|ATG2B_MOUSE Autophagy-related protein 2 homolog B OS=Mus musculus OX=10090 GN=Atg2b PE=1 SV=3
-1.93696	-0.713668	S	___1	O89032-3;O89032-2;O89032	549;564;592	SH3 and PX domain-containing protein 2A	Sh3pxd2a	DRGSGDKHPAQPRRISPASSLQRAHFKVGES	sp|O89032-3|SPD2A_MOUSE Isoform 3 of SH3 and PX domain-containing protein 2A OS=Mus musculus OX=10090 GN=Sh3pxd2a;sp|O89032-2|SPD2A_MOUSE Isoform 2 of SH3 and PX domain-containing protein 2A OS=Mus musculus OX=10090 GN=Sh3pxd2a;sp|O89032|SPD2A_MOUSE SH3 an
-1.45608	-0.233747	S	___1	P25446	220	Tumor necrosis factor receptor superfamily member 6	Fas	RTSSRETIPMNASNLSLSKYIPRIAEDMTIQ	sp|P25446|TNR6_MOUSE Tumor necrosis factor receptor superfamily member 6 OS=Mus musculus OX=10090 GN=Fas PE=1 SV=2
-0.705337	0.515179	S	___1	P17751	262	Triosephosphate isomerase	Tpi1	VNDGVAQSTRIIYGGSVTGATCKELASQPDV	sp|P17751|TPIS_MOUSE Triosephosphate isomerase OS=Mus musculus OX=10090 GN=Tpi1 PE=1 SV=4
-3.37679	-2.15671	T	___1	Q6ZPE2;Q6ZPE2-2	1819;1845	Myotubularin-related protein 5	Sbf1	KGVIDLAEVEAVAPGTPTIGAPKTVDEKAFF	sp|Q6ZPE2|MTMR5_MOUSE Myotubularin-related protein 5 OS=Mus musculus OX=10090 GN=Sbf1 PE=1 SV=2;sp|Q6ZPE2-2|MTMR5_MOUSE Isoform 2 of Myotubularin-related protein 5 OS=Mus musculus OX=10090 GN=Sbf1
-3.06142	-1.84286	S	___1	P15864;P43277	41;42	Histone H1.2;Histone H1.3	Hist1h1c;Hist1h1d	KKPAGVRRKASGPPVSELITKAVAASKERSG;TGAAAGKRKASGPPVSELITKAVAASKERSG	sp|P15864|H12_MOUSE Histone H1.2 OS=Mus musculus OX=10090 GN=H1-2 PE=1 SV=2;sp|P43277|H13_MOUSE Histone H1.3 OS=Mus musculus OX=10090 GN=H1-3 PE=1 SV=2
1.94396	3.16213	S	___1	P08551	532	Neurofilament light polypeptide	Nefl	EEDTKESEEEEKKEESAGEEQVAKKKD____	sp|P08551|NFL_MOUSE Neurofilament light polypeptide OS=Mus musculus OX=10090 GN=Nefl PE=1 SV=5
1.36677	2.58457	T	___1	Q9QYR6;Q9QYR6-2	504;728	Microtubule-associated protein 1A;MAP1A heavy chain;MAP1 light chain LC2	Map1a	GRAARGEKELSSEPRTPPAQKGAAPPPAASG	sp|Q9QYR6|MAP1A_MOUSE Microtubule-associated protein 1A OS=Mus musculus OX=10090 GN=Map1a PE=1 SV=2;sp|Q9QYR6-2|MAP1A_MOUSE Isoform 2 of Microtubule-associated protein 1A OS=Mus musculus OX=10090 GN=Map1a
-2.91061	-1.69295	S	___1	P81122	590	Insulin receptor substrate 2	Irs2	TTPARQRQVPQPSSASLDEYTLMRATFSGSS	sp|P81122|IRS2_MOUSE Insulin receptor substrate 2 OS=Mus musculus OX=10090 GN=Irs2 PE=1 SV=2
2.50198	3.71886	S	___3	P19246	577	Neurofilament heavy polypeptide	Nefh	EPKSPAEPKSPAEAKSPAEPKSPATVKSPGE	sp|P19246|NFH_MOUSE Neurofilament heavy polypeptide OS=Mus musculus OX=10090 GN=Nefh PE=1 SV=3
-0.408451	0.808307	T	___1	Q3UH60;Q3UH60-2;Q8BWT5	280;47;231	Disco-interacting protein 2 homolog B;Disco-interacting protein 2 homolog A	Dip2b;Dip2a	PVNSRVSTKIQQLLNTLKRPKRPPLKEFFVD	sp|Q3UH60|DIP2B_MOUSE Disco-interacting protein 2 homolog B OS=Mus musculus OX=10090 GN=Dip2b PE=1 SV=1;sp|Q3UH60-2|DIP2B_MOUSE Isoform 2 of Disco-interacting protein 2 homolog B OS=Mus musculus OX=10090 GN=Dip2b;sp|Q8BWT5|DIP2A_MOUSE Disco-interacting pro
1.21183	2.42731	S	___1	Q5SW75;Q5SW75-2;Q5SW75-4	487;494;514	Protein phosphatase Slingshot homolog 2	Ssh2	ICKPGLELNKKEMTTSADQIAEVKTVENLAA	sp|Q5SW75|SSH2_MOUSE Protein phosphatase Slingshot homolog 2 OS=Mus musculus OX=10090 GN=Ssh2 PE=1 SV=2;sp|Q5SW75-2|SSH2_MOUSE Isoform 2 of Protein phosphatase Slingshot homolog 2 OS=Mus musculus OX=10090 GN=Ssh2;sp|Q5SW75-4|SSH2_MOUSE Isoform 4 of Protein
-1.3174	-0.103377	S	___1	P18653	45	Ribosomal protein S6 kinase alpha-1	Rps6ka1	AGLQPSKDEAILKEISITHHVKAGSEKADPS	sp|P18653|KS6A1_MOUSE Ribosomal protein S6 kinase alpha-1 OS=Mus musculus OX=10090 GN=Rps6ka1 PE=1 SV=1
-1.94326	-0.730086	S	___1	P58871	1375	182 kDa tankyrase-1-binding protein	Tnks1bp1	VGPDLELDPKSSGSLSPGLETEDPLEARELG	sp|P58871|TB182_MOUSE 182 kDa tankyrase-1-binding protein OS=Mus musculus OX=10090 GN=Tnks1bp1 PE=1 SV=2
-2.10561	-0.893011	S	___1	P04370;P04370-2	136;136	Myelin basic protein	Mbp	QEDPTAASGGLDVMASQKRPSQRSKYLATAS	sp|P04370|MBP_MOUSE Myelin basic protein OS=Mus musculus OX=10090 GN=Mbp PE=1 SV=2;sp|P04370-2|MBP_MOUSE Isoform 2 of Myelin basic protein OS=Mus musculus OX=10090 GN=Mbp
-2.87913	-1.6666	S	___1	Q9JM63	206	ATP-sensitive inward rectifier potassium channel 10	Kcnj10	NGKPCLMIRVANMRKSLLIGCQVTGKLLQTH	sp|Q9JM63|KCJ10_MOUSE ATP-sensitive inward rectifier potassium channel 10 OS=Mus musculus OX=10090 GN=Kcnj10 PE=1 SV=1
-1.12043	0.0911903	S	___1	Q8VDY9	89	Caspase activity and apoptosis inhibitor 1	Caap1	SVSGSLQQETKYLLPSLEKELFLAEHSDLEE	sp|Q8VDY9|CAAP1_MOUSE Caspase activity and apoptosis inhibitor 1 OS=Mus musculus OX=10090 GN=Caap1 PE=1 SV=2
-1.34296	-0.1315	S	___1	P97445	2273	Voltage-dependent P/Q-type calcium channel subunit alpha-1A	Cacna1a	PAARRMAGPAAPPGGSPRGCRRAPRWPAHAP	sp|P97445|CAC1A_MOUSE Voltage-dependent P/Q-type calcium channel subunit alpha-1A OS=Mus musculus OX=10090 GN=Cacna1a PE=1 SV=2
3.18768	4.39778	S	___1	O35601-2;O35601	561;561	FYN-binding protein	Fyb	SYGYIKTTAVEIDYDSLKRKKNSLNAVPPRL	sp|O35601-2|FYB1_MOUSE Isoform FYB-120 of FYN-binding protein 1 OS=Mus musculus OX=10090 GN=Fyb1;sp|O35601|FYB1_MOUSE FYN-binding protein 1 OS=Mus musculus OX=10090 GN=Fyb1 PE=1 SV=2
1.75842	2.96699	S	___1	Q61730	566	Interleukin-1 receptor accessory protein	Il1rap	SPRWSSNDKQGLSYSSLKNV___________	sp|Q61730|IL1AP_MOUSE Interleukin-1 receptor accessory protein OS=Mus musculus OX=10090 GN=Il1rap PE=1 SV=1
1.35477	2.56262	S	___1	Q99P72;Q99P72-3	953;837	Reticulon-4	Rtn4	VKPKVLTKEAEEKLPSDTEKEDRSLTAVLSA	sp|Q99P72|RTN4_MOUSE Reticulon-4 OS=Mus musculus OX=10090 GN=Rtn4 PE=1 SV=2;sp|Q99P72-3|RTN4_MOUSE Isoform D of Reticulon-4 OS=Mus musculus OX=10090 GN=Rtn4
1.51647	2.72408	S	___1	P62806	48	Histone H4	Hist1h4a	PAIRRLARRGGVKRISGLIYEETRGVLKVFL	sp|P62806|H4_MOUSE Histone H4 OS=Mus musculus OX=10090 GN=H4c1 PE=1 SV=2
0.293537	1.50095	S	___1	Q8K3X4	195	Interferon regulatory factor 2-binding protein-like	Irf2bpl	PKPAPEEGPPELNRQSPNSSSAATSVASRRG	sp|Q8K3X4|I2BPL_MOUSE Probable E3 ubiquitin-protein ligase IRF2BPL OS=Mus musculus OX=10090 GN=Irf2bpl PE=1 SV=1
-1.05494	0.148736	S	___1	Q8C2Q3	623	RNA-binding protein 14	Rbm14	LAELSDYRRLSESQLSFRRSPTKSSLDYRRL	sp|Q8C2Q3|RBM14_MOUSE RNA-binding protein 14 OS=Mus musculus OX=10090 GN=Rbm14 PE=1 SV=1
3.35189	4.55522	S	___1	Q9QZS3-4;Q9QZS3-2;Q9QZS3-3;Q9QZS3	183;194;183;194	Protein numb homolog	Numb	TATFDASRTTFTREGSFRVTTATEQAEREEI	sp|Q9QZS3-4|NUMB_MOUSE Isoform 4 of Protein numb homolog OS=Mus musculus OX=10090 GN=Numb;sp|Q9QZS3-2|NUMB_MOUSE Isoform 2 of Protein numb homolog OS=Mus musculus OX=10090 GN=Numb;sp|Q9QZS3-3|NUMB_MOUSE Isoform 3 of Protein numb homolog OS=Mus musculus OX=
-3.78467	-2.58189	S	___1	P61294	149	Ras-related protein Rab-6B	Rab6b	RQITIEEGEQRAKELSVMFIETSAKTGYNVK	sp|P61294|RAB6B_MOUSE Ras-related protein Rab-6B OS=Mus musculus OX=10090 GN=Rab6b PE=1 SV=1
0.122252	1.32457	S	___1	Q61097-2;Q61097	392;392	Kinase suppressor of Ras 1	Ksr1	CRITFLPLARLRRTESVPSDINNPVDRAAEP	sp|Q61097-2|KSR1_MOUSE Isoform 2 of Kinase suppressor of Ras 1 OS=Mus musculus OX=10090 GN=Ksr1;sp|Q61097|KSR1_MOUSE Kinase suppressor of Ras 1 OS=Mus musculus OX=10090 GN=Ksr1 PE=1 SV=1
-2.45945	-1.25745	S	___2	P14873	1793	Microtubule-associated protein 1B;MAP1B heavy chain;MAP1 light chain LC1	Map1b	SDISPLTPRESSPLYSPGFSDSTSAAKETAA	sp|P14873|MAP1B_MOUSE Microtubule-associated protein 1B OS=Mus musculus OX=10090 GN=Map1b PE=1 SV=2
0.862819	2.06437	S	___1	A2AAE1-4;A2AAE1-6;A2AAE1;A2AAE1-2;A2AAE1-3	936;1323;1323;1323;1323	Uncharacterized protein KIAA1109	Kiaa1109	KRQASVCSTRLGSTKSLTAAFYGDKQPVTVG	sp|A2AAE1-4|K1109_MOUSE Isoform 4 of Transmembrane protein KIAA1109 OS=Mus musculus OX=10090 GN=Kiaa1109;sp|A2AAE1-6|K1109_MOUSE Isoform 6 of Transmembrane protein KIAA1109 OS=Mus musculus OX=10090 GN=Kiaa1109;sp|A2AAE1|K1109_MOUSE Transmembrane protein KI
-0.693287	0.506492	S	___1	A2APV2-2;A2APV2;A2APV2-3	980;1015;1015	Formin-like protein 2	Fmnl2	KLLEQEALMEQQDAKSPSHKSKRQQQELIAE	sp|A2APV2-2|FMNL2_MOUSE Isoform 2 of Formin-like protein 2 OS=Mus musculus OX=10090 GN=Fmnl2;sp|A2APV2|FMNL2_MOUSE Formin-like protein 2 OS=Mus musculus OX=10090 GN=Fmnl2 PE=1 SV=2;sp|A2APV2-3|FMNL2_MOUSE Isoform 3 of Formin-like protein 2 OS=Mus musculus
0.0384674	1.23561	S	___1	Q569Z6	211	Thyroid hormone receptor-associated protein 3	Thrap3	NQGDEAKEQTFSGGTSQDIKGSESSKPWPDA	sp|Q569Z6|TR150_MOUSE Thyroid hormone receptor-associated protein 3 OS=Mus musculus OX=10090 GN=Thrap3 PE=1 SV=1
-2.14244	-0.946473	S	___1	Q6GYP7-4;Q6GYP7-6;Q6GYP7;Q6GYP7-2	772;217;772;772	Ral GTPase-activating protein subunit alpha-1	Ralgapa1	DDAQILPRSTRVRHFSQSEDTGNEVFGALHE	sp|Q6GYP7-4|RGPA1_MOUSE Isoform 5 of Ral GTPase-activating protein subunit alpha-1 OS=Mus musculus OX=10090 GN=Ralgapa1;sp|Q6GYP7-6|RGPA1_MOUSE Isoform 1S of Ral GTPase-activating protein subunit alpha-1 OS=Mus musculus OX=10090 GN=Ralgapa1;sp|Q6GYP7|RGPA1
-1.57242	-0.37708	S	___1	Q9Z277-2;Q9Z277	669;967	Tyrosine-protein kinase BAZ1B	Baz1b	DYCPRSKKANLGKNASVNAHHGPALEAVETT	sp|Q9Z277-2|BAZ1B_MOUSE Isoform 2 of Tyrosine-protein kinase BAZ1B OS=Mus musculus OX=10090 GN=Baz1b;sp|Q9Z277|BAZ1B_MOUSE Tyrosine-protein kinase BAZ1B OS=Mus musculus OX=10090 GN=Baz1b PE=1 SV=2
-0.061018	1.13428	S	___1	P08030	15	Adenine phosphoribosyltransferase	Aprt	_MSEPELKLVARRIRSFPDFPIPGVLFRDIS	sp|P08030|APT_MOUSE Adenine phosphoribosyltransferase OS=Mus musculus OX=10090 GN=Aprt PE=1 SV=2
-0.768973	0.422925	S	___1	Q6PZD9	188	CCAAT/enhancer-binding protein epsilon	Cebpe	VAAAAPPCSPLLKAPSPAGPSHKGKKAVNKD	sp|Q6PZD9|CEBPE_MOUSE CCAAT/enhancer-binding protein epsilon OS=Mus musculus OX=10090 GN=Cebpe PE=1 SV=1
-2.1194	-0.927827	S	___1	B1AXH1	690	NHS-like protein 2	Nhsl2	LASPSTSRATTPSQLSIEVEAREVASPGRPT	sp|B1AXH1|NHSL2_MOUSE NHS-like protein 2 OS=Mus musculus OX=10090 GN=Nhsl2 PE=1 SV=2
-3.53879	-2.34851	Y	___1	P08103-2;P08103	186;207	Tyrosine-protein kinase HCK	Hck	TVKHYKIRTLDSGGFYISPRSTFSSLQELVL	sp|P08103-2|HCK_MOUSE Isoform 2 of Tyrosine-protein kinase HCK OS=Mus musculus OX=10090 GN=Hck;sp|P08103|HCK_MOUSE Tyrosine-protein kinase HCK OS=Mus musculus OX=10090 GN=Hck PE=1 SV=4
-0.576691	0.612484	S	___1	P63141	468	Potassium voltage-gated channel subfamily A member 2	Kcna2	ISKSDYMEIQEGVNNSNEDFREENLKTANCT	sp|P63141|KCNA2_MOUSE Potassium voltage-gated channel subfamily A member 2 OS=Mus musculus OX=10090 GN=Kcna2 PE=1 SV=1
1.72486	2.91377	T	___2	Q3UHJ0-2;Q3UHJ0	537;618	AP2-associated protein kinase 1	Aak1	TTPPPTIQGQKVGSLTPPSSPKTQRAGHRRI	sp|Q3UHJ0-2|AAK1_MOUSE Isoform 2 of AP2-associated protein kinase 1 OS=Mus musculus OX=10090 GN=Aak1;sp|Q3UHJ0|AAK1_MOUSE AP2-associated protein kinase 1 OS=Mus musculus OX=10090 GN=Aak1 PE=1 SV=2
0.665239	1.85337	S	___1	O55022	181	Membrane-associated progesterone receptor component 1	Pgrmc1	HVGKLLKEGEEPTVYSDDEEPKDETARKNE_	sp|O55022|PGRC1_MOUSE Membrane-associated progesterone receptor component 1 OS=Mus musculus OX=10090 GN=Pgrmc1 PE=1 SV=4
-2.16097	-0.974348	S	___1	Q80ZX8-2;Q80ZX8-3;Q80ZX8	331;470;703	Sperm-associated antigen 1	Spag1	ENCRESGVDPSQVLLSPDSSEAARHLDTKND	sp|Q80ZX8-2|SPAG1_MOUSE Isoform 2 of Sperm-associated antigen 1 OS=Mus musculus OX=10090 GN=Spag1;sp|Q80ZX8-3|SPAG1_MOUSE Isoform 3 of Sperm-associated antigen 1 OS=Mus musculus OX=10090 GN=Spag1;sp|Q80ZX8|SPAG1_MOUSE Sperm-associated antigen 1 OS=Mus musc
-3.11116	-1.92524	T	___1	O70194	121	Eukaryotic translation initiation factor 3 subunit D	Eif3d	RRDKDRRNMVQFNLQTLPKSAKQKERERIRL	sp|O70194|EIF3D_MOUSE Eukaryotic translation initiation factor 3 subunit D OS=Mus musculus OX=10090 GN=Eif3d PE=1 SV=2
-0.587272	0.597688	S	___1	Q99PI5-2;Q99PI5	243;243	Phosphatidate phosphatase LPIN2	Lpin2	WSPLETTYPQAVCPKSDSELEVKPSESLLRS	sp|Q99PI5-2|LPIN2_MOUSE Isoform 2 of Phosphatidate phosphatase LPIN2 OS=Mus musculus OX=10090 GN=Lpin2;sp|Q99PI5|LPIN2_MOUSE Phosphatidate phosphatase LPIN2 OS=Mus musculus OX=10090 GN=Lpin2 PE=1 SV=2
-2.7255	-1.54089	S	___1	Q8R146-2;Q8R146	187;187	Acylamino-acid-releasing enzyme	Apeh	KAESFFQTKALDVSASDEEMARPKKPDQAIK	sp|Q8R146-2|APEH_MOUSE Isoform 2 of Acylamino-acid-releasing enzyme OS=Mus musculus OX=10090 GN=Apeh;sp|Q8R146|APEH_MOUSE Acylamino-acid-releasing enzyme OS=Mus musculus OX=10090 GN=Apeh PE=1 SV=3
-0.531553	0.649706	S	___1	Q61771	681	Kinesin-like protein KIF3B;Kinesin-like protein KIF3B, N-terminally processed	Kif3b	DMPSRTTRDYEGPAISPKVQAALDAALQDED	sp|Q61771|KIF3B_MOUSE Kinesin-like protein KIF3B OS=Mus musculus OX=10090 GN=Kif3b PE=1 SV=1
-0.243877	0.937308	S	___1	Q9D4F2	67	Presqualene diphosphate phosphatase	Ppapdc2	CARLRASDSPVHRRGSFPLAASGPAQAAPAP	sp|Q9D4F2|PLPP6_MOUSE Phospholipid phosphatase 6 OS=Mus musculus OX=10090 GN=Plpp6 PE=1 SV=1
-1.85963	-0.678539	S	___1	Q80TH2-1;Q80TH2;Q80TH2-2	1125;1125;1125	Protein LAP2	Erbb2ip	PVMSGSQRPLSARAYSIDGPNTSRPQSARPS	sp|Q80TH2-1|ERBIN_MOUSE Isoform 1 of Erbin OS=Mus musculus OX=10090 GN=Erbin;sp|Q80TH2|ERBIN_MOUSE Erbin OS=Mus musculus OX=10090 GN=Erbin PE=1 SV=3;sp|Q80TH2-2|ERBIN_MOUSE Isoform 2 of Erbin OS=Mus musculus OX=10090 GN=Erbin
0.719884	1.90085	S	___1	P16330;P16330-2	227;207	2',3'-cyclic-nucleotide 3'-phosphodiesterase	Cnp	LGNHKAFKKELRHFISGDEPKEKLELVSYFG	sp|P16330|CN37_MOUSE 2',3'-cyclic-nucleotide 3'-phosphodiesterase OS=Mus musculus OX=10090 GN=Cnp PE=1 SV=3;sp|P16330-2|CN37_MOUSE Isoform CNPI of 2',3'-cyclic-nucleotide 3'-phosphodiesterase OS=Mus musculus OX=10090 GN=Cnp
-0.915629	0.265024	S	___1	Q8K400;Q8K400-2	760;6	Syntaxin-binding protein 5	Stxbp5	SKMVANDLAKMSRKLSLPTDLKPDLDVKDNS	sp|Q8K400|STXB5_MOUSE Syntaxin-binding protein 5 OS=Mus musculus OX=10090 GN=Stxbp5 PE=1 SV=3;sp|Q8K400-2|STXB5_MOUSE Isoform 2 of Syntaxin-binding protein 5 OS=Mus musculus OX=10090 GN=Stxbp5
-1.74804	-0.570793	S	___1	Q69Z98-4;Q69Z98-2;Q69Z98-3;Q69Z98	424;424;424;424	Serine/threonine-protein kinase BRSK2	Brsk2	QRSRSISGASSGLSTSPLSSPRVTPHPSPRG	sp|Q69Z98-4|BRSK2_MOUSE Isoform 4 of Serine/threonine-protein kinase BRSK2 OS=Mus musculus OX=10090 GN=Brsk2;sp|Q69Z98-2|BRSK2_MOUSE Isoform 2 of Serine/threonine-protein kinase BRSK2 OS=Mus musculus OX=10090 GN=Brsk2;sp|Q69Z98-3|BRSK2_MOUSE Isoform 3 of S
-0.758897	0.417783	S	___1	Q8BTM8	2158	Filamin-A	Flna	SITRRRRAPSVANIGSHCDLSLKIPEISIQD	sp|Q8BTM8|FLNA_MOUSE Filamin-A OS=Mus musculus OX=10090 GN=Flna PE=1 SV=5
-2.60615	-1.43073	S	___1	Q3UND0-2;Q3UND0	196;203	Src kinase-associated phosphoprotein 2	Skap2	EICAPDKRIYQFTAASPKDAEEWVQQLKFIL	sp|Q3UND0-2|SKAP2_MOUSE Isoform 2 of Src kinase-associated phosphoprotein 2 OS=Mus musculus OX=10090 GN=Skap2;sp|Q3UND0|SKAP2_MOUSE Src kinase-associated phosphoprotein 2 OS=Mus musculus OX=10090 GN=Skap2 PE=1 SV=2
-1.73145	-0.556528	T	___2	Q9QXL1	1239	Kinesin-like protein KIF21B	Kif21b	SYDRGQPIRSTDMGFTPPSSPPTRPRNDRNV	sp|Q9QXL1|KI21B_MOUSE Kinesin-like protein KIF21B OS=Mus musculus OX=10090 GN=Kif21b PE=1 SV=2
0.617765	1.7922	S	___1	O35601-2;O35601	46;46	FYN-binding protein	Fyb	GIQSRKNLFDNQGNASPPAGPSSMPKFGTTK	sp|O35601-2|FYB1_MOUSE Isoform FYB-120 of FYN-binding protein 1 OS=Mus musculus OX=10090 GN=Fyb1;sp|O35601|FYB1_MOUSE FYN-binding protein 1 OS=Mus musculus OX=10090 GN=Fyb1 PE=1 SV=2
-0.333872	0.840302	S	___1	Q62172	463	RalA-binding protein 1	Ralbp1	RQECETKIAQEIASLSKEDVSKEEMNENEEV	sp|Q62172|RBP1_MOUSE RalA-binding protein 1 OS=Mus musculus OX=10090 GN=Ralbp1 PE=1 SV=4
2.24691	3.42082	S	___1	Q6PIE5	439	Sodium/potassium-transporting ATPase subunit alpha-2	Atp1a2	GLCNRAVFKAGQENISVSKRDTAGDASESAL	sp|Q6PIE5|AT1A2_MOUSE Sodium/potassium-transporting ATPase subunit alpha-2 OS=Mus musculus OX=10090 GN=Atp1a2 PE=1 SV=1
2.62924	3.80288	S	___1	Q9QUG9	577	RAS guanyl-releasing protein 2	Rasgrp2	PSPSPTHTHHRAFSFSLPRPGRRSSRPPEIR	sp|Q9QUG9|GRP2_MOUSE RAS guanyl-releasing protein 2 OS=Mus musculus OX=10090 GN=Rasgrp2 PE=1 SV=2
1.35507	2.52867	S	___1	P58404-2;P58404	223;223	Striatin-4	Strn4	ELNGAGEPVEGAPRASPGPGGLSGGESLLVK	sp|P58404-2|STRN4_MOUSE Isoform 2 of Striatin-4 OS=Mus musculus OX=10090 GN=Strn4;sp|P58404|STRN4_MOUSE Striatin-4 OS=Mus musculus OX=10090 GN=Strn4 PE=1 SV=2
-1.35256	-0.179216	S	___1	Q61361	29	Brevican core protein	Bcan	LTQAPAALADDLKEDSSEDRAFRVRIGATQL	sp|Q61361|PGCB_MOUSE Brevican core protein OS=Mus musculus OX=10090 GN=Bcan PE=1 SV=2
-1.22239	-0.0555906	S	___1	Q9ESK9	237	RB1-inducible coiled-coil protein 1	Rb1cc1	SLNEHEGSEKAEMKRSTELVLSPDMPRTTNT	sp|Q9ESK9|RBCC1_MOUSE RB1-inducible coiled-coil protein 1 OS=Mus musculus OX=10090 GN=Rb1cc1 PE=1 SV=3
1.21321	2.37995	S	___1	Q6ZQB6;Q6ZQB6-3	1066;1060	Inositol hexakisphosphate and diphosphoinositol-pentakisphosphate kinase 2	Ppip5k2	SSMATRSSPGMRRKISLNTYTPTKILPTPPA	sp|Q6ZQB6|VIP2_MOUSE Inositol hexakisphosphate and diphosphoinositol-pentakisphosphate kinase 2 OS=Mus musculus OX=10090 GN=Ppip5k2 PE=1 SV=3;sp|Q6ZQB6-3|VIP2_MOUSE Isoform 3 of Inositol hexakisphosphate and diphosphoinositol-pentakisphosphate kinase 2 OS=
0.271095	1.43743	S	___1	Q8VDD5	1714	Myosin-9	Myh9	AQQERDELADEIANSSGKGALALEEKRRLEA	sp|Q8VDD5|MYH9_MOUSE Myosin-9 OS=Mus musculus OX=10090 GN=Myh9 PE=1 SV=4
0.155534	1.31947	S	___1	P05064	46	Fructose-bisphosphate aldolase A	Aldoa	LAADESTGSIAKRLQSIGTENTEENRRFYRQ	sp|P05064|ALDOA_MOUSE Fructose-bisphosphate aldolase A OS=Mus musculus OX=10090 GN=Aldoa PE=1 SV=2
-1.19961	-0.038332	S	___1	Q3UW53	581	Protein Niban	Fam129a	NLFEDNMALPSESVSSLTDLKTAMGSNQASP	sp|Q3UW53|NIBA1_MOUSE Protein Niban 1 OS=Mus musculus OX=10090 GN=Niban1 PE=1 SV=2
0.282612	1.43647	S	___1	E9Q8I9;E9Q8I9-2	1936;1936	Protein furry homolog	Fry	NLSDCLKNSDLFTVLSRSSSPDLSSSSKLTA	sp|E9Q8I9|FRY_MOUSE Protein furry homolog OS=Mus musculus OX=10090 GN=Fry PE=1 SV=1;sp|E9Q8I9-2|FRY_MOUSE Isoform 2 of Protein furry homolog OS=Mus musculus OX=10090 GN=Fry
-1.39734	-0.246322	S	___1	Q9R049-2;Q9R049	505;509	E3 ubiquitin-protein ligase AMFR	Amfr	LEGRIQVPFPTQRSDSLRPALNSPVERPSPD	sp|Q9R049-2|AMFR_MOUSE Isoform 2 of E3 ubiquitin-protein ligase AMFR OS=Mus musculus OX=10090 GN=Amfr;sp|Q9R049|AMFR_MOUSE E3 ubiquitin-protein ligase AMFR OS=Mus musculus OX=10090 GN=Amfr PE=1 SV=2
-0.459721	0.690451	S	___1	P58802	407	TBC1 domain family member 10A	Tbc1d10a	AILDAEPGPRPALQPSPSIRLPPDAALLSSK	sp|P58802|TB10A_MOUSE TBC1 domain family member 10A OS=Mus musculus OX=10090 GN=Tbc1d10a PE=1 SV=1
2.26332	3.4134	S	___1	Q9R1R2	7	Tripartite motif-containing protein 3	Trim3	_________MAKREDSPGPEVQPMDKQFLVC	sp|Q9R1R2|TRIM3_MOUSE Tripartite motif-containing protein 3 OS=Mus musculus OX=10090 GN=Trim3 PE=1 SV=1
2.48279	3.6295	S	___1	Q8C3J5	1704	Dedicator of cytokinesis protein 2	Dock2	PEVKLRRSKKRTKRSSVVFADEKAATESDLK	sp|Q8C3J5|DOCK2_MOUSE Dedicator of cytokinesis protein 2 OS=Mus musculus OX=10090 GN=Dock2 PE=1 SV=3
1.56282	2.709	S	___1	P27546-3;P27546-2;P27546;P27546-4	1008;1046;1046;824	Microtubule-associated protein 4	Map4	SQKLNFKEKAQAKVGSLDNVGHLPAGGAVKT	sp|P27546-3|MAP4_MOUSE Isoform 3 of Microtubule-associated protein 4 OS=Mus musculus OX=10090 GN=Map4;sp|P27546-2|MAP4_MOUSE Isoform 2 of Microtubule-associated protein 4 OS=Mus musculus OX=10090 GN=Map4;sp|P27546|MAP4_MOUSE Microtubule-associated protein
-0.768634	0.376673	S	___1	Q8C3J5	586	Dedicator of cytokinesis protein 2	Dock2	YRHPVENKGATLSRSSSSVGGLSVSSRDVFS	sp|Q8C3J5|DOCK2_MOUSE Dedicator of cytokinesis protein 2 OS=Mus musculus OX=10090 GN=Dock2 PE=1 SV=3
3.24636	4.39082	S	___3	P19246	571	Neurofilament heavy polypeptide	Nefh	EAKSPAEPKSPAEPKSPAEAKSPAEPKSPAT	sp|P19246|NFH_MOUSE Neurofilament heavy polypeptide OS=Mus musculus OX=10090 GN=Nefh PE=1 SV=3
-1.21979	-0.0769787	S	___1	P60469-2;P60469	17;17	Liprin-alpha-3	Ppfia3	MCEVMPTISEDGRRGSALGPDEAGGELERLM	sp|P60469-2|LIPA3_MOUSE Isoform 2 of Liprin-alpha-3 OS=Mus musculus OX=10090 GN=Ppfia3;sp|P60469|LIPA3_MOUSE Liprin-alpha-3 OS=Mus musculus OX=10090 GN=Ppfia3 PE=1 SV=2
-1.01216	0.130388	S	___1	P45481	2064	CREB-binding protein	Crebbp	VAGPRMPNVQPPRSISPSALQDLLRTLKSPS	sp|P45481|CBP_MOUSE Histone lysine acetyltransferase CREBBP OS=Mus musculus OX=10090 GN=Crebbp PE=1 SV=3
-4.40576	-3.26449	S	___1	Q3UE31	362	Uncharacterized protein KIAA0930 homolog		LRSRSLSGTGRSLVGSWLKLNRADGNFLLYA	sp|Q3UE31|K0930_MOUSE Uncharacterized protein KIAA0930 homolog OS=Mus musculus OX=10090 PE=1 SV=2
2.07205	3.21301	T	___1	O55098	950	Serine/threonine-protein kinase 10	Stk10	EMFFKLSEEAEPRPTTPSKASNFFPYSSGDA	sp|O55098|STK10_MOUSE Serine/threonine-protein kinase 10 OS=Mus musculus OX=10090 GN=Stk10 PE=1 SV=2
-0.0700836	1.07032	S	___1	Q03517	556	Secretogranin-2;Secretoneurin;Manserin	Scg2	EQLEQAIKEHLGPGSSQEMERLAKVSKRIPV	sp|Q03517|SCG2_MOUSE Secretogranin-2 OS=Mus musculus OX=10090 GN=Scg2 PE=1 SV=1
-2.55209	-1.41172	S	___1	P70365-4;P70365-2;P70365-3;P70365	395;395;395;395	Nuclear receptor coactivator 1	Ncoa1	GMSIPRINPSVNPGISPAHGVTRSSTLPPSN	sp|P70365-4|NCOA1_MOUSE Isoform 4 of Nuclear receptor coactivator 1 OS=Mus musculus OX=10090 GN=Ncoa1;sp|P70365-2|NCOA1_MOUSE Isoform 2 of Nuclear receptor coactivator 1 OS=Mus musculus OX=10090 GN=Ncoa1;sp|P70365-3|NCOA1_MOUSE Isoform 3 of Nuclear recepto
0.38491	1.52523	T	___1	P05213;P68373;P68369;P05214	334;334;334;334	Tubulin alpha-1B chain;Tubulin alpha-1C chain;Tubulin alpha-1A chain;Tubulin alpha-3 chain	Tuba1b;Tuba1c;Tuba1a;Tuba3a	YRGDVVPKDVNAAIATIKTKRSIQFVDWCPT	sp|P05213|TBA1B_MOUSE Tubulin alpha-1B chain OS=Mus musculus OX=10090 GN=Tuba1b PE=1 SV=2;sp|P68373|TBA1C_MOUSE Tubulin alpha-1C chain OS=Mus musculus OX=10090 GN=Tuba1c PE=1 SV=1;sp|P68369|TBA1A_MOUSE Tubulin alpha-1A chain OS=Mus musculus OX=10090 GN=Tub
0.0487175	1.18893	S	___1	Q8BHL3	647	TBC1 domain family member 10B	Tbc1d10b	RRRQQPPLGPSSSLLSLPSLKSRGSRAVGGA	sp|Q8BHL3|TB10B_MOUSE TBC1 domain family member 10B OS=Mus musculus OX=10090 GN=Tbc1d10b PE=1 SV=2
-1.59833	-0.461272	S	___1	Q5SV85-2;Q5SV85	818;974	Synergin gamma	Synrg	FKDMMPQTTEQKEFESGDFQDFTRQDMPTVD	sp|Q5SV85-2|SYNRG_MOUSE Isoform 2 of Synergin gamma OS=Mus musculus OX=10090 GN=Synrg;sp|Q5SV85|SYNRG_MOUSE Synergin gamma OS=Mus musculus OX=10090 GN=Synrg PE=1 SV=1
0.861216	1.99744	S	___1	Q69ZF7	657	Metal transporter CNNM4	Cnnm4	SVAPPDRSPALPTPLSRSASLSYPDRNTDLT	sp|Q69ZF7|CNNM4_MOUSE Metal transporter CNNM4 OS=Mus musculus OX=10090 GN=Cnnm4 PE=1 SV=2
1.13222	2.26733	Y	___1	Q9EQ32-2;Q9EQ32	515;694	Phosphoinositide 3-kinase adapter protein 1	Pik3ap1	IRHSQHLPEKVEFGVYESGPRKSVLPARTEL	sp|Q9EQ32-2|BCAP_MOUSE Isoform 2 of Phosphoinositide 3-kinase adapter protein 1 OS=Mus musculus OX=10090 GN=Pik3ap1;sp|Q9EQ32|BCAP_MOUSE Phosphoinositide 3-kinase adapter protein 1 OS=Mus musculus OX=10090 GN=Pik3ap1 PE=1 SV=1
-0.455467	0.679521	S	___2	O08539-2;O08539	273;304	Myc box-dependent-interacting protein 1	Bin1	APEKGNKSPSPPPDGSPAATPEIRVNHEPEP	sp|O08539-2|BIN1_MOUSE Isoform 2 of Myc box-dependent-interacting protein 1 OS=Mus musculus OX=10090 GN=Bin1;sp|O08539|BIN1_MOUSE Myc box-dependent-interacting protein 1 OS=Mus musculus OX=10090 GN=Bin1 PE=1 SV=1
-1.55344	-0.419517	Y	___1	P14234	400	Tyrosine-protein kinase Fgr	Fgr	KIADFGLARLIEDNEYNPQQGTKFPIKWTAP	sp|P14234|FGR_MOUSE Tyrosine-protein kinase Fgr OS=Mus musculus OX=10090 GN=Fgr PE=1 SV=2
-0.315399	0.816415	S	___1	Q9QYR6;Q9QYR6-2	1200;1424	Microtubule-associated protein 1A;MAP1A heavy chain;MAP1 light chain LC2	Map1a	SFSEESPSKETSLDISSKQLSPESLGTLQFG	sp|Q9QYR6|MAP1A_MOUSE Microtubule-associated protein 1A OS=Mus musculus OX=10090 GN=Map1a PE=1 SV=2;sp|Q9QYR6-2|MAP1A_MOUSE Isoform 2 of Microtubule-associated protein 1A OS=Mus musculus OX=10090 GN=Map1a
0.745535	1.87654	S	___1	P56695	32	Wolframin	Wfs1	PAPQPQARARLNATASLEQDKIEPPRAPRPQ	sp|P56695|WFS1_MOUSE Wolframin OS=Mus musculus OX=10090 GN=Wfs1 PE=1 SV=1
1.59017	2.71883	S	___1	Q689Z5;Q689Z5-2	791;792	Protein strawberry notch homolog 1	Sbno1	IRKDHKKSKDKKKKKSIDPDSIQSALLASGL	sp|Q689Z5|SBNO1_MOUSE Protein strawberry notch homolog 1 OS=Mus musculus OX=10090 GN=Sbno1 PE=1 SV=2;sp|Q689Z5-2|SBNO1_MOUSE Isoform 2 of Protein strawberry notch homolog 1 OS=Mus musculus OX=10090 GN=Sbno1
1.65296	2.7816	S	___1	Q8K4I3	679	Rho guanine nucleotide exchange factor 6	Arhgef6	AYCTSASFQQGTRKDSVPQVLLPEEEKLIIE	sp|Q8K4I3|ARHG6_MOUSE Rho guanine nucleotide exchange factor 6 OS=Mus musculus OX=10090 GN=Arhgef6 PE=1 SV=1
-4.0808	-2.95335	S	___1	Q9QUG9	575	RAS guanyl-releasing protein 2	Rasgrp2	SAPSPSPTHTHHRAFSFSLPRPGRRSSRPPE	sp|Q9QUG9|GRP2_MOUSE RAS guanyl-releasing protein 2 OS=Mus musculus OX=10090 GN=Rasgrp2 PE=1 SV=2
6.73622	7.86299	S	___1	P08553	610	Neurofilament medium polypeptide	Nefm	IKVEKPEKAKSPMPKSPVEEVKPKPEAKAGK	sp|P08553|NFM_MOUSE Neurofilament medium polypeptide OS=Mus musculus OX=10090 GN=Nefm PE=1 SV=4
0.376667	1.50256	S	___1	P19246	61	Neurofilament heavy polypeptide	Nefh	GFHSWARTSVSSVSASPSRFRGAASSTDSLD	sp|P19246|NFH_MOUSE Neurofilament heavy polypeptide OS=Mus musculus OX=10090 GN=Nefh PE=1 SV=3
0.704252	1.83006	S	___1	Q80VW7	1389	AT-hook-containing transcription factor	Akna	AENVRSTTRQLSRSLSADLRHARSLRGSCLF	sp|Q80VW7|AKNA_MOUSE Microtubule organization protein AKNA OS=Mus musculus OX=10090 GN=Akna PE=1 SV=1
-1.85375	-0.729154	S	___1	Q3U1V6	365	Ubiquitin-conjugating enzyme E2 variant 3	Uevld	GENKVCSWSGRDGVLSPSSQAQLSSRAMELL	sp|Q3U1V6|UEVLD_MOUSE Ubiquitin-conjugating enzyme E2 variant 3 OS=Mus musculus OX=10090 GN=Uevld PE=1 SV=1
1.8299	2.95286	S	___1	Q8R550-3;Q8R550-2;Q8R550;Q8R550-5;Q8R550-4;Q8R550-6;Q8R550-7	549;586;630;348;385;174;31	SH3 domain-containing kinase-binding protein 1	Sh3kbp1	SSPMSSSLGTAGQRASSPSLFSTEGKPKMEP	sp|Q8R550-3|SH3K1_MOUSE Isoform 3 of SH3 domain-containing kinase-binding protein 1 OS=Mus musculus OX=10090 GN=Sh3kbp1;sp|Q8R550-2|SH3K1_MOUSE Isoform 2 of SH3 domain-containing kinase-binding protein 1 OS=Mus musculus OX=10090 GN=Sh3kbp1;sp|Q8R550|SH3K1_
0.744163	1.86541	S	___1	Q5U430-3;Q5U430	302;302	E3 ubiquitin-protein ligase UBR3	Ubr3	ACAKKSHEKYLIALKSSGLTYPEDKLVYGVQ	sp|Q5U430-3|UBR3_MOUSE Isoform 3 of E3 ubiquitin-protein ligase UBR3 OS=Mus musculus OX=10090 GN=Ubr3;sp|Q5U430|UBR3_MOUSE E3 ubiquitin-protein ligase UBR3 OS=Mus musculus OX=10090 GN=Ubr3 PE=1 SV=3
-2.1035	-0.98245	S	___1	Q60898;Q60898-2	266;281	Src-like-adapter	Sla	SFDRKKKSLSLMYTGSKRKSSFFSAPQYFED	sp|Q60898|SLAP1_MOUSE Src-like-adapter OS=Mus musculus OX=10090 GN=Sla PE=1 SV=3;sp|Q60898-2|SLAP1_MOUSE Isoform 2 of Src-like-adapter OS=Mus musculus OX=10090 GN=Sla
0.514428	1.63191	S	___1	Q80TA6-2;Q80TA6	363;673	Myotubularin-related protein 12	Mtmr12	VATMGKLLEMMEEVQSLQEKIEARHHRQEAV	sp|Q80TA6-2|MTMRC_MOUSE Isoform 2 of Myotubularin-related protein 12 OS=Mus musculus OX=10090 GN=Mtmr12;sp|Q80TA6|MTMRC_MOUSE Myotubularin-related protein 12 OS=Mus musculus OX=10090 GN=Mtmr12 PE=1 SV=2
-0.423406	0.693933	S	___1	Q5SVL6	26	Rap1 GTPase-activating protein 2	Rap1gap2	ELANSSDVTLPDRPLSPPLTAPPTMKSAEFF	sp|Q5SVL6|RPGP2_MOUSE Rap1 GTPase-activating protein 2 OS=Mus musculus OX=10090 GN=Rap1gap2 PE=1 SV=1
-0.820331	0.294577	S	___1	Q8CI95	179	Oxysterol-binding protein-related protein 11	Osbpl11	EAIGKNNPPLKSRSFSLASSGNSPISQRRPS	sp|Q8CI95|OSB11_MOUSE Oxysterol-binding protein-related protein 11 OS=Mus musculus OX=10090 GN=Osbpl11 PE=1 SV=2
1.06	2.17479	S	___1	Q9DBR7;Q9DBR7-2	445;445	Protein phosphatase 1 regulatory subunit 12A	Ppp1r12a	DESPASWRLGLRKTGSYGALAEISASKEAQK	sp|Q9DBR7|MYPT1_MOUSE Protein phosphatase 1 regulatory subunit 12A OS=Mus musculus OX=10090 GN=Ppp1r12a PE=1 SV=2;sp|Q9DBR7-2|MYPT1_MOUSE Isoform 2 of Protein phosphatase 1 regulatory subunit 12A OS=Mus musculus OX=10090 GN=Ppp1r12a
-0.364419	0.749848	T	___1	P60710;P63260;P63268;P68134;P68033;P62737	324;324;325;326;326;326	Actin, cytoplasmic 1;Actin, cytoplasmic 1, N-terminally processed;Actin, cytoplasmic 2;Actin, cytoplasmic 2, N-terminally processed;Actin, gamma-enteric smooth muscle;Actin, alpha skeletal muscle;Actin, alpha cardiac muscle 1;Actin, aortic smooth muscle	Actb;Actg1;Actg2;Acta1;Actc1;Acta2	IADRMQKEITALAPSTMKIKIIAPPERKYSV	sp|P60710|ACTB_MOUSE Actin, cytoplasmic 1 OS=Mus musculus OX=10090 GN=Actb PE=1 SV=1;sp|P63260|ACTG_MOUSE Actin, cytoplasmic 2 OS=Mus musculus OX=10090 GN=Actg1 PE=1 SV=1;sp|P63268|ACTH_MOUSE Actin, gamma-enteric smooth muscle OS=Mus musculus OX=10090 GN=A
2.24943	3.36201	S	___1	Q9Z0P4-2;Q9Z0P4	157;157	Paralemmin-1	Palm	PLGTPKENRTSTPVRSPGGSTMMKAVVHAVD	sp|Q9Z0P4-2|PALM_MOUSE Isoform 2 of Paralemmin-1 OS=Mus musculus OX=10090 GN=Palm;sp|Q9Z0P4|PALM_MOUSE Paralemmin-1 OS=Mus musculus OX=10090 GN=Palm PE=1 SV=1
-0.189429	0.922359	S	___1	Q61191	794	Host cell factor 1;HCF N-terminal chain 1;HCF N-terminal chain 2;HCF N-terminal chain 3;HCF N-terminal chain 4;HCF N-terminal chain 5;HCF N-terminal chain 6;HCF C-terminal chain 1;HCF C-terminal chain 2;HCF C-terminal chain 3;HCF C-terminal chain 4;HCF C-terminal chain 5;HCF C-terminal chain 6	Hcfc1	TQAGATGVTSSPGIKSPITIITTKVMTSGTG	sp|Q61191|HCFC1_MOUSE Host cell factor 1 OS=Mus musculus OX=10090 GN=Hcfc1 PE=1 SV=2
2.26358	3.37483	S	___1	Q9D2P8	85	Myelin-associated oligodendrocyte basic protein	Mobp	RRATSPQRPKHQPAASPVVVRAPPAKPKSPL	sp|Q9D2P8|MOBP_MOUSE Myelin-associated oligodendrocyte basic protein OS=Mus musculus OX=10090 GN=Mobp PE=1 SV=1
-1.37721	-0.267369	S	___2	Q8BTM8	2152	Filamin-A	Flna	EGRVKESITRRRRAPSVANIGSHCDLSLKIP	sp|Q8BTM8|FLNA_MOUSE Filamin-A OS=Mus musculus OX=10090 GN=Flna PE=1 SV=5
-1.37721	-0.267369	S	___2	Q8BTM8	2158	Filamin-A	Flna	SITRRRRAPSVANIGSHCDLSLKIPEISIQD	sp|Q8BTM8|FLNA_MOUSE Filamin-A OS=Mus musculus OX=10090 GN=Flna PE=1 SV=5
-0.404874	0.702176	S	___1	Q3TGW2	173	Endonuclease/exonuclease/phosphatase family domain-containing protein 1	Eepd1	ALSIVDYRREHGPFRSVEDLVRMDGINAAFL	sp|Q3TGW2|EEPD1_MOUSE Endonuclease/exonuclease/phosphatase family domain-containing protein 1 OS=Mus musculus OX=10090 GN=Eepd1 PE=1 SV=1
2.49457	3.59847	S	___1	P12367	96	cAMP-dependent protein kinase type II-alpha regulatory subunit	Prkar2a	ADLEVPVPSKFTRRVSVCAETFNPDEEEEDN	sp|P12367|KAP2_MOUSE cAMP-dependent protein kinase type II-alpha regulatory subunit OS=Mus musculus OX=10090 GN=Prkar2a PE=1 SV=2
1.38262	2.48511	S	___1	P47757	263	F-actin-capping protein subunit beta	Capzb	AIPDNHKFKQLQRELSQVLTQRQVYIQPDN_	sp|P47757|CAPZB_MOUSE F-actin-capping protein subunit beta OS=Mus musculus OX=10090 GN=Capzb PE=1 SV=3
0.340431	1.44088	S	___1	Q7TPS5-3;Q7TPS5;Q7TPS5-2	461;659;650	C2 domain-containing protein 5	C2cd5	PIPEPRQRSRLLRSQSESSDEVTELDLSHGK	sp|Q7TPS5-3|C2CD5_MOUSE Isoform 3 of C2 domain-containing protein 5 OS=Mus musculus OX=10090 GN=C2cd5;sp|Q7TPS5|C2CD5_MOUSE C2 domain-containing protein 5 OS=Mus musculus OX=10090 GN=C2cd5 PE=1 SV=2;sp|Q7TPS5-2|C2CD5_MOUSE Isoform 2 of C2 domain-containing
-0.344754	0.754961	S	___1	O88935;O88935-1	568;568	Synapsin-1	Syn1	SPQRQAGAPQATRQASISGPAPTKASGAPPG	sp|O88935|SYN1_MOUSE Synapsin-1 OS=Mus musculus OX=10090 GN=Syn1 PE=1 SV=2;sp|O88935-1|SYN1_MOUSE Isoform Ib of Synapsin-1 OS=Mus musculus OX=10090 GN=Syn1
2.72395	3.82323	T	___1	O55131	425	Septin-7	Sept7	WEAQQRILEQQNSSRTLEKNKKKGKIF____	sp|O55131|SEPT7_MOUSE Septin-7 OS=Mus musculus OX=10090 GN=Septin7 PE=1 SV=1
2.04257	3.14163	S	___2	Q80XU3	204	Nuclear ubiquitous casein and cyclin-dependent kinase substrate 1	Nucks1	VGRPTASKKSKEKTPSPKEEDEEAESPPEKK	sp|Q80XU3|NUCKS_MOUSE Nuclear ubiquitous casein and cyclin-dependent kinase substrate 1 OS=Mus musculus OX=10090 GN=Nucks1 PE=1 SV=1
2.04257	3.14163	T	___2	Q80XU3	202	Nuclear ubiquitous casein and cyclin-dependent kinase substrate 1	Nucks1	AKVGRPTASKKSKEKTPSPKEEDEEAESPPE	sp|Q80XU3|NUCKS_MOUSE Nuclear ubiquitous casein and cyclin-dependent kinase substrate 1 OS=Mus musculus OX=10090 GN=Nucks1 PE=1 SV=1
-1.77633	-0.678539	T	___1	P35689	444	DNA repair protein complementing XP-G cells homolog	Ercc5	TAERGGGVPFDTAPLTPSVTEVKECVTSGSS	sp|P35689|ERCC5_MOUSE DNA repair protein complementing XP-G cells homolog OS=Mus musculus OX=10090 GN=Ercc5 PE=1 SV=4
-0.539086	0.557405	S	___1	Q811L6	1368	Microtubule-associated serine/threonine-protein kinase 4	Mast4	APKLSGQRYRSGRRKSAGSIPLSPLARTPSP	sp|Q811L6|MAST4_MOUSE Microtubule-associated serine/threonine-protein kinase 4 OS=Mus musculus OX=10090 GN=Mast4 PE=1 SV=3
-1.58029	-0.484034	S	___1	E9PUL5	98	Proline-rich transmembrane protein 2	Prrt2	QATDLSLNPEEGSKASPSPSPSEARQEPASK	sp|E9PUL5|PRRT2_MOUSE Proline-rich transmembrane protein 2 OS=Mus musculus OX=10090 GN=Prrt2 PE=1 SV=1
-1.27456	-0.180737	T	___1	O08917	387	Flotillin-1	Flot1	LTSANKITLVSSGSGTMGAAKVTGEVLDILS	sp|O08917|FLOT1_MOUSE Flotillin-1 OS=Mus musculus OX=10090 GN=Flot1 PE=1 SV=1
0.377847	1.46957	S	___1	Q9D1P4	110	Cysteine and histidine-rich domain-containing protein 1	Chordc1	HIIQAPKPVEAIKRPSPDEPMTNLELKISAS	sp|Q9D1P4|CHRD1_MOUSE Cysteine and histidine-rich domain-containing protein 1 OS=Mus musculus OX=10090 GN=Chordc1 PE=1 SV=1
2.7002	3.78911	S	___1	P43277	2	Histone H1.3	Hist1h1d	______________MSETAPAAPAAPAPVEK	sp|P43277|H13_MOUSE Histone H1.3 OS=Mus musculus OX=10090 GN=H1-3 PE=1 SV=2
-1.37904	-0.290792	S	___1	Q8CJ19-4;Q8CJ19	299;1216	Protein-methionine sulfoxide oxidase MICAL3	Mical3	EKPKAEVPEEQKAVLSPIRSQPVALPEARSP	sp|Q8CJ19-4|MICA3_MOUSE Isoform 4 of [F-actin]-monooxygenase MICAL3 OS=Mus musculus OX=10090 GN=Mical3;sp|Q8CJ19|MICA3_MOUSE [F-actin]-monooxygenase MICAL3 OS=Mus musculus OX=10090 GN=Mical3 PE=1 SV=2
-2.36503	-1.28124	S	___1	Q6PIC6	37	Sodium/potassium-transporting ATPase subunit alpha-3	Atp1a3	LDDLKKEVAMTEHKMSVEEVCRKYNTDCVQG	sp|Q6PIC6|AT1A3_MOUSE Sodium/potassium-transporting ATPase subunit alpha-3 OS=Mus musculus OX=10090 GN=Atp1a3 PE=1 SV=1
0.474595	1.55223	S	___1	Q04690-2;Q04690	2524;2545	Neurofibromin	Nf1	QPSQANTKKLLGTRKSFDHLISDTKAPKRQE	sp|Q04690-2|NF1_MOUSE Isoform 1 of Neurofibromin OS=Mus musculus OX=10090 GN=Nf1;sp|Q04690|NF1_MOUSE Neurofibromin OS=Mus musculus OX=10090 GN=Nf1 PE=1 SV=1
-0.601625	0.47598	S	___1	Q9Z2A0	244	3-phosphoinositide-dependent protein kinase 1	Pdpk1	TAKVLSPESKQARANSFVGTAQYVSPELLTE	sp|Q9Z2A0|PDPK1_MOUSE 3-phosphoinositide-dependent protein kinase 1 OS=Mus musculus OX=10090 GN=Pdpk1 PE=1 SV=2
4.0274	5.09994	S	___1	Q61233	257	Plastin-2	Lcp1	LSRNEALIALLREGESLEDLMKLSPEELLLR	sp|Q61233|PLSL_MOUSE Plastin-2 OS=Mus musculus OX=10090 GN=Lcp1 PE=1 SV=4
-2.46892	-1.39649	S	___1	P70663	353	SPARC-like protein 1	Sparcl1	GDDSKHGAGDDYFIPSQEFLEAERMHSLSYY	sp|P70663|SPRL1_MOUSE SPARC-like protein 1 OS=Mus musculus OX=10090 GN=Sparcl1 PE=1 SV=3
3.97445	5.04659	S	___1	P60202	114	Myelin proteolipid protein	Plp1	QIFGDYKTTICGKGLSATVTGGQKGRGSRGQ	sp|P60202|MYPR_MOUSE Myelin proteolipid protein OS=Mus musculus OX=10090 GN=Plp1 PE=1 SV=2
0.527783	1.59986	S	___1	Q9CWK8	119	Sorting nexin-2	Snx2	TPTTLIAPRIESKSISAPVIFDRSRDEIEEE	sp|Q9CWK8|SNX2_MOUSE Sorting nexin-2 OS=Mus musculus OX=10090 GN=Snx2 PE=1 SV=2
-2.05746	-0.986217	S	___1	P35329-2;P35329-3;P35329	682;710;744	B-cell receptor CD22	Cd22	QNRSQQGLQENSSGQSFFVRNKKARRTPLSE	sp|P35329-2|CD22_MOUSE Isoform 2 of B-cell receptor CD22 OS=Mus musculus OX=10090 GN=Cd22;sp|P35329-3|CD22_MOUSE Isoform 3 of B-cell receptor CD22 OS=Mus musculus OX=10090 GN=Cd22;sp|P35329|CD22_MOUSE B-cell receptor CD22 OS=Mus musculus OX=10090 GN=Cd22 P
-2.05198	-0.982107	S	___1	Q3UMF0-3;Q3UMF0-4;Q3UMF0-2;Q3UMF0	973;974;1012;1044	Cordon-bleu protein-like 1	Cobll1	PPPVAPKPMTLRAETSPPPVFPKPMTLPAET	sp|Q3UMF0-3|COBL1_MOUSE Isoform 3 of Cordon-bleu protein-like 1 OS=Mus musculus OX=10090 GN=Cobll1;sp|Q3UMF0-4|COBL1_MOUSE Isoform 4 of Cordon-bleu protein-like 1 OS=Mus musculus OX=10090 GN=Cobll1;sp|Q3UMF0-2|COBL1_MOUSE Isoform 2 of Cordon-bleu protein-l
0.258076	1.32554	S	___2	Q9QYB8-3;Q9QYB8	444;692	Beta-adducin	Add2	DSYKDKTESVTSGPLSPEGSPSKSPSKKKKK	sp|Q9QYB8-3|ADDB_MOUSE Isoform 3 of Beta-adducin OS=Mus musculus OX=10090 GN=Add2;sp|Q9QYB8|ADDB_MOUSE Beta-adducin OS=Mus musculus OX=10090 GN=Add2 PE=1 SV=4
0.258076	1.32554	S	___2	Q9QYB8-3;Q9QYB8	448;696	Beta-adducin	Add2	DKTESVTSGPLSPEGSPSKSPSKKKKKFRTP	sp|Q9QYB8-3|ADDB_MOUSE Isoform 3 of Beta-adducin OS=Mus musculus OX=10090 GN=Add2;sp|Q9QYB8|ADDB_MOUSE Beta-adducin OS=Mus musculus OX=10090 GN=Add2 PE=1 SV=4
-1.17887	-0.111911	T	___1	P62046	581	Leucine-rich repeat and calponin homology domain-containing protein 1	Lrch1	FLRPQRNLESIDPQFTIRRKMEQMREEKELV	sp|P62046|LRCH1_MOUSE Leucine-rich repeat and calponin homology domain-containing protein 1 OS=Mus musculus OX=10090 GN=Lrch1 PE=1 SV=2
-2.21547	-1.15097	S	___1	Q7TPD1-2;Q7TPD1	59;146	F-box only protein 11	Fbxo11	ENFGHRAKRARVSGKSQDLSAAPAEQYLQEK	sp|Q7TPD1-2|FBX11_MOUSE Isoform 2 of F-box only protein 11 OS=Mus musculus OX=10090 GN=Fbxo11;sp|Q7TPD1|FBX11_MOUSE F-box only protein 11 OS=Mus musculus OX=10090 GN=Fbxo11 PE=1 SV=3
-0.22955	0.833517	S	___1	P59644	69	Phosphatidylinositol 4,5-bisphosphate 5-phosphatase A	Inpp5j	EPRLTLAPVGPRAAVSPPSERPRLVLSSPRP	sp|P59644|PI5PA_MOUSE Phosphatidylinositol 4,5-bisphosphate 5-phosphatase A OS=Mus musculus OX=10090 GN=Inpp5j PE=1 SV=2
0.951674	2.01447	S	___1	Q8C2K5;Q8C2K5-2	189;191	RAS protein activator like-3	Rasal3	LGEEEGPRQIRVGSASSENSMQAALGNLKDA	sp|Q8C2K5|RASL3_MOUSE RAS protein activator like-3 OS=Mus musculus OX=10090 GN=Rasal3 PE=1 SV=1;sp|Q8C2K5-2|RASL3_MOUSE Isoform 2 of RAS protein activator like-3 OS=Mus musculus OX=10090 GN=Rasal3
-0.638196	0.424023	S	___1	Q8CCE9-4;Q8CCE9-2;Q8CCE9-5;Q8CCE9-3;Q8CCE9	352;352;321;352;352	Transcription factor E4F1	E4f1	QMQELPLGMKALTPESPDSEELPCSSENSRE	sp|Q8CCE9-4|E4F1_MOUSE Isoform 4 of Transcription factor E4F1 OS=Mus musculus OX=10090 GN=E4f1;sp|Q8CCE9-2|E4F1_MOUSE Isoform 2 of Transcription factor E4F1 OS=Mus musculus OX=10090 GN=E4f1;sp|Q8CCE9-5|E4F1_MOUSE Isoform 5 of Transcription factor E4F1 OS=M
-1.76217	-0.701511	Y	___1	Q9Z0R6-2;Q9Z0R6	554;554	Intersectin-2	Itsn2	KQLQQELKEYQNKLIYLVPEKQLLNERIKNM	sp|Q9Z0R6-2|ITSN2_MOUSE Isoform 2 of Intersectin-2 OS=Mus musculus OX=10090 GN=Itsn2;sp|Q9Z0R6|ITSN2_MOUSE Intersectin-2 OS=Mus musculus OX=10090 GN=Itsn2 PE=1 SV=2
-2.31427	-1.25477	T	___1	Q62261	2194	Spectrin beta chain, non-erythrocytic 1	Sptbn1	LPAQSAATLPARTLETPAAQMEGFLNRKHEW	sp|Q62261|SPTB2_MOUSE Spectrin beta chain, non-erythrocytic 1 OS=Mus musculus OX=10090 GN=Sptbn1 PE=1 SV=2
-0.958133	0.0997782	S	___1	P33173	1375	Kinesin-like protein KIF1A	Kif1a	VRGEENLAGWRPRSDSLILDHQWELEKLSLL	sp|P33173|KIF1A_MOUSE Kinesin-like protein KIF1A OS=Mus musculus OX=10090 GN=Kif1a PE=1 SV=2
-1.2371	-0.179707	T	___2	Q9QYC0;Q9QYC0-2	614;614	Alpha-adducin	Add1	KSPPDQSAVPNTPPSTPVKLEEDLPQEPTSR	sp|Q9QYC0|ADDA_MOUSE Alpha-adducin OS=Mus musculus OX=10090 GN=Add1 PE=1 SV=2;sp|Q9QYC0-2|ADDA_MOUSE Isoform 2 of Alpha-adducin OS=Mus musculus OX=10090 GN=Add1
-3.20462	-2.14832	S	___1	P18653	369	Ribosomal protein S6 kinase alpha-1	Rps6ka1	GIPPSAGAHQLFRGFSFVATGLMEDDGKPRT	sp|P18653|KS6A1_MOUSE Ribosomal protein S6 kinase alpha-1 OS=Mus musculus OX=10090 GN=Rps6ka1 PE=1 SV=1
0.362425	1.41731	S	___1	P83510-2;P83510	651;651	Traf2 and NCK-interacting protein kinase	Tnik	EEDIPPKVPQRTTSISPALARKNSPGNGSAL	sp|P83510-2|TNIK_MOUSE Isoform 2 of Traf2 and NCK-interacting protein kinase OS=Mus musculus OX=10090 GN=Tnik;sp|P83510|TNIK_MOUSE Traf2 and NCK-interacting protein kinase OS=Mus musculus OX=10090 GN=Tnik PE=1 SV=2
-0.0606823	0.992167	S	___1	P18654	369	Ribosomal protein S6 kinase alpha-3	Rps6ka3	TFYFDPEFTAKTPKDSPGIPPSANAHQLFRG	sp|P18654|KS6A3_MOUSE Ribosomal protein S6 kinase alpha-3 OS=Mus musculus OX=10090 GN=Rps6ka3 PE=1 SV=2
2.12401	3.17623	S	___1	Q9ES28-8;Q9ES28-4;Q9ES28-3;Q9ES28-2;Q9ES28-7;Q9ES28	619;665;701;717;724;776	Rho guanine nucleotide exchange factor 7	Arhgef7	AHSYRMGSASRSRKESAPQVLLPEEEKIIVE	sp|Q9ES28-8|ARHG7_MOUSE Isoform H of Rho guanine nucleotide exchange factor 7 OS=Mus musculus OX=10090 GN=Arhgef7;sp|Q9ES28-4|ARHG7_MOUSE Isoform D of Rho guanine nucleotide exchange factor 7 OS=Mus musculus OX=10090 GN=Arhgef7;sp|Q9ES28-3|ARHG7_MOUSE Isof
0.580005	1.63191	S	___1	Q99L43	20	Phosphatidate cytidylyltransferase 2	Cds2	RQRVVREDAPPEDKESESEAKLDGETASDSE	sp|Q99L43|CDS2_MOUSE Phosphatidate cytidylyltransferase 2 OS=Mus musculus OX=10090 GN=Cds2 PE=1 SV=1
-2.32177	-1.27076	S	___1	Q05186	74	Reticulocalbin-1	Rcn1	GKEDSKTFDQLSPDESKERLGKIVDRIDSDG	sp|Q05186|RCN1_MOUSE Reticulocalbin-1 OS=Mus musculus OX=10090 GN=Rcn1 PE=1 SV=1
-2.77807	-1.72808	S	___1	O09117-2	2			______________MSAFQINLNPLKEPLGF	sp|O09117-2|SYPL1_MOUSE Isoform 2 of Synaptophysin-like protein 1 OS=Mus musculus OX=10090 GN=Sypl1
-1.6792	-0.629307	Y	___1	P04370;P04370-2;P04370-6;P04370-11;P04370-13;P04370-8;P04370-14;P04370-4;P04370-5;P04370-9;P04370-10;P04370-7	146;146;13;13;13;13;13;13;13;13;13;13	Myelin basic protein	Mbp	___MASQKRPSQRSKYLATASTMDHARHGFL;LDVMASQKRPSQRSKYLATASTMDHARHGFL	sp|P04370|MBP_MOUSE Myelin basic protein OS=Mus musculus OX=10090 GN=Mbp PE=1 SV=2;sp|P04370-2|MBP_MOUSE Isoform 2 of Myelin basic protein OS=Mus musculus OX=10090 GN=Mbp;sp|P04370-6|MBP_MOUSE Isoform 6 of Myelin basic protein OS=Mus musculus OX=10090 GN=M
-0.720517	0.328578	S	___1	Q924N4-2;Q924N4	981;1032	Solute carrier family 12 member 6	Slc12a6	LVKDRNSMLRLTSIGSDEDEETETYQEKVHM	sp|Q924N4-2|S12A6_MOUSE Isoform 2 of Solute carrier family 12 member 6 OS=Mus musculus OX=10090 GN=Slc12a6;sp|Q924N4|S12A6_MOUSE Solute carrier family 12 member 6 OS=Mus musculus OX=10090 GN=Slc12a6 PE=1 SV=2
1.11115	2.15937	S	___1	Q8C9B9	1840	Death-inducer obliterator 1	Dido1	SGQHGPPPYGDNRGLSPSYLGGPRGGAPAQF	sp|Q8C9B9|DIDO1_MOUSE Death-inducer obliterator 1 OS=Mus musculus OX=10090 GN=Dido1 PE=1 SV=4
0.527783	1.57404	T	___1	Q9CR86	55	Calcium-regulated heat stable protein 1	Carhsp1	VPSPLPTRRTRTFSATVRASQGPVYKGVCKC	sp|Q9CR86|CHSP1_MOUSE Calcium-regulated heat stable protein 1 OS=Mus musculus OX=10090 GN=Carhsp1 PE=1 SV=1
0.732305	1.77776	S	___2	P19246	697	Neurofilament heavy polypeptide	Nefh	EAKSPAEPKSPAEAKSPAEVKSPAEAKSPAE	sp|P19246|NFH_MOUSE Neurofilament heavy polypeptide OS=Mus musculus OX=10090 GN=Nefh PE=1 SV=3
-1.00045	0.0436935	Y	___1	P04370-4;P04370-5;P04370-9;P04370-10;P04370-7	169;143;158;165;132	Myelin basic protein	Mbp	RASDYKSAHKGFKGAYDAQGTLSKIFKLGGR	sp|P04370-4|MBP_MOUSE Isoform 4 of Myelin basic protein OS=Mus musculus OX=10090 GN=Mbp;sp|P04370-5|MBP_MOUSE Isoform 5 of Myelin basic protein OS=Mus musculus OX=10090 GN=Mbp;sp|P04370-9|MBP_MOUSE Isoform 9 of Myelin basic protein OS=Mus musculus OX=10090
-0.719204	0.324021	S	___1	Q921F2	292	TAR DNA-binding protein 43	Tardbp	GGNPGGFGNQGGFGNSRGGGAGLGNNQGGNM	sp|Q921F2|TADBP_MOUSE TAR DNA-binding protein 43 OS=Mus musculus OX=10090 GN=Tardbp PE=1 SV=1
-1.51257	-0.470898	S	___1	Q0VGY8-2;Q0VGY8	343;445	Protein TANC1	Tanc1	HGSRMRQIASSSPSLSPKSSDPTQDLPGTPL	sp|Q0VGY8-2|TANC1_MOUSE Isoform 2 of Protein TANC1 OS=Mus musculus OX=10090 GN=Tanc1;sp|Q0VGY8|TANC1_MOUSE Protein TANC1 OS=Mus musculus OX=10090 GN=Tanc1 PE=1 SV=2
1.97019	3.01077	S	___1	Q61210-5	412	Rho guanine nucleotide exchange factor 1	Arhgef1	RGSLGAKGRGGGRSRSDVDMDPGSATAVLGP	sp|Q61210-5|ARHG1_MOUSE Isoform 5 of Rho guanine nucleotide exchange factor 1 OS=Mus musculus OX=10090 GN=Arhgef1
0.949056	1.98886	S	___1	O08843	64	Leukocyte-specific transcript 1 protein	Lst1	LERNAQVSGQEPHYASLQQLPVSSSDITDMK	sp|O08843|LST1_MOUSE Leukocyte-specific transcript 1 protein OS=Mus musculus OX=10090 GN=Lst1 PE=1 SV=1
2.66158	3.70013	S	___3	P19246	565	Neurofilament heavy polypeptide	Nefh	EAKSPGEAKSPAEPKSPAEPKSPAEAKSPAE	sp|P19246|NFH_MOUSE Neurofilament heavy polypeptide OS=Mus musculus OX=10090 GN=Nefh PE=1 SV=3
-1.39347	-0.355877	S	___1	Q9WUT3	377	Ribosomal protein S6 kinase alpha-2	Rps6ka2	GVPPSANAHHLFRGFSFVASSLVQEPSQQDV	sp|Q9WUT3|KS6A2_MOUSE Ribosomal protein S6 kinase alpha-2 OS=Mus musculus OX=10090 GN=Rps6ka2 PE=1 SV=1
0.322641	1.36001	S	___1	Q3U0V1	182	Far upstream element-binding protein 2	Khsrp	QINKIQQDSGCKVQISPDSGGLPERSVSLTG	sp|Q3U0V1|FUBP2_MOUSE Far upstream element-binding protein 2 OS=Mus musculus OX=10090 GN=Khsrp PE=1 SV=2
-0.397443	0.639518	S	___1	Q9JL61	308	DNA-binding protein Rfx5	Rfx5	ARAGTDLPGRAERKKSVIDSSVPAASKPQVN	sp|Q9JL61|RFX5_MOUSE DNA-binding protein Rfx5 OS=Mus musculus OX=10090 GN=Rfx5 PE=1 SV=2
2.42526	3.46107	S	___1	O55143-2;O55143	663;663	Sarcoplasmic/endoplasmic reticulum calcium ATPase 2	Atp2a2	TSKAFTGREFDELSPSAQRDACLNARCFARV	sp|O55143-2|AT2A2_MOUSE Isoform 2 of Sarcoplasmic/endoplasmic reticulum calcium ATPase 2 OS=Mus musculus OX=10090 GN=Atp2a2;sp|O55143|AT2A2_MOUSE Sarcoplasmic/endoplasmic reticulum calcium ATPase 2 OS=Mus musculus OX=10090 GN=Atp2a2 PE=1 SV=2
-2.54312	-1.51036	S	___1	Q9QZQ1;Q9QZQ1-2	1182;1167	Afadin	Mllt4	RADHRSSPNVANQPPSPGGKGPYTSGTAAKI	sp|Q9QZQ1|AFAD_MOUSE Afadin OS=Mus musculus OX=10090 GN=Afdn PE=1 SV=3;sp|Q9QZQ1-2|AFAD_MOUSE Isoform 1 of Afadin OS=Mus musculus OX=10090 GN=Afdn
-2.16426	-1.13216	S	___1	Q8K341-5;Q8K341-4;Q8K341-3;Q8K341-2;Q8K341	292;315;315;292;315	Alpha-tubulin N-acetyltransferase 1	Atat1	PHPTARLLLATDPGGSPAQRRRTSSLPRSDE	sp|Q8K341-5|ATAT_MOUSE Isoform 5 of Alpha-tubulin N-acetyltransferase 1 OS=Mus musculus OX=10090 GN=Atat1;sp|Q8K341-4|ATAT_MOUSE Isoform 4 of Alpha-tubulin N-acetyltransferase 1 OS=Mus musculus OX=10090 GN=Atat1;sp|Q8K341-3|ATAT_MOUSE Isoform 3 of Alpha-tu
2.53023	3.56232	S	___2	Q62261	2164	Spectrin beta chain, non-erythrocytic 1	Sptbn1	MVNGAAEQRTSSKESSPVPSPTLDRKAKSAL	sp|Q62261|SPTB2_MOUSE Spectrin beta chain, non-erythrocytic 1 OS=Mus musculus OX=10090 GN=Sptbn1 PE=1 SV=2
2.53023	3.56232	S	___2	Q62261	2168	Spectrin beta chain, non-erythrocytic 1	Sptbn1	AAEQRTSSKESSPVPSPTLDRKAKSALPAQS	sp|Q62261|SPTB2_MOUSE Spectrin beta chain, non-erythrocytic 1 OS=Mus musculus OX=10090 GN=Sptbn1 PE=1 SV=2
0.900599	1.93215	S	___1	Q62433	336	Protein NDRG1	Ndrg1	TRLMRSRTASGSSVTSLEGTRSRSHTSEGPR	sp|Q62433|NDRG1_MOUSE Protein NDRG1 OS=Mus musculus OX=10090 GN=Ndrg1 PE=1 SV=1
2.38749	3.41896	S	___1	O54786	314	DNA fragmentation factor subunit alpha	Dffa	QVQSLHSLRNLSARRSPLPGEPQRPKRAKRD	sp|O54786|DFFA_MOUSE DNA fragmentation factor subunit alpha OS=Mus musculus OX=10090 GN=Dffa PE=1 SV=2
-4.02742	-2.99618	S	___1	Q99J36	119	THUMP domain-containing protein 1	Thumpd1	GDIKASTEKRLRRFQSVESGANNVVFIRTLG	sp|Q99J36|THUM1_MOUSE THUMP domain-containing protein 1 OS=Mus musculus OX=10090 GN=Thumpd1 PE=1 SV=1
-0.910173	0.120628	S	___1	Q8BHZ4	529	Zinc finger protein 592	Znf592	SVAASVTAKSSAQRRSQPQVTQMTVPLVHQV	sp|Q8BHZ4|ZN592_MOUSE Zinc finger protein 592 OS=Mus musculus OX=10090 GN=Znf592 PE=1 SV=3
1.93545	2.96561	S	___3	P19246	559	Neurofilament heavy polypeptide	Nefh	EAKSPGEAKSPGEAKSPAEPKSPAEPKSPAE	sp|P19246|NFH_MOUSE Neurofilament heavy polypeptide OS=Mus musculus OX=10090 GN=Nefh PE=1 SV=3
-3.08217	-2.05219	S	___1	Q9JHG7	974	Phosphatidylinositol 4,5-bisphosphate 3-kinase catalytic subunit gamma isoform	Pik3cg	NLFHIDFGHILGNYKSFLGINKERVPFVLTP	sp|Q9JHG7|PK3CG_MOUSE Phosphatidylinositol 4,5-bisphosphate 3-kinase catalytic subunit gamma isoform OS=Mus musculus OX=10090 GN=Pik3cg PE=1 SV=2
-2.41412	-1.38672	Y	___1	P16330;P16330-2	110;90	2',3'-cyclic-nucleotide 3'-phosphodiesterase	Cnp	DFSEAYKRLDEDLAGYCRRDIRVLVLDDTNH	sp|P16330|CN37_MOUSE 2',3'-cyclic-nucleotide 3'-phosphodiesterase OS=Mus musculus OX=10090 GN=Cnp PE=1 SV=3;sp|P16330-2|CN37_MOUSE Isoform CNPI of 2',3'-cyclic-nucleotide 3'-phosphodiesterase OS=Mus musculus OX=10090 GN=Cnp
-1.42602	-0.398998	T	___1	P28571-1;P28571-2;P28571	598;616;657	Sodium- and chloride-dependent glycine transporter 1	Slc6a9	PALLEHRTGRYAPTTTPSPEDGFEVQPLHPD	sp|P28571-1|SC6A9_MOUSE Isoform GlyT-1A of Sodium- and chloride-dependent glycine transporter 1 OS=Mus musculus OX=10090 GN=Slc6a9;sp|P28571-2|SC6A9_MOUSE Isoform GlyT-1B of Sodium- and chloride-dependent glycine transporter 1 OS=Mus musculus OX=10090 GN=S
2.98401	4.01004	S	___1	P04370;P04370-6;P04370-11;P04370-13;P04370-8;P04370-14;P04370-4;P04370-5;P04370-9;P04370-10;P04370-7	201;94;94;94;68;68;94;68;94;68;68	Myelin basic protein	Mbp	CHMYKDSHTRTTHYGSLPQKSQHGRTQDENP;RGSGKDSHTRTTHYGSLPQKSQHGRTQDENP	sp|P04370|MBP_MOUSE Myelin basic protein OS=Mus musculus OX=10090 GN=Mbp PE=1 SV=2;sp|P04370-6|MBP_MOUSE Isoform 6 of Myelin basic protein OS=Mus musculus OX=10090 GN=Mbp;sp|P04370-11|MBP_MOUSE Isoform 11 of Myelin basic protein OS=Mus musculus OX=10090 GN
-2.87215	-1.8466	S	___1	Q8K183	59	Pyridoxal kinase	Pdxk	SNHTGYAHWKGQVLKSQELHELYEGLKVNDV	sp|Q8K183|PDXK_MOUSE Pyridoxal kinase OS=Mus musculus OX=10090 GN=Pdxk PE=1 SV=1
0.303387	1.32753	S	___1	Q9QXL1	1150	Kinesin-like protein KIF21B	Kif21b	KFKGEPKLSAQMKAVSAECLGPPLDSSTKNI	sp|Q9QXL1|KI21B_MOUSE Kinesin-like protein KIF21B OS=Mus musculus OX=10090 GN=Kif21b PE=1 SV=2
0.266131	1.28991	Y	___1	P09411	196	Phosphoglycerate kinase 1	Pgk1	LPQKAGGFLMKKELNYFAKALESPERPFLAI	sp|P09411|PGK1_MOUSE Phosphoglycerate kinase 1 OS=Mus musculus OX=10090 GN=Pgk1 PE=1 SV=4
0.448091	1.47091	S	___1	Q8K4P0	999	pre-mRNA 3' end processing protein WDR33	Wdr33	FRGGQDCRGPPDRRGSHPDFPDDFRPDDFHP	sp|Q8K4P0|WDR33_MOUSE pre-mRNA 3' end processing protein WDR33 OS=Mus musculus OX=10090 GN=Wdr33 PE=1 SV=1
-2.01655	-0.995679	S	___1	Q9QZI8	364	Serine incorporator 1	Serinc1	DESTLIEDGNGRSDGSLDDGDGIHRAVDNER	sp|Q9QZI8|SERC1_MOUSE Serine incorporator 1 OS=Mus musculus OX=10090 GN=Serinc1 PE=1 SV=1
-2.39989	-1.37927	S	___1	O55201-2;O55201	470;664	Transcription elongation factor SPT5	Supt5h	PRDVTNLTVGGFTPMSPRISSPMHPSAEGQH	sp|O55201-2|SPT5H_MOUSE Isoform 2 of Transcription elongation factor SPT5 OS=Mus musculus OX=10090 GN=Supt5h;sp|O55201|SPT5H_MOUSE Transcription elongation factor SPT5 OS=Mus musculus OX=10090 GN=Supt5h PE=1 SV=1
0.209839	1.22997	S	___1	P70347-4;P70347-2;P70347	261;227;261	TRAF family member-associated NF-kappa-B activator	Tank	TPRGLGRDEEDTSFESLSKFNVKFPPMDNDS	sp|P70347-4|TANK_MOUSE Isoform 4 of TRAF family member-associated NF-kappa-B activator OS=Mus musculus OX=10090 GN=Tank;sp|P70347-2|TANK_MOUSE Isoform 2 of TRAF family member-associated NF-kappa-B activator OS=Mus musculus OX=10090 GN=Tank;sp|P70347|TANK_M
-0.0750017	0.945129	S	___1	O89032-3;O89032-2;O89032	950;965;993	SH3 and PX domain-containing protein 2A	Sh3pxd2a	PPKDNNLSCALRRNESLTATDSLRGVRRNSS	sp|O89032-3|SPD2A_MOUSE Isoform 3 of SH3 and PX domain-containing protein 2A OS=Mus musculus OX=10090 GN=Sh3pxd2a;sp|O89032-2|SPD2A_MOUSE Isoform 2 of SH3 and PX domain-containing protein 2A OS=Mus musculus OX=10090 GN=Sh3pxd2a;sp|O89032|SPD2A_MOUSE SH3 an
-0.90905	0.10707	S	___1	O35153	37	BET1-like protein	Bet1l	KRMADSLASKVTRLKSLALDIDRDTEDQNRY	sp|O35153|BET1L_MOUSE BET1-like protein OS=Mus musculus OX=10090 GN=Bet1l PE=3 SV=1
-2.71379	-1.69982	S	___1	P97492	218	Regulator of G-protein signaling 14	Rgs14	SPDTARKKPKLKPGKSLPLGVEELGQLPLAE	sp|P97492|RGS14_MOUSE Regulator of G-protein signaling 14 OS=Mus musculus OX=10090 GN=Rgs14 PE=1 SV=2
-0.588078	0.423925	S	___1	P48678;P48678-2	22;22	Prelamin-A/C;Lamin-A/C	Lmna	RRATRSGAQASSTPLSPTRITRLQEKEDLQE	sp|P48678|LMNA_MOUSE Prelamin-A/C OS=Mus musculus OX=10090 GN=Lmna PE=1 SV=2;sp|P48678-2|LMNA_MOUSE Isoform C of Prelamin-A/C OS=Mus musculus OX=10090 GN=Lmna
-2.11694	-1.10678	Y	___1	Q63844	205	Mitogen-activated protein kinase 3	Mapk3	RIADPEHDHTGFLTEYVATRWYRAPEIMLNS	sp|Q63844|MK03_MOUSE Mitogen-activated protein kinase 3 OS=Mus musculus OX=10090 GN=Mapk3 PE=1 SV=5
0.615365	1.62519	S	___1	Q9QYB5-2;Q9QYB5	632;664	Gamma-adducin	Add3	LTTSTTIENIEITIKSPERTEEVLSPDGSPS	sp|Q9QYB5-2|ADDG_MOUSE Isoform 1 of Gamma-adducin OS=Mus musculus OX=10090 GN=Add3;sp|Q9QYB5|ADDG_MOUSE Gamma-adducin OS=Mus musculus OX=10090 GN=Add3 PE=1 SV=2
0.73055	1.74004	S	___1	Q8C6G8	101	WD repeat-containing protein 26	Wdr26	ATPELGSSLKKKKRLSQSDEDVIRLIGQHLN	sp|Q8C6G8|WDR26_MOUSE WD repeat-containing protein 26 OS=Mus musculus OX=10090 GN=Wdr26 PE=1 SV=3
-0.956554	0.0527344	S	___1	Q60668-4;Q60668-3;Q60668-2;Q60668	171;190;171;190	Heterogeneous nuclear ribonucleoprotein D0	Hnrnpd	MKTKEPVKKIFVGGLSPDTPEEKIREYFGGF	sp|Q60668-4|HNRPD_MOUSE Isoform 4 of Heterogeneous nuclear ribonucleoprotein D0 OS=Mus musculus OX=10090 GN=Hnrnpd;sp|Q60668-3|HNRPD_MOUSE Isoform 3 of Heterogeneous nuclear ribonucleoprotein D0 OS=Mus musculus OX=10090 GN=Hnrnpd;sp|Q60668-2|HNRPD_MOUSE Is
-1.43706	-0.429566	S	___1	O35691	48	Pinin	Pnn	DPNDVRPIQARLLALSGPGGGRGRGSLLLRR	sp|O35691|PININ_MOUSE Pinin OS=Mus musculus OX=10090 GN=Pnn PE=1 SV=4
1.50786	2.51495	S	___1	Q9QZQ1;Q9QZQ1-2	1083;1068	Afadin	Mllt4	GLSQERAAELMTRTSSVVTLEVAKQGAIYHG	sp|Q9QZQ1|AFAD_MOUSE Afadin OS=Mus musculus OX=10090 GN=Afdn PE=1 SV=3;sp|Q9QZQ1-2|AFAD_MOUSE Isoform 1 of Afadin OS=Mus musculus OX=10090 GN=Afdn
0.349365	1.35575	S	___1	Q8VDP3-2;Q8VDP3-3;Q8VDP3	704;777;777	Protein-methionine sulfoxide oxidase MICAL1	Mical1	SNMQPDPSSPPVTRVSPVPSPSQPARRLIRL	sp|Q8VDP3-2|MICA1_MOUSE Isoform 2 of [F-actin]-monooxygenase MICAL1 OS=Mus musculus OX=10090 GN=Mical1;sp|Q8VDP3-3|MICA1_MOUSE Isoform 3 of [F-actin]-monooxygenase MICAL1 OS=Mus musculus OX=10090 GN=Mical1;sp|Q8VDP3|MICA1_MOUSE [F-actin]-monooxygenase MICA
-2.50616	-1.50102	S	___1	Q6P9N1	453	Hyccin	Fam126a	SSQGLAKTAATVFSKSFEQVSGAPVPRSPSP	sp|Q6P9N1|HYCCI_MOUSE Hyccin OS=Mus musculus OX=10090 GN=Fam126a PE=1 SV=3
0.164865	1.16926	S	___2	A2A5R2	218	Brefeldin A-inhibited guanine nucleotide-exchange protein 2	Arfgef2	QEARELEKPMQSKPQSPVIQATAGSPKFSRL	sp|A2A5R2|BIG2_MOUSE Brefeldin A-inhibited guanine nucleotide-exchange protein 2 OS=Mus musculus OX=10090 GN=Arfgef2 PE=1 SV=1
0.164865	1.16926	S	___2	A2A5R2	227	Brefeldin A-inhibited guanine nucleotide-exchange protein 2	Arfgef2	MQSKPQSPVIQATAGSPKFSRLKQSQAQSKP	sp|A2A5R2|BIG2_MOUSE Brefeldin A-inhibited guanine nucleotide-exchange protein 2 OS=Mus musculus OX=10090 GN=Arfgef2 PE=1 SV=1
0.663885	1.66736	S	___1	Q8C8R3-5;Q8C8R3;Q8C8R3-4;Q8C8R3-2	1762;1816;1816;1844	Ankyrin-2	Ank2	ERHTPVSPSSKNEKLSPVSPSAKTERHSPVF	sp|Q8C8R3-5|ANK2_MOUSE Isoform 5 of Ankyrin-2 OS=Mus musculus OX=10090 GN=Ank2;sp|Q8C8R3|ANK2_MOUSE Ankyrin-2 OS=Mus musculus OX=10090 GN=Ank2 PE=1 SV=2;sp|Q8C8R3-4|ANK2_MOUSE Isoform 4 of Ankyrin-2 OS=Mus musculus OX=10090 GN=Ank2;sp|Q8C8R3-2|ANK2_MOUSE I
-2.82109	-1.81879	S	___1	P13379	427	T-cell surface glycoprotein CD5	Cd5	KQRQWIGPTGVNQNMSFHRSHTATVRSQVEN	sp|P13379|CD5_MOUSE T-cell surface glycoprotein CD5 OS=Mus musculus OX=10090 GN=Cd5 PE=1 SV=1
-3.45461	-2.45262	T	___1	Q9DBR7;Q9DBR7-2	498;498	Protein phosphatase 1 regulatory subunit 12A	Ppp1r12a	KEKEKDNKGTRLAYVTPTIPRRLASTSDIEE	sp|Q9DBR7|MYPT1_MOUSE Protein phosphatase 1 regulatory subunit 12A OS=Mus musculus OX=10090 GN=Ppp1r12a PE=1 SV=2;sp|Q9DBR7-2|MYPT1_MOUSE Isoform 2 of Protein phosphatase 1 regulatory subunit 12A OS=Mus musculus OX=10090 GN=Ppp1r12a
2.2017	3.20275	S	___1	Q6ZPJ3	510	E2/E3 hybrid ubiquitin-protein ligase UBE2O	Ube2o	STTSSQSGSGTGRKKSIPLSIKNLKRKHKRK	sp|Q6ZPJ3|UBE2O_MOUSE (E3-independent) E2 ubiquitin-conjugating enzyme UBE2O OS=Mus musculus OX=10090 GN=Ube2o PE=1 SV=3
-0.589669	0.410541	S	___1	P29352	452	Tyrosine-protein phosphatase non-receptor type 22	Ptpn22	ADRYHNSKGPVKRTKSTPFELIQQRKTNDLA	sp|P29352|PTN22_MOUSE Tyrosine-protein phosphatase non-receptor type 22 OS=Mus musculus OX=10090 GN=Ptpn22 PE=1 SV=1
-2.88762	-1.88743	S	___1	Q8K296-2;Q8K296	8;8	Myotubularin-related protein 3	Mtmr3	________MDEEMRHSLECIQANQIFPRKQL	sp|Q8K296-2|MTMR3_MOUSE Isoform 2 of Myotubularin-related protein 3 OS=Mus musculus OX=10090 GN=Mtmr3;sp|Q8K296|MTMR3_MOUSE Myotubularin-related protein 3 OS=Mus musculus OX=10090 GN=Mtmr3 PE=1 SV=2
0.846283	1.84628	S	___1	Q91YE5-2;Q91YE5;Q91YE5-3	1733;1734;1735	Bromodomain adjacent to zinc finger domain protein 2A	Baz2a	TQRPGFPKRGQKRKSSFPLTFPEGDSRRRML	sp|Q91YE5-2|BAZ2A_MOUSE Isoform 2 of Bromodomain adjacent to zinc finger domain protein 2A OS=Mus musculus OX=10090 GN=Baz2a;sp|Q91YE5|BAZ2A_MOUSE Bromodomain adjacent to zinc finger domain protein 2A OS=Mus musculus OX=10090 GN=Baz2a PE=1 SV=2;sp|Q91YE5-3
1.47548	2.47355	S	___1	P58871	1063	182 kDa tankyrase-1-binding protein	Tnks1bp1	QEITRLQGRMQAESQSPTNVDLEDKEREQRG	sp|P58871|TB182_MOUSE 182 kDa tankyrase-1-binding protein OS=Mus musculus OX=10090 GN=Tnks1bp1 PE=1 SV=2
1.18995	2.18768	S	___1	P02088;P02089	88;88	Hemoglobin subunit beta-1;Hemoglobin subunit beta-2	Hbb-b1;Hbb-b2	NDGLNHLDSLKGTFASLSELHCDKLHVDPEN	sp|P02088|HBB1_MOUSE Hemoglobin subunit beta-1 OS=Mus musculus OX=10090 GN=Hbb-b1 PE=1 SV=2;sp|P02089|HBB2_MOUSE Hemoglobin subunit beta-2 OS=Mus musculus OX=10090 GN=Hbb-b2 PE=1 SV=2
-1.76243	-0.766582	S	___1	P05063	39	Fructose-bisphosphate aldolase C	Aldoc	VTPGKGILAADESVGSMAKRLSQIGVENTEE	sp|P05063|ALDOC_MOUSE Fructose-bisphosphate aldolase C OS=Mus musculus OX=10090 GN=Aldoc PE=1 SV=4
0.937254	1.93305	S	___1	Q5PR69-2;Q5PR69	992;992	Uncharacterized protein KIAA1211	Kiaa1211	EPSETAKESSDNQPPSPSLPEELKGQKRDEK	sp|Q5PR69-2|CRACD_MOUSE Isoform 2 of Capping protein inhibiting regulator of actin dynamics OS=Mus musculus OX=10090 GN=Crad;sp|Q5PR69|CRACD_MOUSE Capping protein inhibiting regulator of actin dynamics OS=Mus musculus OX=10090 GN=Crad PE=1 SV=3
5.62727	6.62236	S	___1	P19973-2;P19973	241;243	Lymphocyte-specific protein 1	Lsp1	ATESSGRTPKLSRQPSIELPSMAVASTKTLW	sp|P19973-2|LSP1_MOUSE Isoform 2 of Lymphocyte-specific protein 1 OS=Mus musculus OX=10090 GN=Lsp1;sp|P19973|LSP1_MOUSE Lymphocyte-specific protein 1 OS=Mus musculus OX=10090 GN=Lsp1 PE=1 SV=2
-1.33989	-0.344897	S	___1	Q8BGT6;Q8BGT6-2	628;271	MICAL-like protein 1	Micall1	LLAGDRNPAPPVGSASPQLQIKSSCKENPFN	sp|Q8BGT6|MILK1_MOUSE MICAL-like protein 1 OS=Mus musculus OX=10090 GN=Micall1 PE=1 SV=3;sp|Q8BGT6-2|MILK1_MOUSE Isoform 2 of MICAL-like protein 1 OS=Mus musculus OX=10090 GN=Micall1
-0.0974979	0.897158	S	___1	Q80WQ6	147	Inactive rhomboid protein 2	Rhbdf2	LELPSQEVPSFQGTESPKPCKMPKIVDPLAR	sp|Q80WQ6|RHDF2_MOUSE Inactive rhomboid protein 2 OS=Mus musculus OX=10090 GN=Rhbdf2 PE=1 SV=1
-1.2421	-0.248994	S	___1	Q8R0S2;Q8R0S2-2	104;105	IQ motif and SEC7 domain-containing protein 1	Iqsec1	VLRKQAEEEAIKRSRSLSESYELSSDLQDKQ	sp|Q8R0S2|IQEC1_MOUSE IQ motif and SEC7 domain-containing protein 1 OS=Mus musculus OX=10090 GN=Iqsec1 PE=1 SV=2;sp|Q8R0S2-2|IQEC1_MOUSE Isoform 2 of IQ motif and SEC7 domain-containing protein 1 OS=Mus musculus OX=10090 GN=Iqsec1
0.967365	1.95944	S	___1	Q7TPD0	500	Integrator complex subunit 3	Ints3	RSMLREKFPEFCSSPSPPVEVKIEEPVSMEM	sp|Q7TPD0|INT3_MOUSE Integrator complex subunit 3 OS=Mus musculus OX=10090 GN=Ints3 PE=1 SV=2
-3.41984	-2.42798	S	___2	Q920R0;Q920R0-2	477;477	Alsin	Als2	MDIREEELEGGSRRLSLPGLLSQVSPRLLRK	sp|Q920R0|ALS2_MOUSE Alsin OS=Mus musculus OX=10090 GN=Als2 PE=1 SV=3;sp|Q920R0-2|ALS2_MOUSE Isoform 2 of Alsin OS=Mus musculus OX=10090 GN=Als2
1.54328	2.53451	S	___1	Q7TSJ2	632	Microtubule-associated protein 6	Map6	PKDQVPVVPGSLKGQSPTAPGPTKDQGAVLL	sp|Q7TSJ2|MAP6_MOUSE Microtubule-associated protein 6 OS=Mus musculus OX=10090 GN=Map6 PE=1 SV=2
-1.62489	-0.634001	S	___1	Q8CB93	71	Protein GAPT	Gapt	DVTKTVSSSAYVISPSMKASVESKGHKSTAK	sp|Q8CB93|GAPT_MOUSE Protein GAPT OS=Mus musculus OX=10090 GN=Gapt PE=1 SV=1
-1.43209	-0.44133	S	___1	Q6IQX8	702		Zfp219	TSPTYVRAPSGETPPSPPLEEEGSPGLSRSG	sp|Q6IQX8|ZN219_MOUSE Zinc finger protein 219 OS=Mus musculus OX=10090 GN=Znf219 PE=1 SV=1
1.04112	2.03151	S	___1	Q8VH51-2;Q8VH51	117;117	RNA-binding protein 39	Rbm39	PKFNSAIRGKIGLPHSIKLSRRRSRSKSPFR	sp|Q8VH51-2|RBM39_MOUSE Isoform 2 of RNA-binding protein 39 OS=Mus musculus OX=10090 GN=Rbm39;sp|Q8VH51|RBM39_MOUSE RNA-binding protein 39 OS=Mus musculus OX=10090 GN=Rbm39 PE=1 SV=2
-1.11103	-0.12318	S	___1	Q61532	189	Mitogen-activated protein kinase 6	Mapk6	LARIMDPHYSHKGHLSEGLVTKWYRSPRLLL	sp|Q61532|MK06_MOUSE Mitogen-activated protein kinase 6 OS=Mus musculus OX=10090 GN=Mapk6 PE=1 SV=3
-1.61923	-0.631451	S	___1	P97393	765	Rho GTPase-activating protein 5	Arhgap5	LRGVLESVKHNLDVVSPVPINKDVSEADLRI	sp|P97393|RHG05_MOUSE Rho GTPase-activating protein 5 OS=Mus musculus OX=10090 GN=Arhgap5 PE=1 SV=2
0.941092	1.92817	S	___1	Q8BH66	22	Atlastin-1	Atl1	DRNSWGGFSEKSSDWSSEEEEPVRKAGPVQV	sp|Q8BH66|ATLA1_MOUSE Atlastin-1 OS=Mus musculus OX=10090 GN=Atl1 PE=1 SV=1
-1.89564	-0.909338	S	___1	Q8BXB6	21	Solute carrier organic anion transporter family member 2B1	Slco2b1	TKTTMGTEDMHERKVSVEPQDSHQDAQPRGM	sp|Q8BXB6|SO2B1_MOUSE Solute carrier organic anion transporter family member 2B1 OS=Mus musculus OX=10090 GN=Slco2b1 PE=1 SV=1
-0.581364	0.403915	S	___1	Q8K0Q5	263	Rho GTPase-activating protein 18	Arhgap18	SKERTQKISSNDSLPSFRLPKDKTGTTRIGD	sp|Q8K0Q5|RHG18_MOUSE Rho GTPase-activating protein 18 OS=Mus musculus OX=10090 GN=Arhgap18 PE=1 SV=1
0.541544	1.52494	S	___1	Q4VAC9-2;Q4VAC9;Q4VAC9-5	761;762;149	Pleckstrin homology domain-containing family G member 3	Plekhg3	GLGTPRLISRSSSVLSLEGSDKGLARWSSIG	sp|Q4VAC9-2|PKHG3_MOUSE Isoform 2 of Pleckstrin homology domain-containing family G member 3 OS=Mus musculus OX=10090 GN=Plekhg3;sp|Q4VAC9|PKHG3_MOUSE Pleckstrin homology domain-containing family G member 3 OS=Mus musculus OX=10090 GN=Plekhg3 PE=1 SV=2;sp|
-2.75957	-1.77625	S	___1	Q8C129	51	Leucyl-cystinyl aminopeptidase	Lnpep	LHPLEPDEVEYEPRGSRLLVRGLGEHEMDED	sp|Q8C129|LCAP_MOUSE Leucyl-cystinyl aminopeptidase OS=Mus musculus OX=10090 GN=Lnpep PE=1 SV=1
-1.78054	-0.797241	S	___1	P60710;P63260;P63268;P68134;P68033;P62737	33;33;34;35;35;35	Actin, cytoplasmic 1;Actin, cytoplasmic 1, N-terminally processed;Actin, cytoplasmic 2;Actin, cytoplasmic 2, N-terminally processed;Actin, gamma-enteric smooth muscle;Actin, alpha skeletal muscle;Actin, alpha cardiac muscle 1;Actin, aortic smooth muscle	Actb;Actg1;Actg2;Acta1;Actc1;Acta2	KAGFAGDDAPRAVFPSIVGRPRHQGVMVGMG	sp|P60710|ACTB_MOUSE Actin, cytoplasmic 1 OS=Mus musculus OX=10090 GN=Actb PE=1 SV=1;sp|P63260|ACTG_MOUSE Actin, cytoplasmic 2 OS=Mus musculus OX=10090 GN=Actg1 PE=1 SV=1;sp|P63268|ACTH_MOUSE Actin, gamma-enteric smooth muscle OS=Mus musculus OX=10090 GN=A
3.8169	4.79901	S	___1	Q8BTM8	2152	Filamin-A	Flna	EGRVKESITRRRRAPSVANIGSHCDLSLKIP	sp|Q8BTM8|FLNA_MOUSE Filamin-A OS=Mus musculus OX=10090 GN=Flna PE=1 SV=5
0.499321	1.48096	S	___2	Q921G6	521	Leucine-rich repeat and calponin homology domain-containing protein 4	Lrch4	SFLFRSSSQSGSSPSSPESVLRPRPFPQEKE	sp|Q921G6|LRCH4_MOUSE Leucine-rich repeat and calponin homology domain-containing protein 4 OS=Mus musculus OX=10090 GN=Lrch4 PE=1 SV=1
1.76195	2.74321	S	___1	Q99P72;Q99P72-5;Q99P72-4	16;16;16	Reticulon-4	Rtn4	MEDIDQSSLVSSSADSPPRPPPAFKYQFVTE	sp|Q99P72|RTN4_MOUSE Reticulon-4 OS=Mus musculus OX=10090 GN=Rtn4 PE=1 SV=2;sp|Q99P72-5|RTN4_MOUSE Isoform B of Reticulon-4 OS=Mus musculus OX=10090 GN=Rtn4;sp|Q99P72-4|RTN4_MOUSE Isoform B2 of Reticulon-4 OS=Mus musculus OX=10090 GN=Rtn4
2.45876	3.43969	S	___1	Q922J3-2;Q922J3;Q9Z0H8-2;Q9Z0H8	347;347;353;353	CAP-Gly domain-containing linker protein 1;CAP-Gly domain-containing linker protein 2	Clip1;Clip2	SGLLTETSSRYARKISGTTALQEALKEKQQH;TGLLTETSSRYARKISGTTALQEALKEKQQH	sp|Q922J3-2|CLIP1_MOUSE Isoform 2 of CAP-Gly domain-containing linker protein 1 OS=Mus musculus OX=10090 GN=Clip1;sp|Q922J3|CLIP1_MOUSE CAP-Gly domain-containing linker protein 1 OS=Mus musculus OX=10090 GN=Clip1 PE=1 SV=1;sp|Q9Z0H8-2|CLIP2_MOUSE Isoform 2
1.05211	2.03066	S	___1	Q9Z2D6;Q9Z2D6-2	80;97	Methyl-CpG-binding protein 2	Mecp2	SESSGSAPAVPEASASPKQRRSIIRDRGPMY	sp|Q9Z2D6|MECP2_MOUSE Methyl-CpG-binding protein 2 OS=Mus musculus OX=10090 GN=Mecp2 PE=1 SV=1;sp|Q9Z2D6-2|MECP2_MOUSE Isoform B of Methyl-CpG-binding protein 2 OS=Mus musculus OX=10090 GN=Mecp2
0.291785	1.26957	S	___1	Q4VAC9-2;Q4VAC9;Q4VAC9-5	861;862;249	Pleckstrin homology domain-containing family G member 3	Plekhg3	NAEHHDAGFSIRRRESLSYIPKGLVRSSVSR	sp|Q4VAC9-2|PKHG3_MOUSE Isoform 2 of Pleckstrin homology domain-containing family G member 3 OS=Mus musculus OX=10090 GN=Plekhg3;sp|Q4VAC9|PKHG3_MOUSE Pleckstrin homology domain-containing family G member 3 OS=Mus musculus OX=10090 GN=Plekhg3 PE=1 SV=2;sp|
0.721279	1.69797	S	___1	Q8CH25-2;Q8CH25	729;747	SAFB-like transcription modulator	Sltm	DHRRDDPYWSENKKLSLDTEARFGHGSDYRQ	sp|Q8CH25-2|SLTM_MOUSE Isoform 2 of SAFB-like transcription modulator OS=Mus musculus OX=10090 GN=Sltm;sp|Q8CH25|SLTM_MOUSE SAFB-like transcription modulator OS=Mus musculus OX=10090 GN=Sltm PE=1 SV=1
[truncated: 4,295 more rows]
