# Supplementary material for: Chromatin modifier Hmga2 promotes adult hematopoietic stem cell function and blood regeneration in stress conditions
Source: EMBO J. 2024 May 29;43(13):7. doi: 10.1038/s44318-024-00122-4 (PMC11217491; doi:10.1038/s44318-024-00122-4)
Supplement: Supplementary file 8 — Dataset EV7 [file 44318_2024_122_MOESM8_ESM.xlsx]

## Sheet: Hmga2-WT-TNFvsHmga2-5A-TNF
Dataset EV7. List of the differential binding activity of TFs in empty control, Hmga2-WT and Hmga2-5A-transduced HSCs after the TNF-a treatment.
Hmga2-WT-TNF versus Hmga2-5A-TNF
output_prefix	name	motif_id	cluster	total_tfbs	Hmga2-WT-TNF_mean_score	Hmga2-WT-TNF_bound	Hmga2-5A-TNF_mean_score	Hmga2-5A-TNF_bound	Hmga2-WT-TNF_Hmga2-5A-TNF_change	Hmga2-WT_Hmga2-5A_pvalue	Hmga2-WT-TNF_Hmga2-5A-TNF_highlighted
CEBPB_MA0466.3	CEBPB	MA0466.3	C_CEBPA	1462	0.67915	437	0.66659	386	0.08871	1.37774E-52	TRUE
CEBPE_MA0837.2	CEBPE	MA0837.2	C_CEBPA	1728	0.63502	461	0.62209	422	0.08319	1.47875E-57	TRUE
CEBPG_MA0838.1	CEBPG	MA0838.1	C_CEBPA	2771	0.63819	748	0.6261	699	0.07861	4.95128E-64	TRUE
CEBPA_MA0102.4	CEBPA	MA0102.4	C_CEBPA	8499	0.56554	1598	0.56395	1450	0.06215	8.30648E-77	TRUE
ZBED1_MA0749.1	ZBED1	MA0749.1	C_ZBED1	1090	0.79125	374	0.7855	353	0.06158	6.30696E-33	TRUE
FOSJUNB_MA1134.1	FOS::JUNB	MA1134.1	C_FOSL1::JUN	14022	0.60075	3677	0.58432	3341	0.05961	5.76175E-89	TRUE
DBP_MA0639.1	DBP	MA0639.1	C_NFIL3	3597	0.69417	818	0.70881	755	0.05943	8.69589E-56	TRUE
FOSJUND_MA1141.1	FOS::JUND	MA1141.1	C_FOSL1::JUN	15991	0.60648	4239	0.5909	3839	0.05864	6.40040E-85	TRUE
FOSBJUNB_MA1135.1	FOSB::JUNB	MA1135.1	C_FOSL1::JUN	14404	0.59766	3747	0.58195	3393	0.05828	3.30691E-87	TRUE
FOSL1JUNB_MA1137.1	FOSL1::JUNB	MA1137.1	C_FOSL1::JUN	14892	0.59392	3813	0.57835	3453	0.05822	1.44533E-88	TRUE
FOSL2JUN_MA1130.1	FOSL2::JUN	MA1130.1	C_FOSL1::JUN	14689	0.6049	3874	0.58929	3514	0.05818	3.29330E-86	TRUE
FOSL2JUND_MA1144.1	FOSL2::JUND	MA1144.1	C_FOSL1::JUN	13957	0.60079	3659	0.58513	3318	0.05796	1.01314E-89	TRUE
FOSL2JUNB_MA1138.1	FOSL2::JUNB	MA1138.1	C_FOSL1::JUN	14147	0.5958	3651	0.58027	3307	0.05779	4.21211E-86	TRUE
FOSJUN_MA0099.3	FOS::JUN	MA0099.3	C_FOSL1::JUN	14144	0.6039	3746	0.58841	3393	0.05718	1.16885E-85	TRUE
FOSL1JUN_MA1128.1	FOSL1::JUN	MA1128.1	C_FOSL1::JUN	16006	0.60439	4209	0.58931	3812	0.05652	6.31502E-84	TRUE
FOSL1JUND_MA1142.1	FOSL1::JUND	MA1142.1	C_FOSL1::JUN	14422	0.59041	3608	0.57486	3276	0.05648	3.13537E-83	TRUE
CEBPD_MA0836.2	CEBPD	MA0836.2	C_CEBPA	8213	0.63284	1654	0.64512	1486	0.05544	1.53848E-74	TRUE
JUND_MA0491.2	JUND	MA0491.2	C_FOSL1::JUN	14429	0.58887	3660	0.57445	3318	0.05498	7.83123E-81	TRUE
JUNB_MA0490.2	JUNB	MA0490.2	C_FOSL1::JUN	14876	0.58345	3706	0.56948	3353	0.05458	1.34131E-84	TRUE
BACH2_MA1101.2	BACH2	MA1101.2	C_FOSL1::JUN	10450	0.58877	2571	0.5766	2345	0.05311	6.26302E-76	TRUE
FOS_MA0476.1	FOS	MA0476.1	C_FOSL1::JUN	16196	0.59085	4117	0.57702	3739	0.05308	2.31520E-83	TRUE
FOSL1_MA0477.2	FOSL1	MA0477.2	C_FOSL1::JUN	15544	0.59675	4041	0.5833	3665	0.05191	1.04056E-77	TRUE
CEBPG_MA1636.1	CEBPG	MA1636.1	C_CEBPG	8764	0.57088	1719	0.56944	1548	0.05168	1.28224E-67	TRUE
TEF_MA0843.1	TEF	MA0843.1	C_NFIL3	3493	0.66297	725	0.67973	650	0.05155	6.04263E-51	TRUE
JDP2_MA0655.1	JDP2	MA0655.1	C_FOSL1::JUN	10975	0.57077	2580	0.55747	2353	0.05115	5.72126E-73	TRUE
Mafb_MA0117.2	Mafb	MA0117.2	C_MAFF	11009	0.56659	2338	0.55969	2195	0.0509	7.54587E-77	TRUE
Nfe2l2_MA0150.2	Nfe2l2	MA0150.2	C_MAFG::NFE2L1	18685	0.60255	4590	0.59368	4240	0.04911	8.14751E-87	TRUE
BACH1_MA1633.2	BACH1	MA1633.2	C_FOSL1::JUN	15818	0.60231	4145	0.58879	3767	0.04896	1.03714E-77	TRUE
NRL_MA0842.2	NRL	MA0842.2	C_MAFF	8977	0.57173	1909	0.56607	1786	0.04894	7.92457E-72	TRUE
Jun_MA0489.2	Jun	MA0489.2	C_FOSL1::JUN	16499	0.59408	4260	0.58198	3891	0.04845	1.10221E-77	TRUE
BNC2_MA1928.1	BNC2	MA1928.1	C_FOSL1::JUN	15988	0.59375	4132	0.58178	3772	0.04835	2.05487E-83	TRUE
VENTX_MA0724.1	VENTX	MA0724.1	C_VENTX	3796	0.62178	704	0.62477	637	0.0478	5.66952E-48	TRUE
GATA5_MA0766.2	GATA5	MA0766.2	C_GATA6	8762	0.58911	1783	0.58506	1646	0.0476	4.14862E-64	TRUE
Atf3_MA1988.1	Atf3	MA1988.1	C_FOSL1::JUN	17548	0.59177	4496	0.57945	4092	0.04709	5.73801E-80	TRUE
NFE2_MA0841.1	NFE2	MA0841.1	C_FOSL1::JUN	9737	0.57652	2315	0.56425	2137	0.04698	6.53077E-69	TRUE
BATF_MA1634.1	BATF	MA1634.1	C_FOSL1::JUN	16734	0.60104	4268	0.59124	3902	0.04669	2.41221E-78	TRUE
MAFGNFE2L1_MA0089.2	MAFG::NFE2L1	MA0089.2	C_MAFG::NFE2L1	19703	0.60598	4659	0.59782	4234	0.04653	7.05214E-84	TRUE
HOXA4_MA1496.1	HOXA4	MA1496.1	C_HOXC4	5011	0.56223	914	0.55684	827	0.04637	2.00226E-63	TRUE
ZBED2_MA1971.1	ZBED2	MA1971.1	C_ZBED2	3254	0.665	942	0.65869	895	0.04633	3.11431E-44	TRUE
Gata3_MA0037.4	Gata3	MA0037.4	C_GATA6	13486	0.54608	2331	0.54202	2143	0.04612	1.32694E-74	TRUE
PROX1_MA0794.1	PROX1	MA0794.1	C_PROX1	3803	0.60554	918	0.59652	811	0.04558	1.24375E-49	TRUE
BATF3_MA0835.2	BATF3	MA0835.2	C_FOSL1::JUN	17663	0.59222	4369	0.58253	3983	0.04532	4.11194E-83	TRUE
BATFJUN_MA0462.2	BATF::JUN	MA0462.2	C_FOSL1::JUN	16900	0.60011	4293	0.59054	3934	0.04503	2.47128E-75	FALSE
FOSL2_MA0478.1	FOSL2	MA0478.1	C_FOSL1::JUN	18862	0.57204	4481	0.56054	4075	0.0449	7.04202E-75	FALSE
Bach1Mafk_MA0591.1	Bach1::Mafk	MA0591.1	C_MAFG::NFE2L1	18408	0.62605	4799	0.61874	4461	0.04465	3.00661E-85	TRUE
HOXC10_MA0905.1	HOXC10	MA0905.1	C_HOXC10	5418	0.53165	844	0.52242	732	0.04444	4.30018E-52	FALSE
JUNJUNB_MA1132.1	JUN::JUNB	MA1132.1	C_FOSL1::JUN	12005	0.60765	3142	0.59611	2869	0.04384	4.80255E-70	FALSE
RAX_MA0718.1	RAX	MA0718.1	C_ESX1	4823	0.65488	789	0.66892	712	0.04315	5.40020E-46	FALSE
Arid5a_MA0602.1	Arid5a	MA0602.1	C_Arid5a	6109	0.55704	743	0.56114	660	0.04302	1.69345E-55	FALSE
HOXA5_MA0158.2	HOXA5	MA0158.2	C_HOXD3	3719	0.60699	749	0.60896	662	0.04299	6.71640E-50	FALSE
LBX1_MA0618.1	LBX1	MA0618.1	C_ESX1	6186	0.57508	1041	0.57778	941	0.04281	1.79996E-56	FALSE
GATA6_MA1104.2	GATA6	MA1104.2	C_GATA6	12111	0.59225	2019	0.59662	1844	0.04272	4.80170E-67	FALSE
EVX2_MA0888.1	EVX2	MA0888.1	C_EVX2	3587	0.69361	631	0.7123	585	0.04259	3.20990E-41	FALSE
MAFF_MA0495.3	MAFF	MA0495.3	C_MAFF	13693	0.57663	2579	0.57671	2370	0.0424	9.80987E-75	FALSE
MAFNFE2_MA0501.1	MAF::NFE2	MA0501.1	C_MAFG::NFE2L1	19490	0.59956	4551	0.5922	4158	0.04219	1.29321E-80	TRUE
ESR1_MA0112.3	ESR1	MA0112.3	C_ESR2	6349	0.57526	1503	0.56447	1356	0.04216	3.10353E-53	FALSE
HLF_MA0043.3	HLF	MA0043.3	C_NFIL3	7190	0.58603	1374	0.5897	1276	0.04195	8.19175E-61	FALSE
SHOX_MA0630.1	SHOX	MA0630.1	C_ESX1	4548	0.67771	791	0.69209	704	0.04193	3.65526E-52	FALSE
Hmx3_MA0898.1	Hmx3	MA0898.1	C_Hmx3	7764	0.63931	1108	0.6503	1048	0.04153	1.09028E-59	FALSE
GATA2_MA0036.3	GATA2	MA0036.3	C_GATA6	12260	0.55389	2263	0.54905	2060	0.04106	1.96283E-64	FALSE
JUND_MA0492.1	JUND	MA0492.1	C_FOSL1::JUN	10810	0.66311	2994	0.65601	2806	0.04103	9.36600E-61	FALSE
PRRX2_MA0075.3	PRRX2	MA0075.3	C_ESX1	5057	0.66747	902	0.67956	814	0.04102	3.30198E-58	FALSE
MSX1_MA0666.2	MSX1	MA0666.2	C_BSX	4798	0.61067	865	0.60534	794	0.04082	9.79182E-48	FALSE
MAFK_MA0496.3	MAFK	MA0496.3	C_MAFG::NFE2L1	19928	0.60955	4977	0.60265	4533	0.04079	1.04738E-75	FALSE
HOXC9_MA0485.2	HOXC9	MA0485.2	C_HOXC10	3958	0.50636	697	0.49682	616	0.04075	2.20122E-50	FALSE
DUXA_MA0884.2	DUXA	MA0884.2	C_DUXA	4042	0.83247	628	0.85752	565	0.04066	5.75648E-43	FALSE
HOXB4_MA1499.1	HOXB4	MA1499.1	C_HOXC4	5863	0.5214	917	0.51745	814	0.04036	4.12304E-50	FALSE
HOXD4_MA1507.1	HOXD4	MA1507.1	C_HOXC4	5863	0.52139	917	0.51745	814	0.04031	4.61050E-50	FALSE
GSX2_MA0893.2	GSX2	MA0893.2	C_HOXD3	5931	0.56039	1088	0.55851	982	0.03999	9.15629E-51	FALSE
THRB_MA1576.1	THRB	MA1576.1	C_THRB	10725	0.58081	2426	0.57549	2275	0.03997	3.26406E-57	FALSE
HOXC4_MA1504.1	HOXC4	MA1504.1	C_HOXC4	6391	0.52716	1046	0.5223	936	0.03978	7.08036E-54	FALSE
GATA4_MA0482.2	GATA4	MA0482.2	C_GATA6	14588	0.54898	2668	0.54309	2441	0.03974	6.00928E-70	FALSE
HOXB9_MA1503.1	HOXB9	MA1503.1	C_HOXC10	4066	0.50187	702	0.4923	613	0.03947	9.75588E-49	FALSE
ZNF384_MA1125.1	ZNF384	MA1125.1	C_ZNF384	22317	0.48284	2802	0.48044	2566	0.03923	2.34823E-73	FALSE
SOX21_MA0866.1	SOX21	MA0866.1	C_SOX21	8520	0.55103	1416	0.5476	1267	0.03894	8.41775E-59	FALSE
NFIL3_MA0025.2	NFIL3	MA0025.2	C_NFIL3	7961	0.56108	1410	0.56367	1291	0.03864	2.67449E-61	FALSE
Shox2_MA0720.1	Shox2	MA0720.1	C_ESX1	4669	0.62699	809	0.63583	703	0.03848	1.22860E-48	FALSE
TRPS1_MA1970.1	TRPS1	MA1970.1	C_GATA6	12388	0.59636	2155	0.60101	1965	0.03833	5.13185E-72	FALSE
Esrrg_MA0643.1	Esrrg	MA0643.1	C_Esrrg	8598	0.5218	1641	0.51226	1471	0.03797	3.14838E-54	FALSE
SOHLH2_MA1560.1	SOHLH2	MA1560.1	C_MNT	2938	0.70828	966	0.70112	958	0.03795	8.79054E-42	FALSE
HOXB3_MA0903.1	HOXB3	MA0903.1	C_ESX1	6095	0.56412	957	0.56661	869	0.03792	1.98120E-45	FALSE
THRB_MA1575.1	THRB	MA1575.1	C_THRB	4781	0.60411	1209	0.59457	1163	0.03757	4.95765E-44	FALSE
IRF7_MA0772.1	IRF7	MA0772.1	C_Irf1	18235	0.52889	3150	0.52534	2936	0.03756	2.81005E-73	FALSE
ZNF354A_MA1978.1	ZNF354A	MA1978.1	C_ZNF354A	24094	0.50804	2799	0.50774	2515	0.03751	2.77621E-77	FALSE
GATA1TAL1_MA0140.2	GATA1::TAL1	MA0140.2	C_GATA1::TAL1	10384	0.55119	2227	0.54274	2038	0.03729	1.32492E-60	FALSE
RORA_MA0072.1	RORA	MA0072.1	C_RORA	8173	0.61461	1462	0.61456	1333	0.03713	6.76450E-56	FALSE
Hmx2_MA0897.1	Hmx2	MA0897.1	C_Hmx3	7428	0.613	1113	0.62557	1040	0.0371	1.38816E-48	FALSE
TP63_MA0525.2	TP63	MA0525.2	C_TP63	4253	0.58812	973	0.58075	916	0.03703	1.93488E-42	FALSE
HOXB5_MA0904.2	HOXB5	MA0904.2	C_ESX1	2857	0.67432	533	0.69156	488	0.0369	1.32835E-35	FALSE
HOXA10_MA0899.1	HOXA10	MA0899.1	C_HOXA10	11553	0.48451	1585	0.47746	1405	0.03675	1.64861E-63	FALSE
GSX1_MA0892.1	GSX1	MA0892.1	C_ESX1	5970	0.61592	984	0.6246	879	0.03672	5.47909E-56	FALSE
SOX14_MA1562.1	SOX14	MA1562.1	C_SOX14	4924	0.6493	858	0.65906	815	0.03647	3.08563E-43	FALSE
LHX2_MA0700.2	LHX2	MA0700.2	C_BSX	5436	0.70283	944	0.71755	873	0.03642	1.76342E-44	FALSE
SOX9_MA0077.1	SOX9	MA0077.1	C_SOX8	6436	0.49666	1070	0.49259	1010	0.03614	6.61332E-53	FALSE
DMRT3_MA0610.1	DMRT3	MA0610.1	C_DMRTA1	6025	0.49425	985	0.48419	905	0.0361	1.61241E-50	FALSE
Alx4_MA0853.1	Alx4	MA0853.1	C_Alx1	3917	0.66989	610	0.6911	560	0.03607	7.13373E-39	FALSE
Mecom_MA0029.1	Mecom	MA0029.1	C_Mecom	10412	0.51793	1691	0.51326	1486	0.03571	2.87045E-55	FALSE
EMX1_MA0612.2	EMX1	MA0612.2	C_ESX1	3737	0.66031	688	0.67263	635	0.03565	2.53954E-42	FALSE
ESX1_MA0644.2	ESX1	MA0644.2	C_ESX1	4656	0.67757	822	0.69246	740	0.03529	4.33806E-42	FALSE
Rhox11_MA0629.1	Rhox11	MA0629.1	C_Rhox11	7021	0.66914	1427	0.67196	1275	0.03526	6.52275E-48	FALSE
NR1H2RXRA_MA0115.1	NR1H2::RXRA	MA0115.1	C_NR1H2::RXRA	9410	0.53738	1807	0.53025	1683	0.0351	2.92803E-58	FALSE
VSX1_MA0725.1	VSX1	MA0725.1	C_ESX1	4743	0.61035	676	0.62506	613	0.035	7.31748E-37	FALSE
EMX2_MA0886.1	EMX2	MA0886.1	C_ESX1	3587	0.62389	591	0.63601	529	0.0349	2.49158E-33	FALSE
SOX15_MA1152.1	SOX15	MA1152.1	C_SOX15	15862	0.52684	2340	0.5268	2170	0.03461	2.34706E-63	FALSE
HOXD9_MA0913.2	HOXD9	MA0913.2	C_HOXA10	9436	0.50188	1348	0.4948	1206	0.03447	1.79472E-62	FALSE
EN2_MA0642.2	EN2	MA0642.2	C_GBX2	4725	0.66343	931	0.67212	854	0.03446	2.16429E-40	FALSE
PHOX2A_MA0713.1	PHOX2A	MA0713.1	C_PHOX2B	6596	0.61438	862	0.63097	779	0.03441	1.73984E-48	FALSE
TGIF2LX_MA1571.1	TGIF2LX	MA1571.1	C_TGIF2LX	6001	0.56041	1314	0.55557	1229	0.03434	6.48863E-42	FALSE
LBX2_MA0699.1	LBX2	MA0699.1	C_ESX1	4459	0.69487	810	0.71161	722	0.03428	1.36171E-38	FALSE
ARGFX_MA1463.1	ARGFX	MA1463.1	C_ESX1	4954	0.6231	745	0.63857	676	0.03407	5.33299E-45	FALSE
HESX1_MA0894.1	HESX1	MA0894.1	C_ESX1	4287	0.63746	762	0.64852	689	0.03406	5.70739E-44	FALSE
MIXL1_MA0662.1	MIXL1	MA0662.1	C_ESX1	5149	0.63071	794	0.64442	722	0.03403	8.81221E-42	FALSE
NR2F2_MA1111.1	NR2F2	MA1111.1	C_Nr1H2	10537	0.51711	1945	0.50931	1778	0.03393	3.86605E-57	FALSE
Dux_MA0611.2	Dux	MA0611.2	C_Dux	5521	0.50275	920	0.4973	847	0.03384	5.39467E-45	FALSE
SOX2_MA0143.4	SOX2	MA0143.4	C_SOX13	8863	0.5528	1564	0.54996	1433	0.03373	2.73694E-55	FALSE
HSF2_MA0770.1	HSF2	MA0770.1	C_HSF2	9182	0.57222	1684	0.57413	1567	0.0337	5.16879E-49	FALSE
JUN_MA0488.1	JUN	MA0488.1	C_FOSL1::JUN	12243	0.66294	3289	0.66326	3098	0.03358	1.74041E-56	FALSE
Sox1_MA0870.1	Sox1	MA0870.1	C_SOX21	6955	0.58482	1241	0.58418	1178	0.03357	1.07668E-48	FALSE
HOXD3_MA0912.2	HOXD3	MA0912.2	C_HOXD3	5222	0.60371	952	0.60912	874	0.03318	1.88554E-41	FALSE
NR1D2_MA1532.2	NR1D2	MA1532.2	C_NR1D1	9135	0.56195	2015	0.55497	1853	0.03298	6.18425E-58	FALSE
Mafg_MA0659.3	Mafg	MA0659.3	C_MAFG::NFE2L1	18350	0.60167	4401	0.59676	4082	0.03291	3.79245E-62	FALSE
Foxq1_MA0040.1	Foxq1	MA0040.1	C_Foxq1	11761	0.55847	1886	0.55813	1695	0.03286	8.46177E-64	FALSE
HMBOX1_MA0895.1	HMBOX1	MA0895.1	C_HMBOX1	5056	0.71203	1036	0.73598	974	0.03277	4.89228E-42	FALSE
TGIF2LY_MA1572.1	TGIF2LY	MA1572.1	C_TGIF2LX	5954	0.56015	1316	0.55578	1229	0.03276	1.10918E-42	FALSE
MEF2C_MA0497.1	MEF2C	MA0497.1	C_MEF2A	21592	0.49596	3178	0.48965	2897	0.03259	1.21422E-72	FALSE
CREB1_MA0018.4	CREB1	MA0018.4	C_FOSL1::JUN	13153	0.63136	3402	0.62469	3166	0.03252	3.70029E-55	FALSE
RAX2_MA0717.1	RAX2	MA0717.1	C_ESX1	4470	0.64121	804	0.65058	697	0.03248	4.39941E-40	FALSE
Arx_MA0874.1	Arx	MA0874.1	C_Alx1	4177	0.69083	660	0.70703	578	0.03237	4.67669E-36	FALSE
NKX6-2_MA0675.1	NKX6-2	MA0675.1	C_NKX6-2	6441	0.55649	937	0.5553	832	0.03212	7.74446E-47	FALSE
Nr2F6_MA0728.1	Nr2F6	MA0728.1	C_Rarb	10328	0.57347	1952	0.57157	1843	0.03206	1.41689E-57	FALSE
GATA1_MA0035.4	GATA1	MA0035.4	C_GATA6	8964	0.51107	1595	0.50247	1477	0.03193	4.16840E-60	FALSE
FOSL1JUND_MA1143.1	FOSL1::JUND	MA1143.1	C_FOSL1::JUN	6273	0.78531	2160	0.78343	2083	0.03158	2.87249E-46	FALSE
LHX9_MA0701.2	LHX9	MA0701.2	C_ESX1	4479	0.71096	839	0.72834	767	0.03155	1.16003E-33	FALSE
CDX4_MA1473.1	CDX4	MA1473.1	C_HOXA10	9146	0.5457	1411	0.54425	1267	0.03139	4.78155E-53	FALSE
Yy1_MA0095.3	Yy1	MA0095.3	C_Yy1	12664	0.65945	3131	0.66057	2994	0.03106	3.30458E-58	FALSE
OVOL1_MA1544.1	OVOL1	MA1544.1	C_OVOL1	1805	0.62786	433	0.62569	422	0.03096	5.20081E-28	FALSE
PROP1_MA0715.1	PROP1	MA0715.1	C_PHOX2B	7828	0.56857	929	0.58142	817	0.03085	4.40955E-48	FALSE
BHLHE22_MA0818.2	BHLHE22	MA0818.2	C_Atoh1	2451	0.53847	499	0.52754	440	0.03079	8.72171E-33	FALSE
VSX2_MA0726.1	VSX2	MA0726.1	C_ESX1	4803	0.65214	770	0.6673	708	0.03066	1.44913E-33	FALSE
ISX_MA0654.1	ISX	MA0654.1	C_ESX1	5486	0.59492	882	0.60269	776	0.0306	4.17940E-38	FALSE
LMX1A_MA0702.2	LMX1A	MA0702.2	C_ESX1	4757	0.60605	655	0.62131	601	0.03054	2.27081E-36	FALSE
ATF2_MA1632.1	ATF2	MA1632.1	C_FOSL1::JUN	11699	0.65252	3217	0.64735	2993	0.03054	5.74921E-52	FALSE
MEOX2_MA0706.1	MEOX2	MA0706.1	C_ESX1	6183	0.50196	937	0.50131	864	0.03053	7.25827E-40	FALSE
NR4A2_MA0160.2	NR4A2	MA0160.2	C_NR4A1	9794	0.51164	1720	0.50548	1609	0.0305	9.11995E-51	FALSE
UNCX_MA0721.1	UNCX	MA0721.1	C_ESX1	4550	0.58772	708	0.5977	610	0.03047	2.70526E-34	FALSE
ATF4_MA0833.2	ATF4	MA0833.2	C_CEBPG	8473	0.55547	1712	0.54808	1573	0.03036	1.22236E-50	FALSE
NOTO_MA0710.1	NOTO	MA0710.1	C_ESX1	5197	0.63833	904	0.64934	818	0.03011	5.32129E-42	FALSE
NR2C2_MA1536.1	NR2C2	MA1536.1	C_Nr1H2	10633	0.54736	2204	0.53945	2028	0.03009	9.09502E-51	FALSE
MEF2A_MA0052.4	MEF2A	MA0052.4	C_MEF2A	21997	0.48445	3070	0.47877	2754	0.02999	2.74456E-69	FALSE
HOXD8_MA0910.2	HOXD8	MA0910.2	C_HOXC8	5250	0.57173	949	0.56649	853	0.02985	8.70861E-41	FALSE
CDX1_MA0878.3	CDX1	MA0878.3	C_HOXA10	9727	0.51955	1537	0.51257	1363	0.0298	4.40964E-46	FALSE
SOX18_MA1563.2	SOX18	MA1563.2	C_SOX8	6656	0.55067	1007	0.55055	960	0.0298	6.72779E-37	FALSE
IRF9_MA0653.1	IRF9	MA0653.1	C_Irf1	13286	0.58108	2738	0.5806	2574	0.02954	1.47897E-55	FALSE
BARX2_MA1471.1	BARX2	MA1471.1	C_BARX2	8046	0.53489	1043	0.54406	971	0.02921	5.68279E-48	FALSE
Sox3_MA0514.2	Sox3	MA0514.2	C_SOX13	8869	0.50669	1597	0.50229	1501	0.02884	1.24294E-51	FALSE
HNF4A_MA0114.4	HNF4A	MA0114.4	C_HNF4A	11869	0.54445	2293	0.53822	2112	0.0288	1.98477E-51	FALSE
GBX2_MA0890.1	GBX2	MA0890.1	C_GBX2	4555	0.65009	862	0.6615	786	0.02871	1.67410E-36	FALSE
Nr1h3Rxra_MA0494.1	Nr1h3::Rxra	MA0494.1	C_Nr1h3::Rxra	10693	0.55825	2353	0.55248	2208	0.02863	1.30005E-51	FALSE
ZNF317_MA1593.1	ZNF317	MA1593.1	C_ZNF317	18388	0.54394	3946	0.53945	3616	0.02857	1.50330E-62	FALSE
VAX1_MA0722.1	VAX1	MA0722.1	C_ESX1	4992	0.60229	693	0.61756	638	0.0285	5.51826E-41	FALSE
POU2F1SOX2_MA1962.1	POU2F1::SOX2	MA1962.1	C_POU2F1::SOX2	12204	0.57784	1694	0.59218	1593	0.02843	1.52367E-59	FALSE
Lhx3_MA0135.1	Lhx3	MA0135.1	C_Lhx3	10088	0.50364	1166	0.50373	1045	0.02835	3.11274E-50	FALSE
PRDM1_MA0508.3	PRDM1	MA0508.3	C_PRDM1	25843	0.54716	4953	0.54612	4596	0.02792	1.83891E-65	FALSE
USF1_MA0093.3	USF1	MA0093.3	C_ARNT2	10602	0.62781	2689	0.6231	2495	0.02788	8.92724E-49	FALSE
JUNJUNB_MA1133.1	JUN::JUNB	MA1133.1	C_FOSL1::JUN	7009	0.76558	2351	0.76288	2299	0.02765	3.50926E-40	FALSE
RORA_MA0071.1	RORA	MA0071.1	C_RORA	9524	0.55743	1754	0.55471	1601	0.0275	7.27710E-50	FALSE
NKX6-1_MA0674.1	NKX6-1	MA0674.1	C_NKX6-2	7469	0.58652	1072	0.59156	957	0.02747	5.83210E-46	FALSE
HOXD12_MA0873.1	HOXD12	MA0873.1	C_HOXC10	3551	0.51538	620	0.51042	578	0.02743	4.02987E-32	FALSE
MEF2D_MA0773.1	MEF2D	MA0773.1	C_MEF2A	11153	0.57223	1807	0.57343	1682	0.02736	1.97449E-49	FALSE
Nr1H4_MA1110.2	Nr1H4	MA1110.2	C_Nr1H2	13404	0.56519	2969	0.55872	2722	0.02733	1.09604E-60	FALSE
PAX6_MA0069.1	PAX6	MA0069.1	C_PAX6	5215	0.58217	1011	0.58198	954	0.0273	3.15944E-32	FALSE
ALX3_MA0634.1	ALX3	MA0634.1	C_ESX1	5576	0.60454	828	0.61762	755	0.0273	6.85363E-34	FALSE
NR2C1_MA1535.1	NR2C1	MA1535.1	C_Nr1H2	10320	0.57136	2274	0.56492	2117	0.02724	8.11469E-45	FALSE
Hoxa11_MA0911.1	Hoxa11	MA0911.1	C_HOXC10	4172	0.55842	695	0.55395	628	0.02718	2.37883E-32	FALSE
Nr1H2_MA1996.1	Nr1H2	MA1996.1	C_Nr1H2	13472	0.55091	2831	0.54268	2559	0.02718	2.71549E-59	FALSE
Sox17_MA0078.2	Sox17	MA0078.2	C_SOX8	11465	0.57771	2030	0.58097	1892	0.02705	4.00378E-54	FALSE
Hoxa13_MA0650.3	Hoxa13	MA0650.3	C_HOXB13	10713	0.62481	1660	0.62961	1540	0.02705	1.36808E-49	FALSE
MEF2B_MA0660.1	MEF2B	MA0660.1	C_MEF2A	9561	0.64635	1642	0.65028	1527	0.02703	8.94949E-45	FALSE
PRRX1_MA0716.1	PRRX1	MA0716.1	C_ESX1	5617	0.58946	883	0.59805	800	0.02703	9.84129E-37	FALSE
HOXA2_MA0900.2	HOXA2	MA0900.2	C_ESX1	4436	0.59798	742	0.60863	681	0.02677	2.96863E-31	FALSE
MEIS1_MA0498.2	MEIS1	MA0498.2	C_MEIS3	5668	0.5782	1277	0.57397	1202	0.0265	4.83799E-36	FALSE
IRF4_MA1419.1	IRF4	MA1419.1	C_Irf1	9691	0.61218	2150	0.61317	2035	0.02635	1.11342E-47	FALSE
SRF_MA0083.3	SRF	MA0083.3	C_SRF	4203	0.6264	907	0.63176	832	0.02629	6.40683E-30	FALSE
ATF6_MA1466.1	ATF6	MA1466.1	C_CREB3	4983	0.70505	1578	0.70367	1521	0.02622	8.45374E-38	FALSE
MYB_MA0100.3	MYB	MA0100.3	C_MYB	9559	0.56189	2006	0.5573	1813	0.02592	6.53216E-46	FALSE
ZNF24_MA1124.1	ZNF24	MA1124.1	C_ZNF24	11001	0.49165	1821	0.48632	1693	0.0259	4.64596E-50	FALSE
NKX2-8_MA0673.1	NKX2-8	MA0673.1	C_NKX2-3	8401	0.54655	1663	0.53992	1551	0.02582	5.41667E-46	FALSE
Alx1_MA0854.1	Alx1	MA0854.1	C_Alx1	4288	0.6531	640	0.67458	594	0.02577	5.15423E-30	FALSE
DLX6_MA0882.1	DLX6	MA0882.1	C_BSX	4515	0.56289	784	0.56493	743	0.02575	2.10465E-35	FALSE
DMRTA1_MA1707.1	DMRTA1	MA1707.1	C_DMRTA1	7205	0.48815	1170	0.48126	1072	0.0257	2.82486E-39	FALSE
POU6F2_MA0793.1	POU6F2	MA0793.1	C_POU6F2	7219	0.59558	1198	0.60566	1097	0.02553	4.67634E-35	FALSE
HNF4G_MA0484.2	HNF4G	MA0484.2	C_HNF4A	11862	0.54378	2291	0.5381	2116	0.02538	4.46461E-49	FALSE
ZNF652_MA1657.1	ZNF652	MA1657.1	C_ZNF652	9846	0.55579	1669	0.55288	1498	0.02537	9.14388E-38	FALSE
BARHL2_MA0635.1	BARHL2	MA0635.1	C_BARHL2	3560	0.59817	582	0.60954	539	0.02536	2.00514E-22	FALSE
Lef1_MA0768.2	Lef1	MA0768.2	C_Lef1	13965	0.5483	2361	0.5513	2185	0.02529	3.80376E-54	FALSE
SATB1_MA1963.1	SATB1	MA1963.1	C_SATB1	8223	0.74913	1085	0.77135	979	0.02529	3.57874E-42	FALSE
HNF1A_MA0046.2	HNF1A	MA0046.2	C_HNF1A	7622	0.49313	914	0.49543	809	0.02527	7.24571E-39	FALSE
Dlx3_MA0880.1	Dlx3	MA0880.1	C_BSX	4599	0.57974	778	0.57682	719	0.02507	9.00514E-33	FALSE
FOXA1_MA0148.4	FOXA1	MA0148.4	C_Foxj3	12691	0.48619	1968	0.48102	1827	0.02475	7.92811E-49	FALSE
JDP2_MA0656.1	JDP2	MA0656.1	C_FOSL1::JUN	6306	0.78812	2202	0.78528	2144	0.02473	6.39922E-35	FALSE
Sox6_MA0515.1	Sox6	MA0515.1	C_SOX15	17592	0.49715	2997	0.49372	2827	0.0246	2.40146E-53	FALSE
DRGX_MA1481.1	DRGX	MA1481.1	C_ESX1	4711	0.63115	692	0.64922	649	0.02451	1.75910E-33	FALSE
MSX2_MA0708.2	MSX2	MA0708.2	C_BSX	4776	0.61705	886	0.61437	816	0.02448	3.17081E-30	FALSE
Msx3_MA0709.1	Msx3	MA0709.1	C_BSX	4776	0.61705	886	0.61437	816	0.02448	3.17081E-30	FALSE
Foxj3_MA0851.1	Foxj3	MA0851.1	C_Foxj3	16286	0.52968	2394	0.52903	2131	0.02448	4.14698E-55	FALSE
Stat2_MA1623.1	Stat2	MA1623.1	C_Stat2	50055	0.50506	8582	0.50202	7927	0.02441	4.50595E-77	FALSE
HOXB13_MA0901.2	HOXB13	MA0901.2	C_HOXB13	17055	0.5246	2147	0.52336	1973	0.02439	5.16856E-57	FALSE
EVX1_MA0887.1	EVX1	MA0887.1	C_EVX2	3427	0.69904	587	0.72335	552	0.02419	4.41314E-25	FALSE
SOX13_MA1120.1	SOX13	MA1120.1	C_SOX13	8819	0.50737	1565	0.50389	1486	0.02419	1.75309E-40	FALSE
RXRG_MA0856.1	RXRG	MA0856.1	C_PPARD	10021	0.53536	1954	0.53189	1774	0.02418	6.36455E-41	FALSE
FOS_MA1951.1	FOS	MA1951.1	C_FOSL1::JUN	5418	0.81214	1950	0.81211	1917	0.02404	2.36294E-29	FALSE
Vdr_MA0693.3	Vdr	MA0693.3	C_NR1I3	11684	0.50741	1999	0.50359	1904	0.02392	3.45409E-44	FALSE
Irf1_MA0050.3	Irf1	MA0050.3	C_Irf1	34415	0.50984	5816	0.50736	5339	0.02387	2.00812E-65	FALSE
FOSJUN_MA1126.1	FOS::JUN	MA1126.1	C_FOSL1::JUN	7407	0.6962	2154	0.69127	2069	0.02361	6.09612E-33	FALSE
Pou5f1Sox2_MA0142.1	Pou5f1::Sox2	MA0142.1	C_Pou5f1::Sox2	15077	0.516	2297	0.5176	2092	0.02348	1.78542E-43	FALSE
Lhx4_MA0704.1	Lhx4	MA0704.1	C_ESX1	4183	0.57614	572	0.58888	513	0.02331	1.88033E-25	FALSE
Nkx2-1_MA1994.1	Nkx2-1	MA1994.1	C_Nkx2-1	8810	0.55185	1581	0.55253	1463	0.02306	1.50474E-35	FALSE
Arid3a_MA0151.1	Arid3a	MA0151.1	C_Arid3a	16884	0.52848	2159	0.53257	2002	0.02296	3.31532E-53	FALSE
PHOX2B_MA0681.2	PHOX2B	MA0681.2	C_PHOX2B	14077	0.55044	1423	0.55953	1281	0.02292	2.48668E-46	FALSE
mix-a_MA0621.1	mix-a	MA0621.1	C_ESX1	4388	0.65904	588	0.68337	546	0.02276	2.45115E-24	FALSE
JUNB_MA1140.2	JUNB	MA1140.2	C_FOSL1::JUN	5245	0.83443	1965	0.83267	1943	0.02274	4.45460E-31	FALSE
PKNOX2_MA0783.1	PKNOX2	MA0783.1	C_TGIF2LX	9502	0.54266	1960	0.53883	1837	0.02266	2.79665E-37	FALSE
FOXC2_MA0846.1	FOXC2	MA0846.1	C_FOXC2	19013	0.52968	2568	0.53131	2301	0.02263	9.41065E-52	FALSE
MAXMYC_MA0059.1	MAX::MYC	MA0059.1	C_MAX::MYC	7293	0.62663	1928	0.62228	1896	0.0226	1.63646E-31	FALSE
PPARARXRA_MA1148.1	PPARA::RXRA	MA1148.1	C_PPARA::RXRA	11190	0.57072	2176	0.5744	2024	0.02258	1.76912E-41	FALSE
MEIS2_MA0774.1	MEIS2	MA0774.1	C_MEIS3	11040	0.60232	2595	0.60132	2446	0.02256	5.53606E-44	FALSE
Lhx8_MA0705.1	Lhx8	MA0705.1	C_ESX1	3528	0.72078	686	0.73943	609	0.02244	1.30228E-21	FALSE
HOXC11_MA0651.2	HOXC11	MA0651.2	C_HOXC10	3568	0.52278	651	0.52048	612	0.02225	4.81668E-20	FALSE
FOSL2JUND_MA1145.1	FOSL2::JUND	MA1145.1	C_FOSL1::JUN	7046	0.7726	2373	0.77029	2322	0.02224	1.04153E-34	FALSE
ZNF85_MA1720.1	ZNF85	MA1720.1	C_ZNF85	9484	0.57521	1867	0.57703	1717	0.0222	2.59128E-39	FALSE
FOSL2JUN_MA1131.1	FOSL2::JUN	MA1131.1	C_FOSL1::JUN	7744	0.75388	2552	0.75166	2448	0.02211	1.17518E-28	FALSE
TLX2_MA1577.1	TLX2	MA1577.1	C_ESX1	5018	0.6266	906	0.63572	785	0.022	1.11583E-29	FALSE
BARX1_MA0875.1	BARX1	MA0875.1	C_BSX	5471	0.59779	1042	0.59483	955	0.02186	2.23455E-29	FALSE
LHX5_MA1519.1	LHX5	MA1519.1	C_ESX1	4173	0.63646	630	0.65687	578	0.02186	9.96450E-22	FALSE
RXRB_MA0855.1	RXRB	MA0855.1	C_PPARD	10349	0.5468	2045	0.54403	1869	0.02166	6.71649E-40	FALSE
FOSL2JUNB_MA1139.1	FOSL2::JUNB	MA1139.1	C_FOSL1::JUN	5429	0.79676	1895	0.796	1858	0.02154	8.81635E-29	FALSE
Hmx1_MA0896.1	Hmx1	MA0896.1	C_Hmx3	6006	0.64133	932	0.64914	897	0.02139	2.49644E-25	FALSE
REST_MA0138.2	REST	MA0138.2	C_REST	14623	0.58444	3474	0.5806	3359	0.02138	2.38424E-46	FALSE
POU6F1_MA1549.1	POU6F1	MA1549.1	C_POU6F2	6715	0.53136	1151	0.52836	1062	0.02135	4.32957E-29	FALSE
NR2F1_MA0017.2	NR2F1	MA0017.2	C_NR2F1	11052	0.54502	2263	0.54111	2137	0.02128	1.30339E-38	FALSE
MEIS3_MA0775.1	MEIS3	MA0775.1	C_MEIS3	12600	0.59761	2931	0.59522	2728	0.02128	1.36314E-48	FALSE
NKX6-3_MA1530.1	NKX6-3	MA1530.1	C_NKX6-3	6053	0.48464	954	0.47907	855	0.02126	2.85668E-30	FALSE
FOXD1_MA0031.1	FOXD1	MA0031.1	C_Foxj3	8690	0.50657	1497	0.50321	1429	0.02122	4.73188E-37	FALSE
SOX8_MA0868.2	SOX8	MA0868.2	C_SOX8	9530	0.54266	1558	0.54458	1487	0.02122	4.26767E-33	FALSE
ZNF8_MA1718.1	ZNF8	MA1718.1	C_ZNF8	7855	0.52283	1300	0.52609	1190	0.02121	8.99648E-40	FALSE
HOXD11_MA0908.1	HOXD11	MA0908.1	C_HOXC10	5236	0.52373	788	0.52084	698	0.02114	1.14332E-23	FALSE
Hoxd13_MA0909.3	Hoxd13	MA0909.3	C_CDX2	6967	0.70071	1186	0.71789	1148	0.0211	6.93079E-37	FALSE
FOXP2_MA0593.1	FOXP2	MA0593.1	C_Foxj3	20732	0.5125	3375	0.50919	3086	0.02105	9.67635E-53	FALSE
Dlx2_MA0885.2	Dlx2	MA0885.2	C_Dlx5	5967	0.60854	1054	0.60907	952	0.02105	4.17667E-31	FALSE
ATF3_MA0605.2	ATF3	MA0605.2	C_FOSL1::JUN	5435	0.82326	2005	0.82319	1974	0.02098	1.13015E-26	FALSE
Nobox_MA0125.1	Nobox	MA0125.1	C_GBX2	5061	0.68178	949	0.69679	880	0.02097	1.31520E-22	FALSE
MYBL1_MA0776.1	MYBL1	MA0776.1	C_MYBL1	1855	0.59257	427	0.5883	423	0.02093	1.30128E-19	FALSE
Nkx3-1_MA0124.2	Nkx3-1	MA0124.2	C_Nkx3-2	7029	0.5393	1382	0.53347	1316	0.02068	1.51771E-29	FALSE
MITF_MA0620.3	MITF	MA0620.3	C_ARNT2	5816	0.65974	1713	0.6533	1616	0.02053	1.54710E-31	FALSE
HNF4A_MA1494.1	HNF4A	MA1494.1	C_HNF4A	8055	0.55411	1686	0.55076	1558	0.0204	3.77598E-31	FALSE
Sox5_MA0087.2	Sox5	MA0087.2	C_SOX8	9924	0.512	1764	0.51013	1699	0.02005	3.21136E-35	FALSE
Foxj2_MA0614.1	Foxj2	MA0614.1	C_Foxj3	8923	0.53993	1612	0.53889	1515	0.01996	1.84745E-30	FALSE
BACH2_MA1470.1	BACH2	MA1470.1	C_BACH2	4865	0.65008	1172	0.65032	1151	0.0199	2.67625E-26	FALSE
FOXO4_MA0848.1	FOXO4	MA0848.1	C_Foxj3	10525	0.51519	1876	0.51145	1749	0.01972	2.54106E-38	FALSE
FOXO6_MA0849.1	FOXO6	MA0849.1	C_Foxj3	10525	0.51519	1876	0.51145	1749	0.01972	2.54106E-38	FALSE
FOXP3_MA0850.1	FOXP3	MA0850.1	C_Foxj3	10525	0.51519	1876	0.51145	1749	0.01972	2.54106E-38	FALSE
DLX1_MA0879.2	DLX1	MA0879.2	C_BSX	4250	0.69826	846	0.7011	766	0.01969	7.89687E-22	FALSE
NR5A1_MA1540.2	NR5A1	MA1540.2	C_NR5A1	14142	0.51943	2622	0.5145	2357	0.01961	1.03861E-38	FALSE
Msgn1_MA1524.2	Msgn1	MA1524.2	C_Msgn1	12115	0.53697	2322	0.53461	2144	0.01959	8.38878E-40	FALSE
Npas4_MA1995.1	Npas4	MA1995.1	C_Npas4	2843	0.68998	871	0.68564	842	0.01958	4.65170E-15	FALSE
ONECUT3_MA0757.1	ONECUT3	MA0757.1	C_ONECUT1	8855	0.50856	987	0.52064	935	0.01956	6.71428E-34	FALSE
Hnf1A_MA1991.1	Hnf1A	MA1991.1	C_Lef1	13870	0.53952	2464	0.541	2273	0.01953	1.06165E-47	FALSE
BHLHA15_MA0607.2	BHLHA15	MA0607.2	C_TAL1::TCF3	4064	0.51306	748	0.5094	682	0.01945	1.90749E-22	FALSE
ISL2_MA0914.1	ISL2	MA0914.1	C_ISL2	5546	0.57725	1011	0.56979	917	0.01944	1.08206E-29	FALSE
Dmbx1_MA0883.1	Dmbx1	MA0883.1	C_Dmbx1	4832	0.60473	832	0.61662	782	0.01942	2.80030E-19	FALSE
HNF1B_MA0153.2	HNF1B	MA0153.2	C_HNF1A	5898	0.5266	791	0.53329	704	0.01934	5.50501E-25	FALSE
NR2F1_MA1538.1	NR2F1	MA1538.1	C_NR2F1	5294	0.58023	1191	0.57705	1072	0.01917	3.19743E-27	FALSE
HOXA6_MA1497.1	HOXA6	MA1497.1	C_HOXC8	4892	0.59099	768	0.59311	691	0.01902	1.23105E-27	FALSE
TGIF1_MA0796.1	TGIF1	MA0796.1	C_TGIF2LX	8784	0.54051	1820	0.53794	1694	0.019	2.13602E-31	FALSE
Ddit3Cebpa_MA0019.1	Ddit3::Cebpa	MA0019.1	C_Ddit3::Cebpa	5437	0.55613	1153	0.55367	1083	0.01893	2.99105E-22	FALSE
Rxra_MA0512.2	Rxra	MA0512.2	C_PPARD	10137	0.53967	2016	0.5371	1845	0.01889	3.21941E-35	FALSE
ZFP42_MA1651.1	ZFP42	MA1651.1	C_ZFP42	12214	0.72222	3653	0.72954	3547	0.01888	7.79227E-42	FALSE
BSX_MA0876.1	BSX	MA0876.1	C_BSX	4754	0.67965	901	0.68599	827	0.01887	1.83895E-23	FALSE
Arid3b_MA0601.1	Arid3b	MA0601.1	C_Arid3b	9480	0.60631	1042	0.61525	919	0.01886	1.51805E-35	FALSE
NR6A1_MA1541.1	NR6A1	MA1541.1	C_NR6A1	9646	0.51458	1723	0.51214	1618	0.01879	5.46269E-33	FALSE
POU4F3_MA0791.1	POU4F3	MA0791.1	C_POU4F3	10519	0.58567	1264	0.59409	1166	0.01864	4.03672E-38	FALSE
POU4F1_MA0790.1	POU4F1	MA0790.1	C_POU4F3	10377	0.55153	1223	0.55473	1102	0.01857	1.59287E-31	FALSE
BARHL1_MA0877.3	BARHL1	MA0877.3	C_BARHL2	3451	0.51546	603	0.5186	577	0.01855	2.17772E-15	FALSE
PDX1_MA0132.2	PDX1	MA0132.2	C_ESX1	5125	0.60324	865	0.61292	797	0.01848	5.71069E-27	FALSE
PpargRxra_MA0065.2	Pparg::Rxra	MA0065.2	C_Pparg::Rxra	19553	0.56654	4271	0.56414	4003	0.01824	3.42025E-42	FALSE
SOX4_MA0867.2	SOX4	MA0867.2	C_SOX4	16820	0.50813	3052	0.5055	2803	0.01823	8.86969E-38	FALSE
SOX12_MA1561.1	SOX12	MA1561.1	C_SOX12	4800	0.64167	846	0.65659	843	0.01819	1.72403E-18	FALSE
NKX2-4_MA2003.1	NKX2-4	MA2003.1	C_NKX2-3	9519	0.56285	1978	0.55825	1863	0.01778	2.38478E-32	FALSE
NKX2-3_MA0672.1	NKX2-3	MA0672.1	C_NKX2-3	8711	0.54375	1741	0.53945	1613	0.01762	2.83710E-30	FALSE
ATOH7_MA1468.1	ATOH7	MA1468.1	C_Atoh1	8017	0.53535	1460	0.53465	1396	0.01731	1.63894E-28	FALSE
SMAD5_MA1557.1	SMAD5	MA1557.1	C_SMAD3	2837	0.6082	641	0.61755	581	0.01727	2.54993E-12	FALSE
STAT1STAT2_MA0517.1	STAT1::STAT2	MA0517.1	C_STAT1::STAT2	38857	0.53029	7292	0.52988	6911	0.01726	4.79556E-61	FALSE
Foxl2_MA1607.1	Foxl2	MA1607.1	C_Foxj3	16353	0.55407	2450	0.55998	2286	0.01723	2.14876E-41	FALSE
POU4F2_MA0683.1	POU4F2	MA0683.1	C_POU4F3	10104	0.59517	1307	0.60319	1180	0.01706	4.88803E-30	FALSE
MYBL2_MA0777.1	MYBL2	MA0777.1	C_MYBL2	1668	0.60152	394	0.6075	396	0.01702	1.16697E-07	FALSE
ESRRA_MA0592.3	ESRRA	MA0592.3	C_Esrrg	11266	0.52338	2147	0.51828	1971	0.01696	1.06315E-46	FALSE
HOXB2_MA0902.2	HOXB2	MA0902.2	C_ESX1	3439	0.63481	700	0.64283	620	0.01692	2.87907E-17	FALSE
FOXK2_MA1103.2	FOXK2	MA1103.2	C_Foxj3	12115	0.51207	2047	0.50962	1907	0.01686	5.49911E-38	FALSE
LHX6_MA0658.1	LHX6	MA0658.1	C_ESX1	3656	0.69146	567	0.71663	515	0.01682	4.21339E-17	FALSE
SRY_MA0084.1	SRY	MA0084.1	C_SRY	11178	0.48731	1573	0.48559	1452	0.01681	9.67229E-32	FALSE
TGIF2_MA0797.1	TGIF2	MA0797.1	C_TGIF2LX	8393	0.54751	1785	0.54623	1676	0.01676	7.00949E-23	FALSE
NEUROG1_MA0623.2	NEUROG1	MA0623.2	C_Atoh1	3652	0.51863	693	0.51526	657	0.01668	3.22873E-19	FALSE
ZBTB32_MA1580.1	ZBTB32	MA1580.1	C_ZBTB32	7729	0.51298	1390	0.51093	1320	0.01667	3.55660E-26	FALSE
Foxf1_MA1606.1	Foxf1	MA1606.1	C_Foxj3	13333	0.54742	2164	0.54874	2031	0.01667	2.69675E-37	FALSE
IRF8_MA0652.1	IRF8	MA0652.1	C_Irf1	10817	0.60891	2422	0.61233	2343	0.01663	4.01763E-28	FALSE
PPARD_MA1550.1	PPARD	MA1550.1	C_PPARD	10502	0.54314	2064	0.5409	1902	0.01661	3.58767E-32	FALSE
ZNF211_MA1974.1	ZNF211	MA1974.1	C_ZNF211	6602	0.52678	1040	0.52714	967	0.01654	7.39835E-23	FALSE
FOXH1_MA0479.1	FOXH1	MA0479.1	C_FOXH1	9767	0.5339	1750	0.53178	1635	0.0165	4.86589E-31	FALSE
TCF21_MA1568.1	TCF21	MA1568.1	C_TAL1::TCF3	5596	0.54245	1151	0.53875	1072	0.01646	1.37367E-19	FALSE
HOXB8_MA1502.1	HOXB8	MA1502.1	C_HOXC8	4844	0.62284	879	0.62441	802	0.0164	3.19712E-19	FALSE
HOXD10_MA1506.1	HOXD10	MA1506.1	C_HOXC10	4152	0.57842	747	0.57786	693	0.0164	1.59482E-12	FALSE
RORC_MA1151.1	RORC	MA1151.1	C_RORA	7193	0.54728	1301	0.5431	1190	0.01639	2.82971E-24	FALSE
ZNF667_MA1984.1	ZNF667	MA1984.1	C_ZNF667	11574	0.55857	2242	0.56017	2096	0.01632	5.47605E-33	FALSE
HSF1_MA0486.2	HSF1	MA0486.2	C_HSF2	8053	0.55085	1522	0.55176	1432	0.01631	3.41579E-29	FALSE
NR2F1_MA1537.1	NR2F1	MA1537.1	C_PPARD	10662	0.56892	2265	0.56569	2092	0.01627	2.74501E-30	FALSE
Pax7_MA0680.2	Pax7	MA0680.2	C_Pax7	7710	0.62086	858	0.63889	769	0.01626	6.08523E-26	FALSE
Creb5_MA0840.1	Creb5	MA0840.1	C_FOSL1::JUN	6221	0.8452	2135	0.86053	2084	0.01626	1.07454E-20	FALSE
Dlx4_MA0881.1	Dlx4	MA0881.1	C_BSX	4341	0.63923	744	0.64282	684	0.01612	9.28773E-22	FALSE
HSF4_MA0771.1	HSF4	MA0771.1	C_HSF2	8160	0.5401	1610	0.53851	1549	0.01596	3.65140E-24	FALSE
HOXB6_MA1500.1	HOXB6	MA1500.1	C_HOXC8	4541	0.56249	746	0.56079	671	0.01594	5.07696E-19	FALSE
E2F8_MA0865.2	E2F8	MA0865.2	C_E2F8	3753	0.79344	1435	0.79699	1406	0.01577	2.19112E-19	FALSE
Rarb_MA0857.1	Rarb	MA0857.1	C_Rarb	10797	0.5501	1891	0.55082	1810	0.0157	2.18075E-26	FALSE
ZBTB26_MA1579.1	ZBTB26	MA1579.1	C_ZBTB26	17186	0.58167	3494	0.58502	3311	0.01558	1.96479E-37	FALSE
ESRRB_MA0141.3	ESRRB	MA0141.3	C_Esrrg	9648	0.51141	1752	0.50624	1598	0.01555	5.00589E-31	FALSE
VAX2_MA0723.2	VAX2	MA0723.2	C_ESX1	4227	0.64755	771	0.66108	686	0.01549	7.91825E-16	FALSE
GBX1_MA0889.1	GBX1	MA0889.1	C_GBX2	3696	0.69623	734	0.71276	685	0.01542	1.28795E-14	FALSE
ZIM3_MA1709.1	ZIM3	MA1709.1	C_ZIM3	30346	0.49571	5203	0.4937	4867	0.01539	3.57309E-49	FALSE
TBX19_MA0804.1	TBX19	MA0804.1	C_TBX19	4302	0.51836	809	0.51461	761	0.01538	3.21483E-14	FALSE
ESR2_MA0258.2	ESR2	MA0258.2	C_ESR2	12492	0.56869	2912	0.56396	2732	0.01527	2.17356E-33	FALSE
SREBF2_MA0828.2	SREBF2	MA0828.2	C_SREBF2	3238	0.72536	1099	0.72342	1070	0.01527	4.77785E-15	FALSE
DMRTC2_MA1479.1	DMRTC2	MA1479.1	C_DMRTA1	7477	0.48805	1188	0.48464	1113	0.01507	3.35246E-28	FALSE
TCF7L2_MA0523.1	TCF7L2	MA0523.1	C_Lef1	15578	0.51794	2571	0.51903	2362	0.01504	1.53142E-38	FALSE
FOXD3_MA0041.2	FOXD3	MA0041.2	C_FOXD3	22192	0.51137	2778	0.51299	2516	0.01498	1.46128E-37	FALSE
LIN54_MA0619.1	LIN54	MA0619.1	C_LIN54	11929	0.5567	1710	0.56561	1554	0.01496	6.02725E-32	FALSE
RARA_MA0729.1	RARA	MA0729.1	C_RARA	9677	0.57462	1805	0.57614	1708	0.01492	2.84582E-30	FALSE
FOXB1_MA0845.1	FOXB1	MA0845.1	C_FOXC2	13061	0.46862	1784	0.46568	1591	0.01491	9.39252E-31	FALSE
HIF1A_MA1106.1	HIF1A	MA1106.1	C_HIF1A	2713	0.71028	898	0.71241	890	0.01482	8.10321E-06	FALSE
HOXA7_MA1498.2	HOXA7	MA1498.2	C_HOXC8	5980	0.53687	916	0.53631	852	0.01477	1.68730E-20	FALSE
HOXA9_MA0594.2	HOXA9	MA0594.2	C_HOXC10	1630	0.83177	350	0.83349	319	0.01465	1.09668E-08	FALSE
MEOX1_MA0661.1	MEOX1	MA0661.1	C_ESX1	4841	0.5745	770	0.58602	717	0.01462	1.01463E-19	FALSE
OLIG2_MA0678.1	OLIG2	MA0678.1	C_Atoh1	3303	0.50468	576	0.4988	508	0.01446	5.56973E-14	FALSE
E2F3_MA0469.3	E2F3	MA0469.3	C_E2F3	1174	0.61877	320	0.61344	314	0.01443	1.45922E-07	FALSE
NR4A1_MA1112.2	NR4A1	MA1112.2	C_NR4A1	13465	0.50635	2322	0.50263	2149	0.01439	2.28836E-29	FALSE
PPARG_MA0066.1	PPARG	MA0066.1	C_PPARG	8628	0.55765	1882	0.55361	1724	0.01421	2.18192E-22	FALSE
FOXF2_MA0030.1	FOXF2	MA0030.1	C_Foxj3	10335	0.54886	1704	0.54865	1559	0.01411	3.57340E-23	FALSE
NFIA_MA0670.1	NFIA	MA0670.1	C_NFIA	8447	0.52074	1594	0.51923	1527	0.01404	4.54202E-21	FALSE
Six3_MA0631.1	Six3	MA0631.1	C_Six3	4256	0.50776	743	0.50584	701	0.01397	1.15191E-18	FALSE
Rarg_MA0859.1	Rarg	MA0859.1	C_Rarb	9618	0.57112	1743	0.57247	1653	0.01395	5.51694E-28	FALSE
Nr2f6_MA0677.1	Nr2f6	MA0677.1	C_PPARD	11148	0.54415	2200	0.54104	2021	0.01393	1.02725E-30	FALSE
Foxo1_MA0480.2	Foxo1	MA0480.2	C_Foxj3	16844	0.5216	3004	0.51944	2776	0.01392	4.24222E-30	FALSE
Dlx5_MA1476.2	Dlx5	MA1476.2	C_Dlx5	5945	0.60127	1015	0.60354	919	0.01392	3.95743E-17	FALSE
Nr2e1_MA0676.1	Nr2e1	MA0676.1	C_Nr2e1	11864	0.56266	1989	0.56269	1842	0.01391	2.98243E-22	FALSE
USF2_MA0526.4	USF2	MA0526.4	C_ARNT2	4181	0.78112	1604	0.78024	1583	0.01387	1.68356E-15	FALSE
FOXA2_MA0047.3	FOXA2	MA0047.3	C_Foxj3	12346	0.50162	2036	0.49973	1885	0.01377	9.30391E-30	FALSE
ZNF136_MA1588.1	ZNF136	MA1588.1	C_ZNF136	8820	0.52629	1524	0.52491	1419	0.01375	6.34024E-23	FALSE
FOSBJUN_MA1127.1	FOSB::JUN	MA1127.1	C_FOSL1::JUN	6658	0.77042	2241	0.76984	2167	0.01374	1.84723E-20	FALSE
FOXE1_MA1487.2	FOXE1	MA1487.2	C_FOXE1	21451	0.49678	2992	0.49774	2762	0.01369	6.29670E-36	FALSE
Prdm14_MA1998.1	Prdm14	MA1998.1	C_Prdm14	8310	0.55796	1800	0.55506	1632	0.01367	5.68218E-17	FALSE
FOXD2_MA0847.3	FOXD2	MA0847.3	C_FOXE1	17447	0.51048	2524	0.51181	2262	0.0136	3.61568E-25	FALSE
ATF7_MA0834.1	ATF7	MA0834.1	C_FOSL1::JUN	4881	0.82485	1775	0.82577	1760	0.01359	1.37912E-08	FALSE
IRF2_MA0051.1	IRF2	MA0051.1	C_IRF2	15424	0.53529	3003	0.53471	2877	0.0135	9.28061E-29	FALSE
ZBTB33_MA0527.1	ZBTB33	MA0527.1	C_ZBTB33	3637	1.01192	1772	1.01853	1727	0.01328	2.78271E-12	FALSE
ZNF382_MA1594.1	ZNF382	MA1594.1	C_ZNF382	10301	0.57791	2167	0.5808	2055	0.01326	5.82317E-20	FALSE
CREM_MA0609.2	CREM	MA0609.2	C_FOSL1::JUN	5972	0.77807	2180	0.77585	2108	0.01319	3.74795E-18	FALSE
Gmeb1_MA0615.1	Gmeb1	MA0615.1	C_Gmeb1	1086	0.83298	416	0.83764	418	0.01311	3.03046E-05	FALSE
HOXC8_MA1505.1	HOXC8	MA1505.1	C_HOXC8	3028	0.55441	489	0.56134	426	0.01302	5.77289E-08	FALSE
CDX2_MA0465.2	CDX2	MA0465.2	C_CDX2	12966	0.5152	1847	0.51621	1714	0.01299	4.94525E-30	FALSE
TFE3_MA0831.3	TFE3	MA0831.3	C_ARNT2	4771	0.75965	1749	0.76015	1720	0.01295	8.37020E-13	FALSE
FOXC1_MA0032.2	FOXC1	MA0032.2	C_FOXC2	15640	0.5161	2059	0.51938	1904	0.01286	1.23907E-27	FALSE
Ebf2_MA1604.1	Ebf2	MA1604.1	C_EBF3	12425	0.58505	2928	0.58384	2787	0.01275	3.87399E-23	FALSE
POU6F1_MA0628.1	POU6F1	MA0628.1	C_ESX1	3301	0.6647	450	0.69408	409	0.01266	6.21965E-10	FALSE
MYF6_MA0667.1	MYF6	MA0667.1	C_MYF6	8642	0.58108	1780	0.58627	1628	0.01257	1.03534E-22	FALSE
Runx1_MA0002.2	Runx1	MA0002.2	C_Bcl11B	35136	0.55266	7923	0.54982	7483	0.0125	5.86972E-44	FALSE
ZNF669_MA1985.1	ZNF669	MA1985.1	C_ZNF669	4705	0.70106	1483	0.70538	1438	0.01245	1.48459E-14	FALSE
Rarg_MA0860.1	Rarg	MA0860.1	C_Rarg	11573	0.59154	2522	0.59337	2371	0.01239	1.21774E-27	FALSE
HOXB7_MA1501.1	HOXB7	MA1501.1	C_HOXC8	4607	0.55066	787	0.5521	700	0.01238	2.85847E-11	FALSE
SOX10_MA0442.2	SOX10	MA0442.2	C_SOX4	17371	0.53214	3213	0.53462	3008	0.01218	1.63727E-27	FALSE
ZNF528_MA1597.1	ZNF528	MA1597.1	C_ZNF528	16326	0.56645	3712	0.56515	3504	0.01217	3.61380E-25	FALSE
ZNF768_MA1731.1	ZNF768	MA1731.1	C_ZNF768	24917	0.58701	5897	0.58523	5598	0.01213	1.37073E-42	FALSE
FOXK1_MA0852.2	FOXK1	MA0852.2	C_Foxj3	13518	0.52311	2418	0.52152	2262	0.01208	1.26991E-24	FALSE
DPRX_MA1480.1	DPRX	MA1480.1	C_DPRX	4168	0.56276	771	0.56417	714	0.01207	2.26137E-14	FALSE
CREB3_MA0638.1	CREB3	MA0638.1	C_CREB3	4134	0.83626	1603	0.83755	1532	0.01201	2.30684E-11	FALSE
ZNF410_MA0752.1	ZNF410	MA0752.1	C_ZNF410	5929	0.61937	1102	0.61895	1010	0.012	4.20144E-13	FALSE
LMX1B_MA0703.2	LMX1B	MA0703.2	C_ESX1	5637	0.63877	732	0.66377	681	0.01189	5.74351E-14	FALSE
YY2_MA0748.2	YY2	MA0748.2	C_YY2	6870	0.93412	3210	0.94125	3134	0.01153	6.05905E-13	FALSE
TCF7L1_MA1421.1	TCF7L1	MA1421.1	C_TCF7L1	15092	0.52903	2623	0.53188	2416	0.01124	7.75506E-27	FALSE
Plagl1_MA1615.1	Plagl1	MA1615.1	C_Plagl1	15783	0.656	4519	0.65857	4344	0.01122	6.43581E-25	FALSE
RORB_MA1150.1	RORB	MA1150.1	C_RORB	7660	0.62911	1412	0.63389	1287	0.01117	5.58401E-16	FALSE
TBP_MA0108.2	TBP	MA0108.2	C_TBP	7781	0.53423	1485	0.53069	1306	0.01109	8.88396E-16	FALSE
CREB3L4_MA1475.1	CREB3L4	MA1475.1	C_FOSL1::JUN	4273	0.90805	1907	0.90876	1907	0.01109	2.58611E-13	FALSE
Prdm15_MA1616.1	Prdm15	MA1616.1	C_Prdm15	15102	0.55174	3069	0.55229	2969	0.011	1.25500E-24	FALSE
NR1I3_MA1534.1	NR1I3	MA1534.1	C_NR1I3	8771	0.54095	1405	0.54674	1357	0.01099	5.24023E-17	FALSE
CREB3L1_MA0839.1	CREB3L1	MA0839.1	C_CREB3	5028	0.68407	1539	0.68548	1474	0.01097	1.12932E-10	FALSE
ZNF582_MA1983.1	ZNF582	MA1983.1	C_ZNF582	12175	0.58525	2493	0.58312	2321	0.01088	1.51266E-22	FALSE
DMRTA2_MA1478.1	DMRTA2	MA1478.1	C_DMRTA1	6765	0.49221	1121	0.48898	1051	0.01083	1.05978E-14	FALSE
Nr5A2_MA0505.2	Nr5A2	MA0505.2	C_NR5A1	12101	0.53099	2379	0.52883	2189	0.01078	9.25629E-21	FALSE
GRHL1_MA0647.1	GRHL1	MA0647.1	C_GRHL2	4278	0.51705	800	0.51862	748	0.01072	1.63220E-06	FALSE
NR1H4RXRA_MA1146.1	NR1H4::RXRA	MA1146.1	C_NR2F1	4938	0.61639	1073	0.62289	969	0.01071	1.78682E-09	FALSE
HES7_MA0822.1	HES7	MA0822.1	C_HES7	3234	0.67358	972	0.67965	993	0.01051	2.76425E-10	FALSE
TBXT_MA0009.2	TBXT	MA0009.2	C_TBX19	4447	0.53549	915	0.53546	837	0.01044	3.04809E-09	FALSE
ZNF680_MA1729.1	ZNF680	MA1729.1	C_ZNF680	19826	0.49325	3314	0.49034	3068	0.01035	3.90158E-27	FALSE
FOSBJUNB_MA1136.1	FOSB::JUNB	MA1136.1	C_FOSL1::JUN	5430	0.80397	1923	0.80713	1884	0.01034	1.81873E-16	FALSE
NR1D1_MA1531.1	NR1D1	MA1531.1	C_NR1D1	8380	0.56495	1896	0.56375	1781	0.01034	7.06059E-21	FALSE
Mlxip_MA0622.1	Mlxip	MA0622.1	C_MNT	4666	0.70142	1502	0.70153	1529	0.01033	3.94660E-17	FALSE
SPIC_MA0687.1	SPIC	MA0687.1	C_Spi1	37202	0.56754	8324	0.56765	7734	0.01016	4.84705E-33	FALSE
FOXA3_MA1683.1	FOXA3	MA1683.1	C_Foxj3	11791	0.50544	1957	0.50473	1830	0.01015	2.09313E-21	FALSE
IRF3_MA1418.1	IRF3	MA1418.1	C_IRF3	21566	0.53241	4265	0.53084	4020	0.0101	6.26654E-29	FALSE
PAX4_MA0068.2	PAX4	MA0068.2	C_ESX1	2939	0.66274	469	0.68632	427	0.00998	5.53341E-06	FALSE
ZNF675_MA1714.1	ZNF675	MA1714.1	C_ZNF675	13723	0.57978	2776	0.57998	2602	0.00947	1.46659E-22	FALSE
ZNF16_MA1654.1	ZNF16	MA1654.1	C_ZNF16	16480	0.60543	3915	0.60855	3735	0.00946	6.77285E-23	FALSE
Tcf21_MA0832.1	Tcf21	MA0832.1	C_Tcf21	9688	0.63089	2159	0.64276	2019	0.00927	2.45715E-11	FALSE
FOSL1JUN_MA1129.1	FOSL1::JUN	MA1129.1	C_FOSL1::JUN	4602	0.81279	1633	0.81594	1617	0.00916	2.79483E-05	FALSE
Bcl11B_MA1989.1	Bcl11B	MA1989.1	C_Bcl11B	32326	0.52582	6369	0.52449	6175	0.00914	8.86169E-32	FALSE
MZF1_MA0056.2	MZF1	MA0056.2	C_MZF1	9398	0.56654	2019	0.56649	1907	0.00885	2.13268E-11	FALSE
Nfat5_MA0606.2	Nfat5	MA0606.2	C_Nfat5	18035	0.49209	2703	0.4942	2490	0.0088	6.04070E-24	FALSE
BHLHE41_MA0636.1	BHLHE41	MA0636.1	C_ARNT2	3492	0.79368	1368	0.79745	1346	0.00875	3.18909E-05	FALSE
XBP1_MA0844.1	XBP1	MA0844.1	C_XBP1	3539	0.72038	1163	0.72181	1119	0.00873	4.87651E-08	FALSE
ZSCAN31_MA1722.1	ZSCAN31	MA1722.1	C_ZSCAN31	7229	0.67437	1714	0.68024	1595	0.00866	3.33389E-12	FALSE
HOXC12_MA0906.1	HOXC12	MA0906.1	C_HOXC10	4428	0.54948	724	0.55021	680	0.00853	1.65384E-08	FALSE
ZNF140_MA1589.1	ZNF140	MA1589.1	C_ZNF140	10743	0.58469	2529	0.58453	2447	0.00851	9.54714E-15	FALSE
FOXL1_MA0033.2	FOXL1	MA0033.2	C_Foxj3	13913	0.51266	2409	0.51149	2228	0.00847	1.60529E-15	FALSE
TP53_MA0106.3	TP53	MA0106.3	C_TP53	4677	0.57365	1038	0.57097	995	0.00847	3.87862E-11	FALSE
HOXA1_MA1495.1	HOXA1	MA1495.1	C_ESX1	3083	0.55738	483	0.57025	439	0.00845	1.27186E-07	FALSE
FOXP1_MA0481.3	FOXP1	MA0481.3	C_Foxj3	13007	0.49836	2093	0.4978	1960	0.00838	4.73052E-17	FALSE
NFATC4_MA1525.2	NFATC4	MA1525.2	C_Nfatc2	11731	0.60011	2236	0.60594	2108	0.0083	1.65248E-13	FALSE
Npas2_MA0626.1	Npas2	MA0626.1	C_MNT	4428	0.66886	1309	0.66858	1350	0.00822	7.89131E-08	FALSE
Dmrt1_MA1603.1	Dmrt1	MA1603.1	C_Dmrt1	9353	0.53622	1481	0.53912	1372	0.00791	1.40250E-09	FALSE
Stat6_MA0520.1	Stat6	MA0520.1	C_Stat6	15118	0.54951	2730	0.55566	2518	0.00784	1.12917E-18	FALSE
IRF5_MA1420.1	IRF5	MA1420.1	C_IRF5	7748	0.59615	1725	0.59968	1675	0.00783	1.55893E-08	FALSE
EN1_MA0027.2	EN1	MA0027.2	C_ESX1	3417	0.63622	675	0.6458	600	0.00781	1.27628E-04	FALSE
TFEB_MA0692.1	TFEB	MA0692.1	C_ARNT2	7570	0.68462	2343	0.6839	2313	0.00781	1.08566E-08	FALSE
MNX1_MA0707.2	MNX1	MA0707.2	C_MNX1	4874	0.64921	732	0.66681	696	0.00777	4.31047E-05	FALSE
PBX2_MA1113.2	PBX2	MA1113.2	C_PBX2	10900	0.51735	1462	0.51927	1324	0.00766	3.14051E-15	FALSE
MEIS1_MA1639.1	MEIS1	MA1639.1	C_PBX2	8410	0.49886	1226	0.49812	1132	0.00764	8.30109E-13	FALSE
TFAP4_MA1570.1	TFAP4	MA1570.1	C_TFAP4	6020	0.56831	1031	0.58	989	0.00763	7.88184E-05	FALSE
NFATC3_MA0625.2	NFATC3	MA0625.2	C_Nfatc2	13486	0.54571	2538	0.55015	2403	0.00759	9.63861E-14	FALSE
NFIX_MA0671.1	NFIX	MA0671.1	C_NFIA	8349	0.53374	1645	0.53414	1589	0.00749	1.45162E-11	FALSE
NFIC_MA0161.2	NFIC	MA0161.2	C_NFIC	11446	0.5444	2383	0.54489	2293	0.00741	7.02392E-16	FALSE
FOXG1_MA0613.1	FOXG1	MA0613.1	C_Foxj3	10068	0.50475	1731	0.50381	1627	0.00719	4.36741E-20	FALSE
ZNF331_MA1726.1	ZNF331	MA1726.1	C_ZNF331	21304	0.61153	5562	0.6106	5279	0.00704	5.12745E-16	FALSE
HOXC13_MA0907.1	HOXC13	MA0907.1	C_HOXC13	5664	0.6744	963	0.68634	881	0.00701	1.17791E-09	FALSE
ZNF324_MA1977.1	ZNF324	MA1977.1	C_ZNF324	14934	0.54759	3065	0.54728	2977	0.00694	2.27741E-10	FALSE
NKX2-2_MA1645.1	NKX2-2	MA1645.1	C_NKX2-2	11333	0.56392	2475	0.56469	2298	0.0067	8.76455E-12	FALSE
THRB_MA1574.1	THRB	MA1574.1	C_PPARD	10035	0.57893	2210	0.57941	2087	0.00667	3.36882E-11	FALSE
PBX3_MA1114.1	PBX3	MA1114.1	C_PBX3	16922	0.63928	4357	0.64043	4162	0.00665	6.47833E-12	FALSE
HES6_MA1493.1	HES6	MA1493.1	C_HES6	4590	0.66778	1337	0.66875	1326	0.00663	2.25994E-02	FALSE
NKX2-5_MA0063.2	NKX2-5	MA0063.2	C_NKX2-5	7862	0.54629	1569	0.54371	1510	0.00624	2.28069E-05	FALSE
MAX_MA0058.3	MAX	MA0058.3	C_MNT	5073	0.72824	1719	0.7264	1771	0.00621	7.39174E-03	FALSE
MYCN_MA0104.4	MYCN	MA0104.4	C_MNT	4398	0.74941	1578	0.75124	1583	0.00621	1.85691E-09	FALSE
NR2F6_MA1539.1	NR2F6	MA1539.1	C_NR2F1	4928	0.57667	1092	0.57626	992	0.00612	2.35927E-06	FALSE
PKNOX1_MA0782.2	PKNOX1	MA0782.2	C_PBX3	15152	0.63401	3821	0.63446	3640	0.00611	2.68881E-07	FALSE
OLIG3_MA0827.1	OLIG3	MA0827.1	C_Atoh1	3801	0.50752	673	0.50444	621	0.00609	6.12766E-04	FALSE
TCF7_MA0769.2	TCF7	MA0769.2	C_TCF7	12227	0.56163	2141	0.56766	1974	0.00603	4.72690E-13	FALSE
ZNF274_MA1592.1	ZNF274	MA1592.1	C_ZNF274	9575	0.56119	2001	0.56194	1818	0.00603	8.24550E-10	FALSE
Nr2e3_MA0164.1	Nr2e3	MA0164.1	C_Nr2e3	5175	0.55009	1060	0.54283	1001	0.00599	1.62627E-04	FALSE
Sox11_MA0869.2	Sox11	MA0869.2	C_SOX4	21571	0.51178	3908	0.51083	3677	0.00567	9.23118E-16	FALSE
RUNX3_MA0684.2	RUNX3	MA0684.2	C_Bcl11B	20427	0.55007	4162	0.55053	3938	0.00566	2.25483E-15	FALSE
ARNTHIF1A_MA0259.1	ARNT::HIF1A	MA0259.1	C_HIF1A	2217	0.68706	689	0.69002	673	0.00547	5.52883E-02	FALSE
MYC_MA0147.3	MYC	MA0147.3	C_MNT	6184	0.73974	2179	0.74009	2215	0.00544	5.95777E-06	FALSE
Nfatc1_MA0624.2	Nfatc1	MA0624.2	C_Nfatc2	16773	0.52604	2939	0.52811	2746	0.0054	2.81566E-11	FALSE
Foxo3_MA0157.3	Foxo3	MA0157.3	C_Foxj3	14358	0.50947	2415	0.51022	2282	0.00502	4.93180E-12	FALSE
MAFA_MA1521.1	MAFA	MA1521.1	C_MAFA	8472	0.64923	2165	0.65409	2037	0.00494	2.68592E-03	FALSE
Gfi1B_MA0483.1	Gfi1B	MA0483.1	C_Gfi1B	16987	0.55659	3445	0.55807	3338	0.00478	2.40575E-05	FALSE
ZNF418_MA1980.1	ZNF418	MA1980.1	C_ZNF418	20118	0.53035	4000	0.52875	3801	0.00475	8.47230E-09	FALSE
OSR1_MA1542.1	OSR1	MA1542.1	C_OSR1	7154	0.60798	1694	0.61289	1587	0.0047	9.97701E-05	FALSE
EBF3_MA1637.1	EBF3	MA1637.1	C_EBF3	11816	0.58603	2784	0.58641	2669	0.0046	6.35768E-05	FALSE
DUX4_MA0468.1	DUX4	MA0468.1	C_DUX4	7806	0.58703	1330	0.5985	1249	0.0042	3.33777E-04	FALSE
RXRB_MA1555.1	RXRB	MA1555.1	C_RXRG	4936	0.6108	1208	0.61185	1170	0.00408	5.83098E-03	FALSE
ERFSREBF2_MA1939.1	ERF::SREBF2	MA1939.1	C_ERF::SREBF2	5880	0.64923	1691	0.64944	1647	0.00407	4.24177E-03	FALSE
OTX2_MA0712.2	OTX2	MA0712.2	C_OTX2	6272	0.56948	1009	0.57904	925	0.00393	1.38057E-02	FALSE
ZNF214_MA1975.1	ZNF214	MA1975.1	C_ZNF214	9322	0.51705	1690	0.5168	1604	0.00356	8.64435E-02	FALSE
Isl1_MA1608.1	Isl1	MA1608.1	C_Isl1	5128	0.52355	933	0.52579	884	0.00353	1.13748E-03	FALSE
MXI1_MA1108.2	MXI1	MA1108.2	C_MXI1	13375	0.51115	2470	0.51052	2286	0.00343	2.77272E-05	FALSE
TBX1_MA0805.1	TBX1	MA0805.1	C_TBX4	9178	0.54016	1883	0.54103	1775	0.00339	4.59119E-04	FALSE
ZBTB12_MA1649.1	ZBTB12	MA1649.1	C_ZBTB12	12589	0.53998	2534	0.53914	2366	0.00296	1.61696E-05	FALSE
THRA_MA1969.1	THRA	MA1969.1	C_THRA	15938	0.56932	3595	0.56858	3431	0.00294	9.00759E-04	FALSE
POU2F2_MA0507.2	POU2F2	MA0507.2	C_POU3F3	10536	0.60954	1813	0.62087	1645	0.00292	3.97961E-03	FALSE
CREB3L4_MA1474.1	CREB3L4	MA1474.1	C_CREB3	4721	0.78243	1752	0.78888	1715	0.00286	4.01379E-02	FALSE
ZNF343_MA1711.1	ZNF343	MA1711.1	C_ZNF343	11035	0.69649	3537	0.69965	3450	0.00276	1.77780E-03	FALSE
POU2F1_MA0785.1	POU2F1	MA0785.1	C_POU3F3	10843	0.59292	1811	0.5986	1659	0.00243	9.84268E-03	FALSE
Nkx3-2_MA0122.3	Nkx3-2	MA0122.3	C_Nkx3-2	8059	0.50562	1363	0.50239	1279	0.00225	3.13882E-03	FALSE
ETV5HOXA2_MA1948.1	ETV5::HOXA2	MA1948.1	C_HOXB2::ELK1	9723	0.58093	2407	0.57985	2227	0.00225	1.61360E-03	FALSE
ZNF692_MA1986.1	ZNF692	MA1986.1	C_ZNF692	10294	0.65789	3023	0.66044	2912	0.00214	3.40746E-02	FALSE
RARARXRG_MA1149.1	RARA::RXRG	MA1149.1	C_RARA::RXRG	9496	0.57058	2112	0.57168	2051	0.00208	2.34529E-02	FALSE
Prdm4_MA1647.2	Prdm4	MA1647.2	C_Prdm4	12798	0.65846	2612	0.67424	2576	0.00205	1.02127E-02	FALSE
IRF6_MA1509.1	IRF6	MA1509.1	C_IRF6	3061	0.62222	797	0.61942	760	0.00197	5.26693E-02	FALSE
OSR2_MA1646.1	OSR2	MA1646.1	C_OSR2	21453	0.56661	4896	0.56694	4634	0.00193	3.53107E-05	FALSE
MSANTD3_MA1523.1	MSANTD3	MA1523.1	C_MSANTD3	10191	0.57699	2405	0.57825	2294	0.00149	5.84719E-01	FALSE
ZNF282_MA1154.1	ZNF282	MA1154.1	C_ZNF282	10430	0.56661	2370	0.56529	2225	0.00144	2.47156E-03	FALSE
ZNF416_MA1979.1	ZNF416	MA1979.1	C_ZNF416	13894	0.57523	3192	0.57668	3092	0.0013	6.38310E-01	FALSE
RHOXF1_MA0719.1	RHOXF1	MA0719.1	C_RHOXF1	4734	0.52716	697	0.53311	641	0.0011	7.96690E-01	FALSE
Nfatc2_MA0152.2	Nfatc2	MA0152.2	C_Nfatc2	19530	0.50542	3246	0.50623	3031	0.00107	1.34045E-01	FALSE
GRHL2_MA1105.2	GRHL2	MA1105.2	C_GRHL2	10622	0.54521	2016	0.55093	1919	0.00107	8.47030E-01	FALSE
POU3F3_MA0788.1	POU3F3	MA0788.1	C_POU3F3	12313	0.54944	1785	0.55499	1653	0.001	1.76356E-01	FALSE
SMAD3_MA0795.1	SMAD3	MA0795.1	C_SMAD3	3923	0.58316	836	0.59143	769	0.00098	3.60194E-01	FALSE
MNT_MA0825.1	MNT	MA0825.1	C_MNT	4893	0.73547	1670	0.73592	1718	0.00084	3.98411E-01	FALSE
ONECUT1_MA0679.2	ONECUT1	MA0679.2	C_ONECUT1	9759	0.58075	1098	0.59943	1013	0.00082	3.62267E-01	FALSE
ZNF189_MA1725.1	ZNF189	MA1725.1	C_ZNF189	21247	0.58641	4723	0.5875	4415	0.00081	1.30918E-01	FALSE
NR4A2RXRA_MA1147.1	NR4A2::RXRA	MA1147.1	C_NR2F1	4302	0.62927	964	0.63757	874	0.00073	1.84420E-01	FALSE
NR2C2_MA0504.1	NR2C2	MA0504.1	C_PPARD	16125	0.60995	3981	0.61288	3870	9e-05	9.48065E-01	FALSE
OLIG1_MA0826.1	OLIG1	MA0826.1	C_Atoh1	3381	0.50479	605	0.50268	548	3e-05	8.81917E-01	FALSE
ZNF549_MA1728.1	ZNF549	MA1728.1	C_ZNF549	21453	0.61076	5515	0.61351	5306	1e-05	6.57282E-01	FALSE
POU1F1_MA0784.2	POU1F1	MA0784.2	C_POU3F3	10576	0.58963	1811	0.60452	1625	-7e-05	4.42414E-01	FALSE
SREBF1_MA0595.1	SREBF1	MA0595.1	C_SREBF1	8322	0.62039	2088	0.62343	1984	-0.00021	7.67668E-01	FALSE
BCL6B_MA0731.1	BCL6B	MA0731.1	C_BCL6B	11742	0.58015	2249	0.58629	2111	-0.00022	7.04637E-01	FALSE
BHLHE40_MA0464.2	BHLHE40	MA0464.2	C_ARNT2	3623	0.80906	1415	0.8106	1434	-0.00025	4.20801E-02	FALSE
ZSCAN29_MA1602.1	ZSCAN29	MA1602.1	C_ZSCAN29	4749	0.58856	1113	0.58929	1085	-0.00039	2.19664E-01	FALSE
TBX15_MA0803.1	TBX15	MA0803.1	C_TBX4	7915	0.55492	1709	0.55679	1621	-0.0007	5.20496E-01	FALSE
ZNF684_MA1600.1	ZNF684	MA1600.1	C_ZNF684	12876	0.61049	3196	0.61168	3087	-0.00073	5.02342E-02	FALSE
NEUROG2_MA0669.1	NEUROG2	MA0669.1	C_NEUROG2	6456	0.51554	1233	0.51527	1175	-0.00076	6.72081E-01	FALSE
Rarb_MA0858.1	Rarb	MA0858.1	C_Rarb	9815	0.55084	2036	0.55064	1983	-0.0008	9.71763E-01	FALSE
MAF_MA1520.1	MAF	MA1520.1	C_MAFA	8287	0.62659	1935	0.63233	1835	-0.00086	2.64381E-01	FALSE
BHLHE23_MA0817.1	BHLHE23	MA0817.1	C_Atoh1	3775	0.50099	647	0.49991	602	-0.00092	9.28659E-01	FALSE
TWIST1_MA1123.2	TWIST1	MA1123.2	C_TWIST1	15201	0.52357	2971	0.52261	2831	-0.00095	2.40240E-02	FALSE
RXRAVDR_MA0074.1	RXRA::VDR	MA0074.1	C_RXRA::VDR	5872	0.69909	1274	0.71558	1175	-0.00097	3.73958E-02	FALSE
Arnt_MA0004.1	Arnt	MA0004.1	C_MNT	8786	0.73371	3030	0.73629	3095	-0.00102	8.44652E-02	FALSE
ETV2DRGX_MA1940.1	ETV2::DRGX	MA1940.1	C_ETV5::DRGX	10399	0.57265	2296	0.57478	2171	-0.00122	3.16229E-03	FALSE
ZNF449_MA1656.1	ZNF449	MA1656.1	C_ZNF449	13988	0.62594	3741	0.62843	3617	-0.0013	3.12414E-01	FALSE
Crx_MA0467.2	Crx	MA0467.2	C_OTX2	6201	0.57341	1007	0.58476	932	-0.00133	9.13244E-02	FALSE
RARA_MA0730.1	RARA	MA0730.1	C_Rarb	9916	0.55596	2125	0.55569	2048	-0.00134	2.01014E-01	FALSE
SREBF2_MA0596.1	SREBF2	MA0596.1	C_SREBF1	8815	0.58293	2000	0.58538	1898	-0.00139	3.97891E-02	FALSE
E2F7_MA0758.1	E2F7	MA0758.1	C_E2F7	5768	0.73047	1300	0.74813	1320	-0.00148	3.38598E-01	FALSE
PBX1_MA0070.1	PBX1	MA0070.1	C_PBX1	7338	0.57852	1445	0.58068	1380	-0.00151	6.89582E-02	FALSE
Thap11_MA1573.2	Thap11	MA1573.2	C_Thap11	12410	0.73518	3575	0.74346	3480	-0.00173	1.17690E-02	FALSE
TFAP2C_MA0524.2	TFAP2C	MA0524.2	C_TFAP2A	8714	0.64312	2392	0.64802	2350	-0.00174	3.17493E-01	FALSE
ZSCAN4_MA1155.1	ZSCAN4	MA1155.1	C_ZSCAN4	16671	0.53345	3335	0.53447	3209	-0.00175	1.12664E-02	FALSE
FOXO1FLI1_MA1956.1	FOXO1::FLI1	MA1956.1	C_ERF::FOXI1	29938	0.55494	6442	0.55735	6065	-0.00184	1.44214E-02	FALSE
SPIB_MA0081.2	SPIB	MA0081.2	C_Spi1	64859	0.57776	15333	0.57911	14538	-0.00187	1.08958E-06	FALSE
BCL6_MA0463.2	BCL6	MA0463.2	C_BCL6	9838	0.55931	1997	0.56141	1895	-0.00195	1.13152E-01	FALSE
SIX2_MA1119.1	SIX2	MA1119.1	C_SIX2	12586	0.52109	2376	0.52212	2265	-0.00203	6.72162E-01	FALSE
Spi1_MA0080.6	Spi1	MA0080.6	C_Spi1	73270	0.57028	16786	0.57117	15853	-0.00218	2.37698E-09	FALSE
FOXN3_MA1489.1	FOXN3	MA1489.1	C_FOXN3	8553	0.49749	1344	0.49834	1248	-0.00218	2.81261E-01	FALSE
RARB_MA1552.1	RARB	MA1552.1	C_RXRG	4852	0.6186	1210	0.62109	1141	-0.00243	1.75742E-01	FALSE
ZNF135_MA1587.1	ZNF135	MA1587.1	C_ZNF135	14043	0.62232	3682	0.62699	3600	-0.00289	1.24294E-04	FALSE
TFAP2B_MA0811.1	TFAP2B	MA0811.1	C_TFAP2A	8964	0.64795	2486	0.65328	2425	-0.00309	7.64163E-02	FALSE
SIX1_MA1118.1	SIX1	MA1118.1	C_SIX2	9317	0.51944	1799	0.52245	1726	-0.00311	4.24512E-01	FALSE
Atoh1_MA0461.2	Atoh1	MA0461.2	C_Atoh1	5059	0.51747	981	0.51724	906	-0.0032	1.72050E-02	FALSE
Atoh1_MA1467.2	Atoh1	MA1467.2	C_Neurod2	15124	0.5464	3208	0.54773	3088	-0.00344	9.65641E-05	FALSE
MEIS2_MA1640.1	MEIS2	MA1640.1	C_PBX2	10700	0.50961	1405	0.51247	1280	-0.00346	7.60903E-04	FALSE
PAX3_MA1546.1	PAX3	MA1546.1	C_PAX3	3183	0.68318	829	0.69404	763	-0.00349	3.96520E-03	FALSE
ZFP14_MA1972.1	ZFP14	MA1972.1	C_ZFP14	28948	0.64242	7615	0.64659	7341	-0.00351	1.72718E-08	FALSE
ZKSCAN1_MA1585.1	ZKSCAN1	MA1585.1	C_ZKSCAN1	6644	0.68883	1517	0.70438	1489	-0.00359	1.16325E-04	FALSE
POU5F1B_MA0792.1	POU5F1B	MA0792.1	C_POU3F3	10414	0.6127	1835	0.62208	1700	-0.00387	4.45051E-02	FALSE
OTX1_MA0711.1	OTX1	MA0711.1	C_OTX2	3957	0.56213	664	0.57035	643	-0.00391	4.58094E-06	FALSE
Lhx1_MA1518.2	Lhx1	MA1518.2	C_Lhx1	3656	0.57802	609	0.59275	597	-0.00392	9.69984E-01	FALSE
ZNF354C_MA0130.1	ZNF354C	MA0130.1	C_ZNF354C	15492	0.53549	3008	0.53711	2889	-0.00417	9.09945E-09	FALSE
TFAP4_MA0691.1	TFAP4	MA0691.1	C_Bhlha15	10750	0.63724	2506	0.65065	2364	-0.00417	1.03511E-03	FALSE
TFAP2A_MA0810.1	TFAP2A	MA0810.1	C_TFAP2A	10950	0.67624	3270	0.68026	3210	-0.00418	4.72110E-05	FALSE
Zfx_MA0146.2	Zfx	MA0146.2	C_Zfx	17962	0.77287	6508	0.77894	6410	-0.00443	9.38707E-09	FALSE
Gli2_MA0734.3	Gli2	MA0734.3	C_Gli2	12925	0.59171	3102	0.59377	2974	-0.00461	1.86394E-02	FALSE
Gli1_MA1990.1	Gli1	MA1990.1	C_Gli2	12945	0.57517	2973	0.57612	2809	-0.00461	3.47777E-09	FALSE
RUNX2_MA0511.2	RUNX2	MA0511.2	C_Bcl11B	14392	0.57692	3283	0.58025	3169	-0.00466	1.25613E-06	FALSE
Hand1Tcf3_MA0092.1	Hand1::Tcf3	MA0092.1	C_Hand1::Tcf3	11310	0.52316	2157	0.5249	2029	-0.00469	1.48859E-05	FALSE
MGAEVX1_MA1960.1	MGA::EVX1	MA1960.1	C_MGA::EVX1	7665	0.64383	1340	0.6604	1211	-0.0047	4.68359E-08	FALSE
ZNF75D_MA1601.2	ZNF75D	MA1601.2	C_ZNF75D	14050	0.57332	3154	0.57583	3042	-0.00481	3.47946E-07	FALSE
Creb3l2_MA0608.1	Creb3l2	MA0608.1	C_Creb3l2	4617	0.78514	1741	0.78955	1778	-0.0049	1.23987E-03	FALSE
GFI1_MA0038.2	GFI1	MA0038.2	C_GFI1	9176	0.60031	1931	0.60472	1853	-0.00495	1.32355E-03	FALSE
GSC2_MA0891.1	GSC2	MA0891.1	C_OTX2	4913	0.54319	811	0.55113	770	-0.00497	3.42906E-06	FALSE
Prdm5_MA1999.1	Prdm5	MA1999.1	C_Prdm5	19076	0.58838	4137	0.59406	3921	-0.00499	2.58011E-10	FALSE
Arntl_MA0603.1	Arntl	MA0603.1	C_ARNT2	4724	0.77946	1779	0.78352	1806	-0.00512	6.46802E-05	FALSE
HAND2_MA1638.1	HAND2	MA1638.1	C_Neurod2	16457	0.53593	3414	0.53664	3276	-0.0053	2.87467E-10	FALSE
GCM1_MA0646.1	GCM1	MA0646.1	C_GCM1	4651	0.59462	1196	0.59492	1138	-0.00537	1.73166E-03	FALSE
GLIS1_MA0735.1	GLIS1	MA0735.1	C_GLIS1	4316	0.66924	1286	0.67413	1252	-0.00553	3.40529E-04	FALSE
MGA_MA0801.1	MGA	MA0801.1	C_TBX4	8410	0.55051	1800	0.55193	1698	-0.00557	4.10855E-08	FALSE
TBX20_MA0689.1	TBX20	MA0689.1	C_TBX2	8901	0.5252	1691	0.52471	1585	-0.0057	8.14206E-06	FALSE
RARG_MA1553.1	RARG	MA1553.1	C_RXRG	4825	0.57855	1075	0.58156	1020	-0.00591	8.71578E-08	FALSE
ERFHOXB13_MA1937.1	ERF::HOXB13	MA1937.1	C_ERF::HOXB13	11511	0.57037	2570	0.57545	2440	-0.00591	6.38186E-09	FALSE
PITX1_MA0682.2	PITX1	MA0682.2	C_OTX2	5662	0.52978	911	0.53659	862	-0.00595	4.95525E-04	FALSE
TBX2_MA0688.1	TBX2	MA0688.1	C_TBX2	8033	0.51446	1478	0.51461	1400	-0.00602	2.16038E-05	FALSE
ELK1SREBF2_MA1933.1	ELK1::SREBF2	MA1933.1	C_ELK1::SREBF2	8112	0.8017	3019	0.81025	3000	-0.00606	1.38666E-06	FALSE
ETV5FOXI1_MA1946.1	ETV5::FOXI1	MA1946.1	C_ERF::FOXI1	26862	0.56489	6195	0.5666	5896	-0.00622	4.78142E-14	FALSE
NEUROG2_MA1642.1	NEUROG2	MA1642.1	C_Neurod2	15767	0.54138	3282	0.54227	3161	-0.00628	1.21150E-12	FALSE
TFAP2E_MA1569.1	TFAP2E	MA1569.1	C_TFAP2A	8297	0.74348	2575	0.75468	2540	-0.00644	3.48818E-10	FALSE
GLIS2_MA0736.1	GLIS2	MA0736.1	C_GLIS2	5637	0.67588	1708	0.67882	1639	-0.00652	1.30916E-05	FALSE
ETV5FOXO1_MA1947.1	ETV5::FOXO1	MA1947.1	C_ERF::FOXI1	24233	0.56105	5077	0.5625	4792	-0.00662	3.58237E-21	FALSE
POU3F1_MA0786.1	POU3F1	MA0786.1	C_POU3F3	12338	0.55958	1874	0.57153	1726	-0.00671	6.18485E-11	FALSE
HES5_MA0821.2	HES5	MA0821.2	C_HEY2	2745	0.72055	943	0.72664	973	-0.00683	1.68736E-04	FALSE
MTF1_MA0863.1	MTF1	MA0863.1	C_MTF1	6651	0.61355	1781	0.61506	1696	-0.00721	5.04632E-04	FALSE
PITX2_MA1547.2	PITX2	MA1547.2	C_OTX2	5172	0.53136	819	0.53993	796	-0.00727	6.02351E-10	FALSE
POU3F2_MA0787.1	POU3F2	MA0787.1	C_POU3F3	11696	0.56957	1843	0.58219	1690	-0.00728	2.19569E-14	FALSE
ETV5DRGX_MA1944.1	ETV5::DRGX	MA1944.1	C_ETV5::DRGX	16366	0.61263	3875	0.62082	3672	-0.00728	2.50106E-16	FALSE
SCRT1_MA0743.2	SCRT1	MA0743.2	C_SCRT2	9268	0.52951	1832	0.53135	1765	-0.00752	2.06889E-09	FALSE
RREB1_MA0073.1	RREB1	MA0073.1	C_RREB1	29178	0.58531	6581	0.59114	6405	-0.00755	3.49176E-25	FALSE
HOXD12ELK1_MA1958.1	HOXD12::ELK1	MA1958.1	C_ELK1::HOXB13	11169	0.57717	2499	0.5824	2391	-0.00798	3.51645E-17	FALSE
MLX_MA0663.1	MLX	MA0663.1	C_ARNT2	4069	0.7647	1461	0.77085	1518	-0.00841	9.46165E-04	FALSE
ZNF816_MA1719.1	ZNF816	MA1719.1	C_ZNF816	14488	0.61175	3622	0.61692	3526	-0.00844	1.50544E-15	FALSE
Foxn1_MA1684.1	Foxn1	MA1684.1	C_Foxn1	14705	0.76334	5440	0.77385	5416	-0.00865	8.47310E-27	FALSE
HINFP_MA0131.2	HINFP	MA0131.2	C_HINFP	4722	0.79207	1848	0.79646	1802	-0.00909	2.07881E-07	FALSE
Elf5_MA0136.3	Elf5	MA0136.3	C_EHF	58052	0.56567	13004	0.56852	12422	-0.0091	1.15151E-35	FALSE
POU3F4_MA0789.1	POU3F4	MA0789.1	C_POU3F3	9428	0.57863	1642	0.58679	1527	-0.00911	5.61561E-19	FALSE
PAX3_MA0780.1	PAX3	MA0780.1	C_Pax7	2699	0.78844	332	0.83636	306	-0.00914	1.29380E-06	FALSE
Stat4_MA0518.1	Stat4	MA0518.1	C_Stat4	20581	0.54089	4141	0.5435	4010	-0.00919	2.86402E-19	FALSE
TEAD4_MA0809.2	TEAD4	MA0809.2	C_TEAD4	11081	0.53192	1931	0.53608	1832	-0.00919	1.17302E-18	FALSE
ZKSCAN3_MA1973.1	ZKSCAN3	MA1973.1	C_ZKSCAN3	11691	0.61906	3045	0.62394	2984	-0.00929	5.29873E-17	FALSE
SREBF1_MA0829.2	SREBF1	MA0829.2	C_SREBF2	5587	0.6128	1442	0.61554	1399	-0.00934	1.78801E-08	FALSE
Neurod2_MA0668.2	Neurod2	MA0668.2	C_Neurod2	16737	0.58172	3682	0.58847	3554	-0.00946	1.57665E-25	FALSE
Tfcp2l1_MA0145.2	Tfcp2l1	MA0145.2	C_Tfcp2l1	13656	0.60646	3487	0.6105	3373	-0.00948	1.53188E-15	FALSE
ZKSCAN5_MA1652.1	ZKSCAN5	MA1652.1	C_ZKSCAN5	35489	0.59634	8961	0.59981	8571	-0.00954	4.84190E-31	FALSE
PITX3_MA0714.1	PITX3	MA0714.1	C_OTX2	5391	0.53747	889	0.54581	844	-0.00967	1.13261E-13	FALSE
FOXO1ELF1_MA1953.1	FOXO1::ELF1	MA1953.1	C_ERF::FOXI1	32313	0.5432	6753	0.54665	6327	-0.00967	2.28525E-30	FALSE
GCM2_MA0767.1	GCM2	MA0767.1	C_GCM2	4031	0.59411	1025	0.59661	995	-0.00979	1.61173E-09	FALSE
FOXO1ELK1_MA1954.1	FOXO1::ELK1	MA1954.1	C_ERF::FOXI1	39422	0.56519	8745	0.56767	8297	-0.00986	1.22218E-32	FALSE
FOXO1ELK3_MA1955.1	FOXO1::ELK3	MA1955.1	C_ERF::FOXI1	27085	0.54834	5880	0.55077	5595	-0.00989	1.08081E-27	FALSE
INSM1_MA0155.1	INSM1	MA0155.1	C_INSM1	13399	0.66326	3438	0.67478	3374	-0.01002	9.41476E-19	FALSE
TEAD1_MA0090.3	TEAD1	MA0090.3	C_TEAD4	10494	0.53182	1885	0.53722	1801	-0.01007	3.82717E-21	FALSE
PAX2_MA0067.2	PAX2	MA0067.2	C_PAX9	2807	0.73129	901	0.73816	885	-0.01011	1.11933E-04	FALSE
EBF1_MA0154.4	EBF1	MA0154.4	C_EBF1	13295	0.57676	3056	0.57673	2903	-0.01013	2.05652E-25	FALSE
Nrf1_MA0506.2	Nrf1	MA0506.2	C_Nrf1	12759	0.94546	6384	0.95102	6371	-0.01018	1.12907E-21	FALSE
FERD3L_MA1485.1	FERD3L	MA1485.1	C_FERD3L	10048	0.61138	2713	0.61418	2598	-0.01025	1.69192E-21	FALSE
ZBTB18_MA0698.1	ZBTB18	MA0698.1	C_ZBTB18	15852	0.54902	3044	0.55619	2970	-0.01028	6.48752E-24	FALSE
ERFFOXO1_MA1936.1	ERF::FOXO1	MA1936.1	C_ERF::FOXI1	26682	0.55128	5842	0.55398	5533	-0.01028	3.11000E-32	FALSE
ZNF784_MA1717.1	ZNF784	MA1717.1	C_ZNF784	4081	0.58516	950	0.58984	904	-0.01035	5.39430E-09	FALSE
RARARXRA_MA0159.1	RARA::RXRA	MA0159.1	C_RARA::RXRA	10462	0.56444	2302	0.5682	2229	-0.01044	7.97104E-19	FALSE
TBX3_MA1566.2	TBX3	MA1566.2	C_TBX2	7498	0.52745	1448	0.52919	1379	-0.01049	2.31670E-13	FALSE
HEY1_MA0823.1	HEY1	MA0823.1	C_HEY2	4156	0.74333	1471	0.74953	1521	-0.01053	3.12807E-09	FALSE
Zfp335_MA2002.1	Zfp335	MA2002.1	C_Zfp335	15919	0.57798	3697	0.58052	3565	-0.0106	1.05326E-23	FALSE
TBX18_MA1565.1	TBX18	MA1565.1	C_TBX2	11924	0.55454	2543	0.557	2397	-0.01061	1.74385E-20	FALSE
Stat5a_MA1624.1	Stat5a	MA1624.1	C_Stat5a	15771	0.53706	3110	0.53961	2963	-0.01067	6.45116E-30	FALSE
HOXB2ELK1_MA1957.1	HOXB2::ELK1	MA1957.1	C_HOXB2::ELK1	11581	0.64397	3418	0.64643	3327	-0.01083	6.52223E-20	FALSE
MYF5_MA1641.1	MYF5	MA1641.1	C_Bhlha15	11765	0.61535	2788	0.62571	2729	-0.01095	2.39890E-20	FALSE
HES2_MA0616.2	HES2	MA0616.2	C_HEY2	4191	0.78069	1601	0.78716	1648	-0.01109	2.10216E-06	FALSE
THAP1_MA0597.2	THAP1	MA0597.2	C_THAP1	20418	0.6302	5247	0.63776	5137	-0.01116	8.65974E-27	FALSE
ZIC5_MA1584.1	ZIC5	MA1584.1	C_ZIC1	10824	0.68253	3499	0.6875	3390	-0.01126	2.87562E-17	FALSE
TFCP2_MA1968.1	TFCP2	MA1968.1	C_TFCP2	3399	0.57324	784	0.57425	757	-0.01126	3.98094E-08	FALSE
ELK1HOXB13_MA1932.1	ELK1::HOXB13	MA1932.1	C_ELK1::HOXB13	9691	0.66201	2813	0.66999	2728	-0.01144	6.73447E-22	FALSE
Stat5b_MA1625.1	Stat5b	MA1625.1	C_Stat5b	18684	0.55669	3922	0.56001	3826	-0.01146	5.11839E-29	FALSE
ETV7_MA1708.1	ETV7	MA1708.1	C_EHF	31616	0.63326	9043	0.63652	8708	-0.01156	6.08904E-33	FALSE
CLOCK_MA0819.2	CLOCK	MA0819.2	C_MNT	5546	0.61013	1425	0.61424	1442	-0.01168	4.24665E-11	FALSE
GLIS3_MA0737.1	GLIS3	MA0737.1	C_GLIS3	5250	0.6263	1369	0.62796	1297	-0.0117	2.89485E-10	FALSE
ETV2HOXB13_MA1943.1	ETV2::HOXB13	MA1943.1	C_ETV2::HOXB13	6372	0.58282	1374	0.59136	1322	-0.01179	6.82429E-17	FALSE
Stat5aStat5b_MA0519.1	Stat5a::Stat5b	MA0519.1	C_Stat5b	17742	0.54852	3635	0.55271	3499	-0.01186	2.46630E-33	FALSE
ZNF341_MA1655.1	ZNF341	MA1655.1	C_ZNF341	13962	0.60052	3438	0.60536	3269	-0.01188	7.65373E-29	FALSE
TBX21_MA0690.2	TBX21	MA0690.2	C_TBX2	8162	0.51637	1541	0.51899	1451	-0.0119	4.64018E-15	FALSE
FOXI1_MA0042.2	FOXI1	MA0042.2	C_Foxj3	8156	0.52678	1462	0.53085	1394	-0.01193	1.33232E-17	FALSE
ZBTB7C_MA0695.1	ZBTB7C	MA0695.1	C_ZBTB7B	6458	0.60218	1629	0.60506	1553	-0.01195	8.72215E-18	FALSE
FOXJ2ELF1_MA1952.1	FOXJ2::ELF1	MA1952.1	C_ERF::FOXI1	38527	0.55953	8507	0.56325	8103	-0.01198	4.16238E-44	FALSE
Zic2_MA1629.1	Zic2	MA1629.1	C_Zic2	25825	0.59727	6312	0.60228	6181	-0.01205	3.17836E-30	FALSE
RBPJ_MA1116.1	RBPJ	MA1116.1	C_RBPJ	20396	0.60589	4635	0.61268	4683	-0.01206	6.75421E-32	FALSE
ZNF263_MA0528.2	ZNF263	MA0528.2	C_ZNF263	32611	0.68182	9836	0.68838	9653	-0.01208	6.80463E-39	FALSE
NR1I2_MA1533.1	NR1I2	MA1533.1	C_NR1I2	5785	0.58393	1340	0.5876	1268	-0.01219	4.21633E-15	FALSE
ZNF143_MA0088.2	ZNF143	MA0088.2	C_ZNF76	10754	0.64878	2940	0.65455	2853	-0.01226	6.23525E-20	FALSE
MLXIPL_MA0664.1	MLXIPL	MA0664.1	C_ARNT2	3674	0.77557	1361	0.78113	1411	-0.01234	2.69860E-09	FALSE
ELF2_MA1483.2	ELF2	MA1483.2	C_EHF	22272	0.6828	6681	0.68964	6534	-0.0124	1.97753E-34	FALSE
TEAD2_MA1121.1	TEAD2	MA1121.1	C_TEAD4	9303	0.52	1751	0.52392	1635	-0.0125	1.27115E-23	FALSE
Ptf1a_MA1618.1	Ptf1a	MA1618.1	C_Neurod2	15978	0.53792	3167	0.5407	3026	-0.01254	5.47904E-31	FALSE
Tbx6_MA1567.2	Tbx6	MA1567.2	C_TBX2	12154	0.54013	2480	0.54348	2361	-0.01283	9.25924E-29	FALSE
Ptf1A_MA1619.1	Ptf1A	MA1619.1	C_Bhlha15	11705	0.61289	2754	0.62381	2677	-0.01296	9.57990E-23	FALSE
Zic1Zic2_MA1628.1	Zic1::Zic2	MA1628.1	C_Zic2	24147	0.59827	6122	0.60181	5942	-0.01297	2.78562E-42	FALSE
ZNF701_MA1987.1	ZNF701	MA1987.1	C_ZNF701	31531	0.61648	8169	0.62156	7913	-0.01301	9.00936E-42	FALSE
TBX4_MA0806.1	TBX4	MA0806.1	C_TBX4	6301	0.53905	1293	0.54207	1256	-0.01302	1.71709E-22	FALSE
POU5F1_MA1115.1	POU5F1	MA1115.1	C_POU3F3	12633	0.55474	2176	0.5619	2078	-0.01334	2.19397E-31	FALSE
TP73_MA0861.1	TP73	MA0861.1	C_TP73	4586	0.57433	1006	0.57652	966	-0.0134	2.37512E-17	FALSE
POU2F3_MA0627.2	POU2F3	MA0627.2	C_POU3F3	12907	0.54396	2134	0.55067	2013	-0.01359	1.00383E-25	FALSE
IKZF1_MA1508.1	IKZF1	MA1508.1	C_ERF::FOXI1	59274	0.55058	12673	0.55453	12075	-0.01359	8.49565E-58	FALSE
ZNF708_MA1730.1	ZNF708	MA1730.1	C_ZNF708	15917	0.63528	4032	0.64229	3953	-0.01362	1.34945E-25	FALSE
EOMES_MA0800.1	EOMES	MA0800.1	C_TBX2	8050	0.50494	1447	0.50782	1377	-0.01363	5.84653E-19	FALSE
RXRG_MA1556.1	RXRG	MA1556.1	C_RXRG	5931	0.64738	1614	0.6516	1570	-0.01363	4.83528E-14	FALSE
AhrArnt_MA0006.1	Ahr::Arnt	MA0006.1	C_Ahr::Arnt	11925	0.67982	3559	0.68501	3475	-0.01374	3.08475E-28	FALSE
ELF3_MA0640.2	ELF3	MA0640.2	C_EHF	60744	0.56852	14223	0.57166	13608	-0.01376	4.55890E-54	FALSE
NR3C1_MA0113.3	NR3C1	MA0113.3	C_NR3C1	5315	0.54602	1139	0.5459	1044	-0.01377	3.38817E-13	FALSE
ETV3_MA0763.1	ETV3	MA0763.1	C_ERF	10556	0.80542	3941	0.81666	3867	-0.0139	7.70469E-21	FALSE
EHF_MA0598.3	EHF	MA0598.3	C_EHF	60586	0.57214	14368	0.57513	13747	-0.01401	2.75615E-56	FALSE
STAT3_MA0144.2	STAT3	MA0144.2	C_Stat4	20451	0.54567	4101	0.54937	4018	-0.01406	2.75257E-36	FALSE
NR3C2_MA0727.1	NR3C2	MA0727.1	C_NR3C1	5621	0.54838	1204	0.54999	1116	-0.01412	2.43505E-13	FALSE
TAL1TCF3_MA0091.1	TAL1::TCF3	MA0091.1	C_TAL1::TCF3	11928	0.58595	2349	0.60007	2272	-0.01415	4.50212E-32	FALSE
RFX4_MA0799.2	RFX4	MA0799.2	C_RFX4	4194	0.67899	1290	0.69014	1264	-0.01416	1.10089E-16	FALSE
ETV5_MA0765.3	ETV5	MA0765.3	C_ERF	9982	0.87694	4260	0.89191	4217	-0.01421	2.19073E-25	FALSE
ETV6_MA0645.1	ETV6	MA0645.1	C_EHF	28095	0.65364	8565	0.65744	8331	-0.01425	3.14842E-51	FALSE
NFICTLX1_MA0119.1	NFIC::TLX1	MA0119.1	C_NFIB	10188	0.63544	2412	0.64877	2292	-0.0143	1.04821E-23	FALSE
ERFFOXI1_MA1935.1	ERF::FOXI1	MA1935.1	C_ERF::FOXI1	38216	0.56451	8895	0.56779	8504	-0.01434	1.20124E-51	FALSE
MSC_MA0665.1	MSC	MA0665.1	C_Tcf21	12501	0.60709	2745	0.62011	2603	-0.01442	3.25511E-27	FALSE
Tcf12_MA0521.2	Tcf12	MA0521.2	C_Bhlha15	11816	0.61571	2803	0.6269	2745	-0.01449	2.68672E-24	FALSE
ELK1HOXA1_MA1931.1	ELK1::HOXA1	MA1931.1	C_ELK1::HOXA1	10944	0.70686	3623	0.71461	3518	-0.01449	2.40541E-26	FALSE
ZNF454_MA1712.1	ZNF454	MA1712.1	C_ZNF454	20445	0.6838	6267	0.69243	6259	-0.01464	2.71942E-43	FALSE
ZFP57_MA1583.1	ZFP57	MA1583.1	C_ZFP57	2764	0.73592	955	0.74314	951	-0.01492	3.23233E-12	FALSE
PAX1_MA0779.1	PAX1	MA0779.1	C_PAX9	3569	0.67152	1011	0.67773	981	-0.01493	1.27930E-13	FALSE
Hic1_MA0739.1	Hic1	MA0739.1	C_Hic1	8719	0.55622	1874	0.56026	1860	-0.01494	3.64089E-26	FALSE
NFIC_MA1527.1	NFIC	MA1527.1	C_NFIB	9043	0.63535	2147	0.64932	2060	-0.01505	3.86733E-20	FALSE
PAX9_MA0781.1	PAX9	MA0781.1	C_PAX9	3948	0.68539	1149	0.69065	1107	-0.01513	4.50356E-16	FALSE
HIC2_MA0738.1	HIC2	MA0738.1	C_HIC2	9217	0.58484	2124	0.59118	2117	-0.0152	6.32664E-29	FALSE
NFIB_MA1643.1	NFIB	MA1643.1	C_NFIB	12288	0.58066	2886	0.58531	2761	-0.0158	2.93970E-29	FALSE
NEUROD1_MA1109.1	NEUROD1	MA1109.1	C_Neurod2	16208	0.56783	3450	0.57436	3383	-0.01585	7.27490E-34	FALSE
SPDEF_MA0686.1	SPDEF	MA0686.1	C_SPDEF	7324	0.71019	2531	0.71503	2459	-0.01591	6.09765E-20	FALSE
ZNF257_MA1710.1	ZNF257	MA1710.1	C_ZNF257	30847	0.6223	8085	0.62737	7757	-0.01633	9.02937E-49	FALSE
PRDM9_MA1723.1	PRDM9	MA1723.1	C_PRDM9	50671	0.63556	13566	0.64264	13344	-0.01641	4.55490E-60	FALSE
FLI1DRGX_MA1949.1	FLI1::DRGX	MA1949.1	C_ETV5::DRGX	12136	0.57261	2916	0.57509	2760	-0.01654	4.82490E-30	FALSE
ELF1_MA0473.3	ELF1	MA0473.3	C_EHF	54318	0.57986	13289	0.58387	12796	-0.01677	1.13918E-60	FALSE
NFIX_MA1528.1	NFIX	MA1528.1	C_NFIB	9652	0.59739	2381	0.60117	2305	-0.01722	8.70858E-38	FALSE
ZNF682_MA1599.1	ZNF682	MA1599.1	C_ZNF682	14040	0.73922	4697	0.74983	4669	-0.01722	4.38118E-39	FALSE
ELK3_MA0759.2	ELK3	MA0759.2	C_ERF	8446	1.01027	4338	1.029	4365	-0.01729	1.37408E-34	FALSE
TFEC_MA0871.2	TFEC	MA0871.2	C_ARNT2	7108	0.72677	2438	0.73277	2451	-0.0174	3.12101E-27	FALSE
Zic3_MA0697.2	Zic3	MA0697.2	C_Zic2	27858	0.59262	6942	0.59731	6749	-0.01767	1.05958E-51	FALSE
ZBTB6_MA1581.1	ZBTB6	MA1581.1	C_ZBTB6	14544	0.6055	3603	0.61197	3537	-0.01804	1.28462E-34	FALSE
ZBTB7B_MA0694.1	ZBTB7B	MA0694.1	C_ZBTB7B	5042	0.60353	1247	0.6103	1210	-0.0182	2.70254E-22	FALSE
ELK1_MA0028.2	ELK1	MA0028.2	C_ERF	10896	0.88772	4645	0.90334	4617	-0.01851	1.01003E-37	FALSE
ELF4_MA0641.1	ELF4	MA0641.1	C_EHF	17749	0.70212	5956	0.70781	5849	-0.01864	1.76384E-44	FALSE
MAZ_MA1522.1	MAZ	MA1522.1	C_PATZ1	27140	0.70931	8647	0.72055	8529	-0.01864	1.51759E-48	FALSE
ARNT2_MA1464.1	ARNT2	MA1464.1	C_ARNT2	4383	0.79352	1682	0.80048	1734	-0.01865	1.01230E-19	FALSE
ZNF460_MA1596.1	ZNF460	MA1596.1	C_ZNF460	30371	0.71675	10107	0.72758	10020	-0.0188	2.10957E-55	FALSE
EWSR1-FLI1_MA0149.1	EWSR1-FLI1	MA0149.1	C_EWSR1-FLI1	42863	0.58712	9808	0.59456	9580	-0.01883	5.23268E-57	FALSE
FEV_MA0156.3	FEV	MA0156.3	C_ERF	11996	0.83067	4670	0.84314	4612	-0.01892	9.27681E-31	FALSE
PAX5_MA0014.3	PAX5	MA0014.3	C_PAX5	5250	0.7412	1767	0.75142	1686	-0.01925	5.47167E-27	FALSE
Bhlha15_MA1472.2	Bhlha15	MA1472.2	C_Bhlha15	11985	0.61105	2814	0.62255	2771	-0.01932	1.12362E-38	FALSE
SMAD2_MA1964.1	SMAD2	MA1964.1	C_Smad4	11987	0.57782	2802	0.58546	2718	-0.01965	1.57666E-39	FALSE
FLI1FOXI1_MA1950.1	FLI1::FOXI1	MA1950.1	C_ERF::FOXI1	36565	0.56508	8013	0.57053	7657	-0.01986	6.07783E-59	FALSE
ZNF574_MA1982.1	ZNF574	MA1982.1	C_ZNF574	12294	0.68782	3803	0.69766	3762	-0.01989	3.37446E-46	FALSE
TFAP2C_MA0814.2	TFAP2C	MA0814.2	C_TFAP2A	16245	0.70688	4949	0.71909	4880	-0.02002	4.92365E-41	FALSE
ETV4_MA0764.3	ETV4	MA0764.3	C_ERF	10471	0.88844	4554	0.90479	4554	-0.02009	1.49835E-37	FALSE
SCRT2_MA0744.2	SCRT2	MA0744.2	C_SCRT2	10261	0.53855	2117	0.54274	2014	-0.02018	2.81723E-32	FALSE
GABPA_MA0062.3	GABPA	MA0062.3	C_EHF	56052	0.57413	13571	0.57874	13004	-0.02022	8.57511E-74	FALSE
ZNF93_MA1721.1	ZNF93	MA1721.1	C_ZNF93	22862	0.71402	7935	0.72387	7938	-0.02034	2.71591E-53	FALSE
Six4_MA2001.1	Six4	MA2001.1	C_SIX2	10265	0.51987	1992	0.52532	1944	-0.02056	1.63603E-40	FALSE
Ascl2_MA0816.1	Ascl2	MA0816.1	C_Ascl2	17555	0.62415	4345	0.63786	4215	-0.02059	3.49854E-43	FALSE
OVOL2_MA1545.1	OVOL2	MA1545.1	C_OVOL1	1447	0.66859	404	0.67484	397	-0.0206	1.89702E-10	FALSE
Atf1_MA0604.1	Atf1	MA0604.1	C_Atf1	2368	0.91278	1055	0.92279	1054	-0.02105	1.21653E-16	FALSE
ZIC4_MA0751.1	ZIC4	MA0751.1	C_ZIC1	10924	0.65217	3274	0.65837	3204	-0.02122	4.74156E-47	FALSE
Olig2_MA1997.1	Olig2	MA1997.1	C_Ascl2	13590	0.62579	3388	0.63797	3306	-0.02139	1.35810E-41	FALSE
ZNF707_MA1715.1	ZNF707	MA1715.1	C_ZNF707	17331	0.59943	4280	0.6047	4169	-0.02149	2.78648E-51	FALSE
Neurod2_MA1993.1	Neurod2	MA1993.1	C_Ascl2	13087	0.63025	3290	0.6426	3209	-0.0217	9.58283E-45	FALSE
GSC_MA0648.1	GSC	MA0648.1	C_OTX2	4653	0.51008	784	0.51435	774	-0.0219	3.21987E-24	FALSE
ZNF610_MA1713.1	ZNF610	MA1713.1	C_ZNF610	20885	0.79034	8186	0.8041	8202	-0.0224	3.46538E-49	FALSE
GMEB2_MA0862.1	GMEB2	MA0862.1	C_GMEB2	900	0.82385	339	0.8271	338	-0.02249	1.51120E-08	FALSE
HEY2_MA0649.1	HEY2	MA0649.1	C_HEY2	3765	0.72467	1258	0.73401	1321	-0.02275	3.17778E-27	FALSE
ETV1_MA0761.2	ETV1	MA0761.2	C_EHF	57348	0.57019	13712	0.57571	13167	-0.02286	5.57939E-74	FALSE
ETV2_MA0762.1	ETV2	MA0762.1	C_ERF::FOXI1	20867	0.64583	5704	0.65354	5485	-0.02288	1.16191E-55	FALSE
GLI3_MA1491.2	GLI3	MA1491.2	C_GLI3	7743	0.61295	1919	0.61947	1864	-0.02301	1.42869E-33	FALSE
TFAP2A_MA0003.4	TFAP2A	MA0003.4	C_TFAP2A	15569	0.65546	4119	0.6659	4069	-0.02324	1.27198E-51	FALSE
Erg_MA0474.3	Erg	MA0474.3	C_EHF	59341	0.57443	14396	0.57982	13839	-0.02328	5.72175E-74	FALSE
FIGLA_MA0820.1	FIGLA	MA0820.1	C_FIGLA	9652	0.60637	1938	0.62598	1841	-0.02347	1.13820E-44	FALSE
ETV2FOXI1_MA1942.1	ETV2::FOXI1	MA1942.1	C_ERF::FOXI1	37548	0.57779	8727	0.5835	8379	-0.02376	6.01439E-66	FALSE
Znf423_MA0116.1	Znf423	MA0116.1	C_Znf423	8600	0.62266	2262	0.63065	2221	-0.02405	1.41057E-40	FALSE
SP5_MA1965.1	SP5	MA1965.1	C_SP5	41138	0.68344	12681	0.69294	12659	-0.02447	5.91164E-71	FALSE
Ikzf3_MA1992.1	Ikzf3	MA1992.1	C_EHF	57843	0.5811	14341	0.58711	13798	-0.02447	9.18215E-83	TRUE
MYOG_MA0500.2	MYOG	MA0500.2	C_Ascl2	12999	0.62936	3336	0.64237	3211	-0.02455	7.20525E-51	FALSE
EGR1_MA0162.4	EGR1	MA0162.4	C_EGR1	22136	0.80405	8569	0.81772	8588	-0.02459	8.65103E-61	FALSE
PLAG1_MA0163.1	PLAG1	MA0163.1	C_PLAG1	15539	0.6663	4473	0.67513	4409	-0.02478	5.69674E-51	FALSE
RELA_MA0107.1	RELA	MA0107.1	C_RELA	14027	0.64095	3926	0.64972	3890	-0.02481	9.77083E-51	FALSE
EGR2_MA0472.2	EGR2	MA0472.2	C_EGR1	8017	0.82798	3229	0.84074	3211	-0.02485	7.48954E-43	FALSE
ZBTB7A_MA0750.2	ZBTB7A	MA0750.2	C_ERF	22858	0.72923	8304	0.73837	8223	-0.02493	6.57737E-59	FALSE
TBR1_MA0802.1	TBR1	MA0802.1	C_TBX2	8020	0.5079	1450	0.51142	1396	-0.02504	1.08194E-38	FALSE
KLF17_MA1514.1	KLF17	MA1514.1	C_KLF17	18704	0.65177	5223	0.66128	5159	-0.02512	2.03085E-55	FALSE
ZNF320_MA1976.1	ZNF320	MA1976.1	C_ZNF320	22487	0.6743	6497	0.68548	6392	-0.02567	2.10050E-65	FALSE
RELB_MA1117.1	RELB	MA1117.1	C_RELB	9787	0.60301	2451	0.60862	2319	-0.02576	2.39411E-48	FALSE
KLF3_MA1516.1	KLF3	MA1516.1	C_KLF2	17449	0.92217	7890	0.94052	7802	-0.02576	2.31951E-57	FALSE
STAT1_MA0137.3	STAT1	MA0137.3	C_Stat4	17260	0.54039	3447	0.54668	3411	-0.02596	8.26371E-58	FALSE
TFAP2B_MA0812.1	TFAP2B	MA0812.1	C_TFAP2A	9425	0.72471	2833	0.7397	2807	-0.02602	2.93973E-54	FALSE
ZNF417_MA1727.1	ZNF417	MA1727.1	C_E2F4	6287	0.73286	2201	0.744	2200	-0.02609	6.69445E-38	FALSE
ZNF148_MA1653.1	ZNF148	MA1653.1	C_PATZ1	44864	0.78728	16658	0.80138	16697	-0.0262	1.52961E-77	FALSE
Spz1_MA0111.1	Spz1	MA0111.1	C_Spz1	9316	0.56925	2076	0.57793	2018	-0.0268	6.37403E-41	FALSE
NFYB_MA0502.2	NFYB	MA0502.2	C_NFYB	10860	1.06272	4420	1.09292	4414	-0.02689	9.53657E-53	FALSE
Ar_MA0007.3	Ar	MA0007.3	C_NR3C1	5636	0.65753	1275	0.66252	1194	-0.02709	2.09519E-37	FALSE
NFKB1_MA0105.4	NFKB1	MA0105.4	C_NFKB2	5958	0.65761	1777	0.66217	1735	-0.02709	2.41667E-37	FALSE
Twist2_MA0633.2	Twist2	MA0633.2	C_Ascl2	13801	0.60869	3543	0.61838	3451	-0.02717	8.85557E-53	FALSE
BHLHE22_MA1635.1	BHLHE22	MA1635.1	C_Ascl2	14042	0.60983	3734	0.618	3650	-0.0272	1.40015E-56	FALSE
ZNF530_MA1981.1	ZNF530	MA1981.1	C_ZNF530	34952	0.66316	10212	0.6718	9998	-0.02745	2.33436E-71	FALSE
ERFNHLH1_MA1938.1	ERF::NHLH1	MA1938.1	C_ERF::NHLH1	13528	0.64263	3904	0.65291	3841	-0.02796	8.71463E-53	FALSE
TBX5_MA0807.1	TBX5	MA0807.1	C_TBX4	11050	0.53155	2125	0.53874	2026	-0.02797	1.09582E-54	FALSE
ZNF76_MA1716.1	ZNF76	MA1716.1	C_ZNF76	12768	0.72711	4070	0.73771	3983	-0.02803	4.43829E-51	FALSE
FLI1_MA0475.2	FLI1	MA0475.2	C_ERF	13065	0.76833	4623	0.78187	4573	-0.02811	1.12954E-49	FALSE
TEAD3_MA0808.1	TEAD3	MA0808.1	C_TEAD4	6908	0.51697	1273	0.52406	1226	-0.02812	6.51422E-41	FALSE
KLF9_MA1107.2	KLF9	MA1107.2	C_KLF9	34016	0.70964	10684	0.72091	10656	-0.0287	1.57183E-76	FALSE
ZNF740_MA0753.2	ZNF740	MA0753.2	C_ZNF740	21131	0.67832	6298	0.69027	6363	-0.02949	7.43298E-65	FALSE
REL_MA0101.1	REL	MA0101.1	C_RELA	12243	0.63117	3303	0.64191	3294	-0.02954	8.00906E-57	FALSE
CTCF_MA0139.1	CTCF	MA0139.1	C_CTCF	37868	0.67005	12007	0.68193	12192	-0.02985	5.77832E-75	FALSE
VEZF1_MA1578.1	VEZF1	MA1578.1	C_ZNF740	8276	0.60878	2109	0.61655	2113	-0.02986	7.46478E-49	FALSE
ZIC1_MA0696.1	ZIC1	MA0696.1	C_ZIC1	11769	0.65337	3481	0.66276	3413	-0.02995	1.01978E-56	FALSE
Smad4_MA1153.1	Smad4	MA1153.1	C_Smad4	7614	0.5612	1626	0.57533	1600	-0.03058	1.08175E-41	FALSE
CTCF_MA1929.1	CTCF	MA1929.1	C_CTCF	31414	0.66062	9792	0.6713	9862	-0.03085	2.65504E-71	FALSE
ETS2_MA1484.1	ETS2	MA1484.1	C_ERF	15868	0.74185	5447	0.75385	5282	-0.0309	5.26611E-60	FALSE
Wt1_MA1627.1	Wt1	MA1627.1	C_Wt1	32653	0.69959	10181	0.71325	10129	-0.03118	2.12617E-73	FALSE
TFAP4FLI1_MA1967.1	TFAP4::FLI1	MA1967.1	C_TFAP4::FLI1	16412	0.61819	4176	0.63028	4006	-0.03133	4.15221E-61	FALSE
TFDP1_MA1122.1	TFDP1	MA1122.1	C_E2F6	12060	0.86866	4917	0.89094	4936	-0.03134	8.07514E-56	FALSE
EGR3_MA0732.1	EGR3	MA0732.1	C_EGR1	12025	0.86124	5013	0.87723	5042	-0.03219	9.31858E-53	FALSE
ASCL1_MA1100.2	ASCL1	MA1100.2	C_Ascl2	13455	0.59978	3369	0.61039	3288	-0.03223	1.59306E-58	FALSE
NFYA_MA0060.3	NFYA	MA0060.3	C_NFYA	10295	1.15408	4392	1.18654	4375	-0.03228	3.90446E-52	FALSE
SP1_MA0079.5	SP1	MA0079.5	C_KLF5	38467	0.86979	16179	0.88828	16360	-0.03233	2.63559E-79	FALSE
E2F6_MA0471.2	E2F6	MA0471.2	C_E2F6	25768	0.73698	8819	0.75099	8846	-0.03249	1.62957E-79	TRUE
E2F1_MA0024.3	E2F1	MA0024.3	C_E2F4	1702	0.77481	643	0.78878	647	-0.03269	4.12646E-25	FALSE
ZNF281_MA1630.2	ZNF281	MA1630.2	C_ZNF281	46258	0.72782	15325	0.7418	15364	-0.03289	2.76529E-94	TRUE
HES1_MA1099.2	HES1	MA1099.2	C_HEY2	5695	0.81282	2293	0.82667	2387	-0.03296	1.52060E-49	FALSE
ELK4_MA0076.2	ELK4	MA0076.2	C_ERF	23811	0.74164	8373	0.75326	8299	-0.0331	2.15579E-72	FALSE
ZBTB14_MA1650.1	ZBTB14	MA1650.1	C_ZBTB14	11429	0.86549	4904	0.8802	4964	-0.0336	2.67965E-59	FALSE
KLF4_MA0039.4	KLF4	MA0039.4	C_KLF5	45279	0.77841	16358	0.79347	16442	-0.03368	7.09380E-88	TRUE
NFYC_MA1644.1	NFYC	MA1644.1	C_NFYA	10837	1.09245	4353	1.12395	4317	-0.03371	3.34015E-59	FALSE
KLF2_MA1515.1	KLF2	MA1515.1	C_KLF2	28854	0.88971	12379	0.90963	12480	-0.03391	1.15866E-76	FALSE
KLF1_MA0493.2	KLF1	MA0493.2	C_KLF5	44618	0.8119	17074	0.82846	17233	-0.03405	5.14636E-91	TRUE
KLF6_MA1517.1	KLF6	MA1517.1	C_KLF2	20400	0.93256	9292	0.95392	9333	-0.03413	3.11764E-65	FALSE
ASCL1_MA1631.1	ASCL1	MA1631.1	C_TCF3	16172	0.59856	3754	0.61011	3685	-0.03419	3.65864E-64	FALSE
RFX7_MA1554.1	RFX7	MA1554.1	C_RFX7	5402	0.6355	1517	0.64546	1514	-0.03454	9.64687E-47	FALSE
SP4_MA0685.2	SP4	MA0685.2	C_KLF5	43531	0.88199	18449	0.90119	18594	-0.03485	3.73424E-88	TRUE
TCFL5_MA0632.2	TCFL5	MA0632.2	C_TCFL5	7568	0.84415	3300	0.86214	3323	-0.03492	2.79468E-51	FALSE
MYOD1_MA0499.2	MYOD1	MA0499.2	C_MYOD1	14374	0.5799	3094	0.59318	3052	-0.03511	2.49693E-67	FALSE
EGR4_MA0733.1	EGR4	MA0733.1	C_EGR1	10099	0.78907	3710	0.80485	3762	-0.03564	2.18670E-61	FALSE
PATZ1_MA1961.1	PATZ1	MA1961.1	C_PATZ1	50244	0.82046	19700	0.83865	19868	-0.03567	1.63557E-96	TRUE
KLF5_MA0599.1	KLF5	MA0599.1	C_KLF5	48261	0.84753	19262	0.86527	19370	-0.03579	1.71466E-94	TRUE
TCF3_MA0522.3	TCF3	MA0522.3	C_TCF3	12420	0.57753	2946	0.58791	2953	-0.03599	4.49898E-60	FALSE
PLAGL2_MA1548.1	PLAGL2	MA1548.1	C_PLAGL2	6266	0.61649	1653	0.63077	1676	-0.03622	2.33433E-50	FALSE
CTCF_MA1930.1	CTCF	MA1930.1	C_CTCF	25908	0.65787	8046	0.67094	8143	-0.03656	4.31761E-81	TRUE
Rfx6_MA1724.1	Rfx6	MA1724.1	C_Rfx6	12670	0.63671	3097	0.65567	3096	-0.03705	2.02169E-64	FALSE
TCF12_MA1648.1	TCF12	MA1648.1	C_TCF3	14985	0.6142	4023	0.62475	3997	-0.03732	3.98216E-67	TRUE
KLF11_MA1512.1	KLF11	MA1512.1	C_KLF16	28372	0.87827	11804	0.89778	11898	-0.03757	5.93165E-80	TRUE
TFAP2B_MA0813.1	TFAP2B	MA0813.1	C_TFAP2C	8498	0.69731	2612	0.71531	2621	-0.0385	2.50261E-63	TRUE
KLF16_MA0741.1	KLF16	MA0741.1	C_KLF16	36300	0.8424	14385	0.86147	14506	-0.03912	2.47780E-88	TRUE
ERF_MA0760.1	ERF	MA0760.1	C_ERF	16551	0.71395	5296	0.72687	5221	-0.0394	1.08126E-66	TRUE
SP8_MA0747.1	SP8	MA0747.1	C_KLF16	29269	0.84605	11560	0.86437	11592	-0.03955	1.23107E-78	TRUE
NHLH1_MA0048.2	NHLH1	MA0048.2	C_Ascl2	13212	0.60489	3427	0.61648	3395	-0.04054	4.80204E-68	TRUE
KLF10_MA1511.2	KLF10	MA1511.2	C_KLF5	39522	0.90599	17310	0.9282	17516	-0.04131	9.91787E-92	TRUE
NFKB2_MA0778.1	NFKB2	MA0778.1	C_NFKB2	6905	0.66071	2114	0.66967	2058	-0.04172	7.47272E-56	TRUE
ETS1_MA0098.3	ETS1	MA0098.3	C_ERF	17821	0.70664	5662	0.72093	5604	-0.04207	7.05492E-73	TRUE
TCF4_MA0830.2	TCF4	MA0830.2	C_TCF3	13385	0.59355	2954	0.60772	2967	-0.04213	5.22663E-71	TRUE
ERFFIGLA_MA1934.1	ERF::FIGLA	MA1934.1	C_ETV2::FIGLA	14889	0.6062	3989	0.61679	3878	-0.04252	3.70948E-76	TRUE
KLF13_MA0657.1	KLF13	MA0657.1	C_KLF13	10658	0.88883	4414	0.91121	4399	-0.04292	2.04541E-67	TRUE
TFAP2C_MA0815.1	TFAP2C	MA0815.1	C_TFAP2C	7223	0.70627	2257	0.72506	2267	-0.0431	1.43946E-56	TRUE
SP3_MA0746.2	SP3	MA0746.2	C_KLF16	31979	0.96081	14823	0.98375	14957	-0.04323	1.24114E-87	TRUE
KLF7_MA1959.1	KLF7	MA1959.1	C_KLF5	35267	0.94439	16231	0.96797	16428	-0.04341	2.60602E-94	TRUE
NHLH2_MA1529.1	NHLH2	MA1529.1	C_NHLH2	11466	0.63229	3278	0.64335	3217	-0.04348	2.16655E-70	TRUE
KLF12_MA0742.2	KLF12	MA0742.2	C_KLF5	33149	0.98227	16055	1.00796	16247	-0.04365	1.36834E-91	TRUE
ETV5FIGLA_MA1945.1	ETV5::FIGLA	MA1945.1	C_ETV2::FIGLA	19545	0.61315	5335	0.62445	5181	-0.04369	6.73730E-76	TRUE
KLF14_MA0740.2	KLF14	MA0740.2	C_KLF5	40542	0.91777	17994	0.9411	18199	-0.04469	3.66034E-99	TRUE
CTCFL_MA1102.2	CTCFL	MA1102.2	C_CTCFL	23345	0.76172	8673	0.77918	8872	-0.04512	1.18810E-84	TRUE
ZEB1_MA0103.3	ZEB1	MA0103.3	C_TCF3	13077	0.55104	2792	0.5635	2818	-0.04523	2.17014E-78	TRUE
SP9_MA1564.1	SP9	MA1564.1	C_KLF16	31637	0.97614	15042	1.00184	15187	-0.04607	6.03154E-91	TRUE
KLF15_MA1513.1	KLF15	MA1513.1	C_KLF15	30439	0.97953	14902	1.00624	15182	-0.04676	1.07312E-90	TRUE
Rbpjl_MA1621.1	Rbpjl	MA1621.1	C_MYOD1	10299	0.55311	1869	0.57023	1827	-0.04688	2.05308E-69	TRUE
Ptf1A_MA1620.1	Ptf1A	MA1620.1	C_MYOD1	10203	0.55336	1862	0.5708	1817	-0.04698	3.90587E-67	TRUE
CUX1_MA0754.2	CUX1	MA0754.2	C_ONECUT1	1662	0.67484	240	0.70809	228	-0.04719	2.83841E-38	TRUE
TFAP2A_MA0872.1	TFAP2A	MA0872.1	C_TFAP2C	7407	0.70199	2283	0.72112	2303	-0.0484	4.93448E-64	TRUE
TFAP4ETV1_MA1966.1	TFAP4::ETV1	MA1966.1	C_ETV2::FIGLA	18628	0.64187	5509	0.65326	5376	-0.04924	3.43065E-82	TRUE
ETV2FIGLA_MA1941.1	ETV2::FIGLA	MA1941.1	C_ETV2::FIGLA	16558	0.6211	4604	0.63282	4472	-0.04983	6.61101E-84	TRUE
SP2_MA0516.3	SP2	MA0516.3	C_KLF5	36707	0.97048	17619	0.99619	17874	-0.05023	1.34011E-98	TRUE
SNAI3_MA1559.1	SNAI3	MA1559.1	C_TCF3	11654	0.55583	2358	0.5725	2363	-0.05164	1.71560E-70	TRUE
SNAI2_MA0745.2	SNAI2	MA0745.2	C_MYOD1	10403	0.54112	1910	0.55808	1918	-0.05348	1.24519E-77	TRUE
SNAI1_MA1558.1	SNAI1	MA1558.1	C_TCF3	10692	0.5554	2120	0.57375	2081	-0.05776	6.55279E-77	TRUE
RFX1_MA0509.3	RFX1	MA0509.3	C_RFX1	6633	0.66965	1963	0.69161	2001	-0.05875	4.32197E-75	TRUE
E2F4_MA0470.2	E2F4	MA0470.2	C_E2F4	2093	0.72502	717	0.74447	755	-0.05989	3.04015E-40	TRUE
RFX5_MA0510.2	RFX5	MA0510.2	C_RFX1	7204	0.6633	2104	0.68429	2181	-0.06055	7.60919E-75	TRUE
RFX3_MA0798.3	RFX3	MA0798.3	C_RFX1	6823	0.67489	2052	0.69813	2108	-0.06501	2.37326E-74	TRUE
ONECUT2_MA0756.2	ONECUT2	MA0756.2	C_ONECUT2	1344	0.80614	224	0.85141	219	-0.06615	1.39935E-42	TRUE
E2F2_MA0864.2	E2F2	MA0864.2	C_E2F4	1945	0.72605	683	0.74143	718	-0.06635	2.10354E-49	TRUE
RFX2_MA0600.2	RFX2	MA0600.2	C_RFX1	6570	0.66898	1940	0.69282	2008	-0.06859	3.13307E-74	TRUE
CUX2_MA0755.1	CUX2	MA0755.1	C_ONECUT1	1513	0.9353	206	1.035	191	-0.08961	1.83478E-53	TRUE

## Sheet: Empty-TNFvsEmpty-PBS
Dataset EV7. List of the differential binding activity of TFs in empty control, Hmga2-WT and Hmga2-5A-transduced HSCs after the TNF-a treatment.
Empty-TNF versus Empty-PBS
output_prefix	name	motif_id	cluster	total_tfbs	Empty-PBS_mean_score	Empty-PBS_bound	Empty-TNF_mean_score	Empty-TNF_bound	Empty-TNF_Empty-PBS_change	Empty-PBS_Empty-TNF_pvalue	Empty-PBS_Empty-TNF_highlighted
NFKB2_MA0778.1	NFKB2	MA0778.1	C_NFKB2	6905	0.28717	1361	0.44589	2447	0.82726	4.33613E-181	TRUE
NFKB1_MA0105.4	NFKB1	MA0105.4	C_NFKB2	5958	0.30345	1239	0.44193	2051	0.72044	4.76522E-174	TRUE
REL_MA0101.1	REL	MA0101.1	C_RELA	12243	0.29446	2369	0.42666	3853	0.70738	1.06058E-188	TRUE
RELA_MA0107.1	RELA	MA0107.1	C_RELA	14027	0.4081	2954	0.54073	4576	0.64464	1.60508E-190	TRUE
RELB_MA1117.1	RELB	MA1117.1	C_RELB	9787	0.30994	1955	0.40721	2908	0.56444	7.01736E-182	TRUE
SPIC_MA0687.1	SPIC	MA0687.1	C_Spi1	37202	0.38428	7118	0.45995	9658	0.35543	6.75123E-185	TRUE
SPIB_MA0081.2	SPIB	MA0081.2	C_Spi1	64859	0.35339	14297	0.40535	17739	0.27817	3.16780E-182	TRUE
MZF1_MA0056.2	MZF1	MA0056.2	C_MZF1	9398	0.47088	1988	0.54018	2381	0.27688	2.70405E-139	TRUE
Spi1_MA0080.6	Spi1	MA0080.6	C_Spi1	73270	0.36012	15745	0.41127	19548	0.27374	3.65314E-186	TRUE
FOSL1JUN_MA1129.1	FOSL1::JUN	MA1129.1	C_FOSL1::JUN	4602	0.95382	1733	1.18942	1918	0.22139	1.13747E-121	TRUE
JUND_MA0492.1	JUND	MA0492.1	C_FOSL1::JUN	10810	0.94562	3038	1.10086	3432	0.21354	1.63300E-132	TRUE
Creb5_MA0840.1	Creb5	MA0840.1	C_FOSL1::JUN	6221	0.95159	2240	1.15471	2486	0.20681	2.27925E-125	TRUE
FOSL2JUNB_MA1139.1	FOSL2::JUNB	MA1139.1	C_FOSL1::JUN	5429	0.67371	1963	0.74483	2190	0.20667	4.18073E-123	TRUE
JUN_MA0488.1	JUN	MA0488.1	C_FOSL1::JUN	12243	0.75033	3288	0.88192	3777	0.20579	8.57349E-139	TRUE
FOSBJUNB_MA1136.1	FOSB::JUNB	MA1136.1	C_FOSL1::JUN	5430	0.88458	2026	1.08656	2241	0.2056	5.57016E-120	TRUE
FOSL2JUN_MA1131.1	FOSL2::JUN	MA1131.1	C_FOSL1::JUN	7744	0.73421	2650	0.88601	2949	0.20058	8.27976E-127	TRUE
FOSJUN_MA1126.1	FOS::JUN	MA1126.1	C_FOSL1::JUN	7407	0.83754	2270	1.02632	2499	0.19893	1.76318E-121	TRUE
ATF7_MA0834.1	ATF7	MA0834.1	C_FOSL1::JUN	4881	0.941	1905	1.16022	2081	0.19452	2.59404E-109	TRUE
FOSBJUN_MA1127.1	FOSB::JUN	MA1127.1	C_FOSL1::JUN	6658	0.79026	2337	0.96139	2607	0.19331	4.15615E-118	TRUE
JDP2_MA0656.1	JDP2	MA0656.1	C_FOSL1::JUN	6306	0.81941	2317	0.99812	2543	0.19285	1.25701E-119	TRUE
EHF_MA0598.3	EHF	MA0598.3	C_EHF	60586	0.36414	14230	0.40151	16526	0.18658	3.81122E-172	TRUE
ATF2_MA1632.1	ATF2	MA1632.1	C_FOSL1::JUN	11699	0.64718	3206	0.72236	3624	0.18555	3.45474E-132	TRUE
FOSL2JUND_MA1145.1	FOSL2::JUND	MA1145.1	C_FOSL1::JUN	7046	0.77413	2506	0.93454	2780	0.184	2.99274E-115	TRUE
ATF3_MA0605.2	ATF3	MA0605.2	C_FOSL1::JUN	5435	0.6999	2095	0.76712	2309	0.18245	1.16190E-112	TRUE
CREB1_MA0018.4	CREB1	MA0018.4	C_FOSL1::JUN	13153	0.52718	3395	0.59272	3840	0.179	4.18841E-132	TRUE
HOXD12ELK1_MA1958.1	HOXD12::ELK1	MA1958.1	C_ELK1::HOXB13	11169	0.6182	2529	0.68035	2842	0.17863	6.00834E-128	TRUE
Elf5_MA0136.3	Elf5	MA0136.3	C_EHF	58052	0.38017	12999	0.4191	14920	0.17862	8.20806E-163	TRUE
FOS_MA1951.1	FOS	MA1951.1	C_FOSL1::JUN	5418	0.89408	2094	1.0924	2276	0.17716	3.07252E-106	TRUE
JUNB_MA1140.2	JUNB	MA1140.2	C_FOSL1::JUN	5245	1.16084	2104	1.37587	2275	0.16671	4.05593E-107	TRUE
JUNJUNB_MA1133.1	JUN::JUNB	MA1133.1	C_FOSL1::JUN	7009	0.77364	2505	0.93016	2725	0.15798	1.30026E-114	TRUE
Irf1_MA0050.3	Irf1	MA0050.3	C_Irf1	34415	0.69744	6107	0.93436	7011	0.15557	5.37732E-145	TRUE
STAT1STAT2_MA0517.1	STAT1::STAT2	MA0517.1	C_STAT1::STAT2	38857	0.49537	7435	0.60448	8509	0.15529	1.05644E-145	TRUE
Stat2_MA1623.1	Stat2	MA1623.1	C_Stat2	50055	0.42909	8796	0.5581	10142	0.15324	3.88879E-152	TRUE
ETV7_MA1708.1	ETV7	MA1708.1	C_EHF	31616	0.41226	9238	0.44177	10176	0.15181	1.09906E-141	TRUE
BACH2_MA1470.1	BACH2	MA1470.1	C_BACH2	4865	1.33588	1232	1.51215	1389	0.15127	3.92068E-101	TRUE
CEBPG_MA1636.1	CEBPG	MA1636.1	C_CEBPG	8764	0.67542	1806	0.81179	1976	0.14852	1.63076E-112	TRUE
ETV6_MA0645.1	ETV6	MA0645.1	C_EHF	28095	0.47376	8840	0.50343	9671	0.14679	5.07374E-137	TRUE
ATF4_MA0833.2	ATF4	MA0833.2	C_CEBPG	8473	0.77202	1802	0.90867	1962	0.14577	1.43636E-114	TRUE
DBP_MA0639.1	DBP	MA0639.1	C_NFIL3	3597	0.58986	849	0.64959	944	0.14254	5.02157E-91	TRUE
ELF3_MA0640.2	ELF3	MA0640.2	C_EHF	60744	0.35555	14639	0.38549	16238	0.1417	1.07192E-150	TRUE
FOXJ2ELF1_MA1952.1	FOXJ2::ELF1	MA1952.1	C_ERF::FOXI1	38527	0.38137	8657	0.41522	9719	0.13976	9.84391E-146	TRUE
IRF9_MA0653.1	IRF9	MA0653.1	C_Irf1	13286	0.74412	2796	0.90547	3155	0.13799	2.44013E-120	TRUE
IRF8_MA0652.1	IRF8	MA0652.1	C_Irf1	10817	0.53279	2502	0.58769	2789	0.13714	4.27633E-119	FALSE
TEF_MA0843.1	TEF	MA0843.1	C_NFIL3	3493	1.18827	762	1.32595	841	0.13478	1.19409E-92	FALSE
IKZF1_MA1508.1	IKZF1	MA1508.1	C_ERF::FOXI1	59274	0.37244	13025	0.40565	14497	0.12977	7.75521E-150	TRUE
CEBPG_MA0838.1	CEBPG	MA0838.1	C_CEBPA	2771	0.44469	780	0.46601	840	0.1289	2.89304E-83	FALSE
IRF3_MA1418.1	IRF3	MA1418.1	C_IRF3	21566	0.46646	4486	0.56405	4927	0.12694	2.06963E-126	FALSE
ZNF680_MA1729.1	ZNF680	MA1729.1	C_ZNF680	19826	0.69052	3704	0.86697	3919	0.12526	1.64653E-127	FALSE
ZNF282_MA1154.1	ZNF282	MA1154.1	C_ZNF282	10430	0.49002	2561	0.52396	2726	0.12387	4.37686E-112	FALSE
IRF2_MA0051.1	IRF2	MA0051.1	C_IRF2	15424	0.4886	3137	0.55439	3459	0.12249	4.80434E-118	FALSE
ERFFOXI1_MA1935.1	ERF::FOXI1	MA1935.1	C_ERF::FOXI1	38216	0.34514	9193	0.36993	10074	0.12139	1.20819E-136	FALSE
ETV5HOXA2_MA1948.1	ETV5::HOXA2	MA1948.1	C_HOXB2::ELK1	9723	0.66467	2535	0.70077	2671	0.12081	4.67052E-106	FALSE
ETV5FOXI1_MA1946.1	ETV5::FOXI1	MA1946.1	C_ERF::FOXI1	26862	0.34816	6417	0.37397	7075	0.12074	1.06849E-131	FALSE
IRF4_MA1419.1	IRF4	MA1419.1	C_Irf1	9691	0.74585	2223	0.8309	2430	0.12016	3.31546E-108	FALSE
FOSL1JUND_MA1143.1	FOSL1::JUND	MA1143.1	C_FOSL1::JUN	6273	0.83125	2337	0.99689	2467	0.12003	7.42605E-96	FALSE
TBP_MA0108.2	TBP	MA0108.2	C_TBP	7781	0.43726	1508	0.46658	1663	0.11951	1.14153E-105	FALSE
CDX1_MA0878.3	CDX1	MA0878.3	C_HOXA10	9727	0.57981	1596	0.62897	1739	0.11846	1.16337E-115	FALSE
FOXO1ELK1_MA1954.1	FOXO1::ELK1	MA1954.1	C_ERF::FOXI1	39422	0.37016	9019	0.39604	9892	0.11709	1.79458E-136	FALSE
ZNF410_MA0752.1	ZNF410	MA0752.1	C_ZNF410	5929	0.6309	1179	0.69869	1245	0.11665	2.19895E-100	FALSE
PBX1_MA0070.1	PBX1	MA0070.1	C_PBX1	7338	0.69283	1498	0.73737	1634	0.11655	4.89138E-103	FALSE
CREM_MA0609.2	CREM	MA0609.2	C_FOSL1::JUN	5972	0.51486	2329	0.53854	2489	0.11605	1.88735E-97	FALSE
ELF2_MA1483.2	ELF2	MA1483.2	C_EHF	22272	0.44341	7036	0.46693	7548	0.11505	7.27523E-123	FALSE
NFYC_MA1644.1	NFYC	MA1644.1	C_NFYA	10837	0.8601	4704	0.89599	4853	0.11375	8.57958E-118	FALSE
POU6F1_MA1549.1	POU6F1	MA1549.1	C_POU6F2	6715	0.98068	1247	1.05239	1344	0.11273	8.72479E-102	FALSE
MNX1_MA0707.2	MNX1	MA0707.2	C_MNX1	4874	2.7885	790	3.05625	862	0.11202	1.02783E-88	FALSE
IRF7_MA0772.1	IRF7	MA0772.1	C_Irf1	18235	0.55769	3453	0.72691	3743	0.11202	5.51885E-119	FALSE
Stat6_MA0520.1	Stat6	MA0520.1	C_Stat6	15118	0.64442	2823	0.71603	3082	0.11138	2.35556E-111	FALSE
CEBPD_MA0836.2	CEBPD	MA0836.2	C_CEBPA	8213	0.52434	1703	0.57291	1810	0.11066	3.85597E-101	FALSE
HOXB5_MA0904.2	HOXB5	MA0904.2	C_ESX1	2857	3.88378	566	4.22079	612	0.11055	6.47211E-73	FALSE
POU6F2_MA0793.1	POU6F2	MA0793.1	C_POU6F2	7219	1.21301	1260	1.33513	1398	0.10884	1.37752E-96	FALSE
ETV5DRGX_MA1944.1	ETV5::DRGX	MA1944.1	C_ETV5::DRGX	16366	0.42445	4073	0.46197	4365	0.1071	3.11827E-115	FALSE
NFIL3_MA0025.2	NFIL3	MA0025.2	C_NFIL3	7961	0.61019	1462	0.66847	1582	0.10655	4.88026E-101	FALSE
FOXO1FLI1_MA1956.1	FOXO1::FLI1	MA1956.1	C_ERF::FOXI1	29938	0.34646	6725	0.37666	7346	0.10518	1.42120E-124	FALSE
SRF_MA0083.3	SRF	MA0083.3	C_SRF	4203	0.89904	959	1.00823	990	0.1041	1.77957E-84	FALSE
CEBPA_MA0102.4	CEBPA	MA0102.4	C_CEBPA	8499	0.67345	1622	0.75068	1782	0.10352	2.56586E-99	FALSE
EVX1_MA0887.1	EVX1	MA0887.1	C_EVX2	3427	3.29047	627	3.61587	710	0.10309	6.36304E-86	FALSE
CEBPE_MA0837.2	CEBPE	MA0837.2	C_CEBPA	1728	0.46707	488	0.48721	512	0.10299	1.84290E-60	FALSE
ELF1_MA0473.3	ELF1	MA0473.3	C_EHF	54318	0.39747	14075	0.42377	15126	0.1029	2.12903E-145	TRUE
HOXA4_MA1496.1	HOXA4	MA1496.1	C_HOXC4	5011	1.13684	985	1.23896	1059	0.10234	5.61778E-87	FALSE
POU3F4_MA0789.1	POU3F4	MA0789.1	C_POU3F3	9428	0.53432	1737	0.58996	1905	0.10223	3.93387E-100	FALSE
ZNF75D_MA1601.2	ZNF75D	MA1601.2	C_ZNF75D	14050	0.36023	3496	0.37824	3630	0.10217	4.09892E-109	FALSE
NR1I3_MA1534.1	NR1I3	MA1534.1	C_NR1I3	8771	0.46237	1584	0.50552	1692	0.10163	7.99626E-101	FALSE
SOX2_MA0143.4	SOX2	MA0143.4	C_SOX13	8863	0.53887	1643	0.61797	1801	0.10112	1.32706E-101	FALSE
NOTO_MA0710.1	NOTO	MA0710.1	C_ESX1	5197	1.56878	926	1.72249	1014	0.1003	3.33489E-91	FALSE
EN2_MA0642.2	EN2	MA0642.2	C_GBX2	4725	2.10451	964	2.32786	1054	0.09979	1.03160E-86	FALSE
MEOX2_MA0706.1	MEOX2	MA0706.1	C_ESX1	6183	2.21039	1020	2.37534	1133	0.09963	2.14797E-89	FALSE
SHOX_MA0630.1	SHOX	MA0630.1	C_ESX1	4548	1.34864	790	1.46697	878	0.09957	5.27839E-80	FALSE
POU2F1_MA0785.1	POU2F1	MA0785.1	C_POU3F3	10843	0.71858	1905	0.79364	2073	0.09938	5.30011E-105	FALSE
OLIG2_MA0678.1	OLIG2	MA0678.1	C_Atoh1	3303	0.32302	607	0.34933	647	0.09931	1.58573E-75	FALSE
ETV2DRGX_MA1940.1	ETV2::DRGX	MA1940.1	C_ETV5::DRGX	10399	0.75736	2417	0.82471	2583	0.09913	1.02511E-100	FALSE
ZNF211_MA1974.1	ZNF211	MA1974.1	C_ZNF211	6602	0.8751	1120	1.01354	1204	0.09848	6.01691E-94	FALSE
HOXA1_MA1495.1	HOXA1	MA1495.1	C_ESX1	3083	3.25128	513	3.54564	580	0.09741	1.38365E-74	FALSE
HOXA2_MA0900.2	HOXA2	MA0900.2	C_ESX1	4436	2.59903	787	2.82245	876	0.09733	9.82792E-88	FALSE
OLIG1_MA0826.1	OLIG1	MA0826.1	C_Atoh1	3381	0.30181	638	0.31569	665	0.09667	5.53336E-78	FALSE
Dux_MA0611.2	Dux	MA0611.2	C_Dux	5521	1.30072	949	1.43937	985	0.09664	1.15075E-87	FALSE
CEBPB_MA0466.3	CEBPB	MA0466.3	C_CEBPA	1462	0.51408	458	0.53308	469	0.09653	7.41880E-53	FALSE
CUX2_MA0755.1	CUX2	MA0755.1	C_ONECUT1	1513	2.93247	228	3.21012	242	0.09607	2.68923E-63	FALSE
PRDM1_MA0508.3	PRDM1	MA0508.3	C_PRDM1	25843	0.46671	5271	0.49837	5609	0.09596	8.25926E-118	FALSE
Arx_MA0874.1	Arx	MA0874.1	C_Alx1	4177	2.26777	676	2.47028	750	0.09586	9.29177E-86	FALSE
POU1F1_MA0784.2	POU1F1	MA0784.2	C_POU3F3	10576	1.12563	1856	1.23406	2048	0.09537	3.25417E-98	FALSE
RAX2_MA0717.1	RAX2	MA0717.1	C_ESX1	4470	1.53763	804	1.70101	885	0.09492	4.79029E-83	FALSE
GSX2_MA0893.2	GSX2	MA0893.2	C_HOXD3	5931	1.19337	1152	1.31884	1278	0.09462	3.99062E-88	FALSE
MEOX1_MA0661.1	MEOX1	MA0661.1	C_ESX1	4841	2.40174	825	2.60628	914	0.09449	1.42889E-85	FALSE
NFYA_MA0060.3	NFYA	MA0060.3	C_NFYA	10295	0.92033	4771	0.95146	4882	0.09428	2.62906E-102	FALSE
HOXC4_MA1504.1	HOXC4	MA1504.1	C_HOXC4	6391	1.23755	1135	1.33219	1233	0.094	2.80231E-90	FALSE
Nfatc2_MA0152.2	Nfatc2	MA0152.2	C_Nfatc2	19530	0.5922	3691	0.75534	3844	0.09391	1.17939E-114	FALSE
POU5F1B_MA0792.1	POU5F1B	MA0792.1	C_POU3F3	10414	0.62134	1950	0.67909	2078	0.09384	7.90275E-101	FALSE
BHLHE23_MA0817.1	BHLHE23	MA0817.1	C_Atoh1	3775	0.30388	673	0.3155	713	0.09313	2.03309E-75	FALSE
POU2F1SOX2_MA1962.1	POU2F1::SOX2	MA1962.1	C_POU2F1::SOX2	12204	1.27777	1846	1.42493	1986	0.09307	7.97088E-98	FALSE
ERFHOXB13_MA1937.1	ERF::HOXB13	MA1937.1	C_ERF::HOXB13	11511	0.5466	2700	0.57986	2877	0.093	2.32621E-102	FALSE
HLF_MA0043.3	HLF	MA0043.3	C_NFIL3	7190	0.44268	1446	0.47954	1555	0.09299	1.13643E-92	FALSE
POU2F2_MA0507.2	POU2F2	MA0507.2	C_POU3F3	10536	0.76406	1873	0.83536	2053	0.09288	1.04651E-99	FALSE
DUX4_MA0468.1	DUX4	MA0468.1	C_DUX4	7806	1.40535	1403	1.54782	1514	0.09267	2.68274E-92	FALSE
LBX1_MA0618.1	LBX1	MA0618.1	C_ESX1	6186	1.76455	1058	1.92874	1180	0.09258	5.89851E-89	FALSE
GSX1_MA0892.1	GSX1	MA0892.1	C_ESX1	5970	1.89944	1034	2.05919	1144	0.09233	8.02832E-88	FALSE
BSX_MA0876.1	BSX	MA0876.1	C_BSX	4754	1.60735	936	1.79369	1047	0.09208	7.02008E-77	FALSE
DLX6_MA0882.1	DLX6	MA0882.1	C_BSX	4515	1.16153	811	1.25841	896	0.09164	7.64974E-76	FALSE
SOX8_MA0868.2	SOX8	MA0868.2	C_SOX8	9530	0.65466	1704	0.71762	1819	0.09141	1.96278E-99	FALSE
GATA4_MA0482.2	GATA4	MA0482.2	C_GATA6	14588	0.47694	2733	0.52525	2986	0.09083	7.62377E-102	FALSE
Pou5f1Sox2_MA0142.1	Pou5f1::Sox2	MA0142.1	C_Pou5f1::Sox2	15077	0.84277	2466	0.91514	2626	0.09082	8.85231E-102	FALSE
HOXB4_MA1499.1	HOXB4	MA1499.1	C_HOXC4	5863	1.55468	1000	1.66579	1080	0.09071	1.06725E-88	FALSE
HOXD4_MA1507.1	HOXD4	MA1507.1	C_HOXC4	5863	1.55468	1000	1.66577	1079	0.09063	1.16120E-88	FALSE
EMX1_MA0612.2	EMX1	MA0612.2	C_ESX1	3737	2.2449	713	2.45379	801	0.09048	1.04806E-72	FALSE
Sox17_MA0078.2	Sox17	MA0078.2	C_SOX8	11465	0.72467	2199	0.80396	2315	0.09029	4.56010E-105	FALSE
HOXD3_MA0912.2	HOXD3	MA0912.2	C_HOXD3	5222	1.67709	1007	1.85387	1102	0.08871	1.25880E-86	FALSE
SOX9_MA0077.1	SOX9	MA0077.1	C_SOX8	6436	0.93701	1142	1.03186	1223	0.08866	3.78493E-85	FALSE
NKX6-3_MA1530.1	NKX6-3	MA1530.1	C_NKX6-3	6053	1.40468	1048	1.5489	1126	0.08857	2.80088E-82	FALSE
TLX2_MA1577.1	TLX2	MA1577.1	C_ESX1	5018	1.5746	921	1.74876	1003	0.08832	8.27163E-85	FALSE
POU3F2_MA0787.1	POU3F2	MA0787.1	C_POU3F3	11696	0.87263	1944	0.96357	2113	0.08802	8.60905E-105	FALSE
EN1_MA0027.2	EN1	MA0027.2	C_ESX1	3417	2.08612	692	2.32764	759	0.08794	3.21914E-70	FALSE
LHX5_MA1519.1	LHX5	MA1519.1	C_ESX1	4173	2.79727	673	3.03622	750	0.08776	3.40413E-79	FALSE
Hoxa13_MA0650.3	Hoxa13	MA0650.3	C_HOXB13	10713	0.90954	1771	0.9803	1884	0.08752	2.13169E-94	FALSE
Sox3_MA0514.2	Sox3	MA0514.2	C_SOX13	8869	0.47609	1709	0.52623	1846	0.08656	6.68295E-90	FALSE
Six3_MA0631.1	Six3	MA0631.1	C_Six3	4256	0.51508	831	0.54727	870	0.0864	1.03761E-74	FALSE
LHX9_MA0701.2	LHX9	MA0701.2	C_ESX1	4479	1.78467	865	1.95737	952	0.0861	4.95263E-75	FALSE
NEUROG1_MA0623.2	NEUROG1	MA0623.2	C_Atoh1	3652	0.31359	755	0.32513	773	0.08604	9.53049E-77	FALSE
PDX1_MA0132.2	PDX1	MA0132.2	C_ESX1	5125	2.2397	929	2.43879	1018	0.08577	2.57555E-81	FALSE
RORA_MA0072.1	RORA	MA0072.1	C_RORA	8173	0.74139	1621	0.79362	1678	0.08574	1.28418E-89	FALSE
RORB_MA1150.1	RORB	MA1150.1	C_RORB	7660	0.5905	1516	0.6306	1597	0.08557	9.04673E-90	FALSE
HOXD9_MA0913.2	HOXD9	MA0913.2	C_HOXA10	9436	0.55695	1447	0.59459	1538	0.0855	1.67273E-96	FALSE
MEF2B_MA0660.1	MEF2B	MA0660.1	C_MEF2A	9561	1.56744	1665	1.7266	1859	0.08528	1.87386E-88	FALSE
TCF7L2_MA0523.1	TCF7L2	MA0523.1	C_Lef1	15578	0.56147	2706	0.60961	2913	0.08479	1.35037E-99	FALSE
GBX1_MA0889.1	GBX1	MA0889.1	C_GBX2	3696	2.06364	752	2.29146	844	0.08429	8.13164E-80	FALSE
DUXA_MA0884.2	DUXA	MA0884.2	C_DUXA	4042	1.77285	681	1.95938	702	0.08423	2.44434E-72	FALSE
JDP2_MA0655.1	JDP2	MA0655.1	C_FOSL1::JUN	10975	0.43979	2755	0.4707	2961	0.08403	6.78718E-96	FALSE
Lhx1_MA1518.2	Lhx1	MA1518.2	C_Lhx1	3656	1.72534	646	1.91324	718	0.08401	8.97730E-70	FALSE
BHLHE22_MA0818.2	BHLHE22	MA0818.2	C_Atoh1	2451	0.32845	511	0.33874	531	0.0839	8.03014E-65	FALSE
Hoxa11_MA0911.1	Hoxa11	MA0911.1	C_HOXC10	4172	0.54586	766	0.58462	830	0.0832	1.31999E-73	FALSE
MEIS1_MA0498.2	MEIS1	MA0498.2	C_MEIS3	5668	0.36398	1363	0.37692	1405	0.08274	3.31216E-80	FALSE
ZIM3_MA1709.1	ZIM3	MA1709.1	C_ZIM3	30346	0.35014	5520	0.37743	5965	0.08246	1.75241E-115	FALSE
ELF4_MA0641.1	ELF4	MA0641.1	C_EHF	17749	0.45797	6323	0.47154	6600	0.08239	2.41986E-103	FALSE
OLIG3_MA0827.1	OLIG3	MA0827.1	C_Atoh1	3801	0.32319	730	0.3462	768	0.08164	5.03505E-70	FALSE
Arid5a_MA0602.1	Arid5a	MA0602.1	C_Arid5a	6109	1.26378	773	1.45553	836	0.08152	4.65657E-85	FALSE
LBX2_MA0699.1	LBX2	MA0699.1	C_ESX1	4459	1.70238	818	1.86207	895	0.08146	1.16381E-75	FALSE
ISX_MA0654.1	ISX	MA0654.1	C_ESX1	5486	1.30398	901	1.40768	994	0.08112	1.01620E-80	FALSE
DMRT3_MA0610.1	DMRT3	MA0610.1	C_DMRTA1	6025	0.47769	1013	0.50357	1106	0.08086	3.42475E-80	FALSE
PRRX2_MA0075.3	PRRX2	MA0075.3	C_ESX1	5057	1.59651	909	1.7513	1004	0.08083	4.10751E-78	FALSE
POU6F1_MA0628.1	POU6F1	MA0628.1	C_ESX1	3301	3.01447	471	3.27845	536	0.08081	7.54108E-67	FALSE
ZNF8_MA1718.1	ZNF8	MA1718.1	C_ZNF8	7855	1.1229	1529	1.47604	1579	0.08077	1.05757E-92	FALSE
LHX6_MA0658.1	LHX6	MA0658.1	C_ESX1	3656	2.29816	596	2.5163	655	0.08063	4.70828E-68	FALSE
POU5F1_MA1115.1	POU5F1	MA1115.1	C_POU3F3	12633	0.49223	2382	0.53426	2507	0.08062	6.53429E-96	FALSE
MEF2D_MA0773.1	MEF2D	MA0773.1	C_MEF2A	11153	1.17981	1857	1.29246	2046	0.0806	1.98081E-95	FALSE
MITF_MA0620.3	MITF	MA0620.3	C_ARNT2	5816	0.42008	1813	0.43641	1880	0.08056	2.70217E-83	FALSE
HOXC10_MA0905.1	HOXC10	MA0905.1	C_HOXC10	5418	0.54657	925	0.58968	989	0.08039	2.45492E-78	FALSE
EVX2_MA0888.1	EVX2	MA0888.1	C_EVX2	3587	2.53656	681	2.81205	742	0.08001	4.18729E-68	FALSE
Nobox_MA0125.1	Nobox	MA0125.1	C_GBX2	5061	2.44812	986	2.7079	1099	0.07988	5.79289E-78	FALSE
Hnf1A_MA1991.1	Hnf1A	MA1991.1	C_Lef1	13870	0.38373	2602	0.41678	2812	0.07987	2.00374E-93	FALSE
EMX2_MA0886.1	EMX2	MA0886.1	C_ESX1	3587	2.81937	613	3.09448	685	0.0797	2.92698E-72	FALSE
Shox2_MA0720.1	Shox2	MA0720.1	C_ESX1	4669	1.0915	802	1.19301	896	0.07969	8.73652E-84	FALSE
MSX1_MA0666.2	MSX1	MA0666.2	C_BSX	4798	0.69172	883	0.72782	966	0.07961	1.58681E-76	FALSE
POU3F1_MA0786.1	POU3F1	MA0786.1	C_POU3F3	12338	0.72242	1985	0.79406	2136	0.07941	2.24975E-97	FALSE
UNCX_MA0721.1	UNCX	MA0721.1	C_ESX1	4550	1.37353	719	1.52527	793	0.07918	1.10041E-75	FALSE
Dlx4_MA0881.1	Dlx4	MA0881.1	C_BSX	4341	1.31797	778	1.47367	857	0.07908	1.85648E-71	FALSE
ZNF214_MA1975.1	ZNF214	MA1975.1	C_ZNF214	9322	0.60421	1907	0.66873	1969	0.07874	2.23476E-88	FALSE
GABPA_MA0062.3	GABPA	MA0062.3	C_EHF	56052	0.39285	14442	0.41423	15373	0.07862	9.80060E-129	FALSE
LMX1B_MA0703.2	LMX1B	MA0703.2	C_ESX1	5637	2.00777	816	2.17518	902	0.07849	8.59298E-79	FALSE
SOX13_MA1120.1	SOX13	MA1120.1	C_SOX13	8819	0.46743	1712	0.50482	1823	0.07846	3.37751E-86	FALSE
DMRTC2_MA1479.1	DMRTC2	MA1479.1	C_DMRTA1	7477	0.58508	1255	0.64087	1311	0.07838	1.32101E-87	FALSE
MSX2_MA0708.2	MSX2	MA0708.2	C_BSX	4776	0.86444	914	0.92936	1001	0.0779	1.85087E-75	FALSE
Msx3_MA0709.1	Msx3	MA0709.1	C_BSX	4776	0.86444	914	0.92936	1001	0.0779	1.85087E-75	FALSE
HOXB9_MA1503.1	HOXB9	MA1503.1	C_HOXC10	4066	0.50178	744	0.53481	809	0.07787	5.03650E-75	FALSE
TCF7L1_MA1421.1	TCF7L1	MA1421.1	C_TCF7L1	15092	0.55591	2849	0.59888	2995	0.07774	7.13851E-96	FALSE
HOXC9_MA0485.2	HOXC9	MA0485.2	C_HOXC10	3958	0.35383	744	0.37901	805	0.07763	4.65430E-70	FALSE
FOXO1ELK3_MA1955.1	FOXO1::ELK3	MA1955.1	C_ERF::FOXI1	27085	0.43652	6293	0.46941	6684	0.0776	1.61521E-110	FALSE
mix-a_MA0621.1	mix-a	MA0621.1	C_ESX1	4388	2.35049	635	2.56251	708	0.07744	9.79610E-74	FALSE
VSX2_MA0726.1	VSX2	MA0726.1	C_ESX1	4803	2.03611	817	2.21431	898	0.07719	1.45809E-77	FALSE
RFX5_MA0510.2	RFX5	MA0510.2	C_RFX1	7204	0.42474	2351	0.44405	2388	0.07664	7.70882E-86	FALSE
Nr2e1_MA0676.1	Nr2e1	MA0676.1	C_Nr2e1	11864	0.43083	2115	0.45632	2292	0.0762	6.99674E-90	FALSE
Sox11_MA0869.2	Sox11	MA0869.2	C_SOX4	21571	0.31654	4318	0.33072	4557	0.07607	5.14633E-101	FALSE
HOXA10_MA0899.1	HOXA10	MA0899.1	C_HOXA10	11553	0.84112	1705	0.90798	1792	0.07606	1.02123E-94	FALSE
RORC_MA1151.1	RORC	MA1151.1	C_RORA	7193	0.8313	1405	0.88926	1479	0.07596	3.61129E-84	FALSE
NKX6-2_MA0675.1	NKX6-2	MA0675.1	C_NKX6-2	6441	0.68523	1010	0.72314	1116	0.0757	8.98938E-77	FALSE
E2F7_MA0758.1	E2F7	MA0758.1	C_E2F7	5768	1.15784	1725	1.72798	1718	0.0757	3.58607E-82	FALSE
Hoxd13_MA0909.3	Hoxd13	MA0909.3	C_CDX2	6967	1.60262	1298	1.70109	1337	0.0755	4.60583E-84	FALSE
ESX1_MA0644.2	ESX1	MA0644.2	C_ESX1	4656	1.70569	837	1.87189	929	0.07498	1.24340E-73	FALSE
EBF1_MA0154.4	EBF1	MA0154.4	C_EBF1	13295	0.36353	3477	0.37886	3551	0.07483	1.17488E-94	FALSE
ALX3_MA0634.1	ALX3	MA0634.1	C_ESX1	5576	1.9164	879	2.11883	953	0.07481	2.08381E-75	FALSE
TFAP4_MA0691.1	TFAP4	MA0691.1	C_Bhlha15	10750	0.73632	2701	0.80785	2853	0.07473	1.61517E-90	FALSE
VAX1_MA0722.1	VAX1	MA0722.1	C_ESX1	4992	1.84296	777	2.00812	848	0.07467	3.09017E-80	FALSE
Dlx3_MA0880.1	Dlx3	MA0880.1	C_BSX	4599	1.1615	819	1.257	894	0.07466	1.64678E-70	FALSE
Mecom_MA0029.1	Mecom	MA0029.1	C_Mecom	10412	0.61246	1763	0.64972	1809	0.07463	3.01838E-89	FALSE
HMBOX1_MA0895.1	HMBOX1	MA0895.1	C_HMBOX1	5056	1.14526	1109	1.26124	1207	0.07457	3.18292E-72	FALSE
CUX1_MA0754.2	CUX1	MA0754.2	C_ONECUT1	1662	2.90938	269	3.09729	283	0.07456	5.12573E-55	FALSE
POU2F3_MA0627.2	POU2F3	MA0627.2	C_POU3F3	12907	0.60514	2296	0.65639	2458	0.07398	9.33649E-96	FALSE
Sox5_MA0087.2	Sox5	MA0087.2	C_SOX8	9924	0.55068	1954	0.60132	2007	0.07386	1.30558E-88	FALSE
NKX6-1_MA0674.1	NKX6-1	MA0674.1	C_NKX6-2	7469	0.80376	1163	0.85339	1281	0.07379	1.32027E-83	FALSE
SOX18_MA1563.2	SOX18	MA1563.2	C_SOX8	6656	1.18884	1116	1.27878	1192	0.07377	6.89611E-76	FALSE
ARGFX_MA1463.1	ARGFX	MA1463.1	C_ESX1	4954	1.61444	778	1.73836	850	0.07294	4.67302E-79	FALSE
Nfat5_MA0606.2	Nfat5	MA0606.2	C_Nfat5	18035	0.74012	3351	1.02137	3361	0.07264	1.03584E-99	FALSE
RFX2_MA0600.2	RFX2	MA0600.2	C_RFX1	6570	0.4289	2164	0.44821	2181	0.07259	1.04351E-79	FALSE
DRGX_MA1481.1	DRGX	MA1481.1	C_ESX1	4711	1.9549	761	2.12798	830	0.07243	1.86788E-75	FALSE
POU3F3_MA0788.1	POU3F3	MA0788.1	C_POU3F3	12313	1.0459	1913	1.15109	2051	0.07203	7.16670E-93	FALSE
SATB1_MA1963.1	SATB1	MA1963.1	C_SATB1	8223	1.69933	1149	1.90016	1242	0.07147	1.44861E-85	FALSE
Nfatc1_MA0624.2	Nfatc1	MA0624.2	C_Nfatc2	16773	0.58752	3449	0.77163	3510	0.07141	4.50369E-94	FALSE
POU4F2_MA0683.1	POU4F2	MA0683.1	C_POU4F3	10104	1.15024	1447	1.27868	1531	0.07132	3.51865E-83	FALSE
LMX1A_MA0702.2	LMX1A	MA0702.2	C_ESX1	4757	1.93031	716	2.10281	771	0.07131	5.00740E-67	FALSE
Dlx5_MA1476.2	Dlx5	MA1476.2	C_Dlx5	5945	1.77558	1075	1.96094	1160	0.07108	2.63037E-78	FALSE
ZNF189_MA1725.1	ZNF189	MA1725.1	C_ZNF189	21247	0.43603	5202	0.46307	5400	0.07104	1.41243E-100	FALSE
PAX4_MA0068.2	PAX4	MA0068.2	C_ESX1	2939	1.96622	513	2.18926	553	0.0709	1.33169E-66	FALSE
SIX2_MA1119.1	SIX2	MA1119.1	C_SIX2	12586	0.74193	2713	0.88152	2842	0.07087	4.83686E-95	FALSE
HOXD10_MA1506.1	HOXD10	MA1506.1	C_HOXC10	4152	0.41204	801	0.44089	877	0.07076	8.48666E-76	FALSE
RFX1_MA0509.3	RFX1	MA0509.3	C_RFX1	6633	0.4305	2182	0.44898	2211	0.07047	1.49348E-71	FALSE
HOXD11_MA0908.1	HOXD11	MA0908.1	C_HOXC10	5236	0.58969	863	0.61886	934	0.07015	7.23926E-74	FALSE
HOXB13_MA0901.2	HOXB13	MA0901.2	C_HOXB13	17055	1.016	2370	1.1035	2466	0.06976	7.78383E-98	FALSE
SIX1_MA1118.1	SIX1	MA1118.1	C_SIX2	9317	1.02984	2172	1.44414	2196	0.0693	8.02145E-88	FALSE
ZKSCAN5_MA1652.1	ZKSCAN5	MA1652.1	C_ZKSCAN5	35489	0.39641	9766	0.41359	10221	0.0693	8.37398E-110	FALSE
VENTX_MA0724.1	VENTX	MA0724.1	C_VENTX	3796	1.6131	746	1.74672	806	0.06915	4.66927E-68	FALSE
CDX2_MA0465.2	CDX2	MA0465.2	C_CDX2	12966	0.66712	1996	0.71255	2092	0.06909	4.30250E-90	FALSE
Lhx8_MA0705.1	Lhx8	MA0705.1	C_ESX1	3528	2.26892	703	2.49289	761	0.06904	1.22479E-62	FALSE
HOXB3_MA0903.1	HOXB3	MA0903.1	C_ESX1	6095	1.81295	1065	1.98099	1147	0.06899	2.42113E-78	FALSE
VSX1_MA0725.1	VSX1	MA0725.1	C_ESX1	4743	2.10819	734	2.30762	799	0.06897	6.41007E-68	FALSE
CDX4_MA1473.1	CDX4	MA1473.1	C_HOXA10	9146	0.73065	1508	0.79987	1576	0.06894	1.29571E-85	FALSE
OSR2_MA1646.1	OSR2	MA1646.1	C_OSR2	21453	0.3576	5398	0.37118	5572	0.06879	1.63419E-98	FALSE
HESX1_MA0894.1	HESX1	MA0894.1	C_ESX1	4287	2.19124	785	2.40023	863	0.06878	1.05509E-69	FALSE
SOX14_MA1562.1	SOX14	MA1562.1	C_SOX14	4924	0.4486	962	0.47529	981	0.06863	8.25288E-71	FALSE
Lef1_MA0768.2	Lef1	MA0768.2	C_Lef1	13965	0.46864	2523	0.50711	2729	0.06845	1.58419E-94	FALSE
ZNF354A_MA1978.1	ZNF354A	MA1978.1	C_ZNF354A	24094	0.90737	3225	1.09429	3443	0.06789	2.38266E-105	FALSE
FLI1DRGX_MA1949.1	FLI1::DRGX	MA1949.1	C_ETV5::DRGX	12136	0.58897	3168	0.61824	3276	0.06772	2.25375E-93	FALSE
PAX6_MA0069.1	PAX6	MA0069.1	C_PAX6	5215	0.63863	1126	0.69643	1171	0.06762	9.01404E-74	FALSE
FOXN3_MA1489.1	FOXN3	MA1489.1	C_FOXN3	8553	0.30904	1494	0.3253	1516	0.06762	1.78982E-80	FALSE
HOXA6_MA1497.1	HOXA6	MA1497.1	C_HOXC8	4892	2.15698	844	2.35377	935	0.06753	4.22133E-68	FALSE
RORA_MA0071.1	RORA	MA0071.1	C_RORA	9524	0.57384	1955	0.60861	2033	0.06716	5.09342E-81	FALSE
Foxq1_MA0040.1	Foxq1	MA0040.1	C_Foxq1	11761	0.50788	1998	0.54192	2085	0.06709	1.40006E-93	FALSE
FLI1FOXI1_MA1950.1	FLI1::FOXI1	MA1950.1	C_ERF::FOXI1	36565	0.41792	8540	0.44128	9050	0.06661	3.62368E-109	FALSE
TCF7_MA0769.2	TCF7	MA0769.2	C_TCF7	12227	0.57221	2275	0.61579	2421	0.06642	1.21253E-83	FALSE
LHX2_MA0700.2	LHX2	MA0700.2	C_BSX	5436	2.19328	973	2.41946	1069	0.06627	1.03216E-70	FALSE
MEF2C_MA0497.1	MEF2C	MA0497.1	C_MEF2A	21592	0.54426	3274	0.58642	3540	0.06616	1.64623E-105	FALSE
CREB3L4_MA1475.1	CREB3L4	MA1475.1	C_FOSL1::JUN	4273	0.63246	2113	0.64194	2182	0.06604	2.91066E-65	FALSE
Dmrt1_MA1603.1	Dmrt1	MA1603.1	C_Dmrt1	9353	0.57732	1609	0.62222	1742	0.06594	3.80597E-80	FALSE
NR3C1_MA0113.3	NR3C1	MA0113.3	C_NR3C1	5315	0.33761	1225	0.3499	1294	0.06566	2.65385E-70	FALSE
GATA2_MA0036.3	GATA2	MA0036.3	C_GATA6	12260	0.48285	2283	0.52577	2452	0.06565	1.17374E-86	FALSE
DLX1_MA0879.2	DLX1	MA0879.2	C_BSX	4250	1.27118	879	1.40839	953	0.06565	2.24641E-65	FALSE
Isl1_MA1608.1	Isl1	MA1608.1	C_Isl1	5128	0.53445	1067	0.57875	1106	0.06561	7.01944E-69	FALSE
ONECUT2_MA0756.2	ONECUT2	MA0756.2	C_ONECUT2	1344	1.62239	260	1.77714	265	0.06551	2.59264E-46	FALSE
FOSL1JUND_MA1142.1	FOSL1::JUND	MA1142.1	C_FOSL1::JUN	14422	0.42244	3865	0.4536	4118	0.06538	1.71603E-87	FALSE
MYB_MA0100.3	MYB	MA0100.3	C_MYB	9559	0.45242	2247	0.48595	2294	0.06536	1.08729E-86	FALSE
HOXA9_MA0594.2	HOXA9	MA0594.2	C_HOXC10	1630	0.62395	378	0.65263	408	0.06536	8.39177E-44	FALSE
Prdm5_MA1999.1	Prdm5	MA1999.1	C_Prdm5	19076	0.44602	4724	0.47207	4793	0.06515	6.20649E-95	FALSE
MIXL1_MA0662.1	MIXL1	MA0662.1	C_ESX1	5149	1.55818	838	1.69782	914	0.06486	3.71642E-74	FALSE
Dlx2_MA0885.2	Dlx2	MA0885.2	C_Dlx5	5967	1.4106	1101	1.57628	1190	0.06479	1.42812E-76	FALSE
TBX19_MA0804.1	TBX19	MA0804.1	C_TBX19	4302	0.58148	861	0.59747	928	0.06473	1.09555E-65	FALSE
ETV1_MA0761.2	ETV1	MA0761.2	C_EHF	57348	0.39084	14739	0.41017	15517	0.06467	5.02492E-125	FALSE
PHOX2A_MA0713.1	PHOX2A	MA0713.1	C_PHOX2B	6596	2.24733	941	2.43841	1006	0.06442	1.70930E-76	FALSE
PAX3_MA0780.1	PAX3	MA0780.1	C_Pax7	2699	0.77032	346	0.84868	393	0.06427	1.56532E-56	FALSE
RAX_MA0718.1	RAX	MA0718.1	C_ESX1	4823	2.39547	830	2.62043	897	0.06419	1.69210E-66	FALSE
FOXB1_MA0845.1	FOXB1	MA0845.1	C_FOXC2	13061	0.41141	1888	0.45076	1969	0.06414	5.57169E-89	FALSE
NFATC4_MA1525.2	NFATC4	MA1525.2	C_Nfatc2	11731	0.86354	2726	1.21845	2706	0.06366	7.50751E-82	FALSE
VAX2_MA0723.2	VAX2	MA0723.2	C_ESX1	4227	2.03688	812	2.24537	892	0.06357	2.41898E-65	FALSE
BARX2_MA1471.1	BARX2	MA1471.1	C_BARX2	8046	2.0059	1128	2.20999	1214	0.06339	4.96294E-77	FALSE
Alx1_MA0854.1	Alx1	MA0854.1	C_Alx1	4288	1.58309	685	1.7156	763	0.06322	1.82049E-61	FALSE
Erg_MA0474.3	Erg	MA0474.3	C_EHF	59341	0.39303	15459	0.41178	16280	0.06288	1.54117E-117	FALSE
DMRTA1_MA1707.1	DMRTA1	MA1707.1	C_DMRTA1	7205	0.41646	1240	0.45017	1296	0.06259	3.22413E-77	FALSE
ZNF85_MA1720.1	ZNF85	MA1720.1	C_ZNF85	9484	1.00264	2108	1.12664	2180	0.06259	5.01029E-79	FALSE
Sox6_MA0515.1	Sox6	MA0515.1	C_SOX15	17592	0.37252	3308	0.39297	3445	0.0621	5.95454E-99	FALSE
HNF1B_MA0153.2	HNF1B	MA0153.2	C_HNF1A	5898	1.31712	872	1.45147	906	0.06192	1.79473E-71	FALSE
ZBTB32_MA1580.1	ZBTB32	MA1580.1	C_ZBTB32	7729	0.3289	1552	0.35053	1656	0.06183	2.21654E-80	FALSE
IRF5_MA1420.1	IRF5	MA1420.1	C_IRF5	7748	0.71023	1915	0.77423	1980	0.06176	9.42918E-80	FALSE
Hmx3_MA0898.1	Hmx3	MA0898.1	C_Hmx3	7764	1.10149	1208	1.19182	1304	0.06168	1.93206E-76	FALSE
Lhx4_MA0704.1	Lhx4	MA0704.1	C_ESX1	4183	1.90157	627	2.08177	672	0.06153	1.40711E-60	FALSE
MEF2A_MA0052.4	MEF2A	MA0052.4	C_MEF2A	21997	0.60405	3186	0.64717	3449	0.06151	1.15731E-96	FALSE
HOXC8_MA1505.1	HOXC8	MA1505.1	C_HOXC8	3028	2.78804	524	2.99335	571	0.06148	1.35214E-50	FALSE
SOX4_MA0867.2	SOX4	MA0867.2	C_SOX4	16820	0.38538	3361	0.40556	3469	0.06104	7.14296E-91	FALSE
NFE2_MA0841.1	NFE2	MA0841.1	C_FOSL1::JUN	9737	0.59634	2522	0.64253	2678	0.06095	6.95592E-80	FALSE
ZNF675_MA1714.1	ZNF675	MA1714.1	C_ZNF675	13723	0.49729	3101	0.52775	3185	0.06095	2.40711E-82	FALSE
POU4F3_MA0791.1	POU4F3	MA0791.1	C_POU4F3	10519	1.1678	1385	1.26847	1479	0.06083	1.65155E-78	FALSE
HSF1_MA0486.2	HSF1	MA0486.2	C_HSF2	8053	0.52475	1698	0.55469	1749	0.06037	9.61608E-74	FALSE
Alx4_MA0853.1	Alx4	MA0853.1	C_Alx1	3917	1.48927	656	1.61779	708	0.06033	2.19641E-58	FALSE
SOX15_MA1152.1	SOX15	MA1152.1	C_SOX15	15862	0.62539	2569	0.67548	2672	0.06023	9.59136E-93	FALSE
RFX3_MA0798.3	RFX3	MA0798.3	C_RFX1	6823	0.43791	2320	0.45516	2318	0.06018	2.80726E-75	FALSE
JUNB_MA0490.2	JUNB	MA0490.2	C_FOSL1::JUN	14876	0.43674	3977	0.46383	4231	0.06001	2.77503E-87	FALSE
Six4_MA2001.1	Six4	MA2001.1	C_SIX2	10265	0.98886	2457	1.36952	2471	0.05994	2.24690E-80	FALSE
HOXB7_MA1501.1	HOXB7	MA1501.1	C_HOXC8	4607	1.60755	889	1.7538	940	0.0599	1.79069E-65	FALSE
Dmbx1_MA0883.1	Dmbx1	MA0883.1	C_Dmbx1	4832	1.28269	900	1.40338	964	0.05982	3.80214E-58	FALSE
TP63_MA0525.2	TP63	MA0525.2	C_TP63	4253	0.38364	1073	0.39687	1114	0.05973	4.08167E-56	FALSE
FOXI1_MA0042.2	FOXI1	MA0042.2	C_Foxj3	8156	0.46186	1624	0.49351	1687	0.05963	2.62878E-77	FALSE
MGAEVX1_MA1960.1	MGA::EVX1	MA1960.1	C_MGA::EVX1	7665	0.8071	1486	0.87474	1534	0.05961	2.32341E-70	FALSE
Foxl2_MA1607.1	Foxl2	MA1607.1	C_Foxj3	16353	0.4954	2659	0.54221	2842	0.05952	3.46577E-87	FALSE
NFATC3_MA0625.2	NFATC3	MA0625.2	C_Nfatc2	13486	0.74752	3098	1.03998	3048	0.05867	2.66689E-89	FALSE
HOXC12_MA0906.1	HOXC12	MA0906.1	C_HOXC10	4428	0.38731	807	0.41615	846	0.05843	2.43258E-62	FALSE
ETV2FOXI1_MA1942.1	ETV2::FOXI1	MA1942.1	C_ERF::FOXI1	37548	0.36797	9468	0.387	9897	0.05811	4.72514E-107	FALSE
Foxo1_MA0480.2	Foxo1	MA0480.2	C_Foxj3	16844	0.39918	3298	0.42901	3427	0.058	2.10656E-90	FALSE
Nkx2-1_MA1994.1	Nkx2-1	MA1994.1	C_Nkx2-1	8810	0.76378	1850	0.91448	1916	0.05749	1.13314E-72	FALSE
NR3C2_MA0727.1	NR3C2	MA0727.1	C_NR3C1	5621	0.34133	1328	0.35146	1363	0.05737	4.69668E-72	FALSE
HOXB2_MA0902.2	HOXB2	MA0902.2	C_ESX1	3439	2.64095	747	2.90125	810	0.05672	6.47804E-55	FALSE
ZNF701_MA1987.1	ZNF701	MA1987.1	C_ZNF701	31531	0.42167	9244	0.43474	9386	0.05666	9.90116E-103	FALSE
SOX21_MA0866.1	SOX21	MA0866.1	C_SOX21	8520	0.89778	1492	0.95725	1641	0.05664	1.38189E-76	FALSE
PRRX1_MA0716.1	PRRX1	MA0716.1	C_ESX1	5617	1.41847	926	1.52147	1001	0.0565	4.96864E-62	FALSE
BACH2_MA1101.2	BACH2	MA1101.2	C_FOSL1::JUN	10450	0.36336	2773	0.38198	2930	0.05634	5.42593E-75	FALSE
Atoh1_MA0461.2	Atoh1	MA0461.2	C_Atoh1	5059	0.43933	1039	0.47164	1065	0.05605	3.67291E-65	FALSE
FOXO1ELF1_MA1953.1	FOXO1::ELF1	MA1953.1	C_ERF::FOXI1	32313	0.37386	7316	0.39776	7624	0.05584	1.81384E-102	FALSE
JUND_MA0491.2	JUND	MA0491.2	C_FOSL1::JUN	14429	0.4427	3950	0.46924	4168	0.05581	6.38976E-84	FALSE
SOX10_MA0442.2	SOX10	MA0442.2	C_SOX4	17371	0.33633	3589	0.34982	3740	0.05578	1.60052E-86	FALSE
FOXH1_MA0479.1	FOXH1	MA0479.1	C_FOXH1	9767	0.75681	2004	0.92266	2057	0.05568	4.17224E-76	FALSE
HOXD12_MA0873.1	HOXD12	MA0873.1	C_HOXC10	3551	0.36478	675	0.38892	724	0.05549	7.51819E-56	FALSE
HOXC13_MA0907.1	HOXC13	MA0907.1	C_HOXC13	5664	0.71919	1073	0.79423	1142	0.05541	3.79781E-60	FALSE
FOSL1JUNB_MA1137.1	FOSL1::JUNB	MA1137.1	C_FOSL1::JUN	14892	0.44425	4128	0.47032	4365	0.05516	2.06057E-83	FALSE
Gata3_MA0037.4	Gata3	MA0037.4	C_GATA6	13486	0.48737	2450	0.53374	2585	0.05498	5.10878E-79	FALSE
ZNF382_MA1594.1	ZNF382	MA1594.1	C_ZNF382	10301	0.84458	2442	0.94194	2465	0.05498	8.44713E-73	FALSE
FOXA3_MA1683.1	FOXA3	MA1683.1	C_Foxj3	11791	0.41699	2160	0.45441	2241	0.05498	5.77167E-78	FALSE
POU4F1_MA0790.1	POU4F1	MA0790.1	C_POU4F3	10377	1.31722	1334	1.43059	1416	0.05491	5.04381E-73	FALSE
ZNF140_MA1589.1	ZNF140	MA1589.1	C_ZNF140	10743	0.55272	2865	0.58957	2974	0.05488	1.92850E-77	FALSE
DMRTA2_MA1478.1	DMRTA2	MA1478.1	C_DMRTA1	6765	0.44474	1208	0.4819	1241	0.0548	4.52841E-63	FALSE
HSF4_MA0771.1	HSF4	MA0771.1	C_HSF2	8160	0.50432	1812	0.53434	1856	0.05466	1.21010E-69	FALSE
SRY_MA0084.1	SRY	MA0084.1	C_SRY	11178	0.69502	1778	0.74723	1814	0.05459	3.10429E-81	FALSE
TFAP4_MA1570.1	TFAP4	MA1570.1	C_TFAP4	6020	1.06778	1142	1.16744	1179	0.05439	2.36017E-65	FALSE
HOXC11_MA0651.2	HOXC11	MA0651.2	C_HOXC10	3568	0.34549	730	0.36331	742	0.05413	1.33300E-51	FALSE
GBX2_MA0890.1	GBX2	MA0890.1	C_GBX2	4555	2.02083	897	2.27348	984	0.05409	1.95492E-62	FALSE
FOXA1_MA0148.4	FOXA1	MA0148.4	C_Foxj3	12691	0.38859	2186	0.41783	2248	0.05392	7.44455E-80	FALSE
Prdm4_MA1647.2	Prdm4	MA1647.2	C_Prdm4	12798	0.90752	3012	0.98416	3054	0.05379	9.46851E-81	FALSE
ZNF317_MA1593.1	ZNF317	MA1593.1	C_ZNF317	18388	0.33209	4197	0.34697	4415	0.05367	3.53899E-95	FALSE
Vdr_MA0693.3	Vdr	MA0693.3	C_NR1I3	11684	0.39083	2267	0.41188	2361	0.05364	6.38963E-80	FALSE
PPARARXRA_MA1148.1	PPARA::RXRA	MA1148.1	C_PPARA::RXRA	11190	0.60763	2423	0.66309	2486	0.05329	4.07868E-79	FALSE
GATA1_MA0035.4	GATA1	MA0035.4	C_GATA6	8964	0.48481	1716	0.50926	1825	0.05306	1.70944E-74	FALSE
FOXK1_MA0852.2	FOXK1	MA0852.2	C_Foxj3	13518	0.40068	2667	0.42175	2774	0.05291	1.65952E-82	FALSE
FOSL2JUNB_MA1138.1	FOSL2::JUNB	MA1138.1	C_FOSL1::JUN	14147	0.38253	3952	0.40171	4176	0.0529	5.57194E-79	FALSE
STAT3_MA0144.2	STAT3	MA0144.2	C_Stat4	20451	0.39683	4618	0.40695	4858	0.05286	8.12692E-88	FALSE
ZNF652_MA1657.1	ZNF652	MA1657.1	C_ZNF652	9846	0.82561	1875	0.9122	1914	0.05267	1.06960E-71	FALSE
FOSBJUNB_MA1135.1	FOSB::JUNB	MA1135.1	C_FOSL1::JUN	14404	0.38381	4039	0.40303	4284	0.05257	1.48846E-79	FALSE
MEIS3_MA0775.1	MEIS3	MA0775.1	C_MEIS3	12600	0.38279	3182	0.39424	3242	0.05185	1.51850E-80	FALSE
Ebf2_MA1604.1	Ebf2	MA1604.1	C_EBF3	12425	0.37205	3295	0.38271	3349	0.05175	7.01419E-78	FALSE
FOXL1_MA0033.2	FOXL1	MA0033.2	C_Foxj3	13913	0.39365	2605	0.41695	2691	0.05152	5.21275E-79	FALSE
LIN54_MA0619.1	LIN54	MA0619.1	C_LIN54	11929	0.56677	1854	0.60896	1891	0.05106	4.65148E-78	FALSE
SREBF1_MA0829.2	SREBF1	MA0829.2	C_SREBF2	5587	0.60916	1608	0.64534	1652	0.05103	1.82184E-59	FALSE
HOXA5_MA0158.2	HOXA5	MA0158.2	C_HOXD3	3719	2.08405	796	2.28222	857	0.05086	2.16175E-57	FALSE
HOXA7_MA1498.2	HOXA7	MA1498.2	C_HOXC8	5980	0.72931	999	0.78518	1099	0.05053	3.97760E-61	FALSE
Nr1H2_MA1996.1	Nr1H2	MA1996.1	C_Nr1H2	13472	0.33716	3043	0.35078	3157	0.05051	1.37763E-76	FALSE
ELK1HOXB13_MA1932.1	ELK1::HOXB13	MA1932.1	C_ELK1::HOXB13	9691	0.43061	3020	0.44663	3113	0.05035	1.34697E-71	FALSE
ETV5FOXO1_MA1947.1	ETV5::FOXO1	MA1947.1	C_ERF::FOXI1	24233	0.35955	5523	0.37246	5717	0.05018	1.61366E-96	FALSE
Rfx6_MA1724.1	Rfx6	MA1724.1	C_Rfx6	12670	0.42065	3499	0.44067	3586	0.04992	9.44660E-74	FALSE
BACH1_MA1633.2	BACH1	MA1633.2	C_FOSL1::JUN	15818	0.44185	4498	0.46481	4702	0.04988	1.48690E-78	FALSE
FOXP1_MA0481.3	FOXP1	MA0481.3	C_Foxj3	13007	0.40182	2305	0.43599	2376	0.04987	1.35770E-80	FALSE
GATA6_MA1104.2	GATA6	MA1104.2	C_GATA6	12111	0.77861	2106	0.8617	2212	0.04981	1.68459E-80	FALSE
ZNF136_MA1588.1	ZNF136	MA1588.1	C_ZNF136	8820	0.40309	1714	0.41785	1732	0.04981	4.74371E-73	FALSE
Prdm14_MA1998.1	Prdm14	MA1998.1	C_Prdm14	8310	0.50823	1964	0.52813	2039	0.04981	8.52557E-64	FALSE
FOXA2_MA0047.3	FOXA2	MA0047.3	C_Foxj3	12346	0.40773	2219	0.44255	2273	0.04978	9.99854E-74	FALSE
ATOH7_MA1468.1	ATOH7	MA1468.1	C_Atoh1	8017	0.3298	1632	0.34406	1676	0.04973	3.89379E-69	FALSE
JUNJUNB_MA1132.1	JUN::JUNB	MA1132.1	C_FOSL1::JUN	12005	0.45209	3400	0.48297	3582	0.04961	2.33040E-76	FALSE
FOSJUN_MA0099.3	FOS::JUN	MA0099.3	C_FOSL1::JUN	14144	0.43643	4049	0.46581	4258	0.04959	3.02387E-78	FALSE
Sox1_MA0870.1	Sox1	MA0870.1	C_SOX21	6955	0.69888	1329	0.7543	1434	0.04948	2.17576E-62	FALSE
BATF3_MA0835.2	BATF3	MA0835.2	C_FOSL1::JUN	17663	0.43982	4767	0.46412	4979	0.04943	5.20551E-85	FALSE
FOSJUNB_MA1134.1	FOS::JUNB	MA1134.1	C_FOSL1::JUN	14022	0.38601	3991	0.40506	4200	0.04934	3.78610E-83	FALSE
Foxo3_MA0157.3	Foxo3	MA0157.3	C_Foxj3	14358	0.38814	2698	0.40841	2801	0.0493	2.48122E-89	FALSE
ETV2HOXB13_MA1943.1	ETV2::HOXB13	MA1943.1	C_ETV2::HOXB13	6372	0.59621	1544	0.6192	1533	0.04927	5.57271E-60	FALSE
FOXK2_MA1103.2	FOXK2	MA1103.2	C_Foxj3	12115	0.41456	2261	0.44963	2327	0.04921	5.58570E-80	FALSE
Hmx2_MA0897.1	Hmx2	MA0897.1	C_Hmx3	7428	1.09974	1217	1.18423	1286	0.04908	7.71202E-68	FALSE
PKNOX1_MA0782.2	PKNOX1	MA0782.2	C_PBX3	15152	0.40958	4211	0.42488	4311	0.04897	1.00555E-78	FALSE
TRPS1_MA1970.1	TRPS1	MA1970.1	C_GATA6	12388	0.78343	2226	0.8683	2361	0.04877	1.36148E-74	FALSE
FOSL2JUND_MA1144.1	FOSL2::JUND	MA1144.1	C_FOSL1::JUN	13957	0.38649	3952	0.40513	4162	0.04859	1.31969E-76	FALSE
HSF2_MA0770.1	HSF2	MA0770.1	C_HSF2	9182	0.66803	1885	0.71437	1943	0.04858	1.72758E-70	FALSE
BCL6B_MA0731.1	BCL6B	MA0731.1	C_BCL6B	11742	0.55347	2541	0.59005	2652	0.04843	1.20403E-76	FALSE
ONECUT1_MA0679.2	ONECUT1	MA0679.2	C_ONECUT1	9759	1.65679	1258	1.89215	1316	0.04838	3.79764E-68	FALSE
FOSL1JUN_MA1128.1	FOSL1::JUN	MA1128.1	C_FOSL1::JUN	16006	0.44879	4575	0.47276	4797	0.04785	6.03483E-77	FALSE
TEAD4_MA0809.2	TEAD4	MA0809.2	C_TEAD4	11081	0.74846	2268	0.89348	2327	0.0478	3.09207E-72	FALSE
FOXP2_MA0593.1	FOXP2	MA0593.1	C_Foxj3	20732	0.43205	3685	0.46734	3850	0.04779	9.42038E-82	FALSE
BARX1_MA0875.1	BARX1	MA0875.1	C_BSX	5471	1.119	1118	1.20731	1202	0.04778	7.82608E-54	FALSE
Ptf1A_MA1619.1	Ptf1A	MA1619.1	C_Bhlha15	11705	0.70514	3053	0.77181	3144	0.04761	8.30214E-76	FALSE
Stat5b_MA1625.1	Stat5b	MA1625.1	C_Stat5b	18684	0.44784	4366	0.46419	4514	0.04756	3.24775E-77	FALSE
RBPJ_MA1116.1	RBPJ	MA1116.1	C_RBPJ	20396	0.39166	5330	0.40288	5453	0.04745	2.54433E-80	FALSE
ZKSCAN1_MA1585.1	ZKSCAN1	MA1585.1	C_ZKSCAN1	6644	0.99907	1843	1.05594	1807	0.04725	1.97719E-61	FALSE
MYF6_MA0667.1	MYF6	MA0667.1	C_MYF6	8642	0.53258	1887	0.56562	1965	0.04678	2.27263E-65	FALSE
MYBL2_MA0777.1	MYBL2	MA0777.1	C_MYBL2	1668	1.65968	440	1.85794	445	0.04678	7.12778E-33	FALSE
FOXD2_MA0847.3	FOXD2	MA0847.3	C_FOXE1	17447	0.66382	2798	0.7107	2857	0.0467	2.01929E-81	FALSE
MYF5_MA1641.1	MYF5	MA1641.1	C_Bhlha15	11765	0.70449	3104	0.77085	3180	0.04666	1.26136E-72	FALSE
Arid3b_MA0601.1	Arid3b	MA0601.1	C_Arid3b	9480	1.95223	1162	2.11108	1187	0.04611	2.20329E-76	FALSE
NR2C2_MA1536.1	NR2C2	MA1536.1	C_Nr1H2	10633	0.33461	2423	0.34639	2492	0.04606	9.37039E-72	FALSE
Foxf1_MA1606.1	Foxf1	MA1606.1	C_Foxj3	13333	0.42869	2407	0.45078	2460	0.04549	1.27810E-70	FALSE
BATFJUN_MA0462.2	BATF::JUN	MA0462.2	C_FOSL1::JUN	16900	0.44975	4702	0.47393	4884	0.04544	4.32845E-77	FALSE
Tcf12_MA0521.2	Tcf12	MA0521.2	C_Bhlha15	11816	0.70397	3130	0.76991	3198	0.0453	1.21630E-70	FALSE
FOXC2_MA0846.1	FOXC2	MA0846.1	C_FOXC2	19013	0.63433	2812	0.68705	2894	0.04501	5.73978E-79	FALSE
Atf3_MA1988.1	Atf3	MA1988.1	C_FOSL1::JUN	17548	0.37999	4916	0.39692	5107	0.04464	5.80433E-78	FALSE
FOXD1_MA0031.1	FOXD1	MA0031.1	C_Foxj3	8690	0.43027	1673	0.45139	1699	0.04427	4.36097E-71	FALSE
Ar_MA0007.3	Ar	MA0007.3	C_NR3C1	5636	0.44357	1413	0.45029	1461	0.04423	1.17642E-57	FALSE
FOSL1_MA0477.2	FOSL1	MA0477.2	C_FOSL1::JUN	15544	0.44494	4416	0.46957	4599	0.0441	6.21966E-73	FALSE
FOXD3_MA0041.2	FOXD3	MA0041.2	C_FOXD3	22192	0.7052	3081	0.7608	3238	0.0438	4.74611E-85	FALSE
BATF_MA1634.1	BATF	MA1634.1	C_FOSL1::JUN	16734	0.45074	4671	0.4747	4857	0.04375	2.60123E-79	FALSE
FOXC1_MA0032.2	FOXC1	MA0032.2	C_FOXC2	15640	0.72649	2265	0.7891	2368	0.04356	6.01255E-71	FALSE
MEIS1_MA1639.1	MEIS1	MA1639.1	C_PBX2	8410	1.09892	1335	1.17987	1439	0.04345	1.01611E-57	FALSE
FOS_MA0476.1	FOS	MA0476.1	C_FOSL1::JUN	16196	0.37812	4515	0.39547	4729	0.04335	3.19236E-72	FALSE
Stat5aStat5b_MA0519.1	Stat5a::Stat5b	MA0519.1	C_Stat5b	17742	0.40069	4116	0.41255	4218	0.04302	3.75956E-80	FALSE
GFI1_MA0038.2	GFI1	MA0038.2	C_GFI1	9176	0.70202	2314	0.94327	2365	0.0429	2.55834E-62	FALSE
SREBF2_MA0828.2	SREBF2	MA0828.2	C_SREBF2	3238	0.47655	1203	0.48654	1225	0.04277	7.83611E-43	FALSE
Ikzf3_MA1992.1	Ikzf3	MA1992.1	C_EHF	57843	0.4027	15763	0.41786	16144	0.04266	3.74534E-102	FALSE
HOXB6_MA1500.1	HOXB6	MA1500.1	C_HOXC8	4541	1.40248	854	1.52761	920	0.04259	1.23993E-50	FALSE
FOSJUND_MA1141.1	FOS::JUND	MA1141.1	C_FOSL1::JUN	15991	0.39038	4627	0.40782	4829	0.04222	5.11841E-75	FALSE
Bhlha15_MA1472.2	Bhlha15	MA1472.2	C_Bhlha15	11985	0.69747	3149	0.76202	3239	0.04207	7.72742E-67	FALSE
FOXE1_MA1487.2	FOXE1	MA1487.2	C_FOXE1	21451	0.60912	3326	0.65417	3417	0.04204	3.42295E-78	FALSE
Jun_MA0489.2	Jun	MA0489.2	C_FOSL1::JUN	16499	0.38081	4664	0.39848	4873	0.04193	2.15978E-78	FALSE
Arid3a_MA0151.1	Arid3a	MA0151.1	C_Arid3a	16884	0.57458	2429	0.6117	2565	0.04162	4.11984E-71	FALSE
FOSL2JUN_MA1130.1	FOSL2::JUN	MA1130.1	C_FOSL1::JUN	14689	0.38194	4217	0.39806	4428	0.04148	7.78406E-72	FALSE
DPRX_MA1480.1	DPRX	MA1480.1	C_DPRX	4168	0.97254	868	1.04653	878	0.04106	3.61550E-43	FALSE
Hmx1_MA0896.1	Hmx1	MA0896.1	C_Hmx3	6006	1.42189	1059	1.51763	1111	0.04059	1.30580E-53	FALSE
USF1_MA0093.3	USF1	MA0093.3	C_ARNT2	10602	0.50291	2931	0.52346	2958	0.04056	2.30180E-66	FALSE
MAFF_MA0495.3	MAFF	MA0495.3	C_MAFF	13693	0.4451	2756	0.47463	2907	0.0405	8.39261E-72	FALSE
HOXB2ELK1_MA1957.1	HOXB2::ELK1	MA1957.1	C_HOXB2::ELK1	11581	0.50652	3754	0.52017	3792	0.04049	1.00388E-66	FALSE
ZNF24_MA1124.1	ZNF24	MA1124.1	C_ZNF24	11001	0.82137	2016	0.86573	2064	0.03987	2.00797E-63	FALSE
NEUROG2_MA0669.1	NEUROG2	MA0669.1	C_NEUROG2	6456	0.41378	1349	0.44052	1404	0.03972	7.94317E-52	FALSE
HNF1A_MA0046.2	HNF1A	MA0046.2	C_HNF1A	7622	0.92464	1023	1.02432	1049	0.03944	3.68484E-55	FALSE
ZNF274_MA1592.1	ZNF274	MA1592.1	C_ZNF274	9575	0.44619	2220	0.4693	2229	0.03928	2.15200E-53	FALSE
RARG_MA1553.1	RARG	MA1553.1	C_RXRG	4825	0.60978	1231	0.67688	1244	0.03882	1.09336E-52	FALSE
ZNF418_MA1980.1	ZNF418	MA1980.1	C_ZNF418	20118	0.39338	4517	0.40988	4580	0.03846	9.53348E-79	FALSE
Lhx3_MA0135.1	Lhx3	MA0135.1	C_Lhx3	10088	1.40888	1257	1.51859	1314	0.03819	7.18017E-64	FALSE
BNC2_MA1928.1	BNC2	MA1928.1	C_FOSL1::JUN	15988	0.37657	4533	0.39261	4700	0.03818	5.29312E-69	FALSE
ZNF528_MA1597.1	ZNF528	MA1597.1	C_ZNF528	16326	0.36344	4161	0.3746	4199	0.03736	4.49641E-74	FALSE
TGIF2LX_MA1571.1	TGIF2LX	MA1571.1	C_TGIF2LX	6001	0.34763	1453	0.35797	1460	0.03713	2.25057E-44	FALSE
HOXD8_MA0910.2	HOXD8	MA0910.2	C_HOXC8	5250	0.91941	1052	0.98143	1126	0.03707	9.83369E-50	FALSE
TWIST1_MA1123.2	TWIST1	MA1123.2	C_TWIST1	15201	0.46964	3323	0.49957	3411	0.03686	1.64939E-71	FALSE
NR4A1_MA1112.2	NR4A1	MA1112.2	C_NR4A1	13465	0.59592	2577	0.6238	2715	0.03639	3.88481E-65	FALSE
FOXO4_MA0848.1	FOXO4	MA0848.1	C_Foxj3	10525	0.41588	2079	0.43481	2113	0.03609	1.08997E-63	FALSE
FOXO6_MA0849.1	FOXO6	MA0849.1	C_Foxj3	10525	0.41588	2079	0.43481	2113	0.03609	1.08997E-63	FALSE
FOXP3_MA0850.1	FOXP3	MA0850.1	C_Foxj3	10525	0.41588	2079	0.43481	2113	0.03609	1.08997E-63	FALSE
ERFFOXO1_MA1936.1	ERF::FOXO1	MA1936.1	C_ERF::FOXI1	26682	0.35831	6495	0.37603	6612	0.03607	4.40344E-81	FALSE
MEIS2_MA0774.1	MEIS2	MA0774.1	C_MEIS3	11040	0.3903	2874	0.39881	2881	0.03603	4.38864E-57	FALSE
Msgn1_MA1524.2	Msgn1	MA1524.2	C_Msgn1	12115	0.34344	2535	0.35448	2588	0.03599	1.07376E-58	FALSE
PHOX2B_MA0681.2	PHOX2B	MA0681.2	C_PHOX2B	14077	1.61731	1564	1.7672	1589	0.03589	5.54276E-66	FALSE
Rhox11_MA0629.1	Rhox11	MA0629.1	C_Rhox11	7021	0.65101	1547	0.68374	1591	0.03564	1.95007E-57	FALSE
NR1D2_MA1532.2	NR1D2	MA1532.2	C_NR1D1	9135	0.5453	2288	0.58832	2345	0.03563	1.42433E-52	FALSE
PROP1_MA0715.1	PROP1	MA0715.1	C_PHOX2B	7828	1.79913	1007	1.97502	1028	0.03553	3.55166E-48	FALSE
OTX2_MA0712.2	OTX2	MA0712.2	C_OTX2	6272	1.34548	1197	1.46731	1196	0.03497	2.92474E-43	FALSE
Pax7_MA0680.2	Pax7	MA0680.2	C_Pax7	7710	1.68645	905	1.86561	974	0.03489	7.47245E-49	FALSE
Ptf1a_MA1618.1	Ptf1a	MA1618.1	C_Neurod2	15978	0.56286	3495	0.60231	3614	0.03483	1.89939E-67	FALSE
ZNF768_MA1731.1	ZNF768	MA1731.1	C_ZNF768	24917	0.37593	6682	0.38548	6759	0.03433	6.98129E-77	FALSE
Foxj3_MA0851.1	Foxj3	MA0851.1	C_Foxj3	16286	0.70137	2673	0.76558	2670	0.03421	8.82058E-75	FALSE
NR4A2_MA0160.2	NR4A2	MA0160.2	C_NR4A1	9794	0.61769	1936	0.64871	2009	0.03389	4.69204E-52	FALSE
BARHL2_MA0635.1	BARHL2	MA0635.1	C_BARHL2	3560	0.99035	650	1.07367	691	0.03374	1.39883E-39	FALSE
Foxj2_MA0614.1	Foxj2	MA0614.1	C_Foxj3	8923	0.82272	1829	0.88022	1834	0.03368	6.49605E-50	FALSE
Stat4_MA0518.1	Stat4	MA0518.1	C_Stat4	20581	0.34239	4665	0.34985	4772	0.03308	4.23911E-71	FALSE
NKX2-2_MA1645.1	NKX2-2	MA1645.1	C_NKX2-2	11333	0.48569	2738	0.50251	2787	0.0329	1.59042E-60	FALSE
FOXG1_MA0613.1	FOXG1	MA0613.1	C_Foxj3	10068	0.414	1949	0.4328	1961	0.03194	5.76838E-52	FALSE
GATA5_MA0766.2	GATA5	MA0766.2	C_GATA6	8762	0.54145	1852	0.58743	1897	0.03185	2.92016E-43	FALSE
SOX12_MA1561.1	SOX12	MA1561.1	C_SOX12	4800	0.70356	985	0.72878	1035	0.03185	4.17328E-39	FALSE
GATA1TAL1_MA0140.2	GATA1::TAL1	MA0140.2	C_GATA1::TAL1	10384	0.42674	2353	0.44006	2395	0.03177	7.25997E-53	FALSE
Ddit3Cebpa_MA0019.1	Ddit3::Cebpa	MA0019.1	C_Ddit3::Cebpa	5437	0.38327	1336	0.3901	1320	0.03176	3.16601E-41	FALSE
EOMES_MA0800.1	EOMES	MA0800.1	C_TBX2	8050	0.45452	1594	0.50107	1649	0.03166	2.24662E-44	FALSE
GSC_MA0648.1	GSC	MA0648.1	C_OTX2	4653	0.81081	979	0.86463	959	0.03163	7.62880E-37	FALSE
IRF6_MA1509.1	IRF6	MA1509.1	C_IRF6	3061	0.59205	881	0.6464	908	0.03153	2.91822E-24	FALSE
OSR1_MA1542.1	OSR1	MA1542.1	C_OSR1	7154	0.58403	1969	0.61435	1929	0.03146	5.07020E-46	FALSE
Mafb_MA0117.2	Mafb	MA0117.2	C_MAFF	11009	0.35693	2609	0.37278	2677	0.03089	3.58980E-57	FALSE
EBF3_MA1637.1	EBF3	MA1637.1	C_EBF3	11816	0.37746	3202	0.38446	3207	0.03073	1.94504E-51	FALSE
TGIF2LY_MA1572.1	TGIF2LY	MA1572.1	C_TGIF2LX	5954	0.34505	1452	0.35437	1452	0.03072	4.71326E-44	FALSE
ERFSREBF2_MA1939.1	ERF::SREBF2	MA1939.1	C_ERF::SREBF2	5880	0.42501	1871	0.43245	1913	0.03046	1.55851E-43	FALSE
Nr1h3Rxra_MA0494.1	Nr1h3::Rxra	MA0494.1	C_Nr1h3::Rxra	10693	0.54376	2662	0.58407	2637	0.03041	2.06805E-52	FALSE
Rarb_MA0858.1	Rarb	MA0858.1	C_Rarb	9815	0.352	2360	0.36108	2358	0.03041	2.00147E-50	FALSE
RUNX3_MA0684.2	RUNX3	MA0684.2	C_Bcl11B	20427	0.54974	4597	0.5796	4636	0.03038	9.17933E-65	FALSE
TEAD1_MA0090.3	TEAD1	MA0090.3	C_TEAD4	10494	0.6522	2249	0.79797	2285	0.02993	1.90152E-53	FALSE
Bcl11B_MA1989.1	Bcl11B	MA1989.1	C_Bcl11B	32326	0.40378	7114	0.43008	7113	0.02974	3.54205E-69	FALSE
Tcf21_MA0832.1	Tcf21	MA0832.1	C_Tcf21	9688	0.79327	2344	0.8715	2433	0.02972	2.19016E-47	FALSE
Nr1H4_MA1110.2	Nr1H4	MA1110.2	C_Nr1H2	13404	0.46008	3299	0.47946	3319	0.02919	3.91634E-55	FALSE
EWSR1-FLI1_MA0149.1	EWSR1-FLI1	MA0149.1	C_EWSR1-FLI1	42863	0.47126	11301	0.49584	11284	0.02875	1.76673E-80	FALSE
BHLHA15_MA0607.2	BHLHA15	MA0607.2	C_TAL1::TCF3	4064	0.31373	821	0.31897	803	0.02855	2.63086E-31	FALSE
SMAD3_MA0795.1	SMAD3	MA0795.1	C_SMAD3	3923	0.44247	973	0.45858	954	0.02855	2.15894E-31	FALSE
TFEB_MA0692.1	TFEB	MA0692.1	C_ARNT2	7570	0.66881	2633	0.70365	2635	0.02845	3.43140E-45	FALSE
PBX2_MA1113.2	PBX2	MA1113.2	C_PBX2	10900	1.48388	1570	1.62327	1659	0.02831	3.13076E-55	FALSE
TFCP2_MA1968.1	TFCP2	MA1968.1	C_TFCP2	3399	0.3715	918	0.37805	885	0.02781	1.95981E-32	FALSE
NR2C1_MA1535.1	NR2C1	MA1535.1	C_Nr1H2	10320	0.35493	2525	0.36675	2545	0.02779	1.30800E-53	FALSE
THRB_MA1576.1	THRB	MA1576.1	C_THRB	10725	0.43811	2775	0.45139	2794	0.02769	2.46807E-45	FALSE
PITX1_MA0682.2	PITX1	MA0682.2	C_OTX2	5662	1.24353	1096	1.32765	1096	0.02763	7.19867E-37	FALSE
Rarb_MA0857.1	Rarb	MA0857.1	C_Rarb	10797	0.35959	2165	0.36662	2199	0.02737	1.36183E-50	FALSE
RHOXF1_MA0719.1	RHOXF1	MA0719.1	C_RHOXF1	4734	1.65684	851	1.76364	856	0.02725	2.07647E-32	FALSE
NFYB_MA0502.2	NFYB	MA0502.2	C_NFYB	10860	0.90733	4949	0.93667	4937	0.02724	1.90066E-47	FALSE
RARB_MA1552.1	RARB	MA1552.1	C_RXRG	4852	0.62357	1366	0.65708	1378	0.02703	2.39236E-34	FALSE
NKX2-8_MA0673.1	NKX2-8	MA0673.1	C_NKX2-3	8401	0.64054	1912	0.75893	1997	0.02686	1.78334E-46	FALSE
ONECUT3_MA0757.1	ONECUT3	MA0757.1	C_ONECUT1	8855	1.04665	1104	1.1701	1137	0.02675	9.97830E-43	FALSE
RARA_MA0729.1	RARA	MA0729.1	C_RARA	9677	0.36774	2006	0.38148	2065	0.02645	2.97617E-47	FALSE
Hand1Tcf3_MA0092.1	Hand1::Tcf3	MA0092.1	C_Hand1::Tcf3	11310	0.33248	2485	0.33923	2547	0.02613	4.03516E-51	FALSE
ZBTB26_MA1579.1	ZBTB26	MA1579.1	C_ZBTB26	17186	0.37854	4003	0.39311	3979	0.02609	4.67094E-55	FALSE
NKX2-4_MA2003.1	NKX2-4	MA2003.1	C_NKX2-3	9519	0.61731	2262	0.71747	2335	0.02585	1.27624E-49	FALSE
GSC2_MA0891.1	GSC2	MA0891.1	C_OTX2	4913	1.19984	1009	1.26519	980	0.02561	1.90371E-37	FALSE
ZNF667_MA1984.1	ZNF667	MA1984.1	C_ZNF667	11574	0.63991	2546	0.67009	2620	0.02527	2.60249E-47	FALSE
PpargRxra_MA0065.2	Pparg::Rxra	MA0065.2	C_Pparg::Rxra	19553	0.5168	4873	0.54656	4876	0.02514	3.54936E-61	FALSE
TGIF1_MA0796.1	TGIF1	MA0796.1	C_TGIF2LX	8784	0.33459	2002	0.34229	1989	0.02514	2.26701E-44	FALSE
MXI1_MA1108.2	MXI1	MA1108.2	C_MXI1	13375	0.31581	2841	0.32274	2810	0.02499	8.10257E-52	FALSE
Yy1_MA0095.3	Yy1	MA0095.3	C_Yy1	12664	0.5169	3584	0.53479	3493	0.02485	9.74381E-50	FALSE
HOXB8_MA1502.1	HOXB8	MA1502.1	C_HOXC8	4844	1.22222	962	1.34181	1026	0.02429	5.01670E-28	FALSE
Nkx3-2_MA0122.3	Nkx3-2	MA0122.3	C_Nkx3-2	8059	0.60523	1521	0.64257	1595	0.02375	2.71995E-41	FALSE
HNF4G_MA0484.2	HNF4G	MA0484.2	C_HNF4A	11862	0.43095	2608	0.45021	2658	0.02334	1.99293E-40	FALSE
PKNOX2_MA0783.1	PKNOX2	MA0783.1	C_TGIF2LX	9502	0.33662	2202	0.34363	2193	0.02309	2.34506E-40	FALSE
HNF4A_MA0114.4	HNF4A	MA0114.4	C_HNF4A	11869	0.43097	2598	0.4499	2642	0.02288	1.42959E-46	FALSE
TAL1TCF3_MA0091.1	TAL1::TCF3	MA0091.1	C_TAL1::TCF3	11928	0.62517	2656	0.68149	2692	0.02256	3.49833E-44	FALSE
RFX7_MA1554.1	RFX7	MA1554.1	C_RFX7	5402	0.43278	1722	0.44949	1727	0.02255	9.32725E-39	FALSE
PPARG_MA0066.1	PPARG	MA0066.1	C_PPARG	8628	0.61117	2130	0.64803	2101	0.02253	2.48349E-39	FALSE
RARARXRA_MA0159.1	RARA::RXRA	MA0159.1	C_RARA::RXRA	10462	0.4553	2648	0.47006	2595	0.02249	7.90177E-39	FALSE
FOXF2_MA0030.1	FOXF2	MA0030.1	C_Foxj3	10335	0.56723	1862	0.60762	1851	0.02219	3.11684E-43	FALSE
RARARXRG_MA1149.1	RARA::RXRG	MA1149.1	C_RARA::RXRG	9496	0.37827	2555	0.38284	2516	0.02202	1.41714E-37	FALSE
ZNF16_MA1654.1	ZNF16	MA1654.1	C_ZNF16	16480	0.39497	4450	0.4009	4462	0.0219	9.29462E-55	FALSE
ESRRB_MA0141.3	ESRRB	MA0141.3	C_Esrrg	9648	0.40261	2009	0.41374	1966	0.02184	4.00855E-40	FALSE
Neurod2_MA0668.2	Neurod2	MA0668.2	C_Neurod2	16737	0.55341	4112	0.59321	4125	0.02165	8.41133E-45	FALSE
ZNF384_MA1125.1	ZNF384	MA1125.1	C_ZNF384	22317	0.44754	3272	0.47815	3227	0.02159	1.42245E-49	FALSE
TBX20_MA0689.1	TBX20	MA0689.1	C_TBX2	8901	0.58585	1885	0.63164	1871	0.02117	2.40728E-38	FALSE
FOSL2_MA0478.1	FOSL2	MA0478.1	C_FOSL1::JUN	18862	0.43465	4992	0.45583	5122	0.02072	8.26896E-50	FALSE
Esrrg_MA0643.1	Esrrg	MA0643.1	C_Esrrg	8598	0.40894	1823	0.41946	1794	0.0207	2.04326E-38	FALSE
TGIF2_MA0797.1	TGIF2	MA0797.1	C_TGIF2LX	8393	0.34058	1975	0.34814	1973	0.02037	9.57037E-36	FALSE
TBX2_MA0688.1	TBX2	MA0688.1	C_TBX2	8033	0.60995	1666	0.65923	1671	0.02031	2.99482E-36	FALSE
Crx_MA0467.2	Crx	MA0467.2	C_OTX2	6201	1.36189	1199	1.4826	1189	0.02026	2.06819E-29	FALSE
STAT1_MA0137.3	STAT1	MA0137.3	C_Stat4	17260	0.39538	3981	0.40631	4046	0.01971	1.21170E-49	FALSE
NKX2-3_MA0672.1	NKX2-3	MA0672.1	C_NKX2-3	8711	0.62759	2001	0.73701	2090	0.01916	1.02927E-29	FALSE
PITX3_MA0714.1	PITX3	MA0714.1	C_OTX2	5391	1.16152	1069	1.23843	1073	0.01912	5.23875E-24	FALSE
NR2F2_MA1111.1	NR2F2	MA1111.1	C_Nr1H2	10537	0.57922	2205	0.59982	2191	0.01909	1.25943E-30	FALSE
MEIS2_MA1640.1	MEIS2	MA1640.1	C_PBX2	10700	1.11237	1515	1.18998	1606	0.01888	2.51480E-35	FALSE
NR6A1_MA1541.1	NR6A1	MA1541.1	C_NR6A1	9646	0.41707	1997	0.43007	2056	0.01883	5.16213E-36	FALSE
TBX21_MA0690.2	TBX21	MA0690.2	C_TBX2	8162	0.46062	1744	0.50338	1745	0.01851	2.17054E-31	FALSE
BARHL1_MA0877.3	BARHL1	MA0877.3	C_BARHL2	3451	0.52099	691	0.54754	717	0.01847	1.51118E-19	FALSE
NR1H2RXRA_MA0115.1	NR1H2::RXRA	MA0115.1	C_NR1H2::RXRA	9410	0.47275	2054	0.48986	2063	0.01835	7.19643E-30	FALSE
PBX3_MA1114.1	PBX3	MA1114.1	C_PBX3	16922	0.41913	4943	0.43014	4953	0.01821	2.33361E-42	FALSE
HAND2_MA1638.1	HAND2	MA1638.1	C_Neurod2	16457	0.37522	3876	0.39084	3876	0.01771	3.68467E-35	FALSE
NEUROG2_MA1642.1	NEUROG2	MA1642.1	C_Neurod2	15767	0.46209	3707	0.48459	3707	0.01723	3.26726E-40	FALSE
SMAD5_MA1557.1	SMAD5	MA1557.1	C_SMAD3	2837	0.49036	749	0.5061	725	0.01707	9.42796E-17	FALSE
NEUROD1_MA1109.1	NEUROD1	MA1109.1	C_Neurod2	16208	0.45352	3929	0.4846	3951	0.01674	1.09348E-40	FALSE
ESRRA_MA0592.3	ESRRA	MA0592.3	C_Esrrg	11266	0.39511	2504	0.40349	2443	0.01651	1.83202E-33	FALSE
ZNF707_MA1715.1	ZNF707	MA1715.1	C_ZNF707	17331	0.42861	5012	0.43918	4978	0.016	5.22507E-32	FALSE
ZNF354C_MA0130.1	ZNF354C	MA0130.1	C_ZNF354C	15492	0.69323	3629	0.76666	3583	0.01554	5.08183E-32	FALSE
ZBTB18_MA0698.1	ZBTB18	MA0698.1	C_ZBTB18	15852	0.58439	3520	0.6233	3512	0.01554	1.33312E-37	FALSE
ZNF684_MA1600.1	ZNF684	MA1600.1	C_ZNF684	12876	0.47393	3737	0.49174	3669	0.01536	6.13666E-35	FALSE
BCL6_MA0463.2	BCL6	MA0463.2	C_BCL6	9838	0.56752	2269	0.5978	2363	0.01533	3.64110E-29	FALSE
Spz1_MA0111.1	Spz1	MA0111.1	C_Spz1	9316	0.49859	2464	0.5193	2414	0.01528	1.68202E-33	FALSE
Rarg_MA0859.1	Rarg	MA0859.1	C_Rarb	9618	0.37352	1986	0.38207	1977	0.01483	2.80119E-24	FALSE
TCF21_MA1568.1	TCF21	MA1568.1	C_TAL1::TCF3	5596	0.55776	1335	0.5889	1292	0.01464	4.45715E-21	FALSE
GRHL2_MA1105.2	GRHL2	MA1105.2	C_GRHL2	10622	0.34723	2287	0.35728	2347	0.01459	2.12269E-29	FALSE
TP73_MA0861.1	TP73	MA0861.1	C_TP73	4586	0.39203	1195	0.3942	1213	0.01446	3.91331E-18	FALSE
PAX3_MA1546.1	PAX3	MA1546.1	C_PAX3	3183	0.73489	863	0.77584	895	0.01416	6.02402E-13	FALSE
TP53_MA0106.3	TP53	MA0106.3	C_TP53	4677	0.37433	1214	0.37731	1198	0.01404	9.86802E-13	FALSE
PITX2_MA1547.2	PITX2	MA1547.2	C_OTX2	5172	1.19091	999	1.26003	993	0.01403	2.02243E-16	FALSE
Prdm15_MA1616.1	Prdm15	MA1616.1	C_Prdm15	15102	0.59552	3722	0.70416	3575	0.01397	1.17444E-25	FALSE
Nr2e3_MA0164.1	Nr2e3	MA0164.1	C_Nr2e3	5175	0.60712	1245	0.63381	1249	0.01356	5.27241E-13	FALSE
RARA_MA0730.1	RARA	MA0730.1	C_Rarb	9916	0.36978	2495	0.38261	2486	0.01331	1.29369E-26	FALSE
Atoh1_MA1467.2	Atoh1	MA1467.2	C_Neurod2	15124	0.46591	3627	0.48919	3637	0.01329	1.11960E-28	FALSE
Gfi1B_MA0483.1	Gfi1B	MA0483.1	C_Gfi1B	16987	0.55491	4047	0.62433	4101	0.01325	9.82324E-28	FALSE
ZNF816_MA1719.1	ZNF816	MA1719.1	C_ZNF816	14488	0.39981	4267	0.40399	4185	0.013	3.91019E-30	FALSE
E2F3_MA0469.3	E2F3	MA0469.3	C_E2F3	1174	1.28622	415	2.03588	406	0.01295	1.12789E-06	FALSE
RXRB_MA1555.1	RXRB	MA1555.1	C_RXRG	4936	0.42838	1409	0.43186	1414	0.01284	3.46620E-25	FALSE
ZNF582_MA1983.1	ZNF582	MA1983.1	C_ZNF582	12175	0.47488	2804	0.4923	2813	0.0124	1.52068E-19	FALSE
MSC_MA0665.1	MSC	MA0665.1	C_Tcf21	12501	0.78889	3045	0.8594	3121	0.01201	1.28141E-25	FALSE
TBR1_MA0802.1	TBR1	MA0802.1	C_TBX2	8020	0.60185	1627	0.65037	1653	0.01141	9.88951E-18	FALSE
NR1D1_MA1531.1	NR1D1	MA1531.1	C_NR1D1	8380	0.3666	2227	0.37092	2190	0.01133	5.88485E-16	FALSE
Smad4_MA1153.1	Smad4	MA1153.1	C_Smad4	7614	0.44352	1944	0.45771	1913	0.00977	7.00942E-18	FALSE
ETV2_MA0762.1	ETV2	MA0762.1	C_ERF::FOXI1	20867	0.42339	6220	0.43303	6313	0.00962	9.27613E-28	FALSE
MYBL1_MA0776.1	MYBL1	MA0776.1	C_MYBL1	1855	0.99916	485	1.06493	490	0.00941	1.38083E-04	FALSE
HNF4A_MA1494.1	HNF4A	MA1494.1	C_HNF4A	8055	0.48489	1922	0.51743	1924	0.00903	5.09347E-17	FALSE
RXRAVDR_MA0074.1	RXRA::VDR	MA0074.1	C_RXRA::VDR	5872	1.08685	1486	1.19948	1473	0.00824	3.36299E-08	FALSE
THRA_MA1969.1	THRA	MA1969.1	C_THRA	15938	0.36804	4217	0.37236	4199	0.00808	6.12734E-15	FALSE
PRDM9_MA1723.1	PRDM9	MA1723.1	C_PRDM9	50671	0.45179	15797	0.45843	15400	0.00802	1.92476E-30	FALSE
Tbx6_MA1567.2	Tbx6	MA1567.2	C_TBX2	12154	0.35143	2821	0.3649	2783	0.00783	3.27334E-12	FALSE
ISL2_MA0914.1	ISL2	MA0914.1	C_ISL2	5546	0.79768	1153	0.86185	1211	0.00777	1.45518E-07	FALSE
ZBTB12_MA1649.1	ZBTB12	MA1649.1	C_ZBTB12	12589	0.34772	2883	0.3528	2888	0.00706	1.33555E-14	FALSE
TFE3_MA0831.3	TFE3	MA0831.3	C_ARNT2	4771	0.51464	1953	0.51449	1954	0.00703	3.73353E-10	FALSE
MGA_MA0801.1	MGA	MA0801.1	C_TBX4	8410	0.35607	2027	0.37039	1951	0.00692	1.60689E-04	FALSE
MAFGNFE2L1_MA0089.2	MAFG::NFE2L1	MA0089.2	C_MAFG::NFE2L1	19703	0.52471	5213	0.55085	5393	0.00682	4.10623E-14	FALSE
ZFP14_MA1972.1	ZFP14	MA1972.1	C_ZFP14	28948	0.51893	8867	0.54722	8706	0.00675	7.72010E-19	FALSE
RFX4_MA0799.2	RFX4	MA0799.2	C_RFX4	4194	0.46053	1491	0.46228	1468	0.00655	1.71728E-06	FALSE
NFIA_MA0670.1	NFIA	MA0670.1	C_NFIA	8447	0.32377	1828	0.32884	1811	0.00633	3.15588E-08	FALSE
SREBF2_MA0596.1	SREBF2	MA0596.1	C_SREBF1	8815	0.45442	2340	0.46987	2252	0.00578	1.50777E-10	FALSE
GMEB2_MA0862.1	GMEB2	MA0862.1	C_GMEB2	900	0.58738	385	0.57956	388	0.00532	8.03754E-01	FALSE
NRL_MA0842.2	NRL	MA0842.2	C_MAFF	8977	0.42574	2168	0.44611	2155	0.00524	3.65058E-05	FALSE
MYOG_MA0500.2	MYOG	MA0500.2	C_Ascl2	12999	0.69383	3812	0.74788	3814	0.005	1.65925E-06	FALSE
ZNF143_MA0088.2	ZNF143	MA0088.2	C_ZNF76	10754	0.43417	3298	0.43523	3293	0.00493	1.14569E-03	FALSE
TBX3_MA1566.2	TBX3	MA1566.2	C_TBX2	7498	0.34529	1647	0.35995	1622	0.00453	1.04825E-03	FALSE
SREBF1_MA0595.1	SREBF1	MA0595.1	C_SREBF1	8322	0.48713	2446	0.49945	2355	0.00377	6.82947E-04	FALSE
ZSCAN4_MA1155.1	ZSCAN4	MA1155.1	C_ZSCAN4	16671	0.38445	3853	0.38915	3875	0.00361	2.35384E-05	FALSE
NFIX_MA0671.1	NFIX	MA0671.1	C_NFIA	8349	0.33515	1936	0.3405	1890	0.00345	1.27514E-02	FALSE
NKX2-5_MA0063.2	NKX2-5	MA0063.2	C_NKX2-5	7862	0.52543	1779	0.54777	1800	0.00334	2.15335E-02	FALSE
NFIC_MA0161.2	NFIC	MA0161.2	C_NFIC	11446	0.42461	2742	0.43453	2713	0.00301	6.93985E-03	FALSE
PPARD_MA1550.1	PPARD	MA1550.1	C_PPARD	10502	0.45672	2432	0.48691	2392	0.00278	9.85800E-03	FALSE
NR2F1_MA0017.2	NR2F1	MA0017.2	C_NR2F1	11052	0.47336	2639	0.48914	2561	0.00273	5.63741E-02	FALSE
ZNF341_MA1655.1	ZNF341	MA1655.1	C_ZNF341	13962	0.50108	3989	0.51742	3865	0.00208	3.71699E-02	FALSE
NR5A1_MA1540.2	NR5A1	MA1540.2	C_NR5A1	14142	0.43878	3065	0.45043	3013	0.00204	3.42675E-03	FALSE
SMAD2_MA1964.1	SMAD2	MA1964.1	C_Smad4	11987	0.3794	3285	0.38275	3217	0.00192	4.93279E-03	FALSE
TBX18_MA1565.1	TBX18	MA1565.1	C_TBX2	11924	0.55302	2865	0.58487	2871	0.00118	4.67590E-01	FALSE
RREB1_MA0073.1	RREB1	MA0073.1	C_RREB1	29178	0.46987	7756	0.48579	7597	0.00067	9.73916E-01	FALSE
Rarg_MA0860.1	Rarg	MA0860.1	C_Rarg	11573	0.38606	2897	0.39367	2896	0.00027	3.11567E-01	FALSE
Twist2_MA0633.2	Twist2	MA0633.2	C_Ascl2	13801	0.59401	4087	0.62706	4077	-0.00016	3.24109E-01	FALSE
Runx1_MA0002.2	Runx1	MA0002.2	C_Bcl11B	35136	0.38069	8775	0.39879	8762	-0.00026	8.07919E-01	FALSE
Nkx3-1_MA0124.2	Nkx3-1	MA0124.2	C_Nkx3-2	7029	0.77343	1580	0.8269	1625	-0.00044	1.70678E-01	FALSE
TEAD2_MA1121.1	TEAD2	MA1121.1	C_TEAD4	9303	0.51119	2014	0.52801	1983	-0.0018	2.68335E-02	FALSE
ELK1HOXA1_MA1931.1	ELK1::HOXA1	MA1931.1	C_ELK1::HOXA1	10944	0.62649	4023	0.64109	4027	-0.00274	5.92357E-02	FALSE
Stat5a_MA1624.1	Stat5a	MA1624.1	C_Stat5a	15771	0.46886	3608	0.48924	3573	-0.00304	5.13278E-02	FALSE
MAFK_MA0496.3	MAFK	MA0496.3	C_MAFG::NFE2L1	19928	0.42132	5601	0.43225	5721	-0.00383	1.10916E-08	FALSE
ZNF324_MA1977.1	ZNF324	MA1977.1	C_ZNF324	14934	0.5101	3579	0.53007	3531	-0.0044	4.32597E-08	FALSE
Nr5A2_MA0505.2	Nr5A2	MA0505.2	C_NR5A1	12101	0.46425	2795	0.47823	2728	-0.00458	2.74127E-07	FALSE
TBX4_MA0806.1	TBX4	MA0806.1	C_TBX4	6301	0.35925	1505	0.37675	1460	-0.00571	8.90399E-08	FALSE
OTX1_MA0711.1	OTX1	MA0711.1	C_OTX2	3957	0.76791	791	0.79824	777	-0.00581	3.16782E-06	FALSE
MAFNFE2_MA0501.1	MAF::NFE2	MA0501.1	C_MAFG::NFE2L1	19490	0.45088	5118	0.46629	5242	-0.00684	3.00118E-16	FALSE
BHLHE22_MA1635.1	BHLHE22	MA1635.1	C_Ascl2	14042	0.49067	4383	0.51028	4362	-0.00732	1.27901E-11	FALSE
Neurod2_MA1993.1	Neurod2	MA1993.1	C_Ascl2	13087	0.58963	3795	0.62634	3778	-0.00769	9.28296E-16	FALSE
Ascl2_MA0816.1	Ascl2	MA0816.1	C_Ascl2	17555	0.61875	5025	0.66058	4974	-0.00789	6.70240E-23	FALSE
THRB_MA1574.1	THRB	MA1574.1	C_PPARD	10035	0.48973	2632	0.51743	2569	-0.00789	5.74748E-12	FALSE
RXRG_MA0856.1	RXRG	MA0856.1	C_PPARD	10021	0.44942	2288	0.47734	2255	-0.00857	1.54866E-08	FALSE
NR2F1_MA1537.1	NR2F1	MA1537.1	C_PPARD	10662	0.47252	2681	0.50065	2624	-0.00869	5.97749E-15	FALSE
Rxra_MA0512.2	Rxra	MA0512.2	C_PPARD	10137	0.45187	2354	0.47934	2334	-0.00879	4.40982E-16	FALSE
GRHL1_MA0647.1	GRHL1	MA0647.1	C_GRHL2	4278	0.33542	931	0.33627	921	-0.00926	1.21679E-08	FALSE
Nr2f6_MA0677.1	Nr2f6	MA0677.1	C_PPARD	11148	0.44143	2577	0.4676	2534	-0.00991	3.99219E-20	FALSE
MAF_MA1520.1	MAF	MA1520.1	C_MAFA	8287	0.40952	2250	0.4183	2244	-0.01021	1.49940E-15	FALSE
Nr2F6_MA0728.1	Nr2F6	MA0728.1	C_Rarb	10328	0.51643	2274	0.53056	2238	-0.01025	2.96485E-21	FALSE
TBX1_MA0805.1	TBX1	MA0805.1	C_TBX4	9178	0.47489	2165	0.51995	2098	-0.01055	8.31887E-18	FALSE
PAX1_MA0779.1	PAX1	MA0779.1	C_PAX9	3569	0.46775	1166	0.46652	1128	-0.01071	5.04971E-05	FALSE
ZBED2_MA1971.1	ZBED2	MA1971.1	C_ZBED2	3254	0.76807	1086	0.82144	1059	-0.0108	1.92156E-06	FALSE
TBXT_MA0009.2	TBXT	MA0009.2	C_TBX19	4447	0.59009	1014	0.59393	1025	-0.0112	2.69583E-12	FALSE
THRB_MA1575.1	THRB	MA1575.1	C_THRB	4781	0.39236	1398	0.39564	1398	-0.01159	6.37141E-11	FALSE
RXRB_MA0855.1	RXRB	MA0855.1	C_PPARD	10349	0.45226	2375	0.48065	2345	-0.01171	3.28684E-23	FALSE
Olig2_MA1997.1	Olig2	MA1997.1	C_Ascl2	13590	0.68115	3952	0.73138	3930	-0.01195	7.74145E-20	FALSE
ZNF257_MA1710.1	ZNF257	MA1710.1	C_ZNF257	30847	0.41554	9447	0.41422	9122	-0.01226	1.12272E-37	FALSE
Hic1_MA0739.1	Hic1	MA0739.1	C_Hic1	8719	0.48347	2293	0.49155	2191	-0.01287	1.43335E-16	FALSE
RXRG_MA1556.1	RXRG	MA1556.1	C_RXRG	5931	0.44316	1866	0.44012	1863	-0.01387	2.77137E-18	FALSE
INSM1_MA0155.1	INSM1	MA0155.1	C_INSM1	13399	0.50332	4053	0.51445	3907	-0.01403	9.96605E-36	FALSE
TEAD3_MA0808.1	TEAD3	MA0808.1	C_TEAD4	6908	0.50146	1486	0.51621	1481	-0.01515	1.39055E-26	FALSE
GLIS3_MA0737.1	GLIS3	MA0737.1	C_GLIS3	5250	0.41656	1591	0.41335	1526	-0.01705	1.36359E-19	FALSE
Mafg_MA0659.3	Mafg	MA0659.3	C_MAFG::NFE2L1	18350	0.38831	5073	0.3963	5072	-0.01709	2.54883E-39	FALSE
NR1H4RXRA_MA1146.1	NR1H4::RXRA	MA1146.1	C_NR2F1	4938	0.42449	1225	0.42219	1159	-0.01723	1.76509E-24	FALSE
OVOL1_MA1544.1	OVOL1	MA1544.1	C_OVOL1	1805	1.38361	501	1.53618	480	-0.01763	4.74267E-14	FALSE
Thap11_MA1573.2	Thap11	MA1573.2	C_Thap11	12410	0.63431	4074	0.65951	4047	-0.01806	6.18783E-34	FALSE
ZNF416_MA1979.1	ZNF416	MA1979.1	C_ZNF416	13894	0.37117	3813	0.372	3650	-0.01866	6.82664E-47	FALSE
Zfp335_MA2002.1	Zfp335	MA2002.1	C_Zfp335	15919	0.37711	4394	0.37973	4315	-0.01891	3.04902E-41	FALSE
USF2_MA0526.4	USF2	MA0526.4	C_ARNT2	4181	0.53103	1796	0.52939	1784	-0.01905	3.13142E-18	FALSE
ZNF682_MA1599.1	ZNF682	MA1599.1	C_ZNF682	14040	0.52338	5475	0.5146	5293	-0.01954	5.74970E-44	FALSE
ZNF76_MA1716.1	ZNF76	MA1716.1	C_ZNF76	12768	0.50626	4661	0.50313	4582	-0.01969	3.94843E-36	FALSE
ESR1_MA0112.3	ESR1	MA0112.3	C_ESR2	6349	0.37335	1725	0.37194	1701	-0.02008	1.19996E-27	FALSE
NR2F1_MA1538.1	NR2F1	MA1538.1	C_NR2F1	5294	0.84638	1378	0.89104	1307	-0.02048	2.54638E-33	FALSE
ZSCAN29_MA1602.1	ZSCAN29	MA1602.1	C_ZSCAN29	4749	0.38849	1312	0.3879	1281	-0.02066	1.15897E-27	FALSE
ZSCAN31_MA1722.1	ZSCAN31	MA1722.1	C_ZSCAN31	7229	0.82202	2025	0.88172	1933	-0.02111	2.16867E-35	FALSE
Nfe2l2_MA0150.2	Nfe2l2	MA0150.2	C_MAFG::NFE2L1	18685	0.53054	5220	0.55152	5266	-0.02115	1.42157E-55	FALSE
ZBTB7B_MA0694.1	ZBTB7B	MA0694.1	C_ZBTB7B	5042	0.7209	1486	0.75311	1463	-0.02305	2.79812E-25	FALSE
ELK1SREBF2_MA1933.1	ELK1::SREBF2	MA1933.1	C_ELK1::SREBF2	8112	0.86311	3416	0.8889	3399	-0.02341	2.04989E-46	FALSE
ZNF530_MA1981.1	ZNF530	MA1981.1	C_ZNF530	34952	0.45645	12206	0.45051	11595	-0.02569	6.90002E-69	FALSE
PROX1_MA0794.1	PROX1	MA0794.1	C_PROX1	3803	0.93212	1050	0.98895	977	-0.02625	3.92626E-33	FALSE
Zic2_MA1629.1	Zic2	MA1629.1	C_Zic2	25825	0.39341	7534	0.39416	7289	-0.02627	7.03049E-57	FALSE
NR2F6_MA1539.1	NR2F6	MA1539.1	C_NR2F1	4928	0.6665	1292	0.69387	1202	-0.0269	1.48549E-34	FALSE
PAX9_MA0781.1	PAX9	MA0781.1	C_PAX9	3948	0.48013	1314	0.47715	1267	-0.02716	1.50296E-29	FALSE
Gli1_MA1990.1	Gli1	MA1990.1	C_Gli2	12945	0.49791	3458	0.51078	3340	-0.02753	1.93122E-57	FALSE
ESR2_MA0258.2	ESR2	MA0258.2	C_ESR2	12492	0.37159	3398	0.37237	3356	-0.02787	2.64284E-50	FALSE
TBX15_MA0803.1	TBX15	MA0803.1	C_TBX4	7915	0.3686	1990	0.37901	1876	-0.02823	3.65932E-47	FALSE
BHLHE41_MA0636.1	BHLHE41	MA0636.1	C_ARNT2	3492	0.55846	1551	0.56219	1527	-0.02826	2.66681E-29	FALSE
ZNF740_MA0753.2	ZNF740	MA0753.2	C_ZNF740	21131	0.46822	7498	0.46156	7145	-0.02985	9.06364E-67	FALSE
ZFP42_MA1651.1	ZFP42	MA1651.1	C_ZFP42	12214	0.61551	4248	0.62246	4077	-0.02994	6.33301E-60	FALSE
ZBTB7C_MA0695.1	ZBTB7C	MA0695.1	C_ZBTB7B	6458	0.41589	1963	0.41019	1884	-0.03073	2.32762E-48	FALSE
Znf423_MA0116.1	Znf423	MA0116.1	C_Znf423	8600	0.41784	2803	0.41959	2656	-0.03106	1.17786E-48	FALSE
Npas4_MA1995.1	Npas4	MA1995.1	C_Npas4	2843	0.46342	1030	0.46007	1003	-0.03135	5.41748E-37	FALSE
MAFA_MA1521.1	MAFA	MA1521.1	C_MAFA	8472	0.51164	2530	0.51825	2470	-0.03146	1.00453E-47	FALSE
CLOCK_MA0819.2	CLOCK	MA0819.2	C_MNT	5546	0.40661	1705	0.40265	1634	-0.03195	1.79435E-44	FALSE
SCRT2_MA0744.2	SCRT2	MA0744.2	C_SCRT2	10261	0.47469	2551	0.48689	2436	-0.03342	3.21709E-53	FALSE
ZNF343_MA1711.1	ZNF343	MA1711.1	C_ZNF343	11035	0.47627	4220	0.47137	4013	-0.03373	8.40500E-56	FALSE
REST_MA0138.2	REST	MA0138.2	C_REST	14623	0.38304	4233	0.37959	4014	-0.03476	1.35194E-68	FALSE
KLF17_MA1514.1	KLF17	MA1514.1	C_KLF17	18704	0.50656	6201	0.50816	5947	-0.03588	5.51200E-73	FALSE
NR2C2_MA0504.1	NR2C2	MA0504.1	C_PPARD	16125	0.40996	4852	0.40647	4576	-0.03672	4.21542E-64	FALSE
VEZF1_MA1578.1	VEZF1	MA1578.1	C_ZNF740	8276	0.41641	2551	0.40866	2408	-0.03814	1.03113E-60	FALSE
SP5_MA1965.1	SP5	MA1965.1	C_SP5	41138	0.50418	15099	0.50042	14429	-0.03862	5.66819E-91	FALSE
MSANTD3_MA1523.1	MSANTD3	MA1523.1	C_MSANTD3	10191	0.48253	2879	0.50173	2735	-0.03863	5.45341E-63	FALSE
RUNX2_MA0511.2	RUNX2	MA0511.2	C_Bcl11B	14392	0.45844	3718	0.48813	3590	-0.03879	2.47322E-65	FALSE
Gli2_MA0734.3	Gli2	MA0734.3	C_Gli2	12925	0.51231	3688	0.52259	3480	-0.03955	3.44401E-71	FALSE
Bach1Mafk_MA0591.1	Bach1::Mafk	MA0591.1	C_MAFG::NFE2L1	18408	0.41028	5567	0.41429	5511	-0.03957	5.01096E-76	FALSE
TFAP4FLI1_MA1967.1	TFAP4::FLI1	MA1967.1	C_TFAP4::FLI1	16412	0.71983	4854	0.76705	4728	-0.04044	5.49829E-72	FALSE
PLAG1_MA0163.1	PLAG1	MA0163.1	C_PLAG1	15539	0.54202	5426	0.53693	5044	-0.04093	3.49620E-77	FALSE
MTF1_MA0863.1	MTF1	MA0863.1	C_MTF1	6651	0.41689	2127	0.41025	2044	-0.04184	2.19269E-58	FALSE
HIC2_MA0738.1	HIC2	MA0738.1	C_HIC2	9217	0.50626	2605	0.50528	2444	-0.04411	1.52889E-63	FALSE
GLI3_MA1491.2	GLI3	MA1491.2	C_GLI3	7743	0.41866	2297	0.41182	2177	-0.04444	3.14300E-64	FALSE
Wt1_MA1627.1	Wt1	MA1627.1	C_Wt1	32653	0.5029	12117	0.49557	11484	-0.04474	2.97102E-93	FALSE
NR1I2_MA1533.1	NR1I2	MA1533.1	C_NR1I2	5785	0.39668	1601	0.38987	1568	-0.04499	2.98765E-62	FALSE
ZNF263_MA0528.2	ZNF263	MA0528.2	C_ZNF263	32611	0.47165	11711	0.46575	11088	-0.04684	1.42039E-87	FALSE
TFAP2A_MA0003.4	TFAP2A	MA0003.4	C_TFAP2A	15569	0.4483	5019	0.44294	4807	-0.04688	8.99055E-76	FALSE
MAZ_MA1522.1	MAZ	MA1522.1	C_PATZ1	27140	0.54601	10277	0.54015	9736	-0.04743	2.49704E-91	FALSE
ZNF449_MA1656.1	ZNF449	MA1656.1	C_ZNF449	13988	0.49583	4473	0.50308	4247	-0.04755	2.23647E-78	FALSE
ZNF320_MA1976.1	ZNF320	MA1976.1	C_ZNF320	22487	0.46979	7979	0.4606	7518	-0.04763	3.74249E-91	FALSE
MAXMYC_MA0059.1	MAX::MYC	MA0059.1	C_MAX::MYC	7293	0.42956	2323	0.42946	2176	-0.04796	3.28838E-66	FALSE
ZBTB6_MA1581.1	ZBTB6	MA1581.1	C_ZBTB6	14544	0.55061	4380	0.56088	4147	-0.04804	2.43205E-75	FALSE
Gmeb1_MA0615.1	Gmeb1	MA0615.1	C_Gmeb1	1086	1.86717	473	2.11035	469	-0.04828	3.20456E-29	FALSE
ZKSCAN3_MA1973.1	ZKSCAN3	MA1973.1	C_ZKSCAN3	11691	0.42001	3716	0.41384	3490	-0.04874	1.08344E-73	FALSE
ZNF331_MA1726.1	ZNF331	MA1726.1	C_ZNF331	21304	0.44898	6556	0.45228	6302	-0.04886	1.95393E-85	FALSE
TFEC_MA0871.2	TFEC	MA0871.2	C_ARNT2	7108	0.49964	2883	0.49371	2749	-0.04889	1.49535E-64	FALSE
FERD3L_MA1485.1	FERD3L	MA1485.1	C_FERD3L	10048	0.52337	3232	0.53244	3074	-0.04901	1.22137E-72	FALSE
ATF6_MA1466.1	ATF6	MA1466.1	C_CREB3	4983	0.49192	1814	0.48416	1771	-0.04915	3.84574E-60	FALSE
NHLH1_MA0048.2	NHLH1	MA0048.2	C_Ascl2	13212	0.40008	4154	0.39724	3948	-0.05025	6.19462E-79	FALSE
ZNF281_MA1630.2	ZNF281	MA1630.2	C_ZNF281	46258	0.51134	18050	0.50203	17188	-0.05048	3.34403E-106	FALSE
MLX_MA0663.1	MLX	MA0663.1	C_ARNT2	4069	0.5311	1761	0.53126	1686	-0.05065	2.59860E-49	FALSE
ZBED1_MA0749.1	ZBED1	MA0749.1	C_ZBED1	1090	0.54249	442	0.53856	429	-0.05079	5.03079E-31	FALSE
MLXIPL_MA0664.1	MLXIPL	MA0664.1	C_ARNT2	3674	0.543	1617	0.54474	1557	-0.0513	1.16090E-51	FALSE
SCRT1_MA0743.2	SCRT1	MA0743.2	C_SCRT2	9268	0.47616	2274	0.48912	2150	-0.05163	1.10744E-71	FALSE
GLIS1_MA0735.1	GLIS1	MA0735.1	C_GLIS1	4316	0.46209	1491	0.45191	1420	-0.05257	3.72953E-61	FALSE
ZNF708_MA1730.1	ZNF708	MA1730.1	C_ZNF708	15917	0.4308	4881	0.42733	4671	-0.05325	4.64051E-84	FALSE
NR4A2RXRA_MA1147.1	NR4A2::RXRA	MA1147.1	C_NR2F1	4302	1.03001	1145	1.07221	1068	-0.05378	1.38440E-53	FALSE
ASCL1_MA1100.2	ASCL1	MA1100.2	C_Ascl2	13455	0.60228	4073	0.62566	3864	-0.05444	4.05538E-84	FALSE
CREB3L1_MA0839.1	CREB3L1	MA0839.1	C_CREB3	5028	0.67408	1774	0.68945	1703	-0.0552	3.53684E-65	FALSE
ZNF784_MA1717.1	ZNF784	MA1717.1	C_ZNF784	4081	0.79057	1132	0.87502	1072	-0.05679	2.23303E-52	FALSE
Zic3_MA0697.2	Zic3	MA0697.2	C_Zic2	27858	0.39459	8514	0.38999	8057	-0.05718	2.87968E-104	FALSE
KLF4_MA0039.4	KLF4	MA0039.4	C_KLF5	45279	0.56002	19262	0.54534	18442	-0.05955	1.53838E-115	FALSE
Atf1_MA0604.1	Atf1	MA0604.1	C_Atf1	2368	0.65812	1220	0.64442	1180	-0.06034	2.12383E-48	FALSE
Mlxip_MA0622.1	Mlxip	MA0622.1	C_MNT	4666	0.48561	1800	0.48434	1758	-0.0615	2.43187E-63	FALSE
KLF9_MA1107.2	KLF9	MA1107.2	C_KLF9	34016	0.501	12699	0.48982	12141	-0.06405	5.08077E-110	FALSE
GCM2_MA0767.1	GCM2	MA0767.1	C_GCM2	4031	0.39574	1218	0.38659	1145	-0.06419	1.92111E-64	FALSE
Tfcp2l1_MA0145.2	Tfcp2l1	MA0145.2	C_Tfcp2l1	13656	0.40987	4266	0.40244	4071	-0.06518	7.51634E-91	FALSE
ETV5FIGLA_MA1945.1	ETV5::FIGLA	MA1945.1	C_ETV2::FIGLA	19545	0.40967	6345	0.40412	5982	-0.06527	2.09439E-91	FALSE
TFAP2C_MA0524.2	TFAP2C	MA0524.2	C_TFAP2A	8714	0.44333	2935	0.43353	2782	-0.06553	3.84321E-83	FALSE
MYOD1_MA0499.2	MYOD1	MA0499.2	C_MYOD1	14374	0.48236	3735	0.48932	3504	-0.06598	1.11321E-93	FALSE
MNT_MA0825.1	MNT	MA0825.1	C_MNT	4893	0.50825	1999	0.50504	1918	-0.06599	4.22802E-72	FALSE
XBP1_MA0844.1	XBP1	MA0844.1	C_XBP1	3539	0.5086	1363	0.49543	1301	-0.06626	9.63544E-59	FALSE
ELK4_MA0076.2	ELK4	MA0076.2	C_ERF	23811	0.51358	9550	0.50391	9281	-0.06755	7.44699E-100	FALSE
Zic1Zic2_MA1628.1	Zic1::Zic2	MA1628.1	C_Zic2	24147	0.39991	7489	0.39336	7032	-0.06839	2.45749E-104	FALSE
SPDEF_MA0686.1	SPDEF	MA0686.1	C_SPDEF	7324	0.48894	2874	0.47636	2771	-0.06954	1.23950E-80	FALSE
MAX_MA0058.3	MAX	MA0058.3	C_MNT	5073	0.50219	2058	0.49852	1976	-0.06984	1.97987E-75	FALSE
Npas2_MA0626.1	Npas2	MA0626.1	C_MNT	4428	0.45355	1603	0.44408	1529	-0.07019	4.46759E-70	FALSE
TFAP2B_MA0811.1	TFAP2B	MA0811.1	C_TFAP2A	8964	0.44649	3030	0.43519	2843	-0.07191	1.36302E-86	FALSE
FIGLA_MA0820.1	FIGLA	MA0820.1	C_FIGLA	9652	0.77742	2377	0.83107	2241	-0.07335	1.30016E-87	FALSE
NFICTLX1_MA0119.1	NFIC::TLX1	MA0119.1	C_NFIB	10188	0.49325	2913	0.50208	2655	-0.07375	1.55960E-88	FALSE
HES6_MA1493.1	HES6	MA1493.1	C_HES6	4590	0.76174	1608	0.81248	1497	-0.07428	6.43679E-80	FALSE
TBX5_MA0807.1	TBX5	MA0807.1	C_TBX4	11050	0.44956	2630	0.44925	2440	-0.0754	4.09376E-90	FALSE
TFAP2B_MA0813.1	TFAP2B	MA0813.1	C_TFAP2C	8498	0.68302	3192	0.67865	3009	-0.07591	2.13469E-83	FALSE
Arnt_MA0004.1	Arnt	MA0004.1	C_MNT	8786	0.511	3634	0.50343	3481	-0.07673	4.91913E-91	FALSE
TFAP4ETV1_MA1966.1	TFAP4::ETV1	MA1966.1	C_ETV2::FIGLA	18628	0.43666	6541	0.42624	6163	-0.07854	3.77874E-105	FALSE
SOHLH2_MA1560.1	SOHLH2	MA1560.1	C_MNT	2938	0.48896	1161	0.48499	1110	-0.08027	5.27911E-71	FALSE
THAP1_MA0597.2	THAP1	MA0597.2	C_THAP1	20418	0.47183	6448	0.47278	6013	-0.08058	5.32121E-103	FALSE
KLF1_MA0493.2	KLF1	MA0493.2	C_KLF5	44618	0.62327	20162	0.60525	19179	-0.08139	6.79928E-129	FALSE
ERFNHLH1_MA1938.1	ERF::NHLH1	MA1938.1	C_ERF::NHLH1	13528	0.43897	4806	0.42906	4428	-0.0818	7.00203E-105	FALSE
CREB3_MA0638.1	CREB3	MA0638.1	C_CREB3	4134	0.64417	1837	0.66965	1758	-0.08362	4.13135E-77	FALSE
Arntl_MA0603.1	Arntl	MA0603.1	C_ARNT2	4724	0.54931	2103	0.544	2005	-0.08376	3.35309E-73	FALSE
MYC_MA0147.3	MYC	MA0147.3	C_MNT	6184	0.51092	2595	0.49851	2474	-0.08486	2.72563E-82	FALSE
SP8_MA0747.1	SP8	MA0747.1	C_KLF16	29269	0.64242	13534	0.6255	12941	-0.08558	6.61175E-116	FALSE
CREB3L4_MA1474.1	CREB3L4	MA1474.1	C_CREB3	4721	0.63643	2043	0.68589	1933	-0.08595	3.28683E-80	FALSE
ZNF148_MA1653.1	ZNF148	MA1653.1	C_PATZ1	44864	0.59686	19763	0.58107	18656	-0.08625	2.39308E-126	FALSE
ZBTB7A_MA0750.2	ZBTB7A	MA0750.2	C_ERF	22858	0.50816	9612	0.49202	9139	-0.08626	4.17831E-115	FALSE
ERFFIGLA_MA1934.1	ERF::FIGLA	MA1934.1	C_ETV2::FIGLA	14889	0.40902	4769	0.39998	4467	-0.0865	1.04001E-98	FALSE
ZNF135_MA1587.1	ZNF135	MA1587.1	C_ZNF135	14043	0.43321	4527	0.4225	4211	-0.08667	6.16674E-109	FALSE
ETV2FIGLA_MA1941.1	ETV2::FIGLA	MA1941.1	C_ETV2::FIGLA	16558	0.49872	5510	0.56034	5162	-0.0868	1.21911E-100	FALSE
GLIS2_MA0736.1	GLIS2	MA0736.1	C_GLIS2	5637	0.47389	2058	0.45581	1891	-0.08726	1.02890E-84	FALSE
ZNF549_MA1728.1	ZNF549	MA1728.1	C_ZNF549	21453	0.4513	6812	0.45021	6285	-0.08853	2.51771E-116	FALSE
NFIB_MA1643.1	NFIB	MA1643.1	C_NFIB	12288	0.38406	3556	0.37558	3226	-0.08886	1.59200E-100	FALSE
KLF5_MA0599.1	KLF5	MA0599.1	C_KLF5	48261	0.65349	22616	0.63311	21519	-0.08903	1.47443E-128	FALSE
Creb3l2_MA0608.1	Creb3l2	MA0608.1	C_Creb3l2	4617	0.55177	2040	0.53715	1940	-0.08908	4.35920E-83	FALSE
ETV3_MA0763.1	ETV3	MA0763.1	C_ERF	10556	0.57293	4466	0.56334	4331	-0.08956	1.07870E-92	FALSE
TFAP2C_MA0815.1	TFAP2C	MA0815.1	C_TFAP2C	7223	0.72685	2763	0.72117	2591	-0.08986	3.12955E-92	FALSE
ERF_MA0760.1	ERF	MA0760.1	C_ERF	16551	0.49772	6101	0.48991	5861	-0.09157	2.73896E-109	FALSE
ZNF574_MA1982.1	ZNF574	MA1982.1	C_ZNF574	12294	0.4842	4669	0.47072	4344	-0.09201	2.05767E-100	FALSE
KLF16_MA0741.1	KLF16	MA0741.1	C_KLF16	36300	0.64036	16972	0.62064	16164	-0.09238	5.78115E-123	FALSE
TFAP2A_MA0872.1	TFAP2A	MA0872.1	C_TFAP2C	7407	0.71396	2815	0.70929	2626	-0.09256	2.50667E-95	FALSE
ARNT2_MA1464.1	ARNT2	MA1464.1	C_ARNT2	4383	0.56281	2013	0.5554	1916	-0.09348	3.48978E-83	FALSE
BHLHE40_MA0464.2	BHLHE40	MA0464.2	C_ARNT2	3623	0.57219	1677	0.56626	1592	-0.09359	1.87163E-81	FALSE
KLF13_MA0657.1	KLF13	MA0657.1	C_KLF13	10658	0.66452	5093	0.64124	4920	-0.09377	1.14101E-101	FALSE
GCM1_MA0646.1	GCM1	MA0646.1	C_GCM1	4651	0.3974	1454	0.3858	1309	-0.09407	1.13193E-79	FALSE
NFIC_MA1527.1	NFIC	MA1527.1	C_NFIB	9043	0.50724	2594	0.51215	2418	-0.09496	1.83072E-98	FALSE
OVOL2_MA1545.1	OVOL2	MA1545.1	C_OVOL1	1447	1.12919	475	1.25488	451	-0.09496	1.28812E-63	FALSE
PLAGL2_MA1548.1	PLAGL2	MA1548.1	C_PLAGL2	6266	0.42491	2078	0.40865	1875	-0.0952	1.13248E-87	FALSE
TFAP2C_MA0814.2	TFAP2C	MA0814.2	C_TFAP2A	16245	0.49825	6076	0.48248	5668	-0.09743	1.03616E-115	FALSE
PAX2_MA0067.2	PAX2	MA0067.2	C_PAX9	2807	0.54236	1078	0.5191	1001	-0.09956	5.85779E-77	FALSE
ZNF669_MA1985.1	ZNF669	MA1985.1	C_ZNF669	4705	0.5058	1864	0.48889	1671	-0.09983	2.00942E-79	FALSE
FLI1_MA0475.2	FLI1	MA0475.2	C_ERF	13065	0.54718	5316	0.53602	5084	-0.10015	1.24219E-106	FALSE
HEY2_MA0649.1	HEY2	MA0649.1	C_HEY2	3765	0.50865	1546	0.49413	1451	-0.10133	4.75876E-85	FALSE
ZIC1_MA0696.1	ZIC1	MA0696.1	C_ZIC1	11769	0.45306	4300	0.439	3950	-0.1014	3.53908E-104	FALSE
CTCF_MA1930.1	CTCF	MA1930.1	C_CTCF	25908	0.44763	10280	0.44107	9466	-0.10171	1.25386E-115	FALSE
ETS2_MA1484.1	ETS2	MA1484.1	C_ERF	15868	0.52198	6221	0.51137	5961	-0.10265	5.34799E-114	FALSE
MYCN_MA0104.4	MYCN	MA0104.4	C_MNT	4398	0.5267	1914	0.51165	1765	-0.10382	1.09017E-86	FALSE
FEV_MA0156.3	FEV	MA0156.3	C_ERF	11996	0.59655	5341	0.58396	5128	-0.10472	9.63131E-107	FALSE
NHLH2_MA1529.1	NHLH2	MA1529.1	C_NHLH2	11466	0.43302	4035	0.41985	3741	-0.10514	1.71308E-107	FALSE
E2F6_MA0471.2	E2F6	MA0471.2	C_E2F6	25768	0.52586	10739	0.50707	9986	-0.10548	1.45477E-125	FALSE
Plagl1_MA1615.1	Plagl1	MA1615.1	C_Plagl1	15783	0.45309	5546	0.43784	5023	-0.10574	1.31881E-112	FALSE
ZNF692_MA1986.1	ZNF692	MA1986.1	C_ZNF692	10294	0.4538	3722	0.43676	3410	-0.10581	2.71615E-106	FALSE
TFAP2A_MA0810.1	TFAP2A	MA0810.1	C_TFAP2A	10950	0.47486	4053	0.45768	3751	-0.10638	2.24220E-105	FALSE
ETS1_MA0098.3	ETS1	MA0098.3	C_ERF	17821	0.49463	6585	0.48423	6251	-0.10643	2.73028E-116	FALSE
CTCF_MA1929.1	CTCF	MA1929.1	C_CTCF	31414	0.47179	12369	0.46809	11487	-0.10665	7.94081E-127	FALSE
HEY1_MA0823.1	HEY1	MA0823.1	C_HEY2	4156	0.52807	1777	0.50882	1680	-0.10788	2.44703E-83	FALSE
SP4_MA0685.2	SP4	MA0685.2	C_KLF5	43531	0.68701	21621	0.66266	20544	-0.10789	1.49307E-135	FALSE
AhrArnt_MA0006.1	Ahr::Arnt	MA0006.1	C_Ahr::Arnt	11925	0.48386	4408	0.46899	4136	-0.10981	9.36948E-112	FALSE
TFAP2E_MA1569.1	TFAP2E	MA1569.1	C_TFAP2A	8297	0.52555	3150	0.51104	2952	-0.11021	2.77930E-104	FALSE
PAX5_MA0014.3	PAX5	MA0014.3	C_PAX5	5250	0.53386	2089	0.51316	1936	-0.11301	5.96148E-93	FALSE
ARNTHIF1A_MA0259.1	ARNT::HIF1A	MA0259.1	C_HIF1A	2217	0.90846	852	0.90538	779	-0.11341	2.22749E-77	FALSE
Ptf1A_MA1620.1	Ptf1A	MA1620.1	C_MYOD1	10203	0.52686	2394	0.53131	2150	-0.11428	7.23674E-109	FALSE
ZIC4_MA0751.1	ZIC4	MA0751.1	C_ZIC1	10924	0.45014	4000	0.43461	3677	-0.11478	1.28916E-110	FALSE
NFIX_MA1528.1	NFIX	MA1528.1	C_NFIB	9652	0.40193	2944	0.38889	2673	-0.11696	5.55752E-109	FALSE
Rbpjl_MA1621.1	Rbpjl	MA1621.1	C_MYOD1	10299	0.64417	2447	0.66053	2183	-0.11812	1.81895E-110	FALSE
HES7_MA0822.1	HES7	MA0822.1	C_HES7	3234	0.46748	1206	0.44994	1116	-0.1188	7.07438E-86	FALSE
EGR4_MA0733.1	EGR4	MA0733.1	C_EGR1	10099	0.57678	4539	0.5524	4232	-0.1194	1.98347E-107	FALSE
TFAP2B_MA0812.1	TFAP2B	MA0812.1	C_TFAP2A	9425	0.51872	3528	0.50246	3246	-0.11994	7.82469E-109	FALSE
CTCF_MA0139.1	CTCF	MA0139.1	C_CTCF	37868	0.45741	15257	0.4487	14138	-0.12084	6.78485E-137	FALSE
E2F8_MA0865.2	E2F8	MA0865.2	C_E2F8	3753	0.56658	1718	0.55001	1604	-0.12132	2.40257E-91	FALSE
KLF11_MA1512.1	KLF11	MA1512.1	C_KLF16	28372	0.67713	14047	0.65516	13278	-0.12292	5.39859E-133	FALSE
HES5_MA0821.2	HES5	MA0821.2	C_HEY2	2745	0.5049	1158	0.48546	1058	-0.12546	1.23054E-81	FALSE
KLF14_MA0740.2	KLF14	MA0740.2	C_KLF5	40542	0.68827	21130	0.65768	19966	-0.12636	9.13413E-140	TRUE
KLF6_MA1517.1	KLF6	MA1517.1	C_KLF2	20400	0.70603	10874	0.67323	10285	-0.1285	1.92218E-128	FALSE
KLF2_MA1515.1	KLF2	MA1515.1	C_KLF2	28854	0.68697	14663	0.66107	13819	-0.13021	2.88781E-136	FALSE
KLF10_MA1511.2	KLF10	MA1511.2	C_KLF5	39522	0.67956	20476	0.64871	19273	-0.13773	5.56731E-151	TRUE
ZIC5_MA1584.1	ZIC5	MA1584.1	C_ZIC1	10824	0.48678	4312	0.46321	3870	-0.13799	5.98005E-119	FALSE
SP3_MA0746.2	SP3	MA0746.2	C_KLF16	31979	0.74912	17455	0.7213	16540	-0.13812	2.12904E-136	FALSE
SP1_MA0079.5	SP1	MA0079.5	C_KLF5	38467	0.64779	19387	0.61925	18092	-0.14004	1.28218E-143	TRUE
HIF1A_MA1106.1	HIF1A	MA1106.1	C_HIF1A	2713	0.51254	1144	0.48193	1032	-0.14184	1.33952E-91	FALSE
PATZ1_MA1961.1	PATZ1	MA1961.1	C_PATZ1	50244	0.60516	23881	0.57726	22116	-0.14312	3.66286E-149	TRUE
ZNF460_MA1596.1	ZNF460	MA1596.1	C_ZNF460	30371	0.51742	12543	0.49365	11416	-0.14333	6.49331E-143	TRUE
ELK1_MA0028.2	ELK1	MA0028.2	C_ERF	10896	0.64172	5347	0.61899	5082	-0.1434	3.79336E-118	TRUE
HES2_MA0616.2	HES2	MA0616.2	C_HEY2	4191	0.56692	1955	0.54193	1804	-0.14349	7.21130E-102	TRUE
ASCL1_MA1631.1	ASCL1	MA1631.1	C_TCF3	16172	0.41347	4890	0.3966	4305	-0.14384	8.48160E-135	TRUE
E2F1_MA0024.3	E2F1	MA0024.3	C_E2F4	1702	0.56965	810	0.54732	719	-0.14482	2.24276E-79	TRUE
KLF7_MA1959.1	KLF7	MA1959.1	C_KLF5	35267	0.71597	19126	0.68196	18034	-0.14626	4.28007E-143	TRUE
SP9_MA1564.1	SP9	MA1564.1	C_KLF16	31637	0.76242	17661	0.7322	16701	-0.14779	5.88854E-139	TRUE
TCF3_MA0522.3	TCF3	MA0522.3	C_TCF3	12420	0.40131	3876	0.37987	3387	-0.15534	4.08457E-124	TRUE
ETV5_MA0765.3	ETV5	MA0765.3	C_ERF	9982	0.63771	4923	0.61288	4643	-0.15547	6.99823E-120	TRUE
E2F4_MA0470.2	E2F4	MA0470.2	C_E2F4	2093	0.52247	920	0.50387	816	-0.15646	7.19959E-88	TRUE
ZNF454_MA1712.1	ZNF454	MA1712.1	C_ZNF454	20445	0.48664	8143	0.46142	7106	-0.15913	3.22144E-137	TRUE
TCF4_MA0830.2	TCF4	MA0830.2	C_TCF3	13385	0.41446	3948	0.39514	3410	-0.16108	3.57744E-127	TRUE
CTCFL_MA1102.2	CTCFL	MA1102.2	C_CTCFL	23345	0.54454	10878	0.52332	9922	-0.16117	2.35484E-144	TRUE
ETV4_MA0764.3	ETV4	MA0764.3	C_ERF	10471	0.6488	5293	0.62243	5007	-0.1612	8.03172E-124	TRUE
SNAI3_MA1559.1	SNAI3	MA1559.1	C_TCF3	11654	0.38718	3172	0.36767	2707	-0.1618	3.83928E-124	TRUE
SP2_MA0516.3	SP2	MA0516.3	C_KLF5	36707	0.74048	20884	0.70297	19574	-0.16605	7.38914E-156	TRUE
SNAI1_MA1558.1	SNAI1	MA1558.1	C_TCF3	10692	0.38776	2859	0.36745	2435	-0.16727	5.73757E-129	TRUE
KLF3_MA1516.1	KLF3	MA1516.1	C_KLF2	17449	0.70285	9327	0.66431	8686	-0.16776	7.27701E-135	TRUE
SNAI2_MA0745.2	SNAI2	MA0745.2	C_MYOD1	10403	0.37887	2631	0.35931	2217	-0.16799	1.02845E-124	TRUE
Zfx_MA0146.2	Zfx	MA0146.2	C_Zfx	17962	0.56352	8235	0.53233	7327	-0.17092	2.74406E-140	TRUE
ZNF417_MA1727.1	ZNF417	MA1727.1	C_E2F4	6287	0.51987	2784	0.49593	2492	-0.17207	4.45513E-119	TRUE
EGR1_MA0162.4	EGR1	MA0162.4	C_EGR1	22136	0.59792	10654	0.56555	9782	-0.17213	6.42579E-140	TRUE
TCF12_MA1648.1	TCF12	MA1648.1	C_TCF3	14985	0.43564	5221	0.40914	4573	-0.1733	6.64227E-140	TRUE
EGR3_MA0732.1	EGR3	MA0732.1	C_EGR1	12025	0.6442	6077	0.60811	5642	-0.17921	1.28866E-127	TRUE
ZFP57_MA1583.1	ZFP57	MA1583.1	C_ZFP57	2764	0.53842	1215	0.51298	1091	-0.18118	6.63317E-95	TRUE
ZBTB33_MA0527.1	ZBTB33	MA0527.1	C_ZBTB33	3637	0.7945	2132	0.76304	1975	-0.18151	2.49112E-106	TRUE
E2F2_MA0864.2	E2F2	MA0864.2	C_E2F4	1945	0.51838	887	0.49659	765	-0.18269	1.28518E-90	TRUE
ZEB1_MA0103.3	ZEB1	MA0103.3	C_TCF3	13077	0.38516	3789	0.35946	3205	-0.18545	1.35097E-133	TRUE
KLF12_MA0742.2	KLF12	MA0742.2	C_KLF5	33149	0.75348	19068	0.7125	17828	-0.18789	3.57253E-163	TRUE
EGR2_MA0472.2	EGR2	MA0472.2	C_EGR1	8017	0.61631	3977	0.57843	3616	-0.20452	1.28279E-124	TRUE
YY2_MA0748.2	YY2	MA0748.2	C_YY2	6870	0.70111	3895	0.6742	3502	-0.20737	3.29704E-124	TRUE
TFDP1_MA1122.1	TFDP1	MA1122.1	C_E2F6	12060	0.65677	6120	0.62201	5501	-0.21118	8.59858E-139	TRUE
ZNF93_MA1721.1	ZNF93	MA1721.1	C_ZNF93	22862	0.51085	10270	0.48017	9003	-0.2125	1.62958E-153	TRUE
HES1_MA1099.2	HES1	MA1099.2	C_HEY2	5695	0.61528	2933	0.57321	2628	-0.213	7.25715E-124	TRUE
ELK3_MA0759.2	ELK3	MA0759.2	C_ERF	8446	0.75359	5070	0.71489	4714	-0.22844	4.49469E-135	TRUE
KLF15_MA1513.1	KLF15	MA1513.1	C_KLF15	30439	0.7766	18134	0.73411	16675	-0.23134	1.02602E-159	TRUE
Nrf1_MA0506.2	Nrf1	MA0506.2	C_Nrf1	12759	0.71682	7704	0.66564	7071	-0.25389	7.85450E-148	TRUE
Foxn1_MA1684.1	Foxn1	MA1684.1	C_Foxn1	14705	0.56756	7059	0.52575	6114	-0.25637	2.36631E-150	TRUE
HINFP_MA0131.2	HINFP	MA0131.2	C_HINFP	4722	0.59363	2391	0.54971	2086	-0.25642	2.83581E-128	TRUE
TCFL5_MA0632.2	TCFL5	MA0632.2	C_TCFL5	7568	0.65941	4181	0.60683	3728	-0.25829	3.57045E-134	TRUE
ZNF610_MA1713.1	ZNF610	MA1713.1	C_ZNF610	20885	0.58781	10598	0.54536	9187	-0.26377	1.51941E-156	TRUE
ZBTB14_MA1650.1	ZBTB14	MA1650.1	C_ZBTB14	11429	0.6612	6218	0.61384	5524	-0.26567	6.92737E-143	TRUE

## Sheet: Hmga2-WT-TNFvsEmpty-TNF
Dataset EV7. List of the differential binding activity of TFs in empty control, Hmga2-WT and Hmga2-5A-transduced HSCs after the TNF-a treatment.
Hmga2-WT-TNF versus Empty-TNF
output_prefix	name	motif_id	cluster	total_tfbs	Con-TNF_mean_score	Con-TNF_bound	Hmga2-WT-TNF_mean_score	Hmga2-WT-TNF_bound	Hmga2-WT-TNF_Con-TNF_change	Hmga2-WT-TNF_Con-TNF_pvalue	Hmga2-WT-TNF_Con-TNF_highlighted
GATA5_MA0766.2	GATA5	MA0766.2	C_GATA6	8762	0.7329	1651	0.49885	1820	0.07807	2.46601E-88	TRUE
GATA6_MA1104.2	GATA6	MA1104.2	C_GATA6	12111	1.0413	1892	0.50218	2078	0.0732	3.58773E-97	TRUE
Gata3_MA0037.4	Gata3	MA0037.4	C_GATA6	13486	0.67062	2223	0.46185	2398	0.0677	1.38899E-82	TRUE
GATA2_MA0036.3	GATA2	MA0036.3	C_GATA6	12260	0.66255	2113	0.46847	2327	0.06115	1.17497E-83	TRUE
TRPS1_MA1970.1	TRPS1	MA1970.1	C_GATA6	12388	1.04941	2033	0.50566	2217	0.06024	6.55182E-84	TRUE
BHLHA15_MA0607.2	BHLHA15	MA0607.2	C_TAL1::TCF3	4064	0.42881	699	0.43294	766	0.04106	9.79862E-45	TRUE
GATA4_MA0482.2	GATA4	MA0482.2	C_GATA6	14588	0.66244	2597	0.46419	2732	0.03946	8.23926E-71	TRUE
TGIF2LY_MA1572.1	TGIF2LY	MA1572.1	C_TGIF2LX	5954	0.47124	1264	0.47329	1336	0.03613	1.82797E-50	TRUE
NFIA_MA0670.1	NFIA	MA0670.1	C_NFIA	8447	0.44004	1580	0.43956	1638	0.03352	6.98072E-54	TRUE
MEF2C_MA0497.1	MEF2C	MA0497.1	C_MEF2A	21592	0.72816	3036	0.41893	3263	0.03279	3.15402E-71	TRUE
Mecom_MA0029.1	Mecom	MA0029.1	C_Mecom	10412	0.80125	1557	0.43774	1732	0.03131	3.11713E-53	TRUE
GATA1TAL1_MA0140.2	GATA1::TAL1	MA0140.2	C_GATA1::TAL1	10384	0.56742	2088	0.46574	2277	0.03093	8.11092E-52	TRUE
Esrrg_MA0643.1	Esrrg	MA0643.1	C_Esrrg	8598	0.54331	1568	0.44039	1674	0.02808	5.98483E-49	TRUE
GATA1_MA0035.4	GATA1	MA0035.4	C_GATA6	8964	0.64356	1572	0.43139	1653	0.02655	4.55422E-46	TRUE
Foxq1_MA0040.1	Foxq1	MA0040.1	C_Foxq1	11761	0.67868	1824	0.47312	1931	0.02633	7.43475E-56	TRUE
OVOL1_MA1544.1	OVOL1	MA1544.1	C_OVOL1	1805	1.80939	436	0.53222	446	0.02623	6.08925E-15	TRUE
FOXO4_MA0848.1	FOXO4	MA0848.1	C_Foxj3	10525	0.55851	1859	0.43513	1921	0.02603	8.14456E-46	TRUE
FOXO6_MA0849.1	FOXO6	MA0849.1	C_Foxj3	10525	0.55851	1859	0.43513	1921	0.02603	8.14456E-46	TRUE
FOXP3_MA0850.1	FOXP3	MA0850.1	C_Foxj3	10525	0.55851	1859	0.43513	1921	0.02603	8.14456E-46	TRUE
TGIF2_MA0797.1	TGIF2	MA0797.1	C_TGIF2LX	8393	0.46395	1706	0.4624	1818	0.0252	2.63047E-43	TRUE
SOX14_MA1562.1	SOX14	MA1562.1	C_SOX14	4924	0.6042	858	0.55183	881	0.02514	3.34230E-33	TRUE
FOXA1_MA0148.4	FOXA1	MA0148.4	C_Foxj3	12691	0.5378	1932	0.41027	2032	0.02506	3.78843E-50	TRUE
RUNX2_MA0511.2	RUNX2	MA0511.2	C_Bcl11B	14392	0.62263	3183	0.48796	3360	0.0249	6.25218E-49	TRUE
PKNOX2_MA0783.1	PKNOX2	MA0783.1	C_TGIF2LX	9502	0.45865	1911	0.45827	2000	0.02478	4.24432E-40	TRUE
FOXD1_MA0031.1	FOXD1	MA0031.1	C_Foxj3	8690	0.57674	1476	0.4278	1535	0.02288	2.35190E-44	TRUE
MEF2A_MA0052.4	MEF2A	MA0052.4	C_MEF2A	21997	0.79636	2951	0.4091	3153	0.02195	1.52384E-52	TRUE
BHLHE22_MA0818.2	BHLHE22	MA0818.2	C_Atoh1	2451	0.45132	474	0.45504	512	0.02195	3.84504E-18	TRUE
OLIG1_MA0826.1	OLIG1	MA0826.1	C_Atoh1	3381	0.42477	572	0.42597	618	0.02135	1.67854E-25	TRUE
TGIF2LX_MA1571.1	TGIF2LX	MA1571.1	C_TGIF2LX	6001	0.47531	1269	0.47357	1330	0.02051	3.34015E-29	TRUE
NR2C2_MA1536.1	NR2C2	MA1536.1	C_Nr1H2	10633	0.46151	2176	0.46247	2253	0.02037	2.28723E-40	TRUE
NR1H2RXRA_MA0115.1	NR1H2::RXRA	MA0115.1	C_NR1H2::RXRA	9410	0.62256	1810	0.45407	1844	0.02022	1.21384E-39	TRUE
DMRTA1_MA1707.1	DMRTA1	MA1707.1	C_DMRTA1	7205	0.57601	1121	0.41168	1205	0.02011	3.88765E-37	TRUE
TGIF1_MA0796.1	TGIF1	MA0796.1	C_TGIF2LX	8784	0.45706	1734	0.45641	1858	0.02008	2.01032E-34	TRUE
NFIC_MA0161.2	NFIC	MA0161.2	C_NFIC	11446	0.56123	2414	0.45982	2457	0.01992	8.94436E-44	TRUE
Msgn1_MA1524.2	Msgn1	MA1524.2	C_Msgn1	12115	0.46944	2265	0.45372	2369	0.01963	4.64751E-37	TRUE
FOXG1_MA0613.1	FOXG1	MA0613.1	C_Foxj3	10068	0.55579	1723	0.4262	1773	0.01959	1.97506E-34	TRUE
DMRT3_MA0610.1	DMRT3	MA0610.1	C_DMRTA1	6025	0.63691	937	0.41699	1016	0.01947	4.95211E-30	TRUE
FOXF2_MA0030.1	FOXF2	MA0030.1	C_Foxj3	10335	0.75314	1614	0.46476	1751	0.01814	2.29369E-29	TRUE
FOXK1_MA0852.2	FOXK1	MA0852.2	C_Foxj3	13518	0.54426	2406	0.44197	2482	0.01762	3.46484E-31	TRUE
Dux_MA0611.2	Dux	MA0611.2	C_Dux	5521	1.69497	854	0.42457	948	0.01705	6.11937E-23	TRUE
MAFF_MA0495.3	MAFF	MA0495.3	C_MAFF	13693	0.6058	2536	0.48816	2632	0.01643	9.88368E-33	TRUE
NFIX_MA0671.1	NFIX	MA0671.1	C_NFIA	8349	0.45398	1649	0.45079	1694	0.01638	2.07083E-22	TRUE
NR2F2_MA1111.1	NR2F2	MA1111.1	C_Nr1H2	10537	0.74777	1902	0.43639	1984	0.01625	2.12484E-34	FALSE
NFICTLX1_MA0119.1	NFIC::TLX1	MA0119.1	C_NFIB	10188	0.63909	2398	0.5388	2463	0.01595	2.91220E-26	FALSE
CEBPD_MA0836.2	CEBPD	MA0836.2	C_CEBPA	8213	0.71804	1570	0.53695	1691	0.01582	1.99967E-21	FALSE
MEF2D_MA0773.1	MEF2D	MA0773.1	C_MEF2A	11153	1.52923	1790	0.485	1848	0.0153	1.83970E-30	FALSE
NR2C1_MA1535.1	NR2C1	MA1535.1	C_Nr1H2	10320	0.48468	2243	0.4833	2315	0.0151	1.10709E-27	FALSE
Foxf1_MA1606.1	Foxf1	MA1606.1	C_Foxj3	13333	0.57557	2141	0.46352	2217	0.01502	3.43161E-27	FALSE
CEBPA_MA0102.4	CEBPA	MA0102.4	C_CEBPA	8499	0.91856	1553	0.47855	1640	0.01383	8.12553E-19	FALSE
NRL_MA0842.2	NRL	MA0842.2	C_MAFF	8977	0.57453	1887	0.48361	1942	0.01328	1.85443E-19	FALSE
Bcl11B_MA1989.1	Bcl11B	MA1989.1	C_Bcl11B	32326	0.55581	6244	0.44389	6537	0.01281	5.15855E-48	FALSE
FOXK2_MA1103.2	FOXK2	MA1103.2	C_Foxj3	12115	0.5748	2025	0.43261	2099	0.01263	1.07753E-22	FALSE
NFIC_MA1527.1	NFIC	MA1527.1	C_NFIB	9043	0.65062	2174	0.53877	2197	0.01261	1.53550E-19	FALSE
FOXL1_MA0033.2	FOXL1	MA0033.2	C_Foxj3	13913	0.53789	2347	0.4331	2470	0.01183	3.38925E-23	FALSE
Mafb_MA0117.2	Mafb	MA0117.2	C_MAFF	11009	0.49167	2351	0.47912	2382	0.0118	2.36171E-23	FALSE
TBXT_MA0009.2	TBXT	MA0009.2	C_TBX19	4447	0.74214	906	0.45213	937	0.01172	3.15445E-10	FALSE
Foxj2_MA0614.1	Foxj2	MA0614.1	C_Foxj3	8923	1.06276	1615	0.45673	1657	0.01144	1.55833E-20	FALSE
Nr1H2_MA1996.1	Nr1H2	MA1996.1	C_Nr1H2	13472	0.46667	2775	0.46555	2888	0.01136	5.71839E-21	FALSE
NFIX_MA1528.1	NFIX	MA1528.1	C_NFIB	9652	0.51172	2400	0.50549	2438	0.01084	2.11513E-17	FALSE
Runx1_MA0002.2	Runx1	MA0002.2	C_Bcl11B	35136	0.52202	7715	0.46684	8105	0.01021	1.42448E-37	FALSE
BHLHE23_MA0817.1	BHLHE23	MA0817.1	C_Atoh1	3775	0.42403	616	0.42283	661	0.0093	6.28512E-07	FALSE
DMRTA2_MA1478.1	DMRTA2	MA1478.1	C_DMRTA1	6765	0.61195	1078	0.41523	1142	0.00922	8.72259E-11	FALSE
Foxl2_MA1607.1	Foxl2	MA1607.1	C_Foxj3	16353	0.67823	2444	0.46951	2520	0.00919	3.05461E-20	FALSE
MEIS1_MA0498.2	MEIS1	MA0498.2	C_MEIS3	5668	0.49578	1257	0.48919	1308	0.00912	6.58740E-10	FALSE
BARHL2_MA0635.1	BARHL2	MA0635.1	C_BARHL2	3560	1.2816	583	0.50756	597	0.00909	4.10823E-06	FALSE
Atoh1_MA0461.2	Atoh1	MA0461.2	C_Atoh1	5059	0.60251	924	0.43672	1009	0.0088	2.51960E-07	FALSE
Hmx3_MA0898.1	Hmx3	MA0898.1	C_Hmx3	7764	1.41359	1134	0.54382	1144	0.00873	2.16033E-13	FALSE
NEUROG1_MA0623.2	NEUROG1	MA0623.2	C_Atoh1	3652	0.43716	649	0.43771	707	0.00872	1.56411E-06	FALSE
ZNF384_MA1125.1	ZNF384	MA1125.1	C_ZNF384	22317	0.60331	2785	0.40804	2874	0.00866	7.39898E-23	FALSE
FOXA2_MA0047.3	FOXA2	MA0047.3	C_Foxj3	12346	0.56641	1978	0.42362	2096	0.00812	4.56909E-15	FALSE
ATOH7_MA1468.1	ATOH7	MA1468.1	C_Atoh1	8017	0.45808	1451	0.45233	1494	0.0081	1.41138E-14	FALSE
Nkx3-1_MA0124.2	Nkx3-1	MA0124.2	C_Nkx3-2	7029	1.00483	1414	0.45568	1415	0.00798	9.78022E-09	FALSE
NKX6-2_MA0675.1	NKX6-2	MA0675.1	C_NKX6-2	6441	0.88295	956	0.47164	970	0.00779	2.54997E-12	FALSE
Rhox11_MA0629.1	Rhox11	MA0629.1	C_Rhox11	7021	0.84321	1395	0.56858	1454	0.00767	2.56521E-12	FALSE
TBX20_MA0689.1	TBX20	MA0689.1	C_TBX2	8901	0.78333	1627	0.44355	1727	0.00763	2.43640E-10	FALSE
ZNF317_MA1593.1	ZNF317	MA1593.1	C_ZNF317	18388	0.46316	3889	0.4593	4033	0.00744	4.94285E-20	FALSE
NEUROG2_MA1642.1	NEUROG2	MA1642.1	C_Neurod2	15767	0.61886	3281	0.45716	3361	0.00726	6.51839E-15	FALSE
RUNX3_MA0684.2	RUNX3	MA0684.2	C_Bcl11B	20427	0.72539	4061	0.46497	4266	0.00713	6.10810E-14	FALSE
Hmx1_MA0896.1	Hmx1	MA0896.1	C_Hmx3	6006	1.78398	975	0.54525	963	0.00711	1.68679E-06	FALSE
HOXA4_MA1496.1	HOXA4	MA1496.1	C_HOXC4	5011	1.47027	931	0.47584	949	0.00699	3.86752E-07	FALSE
FOXC1_MA0032.2	FOXC1	MA0032.2	C_FOXC2	15640	0.95634	2022	0.4369	2115	0.00697	6.93045E-13	FALSE
Foxj3_MA0851.1	Foxj3	MA0851.1	C_Foxj3	16286	0.93087	2295	0.4484	2453	0.00697	3.53174E-11	FALSE
TFAP4_MA1570.1	TFAP4	MA1570.1	C_TFAP4	6020	1.39	1011	0.48122	1051	0.00694	1.14728E-07	FALSE
MGA_MA0801.1	MGA	MA0801.1	C_TBX4	8410	0.48851	1725	0.46524	1845	0.00662	9.18668E-08	FALSE
Nkx3-2_MA0122.3	Nkx3-2	MA0122.3	C_Nkx3-2	8059	0.79404	1381	0.42696	1393	0.00647	1.70558E-08	FALSE
ZNF652_MA1657.1	ZNF652	MA1657.1	C_ZNF652	9846	1.09955	1652	0.4705	1694	0.00632	1.85408E-08	FALSE
HLF_MA0043.3	HLF	MA0043.3	C_NFIL3	7190	0.61123	1378	0.49644	1414	0.00629	5.58602E-06	FALSE
MEF2B_MA0660.1	MEF2B	MA0660.1	C_MEF2A	9561	2.02185	1631	0.54934	1674	0.00618	1.22448E-05	FALSE
RARA_MA0729.1	RARA	MA0729.1	C_RARA	9677	0.49968	1794	0.48661	1854	0.00609	2.20181E-10	FALSE
Atoh1_MA1467.2	Atoh1	MA1467.2	C_Neurod2	15124	0.6242	3213	0.46148	3292	0.00609	1.41391E-10	FALSE
MEIS2_MA1640.1	MEIS2	MA1640.1	C_PBX2	10700	1.4107	1370	0.43115	1444	0.00609	2.62673E-11	FALSE
ZNF324_MA1977.1	ZNF324	MA1977.1	C_ZNF324	14934	0.66997	3081	0.46264	3135	0.00558	2.73521E-10	FALSE
MEIS2_MA0774.1	MEIS2	MA0774.1	C_MEIS3	11040	0.52119	2571	0.51014	2654	0.00549	7.40172E-11	FALSE
FOXB1_MA0845.1	FOXB1	MA0845.1	C_FOXC2	13061	0.57318	1669	0.3955	1835	0.00547	2.78058E-07	FALSE
MEIS3_MA0775.1	MEIS3	MA0775.1	C_MEIS3	12600	0.51611	2865	0.50603	2996	0.00541	8.23552E-13	FALSE
Arid3a_MA0151.1	Arid3a	MA0151.1	C_Arid3a	16884	0.75569	2173	0.44761	2227	0.00538	3.04174E-12	FALSE
DMRTC2_MA1479.1	DMRTC2	MA1479.1	C_DMRTA1	7477	0.79181	1128	0.4117	1221	0.00531	1.66949E-04	FALSE
FOXC2_MA0846.1	FOXC2	MA0846.1	C_FOXC2	19013	0.84094	2484	0.44868	2635	0.00522	3.03465E-11	FALSE
MEIS1_MA1639.1	MEIS1	MA1639.1	C_PBX2	8410	1.40088	1230	0.42145	1258	0.00478	1.42357E-04	FALSE
SOX15_MA1152.1	SOX15	MA1152.1	C_SOX15	15862	0.8299	2296	0.44568	2404	0.00447	4.61819E-07	FALSE
ZNF416_MA1979.1	ZNF416	MA1979.1	C_ZNF416	13894	0.49186	3214	0.4864	3271	0.00436	4.42257E-08	FALSE
NFIB_MA1643.1	NFIB	MA1643.1	C_NFIB	12288	0.49621	2851	0.49111	2946	0.00434	8.48276E-08	FALSE
Nr2e1_MA0676.1	Nr2e1	MA0676.1	C_Nr2e1	11864	0.58296	1981	0.47661	2037	0.0043	8.04419E-08	FALSE
ZIM3_MA1709.1	ZIM3	MA1709.1	C_ZIM3	30346	0.49413	5114	0.41818	5337	0.00386	3.55267E-05	FALSE
Stat5a_MA1624.1	Stat5a	MA1624.1	C_Stat5a	15771	0.62142	3158	0.4539	3175	0.00382	7.32666E-10	FALSE
Hnf1A_MA1991.1	Hnf1A	MA1991.1	C_Lef1	13870	0.5392	2423	0.45623	2510	0.00373	1.47517E-04	FALSE
PAX3_MA1546.1	PAX3	MA1546.1	C_PAX3	3183	0.9467	811	0.5808	844	0.00369	6.76776E-03	FALSE
Nr1H4_MA1110.2	Nr1H4	MA1110.2	C_Nr1H2	13404	0.61302	2918	0.47782	3032	0.00364	1.39901E-07	FALSE
NR1H4RXRA_MA1146.1	NR1H4::RXRA	MA1146.1	C_NR2F1	4938	0.54685	1008	0.52262	1098	0.00364	2.69625E-07	FALSE
Arid5a_MA0602.1	Arid5a	MA0602.1	C_Arid5a	6109	1.70991	705	0.47264	764	0.00362	3.56292E-02	FALSE
Lef1_MA0768.2	Lef1	MA0768.2	C_Lef1	13965	0.6409	2337	0.46402	2420	0.00357	2.04539E-04	FALSE
MSX1_MA0666.2	MSX1	MA0666.2	C_BSX	4798	0.8883	856	0.51867	888	0.00349	9.84022E-02	FALSE
ZBED1_MA0749.1	ZBED1	MA0749.1	C_ZBED1	1090	0.6801	398	0.67402	380	0.00338	5.43154E-01	FALSE
MYF6_MA0667.1	MYF6	MA0667.1	C_MYF6	8642	0.70995	1733	0.4919	1819	0.00333	3.12185E-04	FALSE
FLI1FOXI1_MA1950.1	FLI1::FOXI1	MA1950.1	C_ERF::FOXI1	36565	0.56987	7977	0.47773	8201	0.00328	1.73880E-08	FALSE
MXI1_MA1108.2	MXI1	MA1108.2	C_MXI1	13375	0.43426	2435	0.43122	2530	0.00298	5.06668E-03	FALSE
ETV2_MA0762.1	ETV2	MA0762.1	C_ERF::FOXI1	20867	0.56161	5706	0.54759	5804	0.00292	2.03070E-04	FALSE
Shox2_MA0720.1	Shox2	MA0720.1	C_ESX1	4669	1.41455	792	0.53302	832	0.00275	2.19271E-02	FALSE
Neurod2_MA0668.2	Neurod2	MA0668.2	C_Neurod2	16737	0.74259	3645	0.49211	3770	0.00266	5.78950E-09	FALSE
NEUROD1_MA1109.1	NEUROD1	MA1109.1	C_Neurod2	16208	0.61918	3510	0.48012	3535	0.00229	1.32804E-03	FALSE
FOXP1_MA0481.3	FOXP1	MA0481.3	C_Foxj3	13007	0.55863	2074	0.42089	2147	0.00218	6.84314E-02	FALSE
Nr2F6_MA0728.1	Nr2F6	MA0728.1	C_Rarb	10328	0.66884	1980	0.48556	1996	0.00211	1.34819E-02	FALSE
NKX6-1_MA0674.1	NKX6-1	MA0674.1	C_NKX6-2	7469	1.0302	1097	0.49782	1110	0.00187	4.20255E-01	FALSE
ESRRB_MA0141.3	ESRRB	MA0141.3	C_Esrrg	9648	0.53613	1715	0.43163	1790	0.00184	1.71013E-02	FALSE
HOXA7_MA1498.2	HOXA7	MA1498.2	C_HOXC8	5980	0.95411	940	0.4544	941	0.00173	1.15206E-01	FALSE
TBX1_MA0805.1	TBX1	MA0805.1	C_TBX4	9178	0.65757	1861	0.45632	1932	0.00172	2.60727E-01	FALSE
FOSL1JUND_MA1142.1	FOSL1::JUND	MA1142.1	C_FOSL1::JUN	14422	0.58564	3641	0.49931	3691	0.00142	8.19126E-02	FALSE
BNC2_MA1928.1	BNC2	MA1928.1	C_FOSL1::JUN	15988	0.51715	4176	0.50201	4214	0.0014	2.07450E-01	FALSE
ZNF418_MA1980.1	ZNF418	MA1980.1	C_ZNF418	20118	0.53329	3965	0.44777	4115	0.0014	1.17466E-01	FALSE
GRHL2_MA1105.2	GRHL2	MA1105.2	C_GRHL2	10622	0.47263	2055	0.46098	2065	0.00139	5.27723E-02	FALSE
SRF_MA0083.3	SRF	MA0083.3	C_SRF	4203	1.21046	887	0.53139	923	0.00119	8.82088E-01	FALSE
Hmx2_MA0897.1	Hmx2	MA0897.1	C_Hmx3	7428	1.4051	1113	0.52091	1143	0.00114	4.49855E-01	FALSE
ISL2_MA0914.1	ISL2	MA0914.1	C_ISL2	5546	1.04337	1056	0.48904	1032	0.00105	8.39786E-02	FALSE
ESRRA_MA0592.3	ESRRA	MA0592.3	C_Esrrg	11266	0.52568	2129	0.44178	2187	0.00097	1.20744E-01	FALSE
TBX15_MA0803.1	TBX15	MA0803.1	C_TBX4	7915	0.49844	1677	0.46905	1750	0.00092	5.52125E-01	FALSE
FOXA3_MA1683.1	FOXA3	MA1683.1	C_Foxj3	11791	0.5801	1949	0.42689	2006	0.00086	2.89315E-01	FALSE
BACH2_MA1101.2	BACH2	MA1101.2	C_FOSL1::JUN	10450	0.50464	2601	0.49783	2626	0.00079	1.16175E-01	FALSE
NR2F1_MA0017.2	NR2F1	MA0017.2	C_NR2F1	11052	0.62301	2238	0.46054	2306	0.00074	8.01481E-02	FALSE
PBX2_MA1113.2	PBX2	MA1113.2	C_PBX2	10900	1.90199	1423	0.43781	1496	0.0007	1.90671E-01	FALSE
NEUROG2_MA0669.1	NEUROG2	MA0669.1	C_NEUROG2	6456	0.56756	1191	0.43503	1270	0.0005	2.19023E-01	FALSE
SOX9_MA0077.1	SOX9	MA0077.1	C_SOX8	6436	1.23493	1066	0.41909	1099	0.00049	6.25987E-01	FALSE
MGAEVX1_MA1960.1	MGA::EVX1	MA1960.1	C_MGA::EVX1	7665	1.05743	1330	0.54709	1365	0.00034	8.57452E-02	FALSE
ZNF692_MA1986.1	ZNF692	MA1986.1	C_ZNF692	10294	0.56811	3055	0.55748	3087	0.00033	2.07847E-01	FALSE
FOS_MA0476.1	FOS	MA0476.1	C_FOSL1::JUN	16196	0.5203	4192	0.49955	4201	0.00028	5.68684E-01	FALSE
HMBOX1_MA0895.1	HMBOX1	MA0895.1	C_HMBOX1	5056	1.49597	1078	0.60614	1054	0.00018	6.22512E-01	FALSE
FOXP2_MA0593.1	FOXP2	MA0593.1	C_Foxj3	20732	0.59471	3351	0.43306	3461	-5e-05	4.03292E-01	FALSE
ETV5FOXO1_MA1947.1	ETV5::FOXO1	MA1947.1	C_ERF::FOXI1	24233	0.49094	5003	0.47447	5204	-0.00021	6.16585E-01	FALSE
Sox1_MA0870.1	Sox1	MA0870.1	C_SOX21	6955	0.92103	1251	0.49567	1275	-0.00026	1.24406E-01	FALSE
JUNB_MA0490.2	JUNB	MA0490.2	C_FOSL1::JUN	14876	0.59737	3739	0.49319	3786	-0.0003	4.12824E-01	FALSE
HOXD4_MA1507.1	HOXD4	MA1507.1	C_HOXC4	5863	1.95166	934	0.44079	954	-0.0003	3.11034E-01	FALSE
HOXB4_MA1499.1	HOXB4	MA1499.1	C_HOXC4	5863	1.95168	935	0.4408	954	-0.00033	3.22608E-01	FALSE
TBX3_MA1566.2	TBX3	MA1566.2	C_TBX2	7498	0.47609	1437	0.44542	1485	-0.00049	1.81691E-01	FALSE
FOXE1_MA1487.2	FOXE1	MA1487.2	C_FOXE1	21451	0.80456	2950	0.41987	3086	-0.00053	7.70301E-01	FALSE
Ptf1a_MA1618.1	Ptf1a	MA1618.1	C_Neurod2	15978	0.75154	3178	0.45434	3246	-0.00057	4.94032E-01	FALSE
Stat5b_MA1625.1	Stat5b	MA1625.1	C_Stat5b	18684	0.59391	3996	0.4708	3997	-0.00057	6.95373E-01	FALSE
Foxo3_MA0157.3	Foxo3	MA0157.3	C_Foxj3	14358	0.52849	2426	0.43035	2478	-0.00065	8.89332E-01	FALSE
IRF4_MA1419.1	IRF4	MA1419.1	C_Irf1	9691	1.01135	2146	0.51857	2207	-0.00065	8.58784E-01	FALSE
HOXD9_MA0913.2	HOXD9	MA0913.2	C_HOXA10	9436	0.73746	1341	0.4242	1388	-0.00068	4.24794E-02	FALSE
JUND_MA0491.2	JUND	MA0491.2	C_FOSL1::JUN	14429	0.6038	3697	0.49784	3742	-0.00069	1.27710E-01	FALSE
TWIST1_MA1123.2	TWIST1	MA1123.2	C_TWIST1	15201	0.63526	2991	0.44185	3044	-0.00069	2.70995E-03	FALSE
OVOL2_MA1545.1	OVOL2	MA1545.1	C_OVOL1	1447	1.49226	414	0.56737	414	-0.00087	2.16415E-01	FALSE
ERFSREBF2_MA1939.1	ERF::SREBF2	MA1939.1	C_ERF::SREBF2	5880	0.55992	1751	0.55064	1716	-0.00087	1.67173E-01	FALSE
PRDM1_MA0508.3	PRDM1	MA0508.3	C_PRDM1	25843	0.63261	4918	0.46261	5051	-0.00091	7.24474E-04	FALSE
MYOD1_MA0499.2	MYOD1	MA0499.2	C_MYOD1	14374	0.62429	3097	0.49066	3164	-0.00096	1.32585E-01	FALSE
FOSJUND_MA1141.1	FOS::JUND	MA1141.1	C_FOSL1::JUN	15991	0.53461	4298	0.51305	4328	-0.00116	5.37880E-01	FALSE
HIC2_MA0738.1	HIC2	MA0738.1	C_HIC2	9217	0.64311	2169	0.49472	2174	-0.00121	4.05477E-01	FALSE
Rarg_MA0859.1	Rarg	MA0859.1	C_Rarb	9618	0.50017	1737	0.48364	1781	-0.0014	1.68660E-01	FALSE
RORA_MA0071.1	RORA	MA0071.1	C_RORA	9524	0.75797	1754	0.47146	1787	-0.00152	8.71014E-02	FALSE
Nfe2l2_MA0150.2	Nfe2l2	MA0150.2	C_MAFG::NFE2L1	18685	0.69637	4687	0.5099	4685	-0.00155	7.96460E-02	FALSE
FOSL1JUNB_MA1137.1	FOSL1::JUNB	MA1137.1	C_FOSL1::JUN	14892	0.60517	3857	0.50221	3900	-0.00158	6.51851E-02	FALSE
FOXO1FLI1_MA1956.1	FOXO1::FLI1	MA1956.1	C_ERF::FOXI1	29938	0.49641	6460	0.46898	6588	-0.00164	2.53955E-02	FALSE
CDX2_MA0465.2	CDX2	MA0465.2	C_CDX2	12966	0.87078	1820	0.43589	1893	-0.00176	4.41663E-01	FALSE
Jun_MA0489.2	Jun	MA0489.2	C_FOSL1::JUN	16499	0.52397	4332	0.5023	4347	-0.00187	2.50251E-02	FALSE
HAND2_MA1638.1	HAND2	MA1638.1	C_Neurod2	16457	0.51257	3416	0.45247	3498	-0.00202	9.41287E-01	FALSE
ELK1HOXB13_MA1932.1	ELK1::HOXB13	MA1932.1	C_ELK1::HOXB13	9691	0.57751	2847	0.56152	2857	-0.00209	2.46926E-01	FALSE
FOSL2JUN_MA1130.1	FOSL2::JUN	MA1130.1	C_FOSL1::JUN	14689	0.52363	3942	0.51167	3959	-0.00214	2.39939E-02	FALSE
JDP2_MA0655.1	JDP2	MA0655.1	C_FOSL1::JUN	10975	0.6045	2622	0.48238	2638	-0.00235	1.55014E-02	FALSE
FOSJUN_MA0099.3	FOS::JUN	MA0099.3	C_FOSL1::JUN	14144	0.60036	3780	0.51081	3822	-0.00246	2.87933E-03	FALSE
SOX12_MA1561.1	SOX12	MA1561.1	C_SOX12	4800	0.89225	901	0.54516	870	-0.00252	1.00239E-01	FALSE
HOXA10_MA0899.1	HOXA10	MA0899.1	C_HOXA10	11553	1.09195	1546	0.40917	1629	-0.00257	4.02507E-04	FALSE
ETV1_MA0761.2	ETV1	MA0761.2	C_EHF	57348	0.53586	13780	0.48188	14001	-0.00262	8.97848E-06	FALSE
FOSL2JUND_MA1144.1	FOSL2::JUND	MA1144.1	C_FOSL1::JUN	13957	0.53161	3685	0.50812	3738	-0.00271	1.32107E-02	FALSE
Ptf1A_MA1620.1	Ptf1A	MA1620.1	C_MYOD1	10203	0.66945	1884	0.46819	1895	-0.00286	5.62194E-03	FALSE
SCRT1_MA0743.2	SCRT1	MA0743.2	C_SCRT2	9268	0.62355	1903	0.44698	1868	-0.00289	2.03954E-05	FALSE
GLIS3_MA0737.1	GLIS3	MA0737.1	C_GLIS3	5250	0.53869	1379	0.53078	1383	-0.00291	3.77467E-01	FALSE
Foxo1_MA0480.2	Foxo1	MA0480.2	C_Foxj3	16844	0.5524	3009	0.44074	3068	-0.00318	9.41679E-03	FALSE
FOSL1_MA0477.2	FOSL1	MA0477.2	C_FOSL1::JUN	15544	0.60442	4074	0.50463	4122	-0.00346	2.09053E-04	FALSE
NKX2-5_MA0063.2	NKX2-5	MA0063.2	C_NKX2-5	7862	0.68854	1596	0.46188	1609	-0.00362	3.92869E-04	FALSE
RORC_MA1151.1	RORC	MA1151.1	C_RORA	7193	1.07486	1292	0.46284	1332	-0.0038	1.22994E-04	FALSE
ZNF582_MA1983.1	ZNF582	MA1983.1	C_ZNF582	12175	0.62707	2462	0.49549	2552	-0.00387	7.47500E-09	FALSE
ERFHOXB13_MA1937.1	ERF::HOXB13	MA1937.1	C_ERF::HOXB13	11511	0.72692	2582	0.48232	2623	-0.00414	1.21123E-09	FALSE
SRY_MA0084.1	SRY	MA0084.1	C_SRY	11178	0.91023	1552	0.41152	1617	-0.00426	4.99789E-03	FALSE
BARHL1_MA0877.3	BARHL1	MA0877.3	C_BARHL2	3451	0.68589	616	0.4355	617	-0.00438	5.73417E-05	FALSE
ZNF528_MA1597.1	ZNF528	MA1597.1	C_ZNF528	16326	0.49521	3740	0.47873	3792	-0.00438	2.54031E-07	FALSE
LIN54_MA0619.1	LIN54	MA0619.1	C_LIN54	11929	0.75276	1629	0.47211	1747	-0.0045	1.13980E-08	FALSE
BATF_MA1634.1	BATF	MA1634.1	C_FOSL1::JUN	16734	0.60988	4323	0.50847	4349	-0.00466	1.50291E-10	FALSE
FOSL2JUNB_MA1138.1	FOSL2::JUNB	MA1138.1	C_FOSL1::JUN	14147	0.52767	3688	0.50381	3731	-0.00476	7.21332E-09	FALSE
TCF7L2_MA0523.1	TCF7L2	MA0523.1	C_Lef1	15578	0.75696	2486	0.43762	2631	-0.00479	6.83016E-10	FALSE
FOSJUNB_MA1134.1	FOS::JUNB	MA1134.1	C_FOSL1::JUN	14022	0.53169	3726	0.50806	3754	-0.00481	1.57284E-04	FALSE
FOSL1JUN_MA1128.1	FOSL1::JUN	MA1128.1	C_FOSL1::JUN	16006	0.60815	4262	0.51128	4298	-0.00489	5.03002E-10	FALSE
Erg_MA0474.3	Erg	MA0474.3	C_EHF	59341	0.53783	14468	0.48554	14696	-0.00495	1.63814E-18	FALSE
HSF2_MA0770.1	HSF2	MA0770.1	C_HSF2	9182	0.87633	1698	0.48466	1727	-0.00507	4.36980E-05	FALSE
Ebf2_MA1604.1	Ebf2	MA1604.1	C_EBF3	12425	0.50434	2973	0.49486	2998	-0.0051	6.81875E-07	FALSE
UNCX_MA0721.1	UNCX	MA0721.1	C_ESX1	4550	1.79089	700	0.49886	727	-0.00513	5.09528E-04	FALSE
ARGFX_MA1463.1	ARGFX	MA1463.1	C_ESX1	4954	2.03171	751	0.52977	767	-0.00528	2.56088E-04	FALSE
FOSL2_MA0478.1	FOSL2	MA0478.1	C_FOSL1::JUN	18862	0.58765	4503	0.48348	4572	-0.00531	2.49413E-11	FALSE
TBP_MA0108.2	TBP	MA0108.2	C_TBP	7781	0.59472	1449	0.4518	1514	-0.00533	6.12604E-04	FALSE
FOSBJUNB_MA1135.1	FOSB::JUNB	MA1135.1	C_FOSL1::JUN	14404	0.52918	3785	0.50542	3826	-0.00541	2.59940E-07	FALSE
MYF5_MA1641.1	MYF5	MA1641.1	C_Bhlha15	11765	0.94516	2825	0.52107	2854	-0.00549	2.82376E-07	FALSE
ISX_MA0654.1	ISX	MA0654.1	C_ESX1	5486	1.65746	871	0.50524	912	-0.00564	8.12084E-04	FALSE
HOXC4_MA1504.1	HOXC4	MA1504.1	C_HOXC4	6391	1.57428	1069	0.44575	1089	-0.00564	1.80661E-05	FALSE
ZNF211_MA1974.1	ZNF211	MA1974.1	C_ZNF211	6602	1.21353	1036	0.44548	1070	-0.00566	2.71085E-04	FALSE
PAX6_MA0069.1	PAX6	MA0069.1	C_PAX6	5215	0.85777	1037	0.49295	1034	-0.00569	1.61308E-04	FALSE
NFE2_MA0841.1	NFE2	MA0841.1	C_FOSL1::JUN	9737	0.79918	2383	0.48735	2362	-0.00569	5.20854E-11	FALSE
Hoxa13_MA0650.3	Hoxa13	MA0650.3	C_HOXB13	10713	1.1737	1661	0.53129	1705	-0.00575	2.83108E-07	FALSE
Stat5aStat5b_MA0519.1	Stat5a::Stat5b	MA0519.1	C_Stat5b	17742	0.53552	3745	0.46374	3711	-0.00579	4.54445E-15	FALSE
MAXMYC_MA0059.1	MAX::MYC	MA0059.1	C_MAX::MYC	7293	0.55776	1980	0.53091	1970	-0.00581	1.54036E-05	FALSE
ETV5DRGX_MA1944.1	ETV5::DRGX	MA1944.1	C_ETV5::DRGX	16366	0.59421	3857	0.51891	3966	-0.006	3.11904E-12	FALSE
TBX19_MA0804.1	TBX19	MA0804.1	C_TBX19	4302	0.7459	812	0.43743	833	-0.00602	1.62832E-03	FALSE
DUXA_MA0884.2	DUXA	MA0884.2	C_DUXA	4042	2.28391	609	0.71161	646	-0.00607	3.61287E-03	FALSE
Atf3_MA1988.1	Atf3	MA1988.1	C_FOSL1::JUN	17548	0.52185	4535	0.50039	4582	-0.00622	4.41214E-10	FALSE
IKZF1_MA1508.1	IKZF1	MA1508.1	C_ERF::FOXI1	59274	0.52987	12743	0.4651	12962	-0.00629	1.13508E-30	FALSE
HOXB2ELK1_MA1957.1	HOXB2::ELK1	MA1957.1	C_HOXB2::ELK1	11581	0.66165	3404	0.54569	3484	-0.00647	4.44341E-10	FALSE
FOXN3_MA1489.1	FOXN3	MA1489.1	C_FOXN3	8553	0.43311	1323	0.42024	1375	-0.00649	1.23265E-09	FALSE
Bach1Mafk_MA0591.1	Bach1::Mafk	MA0591.1	C_MAFG::NFE2L1	18408	0.54155	4895	0.53016	4876	-0.0065	9.84034E-13	FALSE
FOXO1ELK1_MA1954.1	FOXO1::ELK1	MA1954.1	C_ERF::FOXI1	39422	0.51913	8751	0.47777	8938	-0.00667	2.28072E-29	FALSE
FIGLA_MA0820.1	FIGLA	MA0820.1	C_FIGLA	9652	1.01047	1979	0.51394	1981	-0.00669	1.01312E-09	FALSE
BATFJUN_MA0462.2	BATF::JUN	MA0462.2	C_FOSL1::JUN	16900	0.60896	4347	0.50768	4377	-0.00673	2.80149E-13	FALSE
ERFFOXI1_MA1935.1	ERF::FOXI1	MA1935.1	C_ERF::FOXI1	38216	0.48994	8937	0.47706	9087	-0.00685	2.06269E-25	FALSE
Pou5f1Sox2_MA0142.1	Pou5f1::Sox2	MA0142.1	C_Pou5f1::Sox2	15077	1.10163	2224	0.43625	2357	-0.00692	8.06647E-14	FALSE
MZF1_MA0056.2	MZF1	MA0056.2	C_MZF1	9398	0.68196	2068	0.47898	2072	-0.00699	1.32535E-06	FALSE
ETV2DRGX_MA1940.1	ETV2::DRGX	MA1940.1	C_ETV5::DRGX	10399	1.00422	2288	0.48438	2342	-0.00705	1.66030E-08	FALSE
BARX2_MA1471.1	BARX2	MA1471.1	C_BARX2	8046	2.56576	1043	0.45313	1069	-0.00708	1.04069E-09	FALSE
POU2F1SOX2_MA1962.1	POU2F1::SOX2	MA1962.1	C_POU2F1::SOX2	12204	1.67831	1710	0.49025	1752	-0.00708	1.15670E-13	FALSE
FOXI1_MA0042.2	FOXI1	MA0042.2	C_Foxj3	8156	0.62519	1463	0.44533	1504	-0.00712	6.19790E-10	FALSE
DLX6_MA0882.1	DLX6	MA0882.1	C_BSX	4515	1.49005	788	0.47692	800	-0.00715	7.53255E-06	FALSE
ZNF136_MA1588.1	ZNF136	MA1588.1	C_ZNF136	8820	0.53932	1503	0.44496	1565	-0.00725	2.24758E-08	FALSE
ZBTB26_MA1579.1	ZBTB26	MA1579.1	C_ZBTB26	17186	0.51433	3521	0.49244	3571	-0.00726	2.05198E-19	FALSE
Tcf12_MA0521.2	Tcf12	MA0521.2	C_Bhlha15	11816	0.9441	2843	0.5214	2867	-0.00728	7.12815E-11	FALSE
BACH1_MA1633.2	BACH1	MA1633.2	C_FOSL1::JUN	15818	0.59873	4178	0.50955	4234	-0.00728	5.03727E-15	FALSE
FOXD3_MA0041.2	FOXD3	MA0041.2	C_FOXD3	22192	0.92407	2782	0.43289	2856	-0.00735	5.53366E-27	FALSE
BATF3_MA0835.2	BATF3	MA0835.2	C_FOSL1::JUN	17663	0.59743	4427	0.50092	4459	-0.00737	1.88339E-18	FALSE
PAX3_MA0780.1	PAX3	MA0780.1	C_Pax7	2699	1.02274	324	0.67416	346	-0.00749	2.17949E-01	FALSE
ZNF675_MA1714.1	ZNF675	MA1714.1	C_ZNF675	13723	0.66706	2797	0.49081	2833	-0.00762	6.84177E-13	FALSE
SOX21_MA0866.1	SOX21	MA0866.1	C_SOX21	8520	1.15054	1416	0.46641	1448	-0.00774	1.21681E-09	FALSE
GABPA_MA0062.3	GABPA	MA0062.3	C_EHF	56052	0.54073	13633	0.48527	13848	-0.00794	1.31750E-35	FALSE
Mafg_MA0659.3	Mafg	MA0659.3	C_MAFG::NFE2L1	18350	0.52044	4531	0.50921	4487	-0.00801	4.35796E-23	FALSE
IRF2_MA0051.1	IRF2	MA0051.1	C_IRF2	15424	0.69687	3014	0.45207	3077	-0.00808	2.30091E-19	FALSE
GLIS1_MA0735.1	GLIS1	MA0735.1	C_GLIS1	4316	0.58386	1297	0.56757	1309	-0.00817	8.07523E-09	FALSE
Sox5_MA0087.2	Sox5	MA0087.2	C_SOX8	9924	0.74849	1737	0.43224	1814	-0.00828	2.66231E-14	FALSE
SCRT2_MA0744.2	SCRT2	MA0744.2	C_SCRT2	10261	0.62115	2127	0.45482	2162	-0.00833	3.33697E-08	FALSE
MAF_MA1520.1	MAF	MA1520.1	C_MAFA	8287	0.54507	1972	0.53101	1980	-0.0084	3.76530E-12	FALSE
Tbx6_MA1567.2	Tbx6	MA1567.2	C_TBX2	12154	0.48205	2455	0.45633	2534	-0.00858	6.34875E-14	FALSE
NR2F1_MA1538.1	NR2F1	MA1538.1	C_NR2F1	5294	1.07897	1128	0.49094	1212	-0.00869	7.59764E-06	FALSE
RORB_MA1150.1	RORB	MA1150.1	C_RORB	7660	0.78227	1400	0.53401	1443	-0.0087	2.85267E-13	FALSE
ZNF768_MA1731.1	ZNF768	MA1731.1	C_ZNF768	24917	0.50766	5985	0.49657	6037	-0.00871	8.93725E-28	FALSE
FOXJ2ELF1_MA1952.1	FOXJ2::ELF1	MA1952.1	C_ERF::FOXI1	38527	0.54063	8577	0.4729	8691	-0.00886	2.44471E-41	FALSE
ETV2FOXI1_MA1942.1	ETV2::FOXI1	MA1942.1	C_ERF::FOXI1	37548	0.50916	8771	0.48862	8908	-0.00888	2.03647E-28	FALSE
TCF7L1_MA1421.1	TCF7L1	MA1421.1	C_TCF7L1	15092	0.74534	2609	0.44718	2672	-0.0089	6.30016E-20	FALSE
Ikzf3_MA1992.1	Ikzf3	MA1992.1	C_EHF	57843	0.54501	14395	0.49128	14624	-0.00894	4.28138E-36	FALSE
Stat4_MA0518.1	Stat4	MA0518.1	C_Stat4	20581	0.46446	4186	0.45713	4224	-0.00897	2.82622E-23	FALSE
MAFA_MA1521.1	MAFA	MA1521.1	C_MAFA	8472	0.65936	2199	0.55039	2210	-0.00915	2.49257E-09	FALSE
PRRX1_MA0716.1	PRRX1	MA0716.1	C_ESX1	5617	1.78614	871	0.50054	913	-0.00938	1.53411E-08	FALSE
Six3_MA0631.1	Six3	MA0631.1	C_Six3	4256	0.68771	761	0.42859	767	-0.0095	9.85918E-15	FALSE
FOXO1ELF1_MA1953.1	FOXO1::ELF1	MA1953.1	C_ERF::FOXI1	32313	0.51979	6664	0.45891	6911	-0.00957	1.81582E-36	FALSE
Sox6_MA0515.1	Sox6	MA0515.1	C_SOX15	17592	0.51196	3014	0.41945	3064	-0.0097	1.21154E-32	FALSE
ETV2HOXB13_MA1943.1	ETV2::HOXB13	MA1943.1	C_ETV2::HOXB13	6372	0.77013	1363	0.49349	1398	-0.0097	6.00680E-08	FALSE
SHOX_MA0630.1	SHOX	MA0630.1	C_ESX1	4548	1.72505	786	0.57713	813	-0.00975	9.83321E-12	FALSE
MAFK_MA0496.3	MAFK	MA0496.3	C_MAFG::NFE2L1	19928	0.56122	5071	0.516	5064	-0.00978	7.46184E-26	FALSE
HNF4A_MA1494.1	HNF4A	MA1494.1	C_HNF4A	8055	0.655	1697	0.46853	1721	-0.00981	2.42209E-16	FALSE
ERFFOXO1_MA1936.1	ERF::FOXO1	MA1936.1	C_ERF::FOXI1	26682	0.49569	5817	0.4658	5986	-0.00986	1.76531E-30	FALSE
PRRX2_MA0075.3	PRRX2	MA0075.3	C_ESX1	5057	2.04717	890	0.56816	925	-0.00991	5.80304E-11	FALSE
Lhx3_MA0135.1	Lhx3	MA0135.1	C_Lhx3	10088	1.78144	1109	0.42635	1199	-0.00991	1.95387E-10	FALSE
PKNOX1_MA0782.2	PKNOX1	MA0782.2	C_PBX3	15152	0.55054	3873	0.53779	3885	-0.00994	7.71684E-24	FALSE
Ptf1A_MA1619.1	Ptf1A	MA1619.1	C_Bhlha15	11705	0.94614	2792	0.51898	2819	-0.00998	5.14263E-20	FALSE
Prdm14_MA1998.1	Prdm14	MA1998.1	C_Prdm14	8310	0.66813	1805	0.4716	1842	-0.01001	1.37812E-14	FALSE
Elf5_MA0136.3	Elf5	MA0136.3	C_EHF	58052	0.54615	13168	0.47801	13295	-0.01014	3.47871E-43	FALSE
NFIL3_MA0025.2	NFIL3	MA0025.2	C_NFIL3	7961	0.82408	1397	0.47504	1454	-0.01017	7.00865E-14	FALSE
NR5A1_MA1540.2	NR5A1	MA1540.2	C_NR5A1	14142	0.5787	2639	0.43847	2684	-0.01019	5.03386E-20	FALSE
RORA_MA0072.1	RORA	MA0072.1	C_RORA	8173	0.96638	1451	0.52145	1500	-0.0103	2.64417E-16	FALSE
FOXD2_MA0847.3	FOXD2	MA0847.3	C_FOXE1	17447	0.86906	2469	0.43172	2596	-0.01041	6.23123E-25	FALSE
MAFNFE2_MA0501.1	MAF::NFE2	MA0501.1	C_MAFG::NFE2L1	19490	0.59917	4637	0.50755	4629	-0.01053	2.76786E-21	FALSE
THRB_MA1575.1	THRB	MA1575.1	C_THRB	4781	0.51978	1247	0.51125	1230	-0.01053	1.37293E-12	FALSE
USF1_MA0093.3	USF1	MA0093.3	C_ARNT2	10602	0.66249	2648	0.53234	2726	-0.01064	1.46122E-24	FALSE
ZBTB18_MA0698.1	ZBTB18	MA0698.1	C_ZBTB18	15852	0.77488	3114	0.46413	3111	-0.01074	3.17067E-21	FALSE
Rbpjl_MA1621.1	Rbpjl	MA1621.1	C_MYOD1	10299	0.81599	1917	0.46794	1903	-0.01075	1.13098E-23	FALSE
NR4A1_MA1112.2	NR4A1	MA1112.2	C_NR4A1	13465	0.77351	2339	0.42742	2371	-0.01082	2.10169E-17	FALSE
MITF_MA0620.3	MITF	MA0620.3	C_ARNT2	5816	0.56477	1713	0.55984	1735	-0.0109	7.66156E-14	FALSE
TCF21_MA1568.1	TCF21	MA1568.1	C_TAL1::TCF3	5596	0.73661	1129	0.45823	1176	-0.01096	3.33712E-15	FALSE
Rarb_MA0857.1	Rarb	MA0857.1	C_Rarb	10797	0.4828	1936	0.46539	1946	-0.01098	2.50864E-21	FALSE
MIXL1_MA0662.1	MIXL1	MA0662.1	C_ESX1	5149	1.98613	808	0.53635	822	-0.01103	3.02692E-14	FALSE
Npas4_MA1995.1	Npas4	MA1995.1	C_Npas4	2843	0.59344	914	0.5857	886	-0.01107	1.03750E-14	FALSE
ETS2_MA1484.1	ETS2	MA1484.1	C_ERF	15868	0.65172	5498	0.63064	5517	-0.01112	5.52874E-24	FALSE
ZNF189_MA1725.1	ZNF189	MA1725.1	C_ZNF189	21247	0.59527	4757	0.49623	4840	-0.0112	3.70798E-32	FALSE
HOXB13_MA0901.2	HOXB13	MA0901.2	C_HOXB13	17055	1.31114	2137	0.44459	2205	-0.01121	1.00683E-28	FALSE
EBF3_MA1637.1	EBF3	MA1637.1	C_EBF3	11816	0.50661	2847	0.4957	2852	-0.01149	1.43354E-32	FALSE
ETS1_MA0098.3	ETS1	MA0098.3	C_ERF	17821	0.62008	5743	0.60026	5744	-0.01175	4.24226E-31	FALSE
ONECUT3_MA0757.1	ONECUT3	MA0757.1	C_ONECUT1	8855	1.38551	960	0.43086	1013	-0.01176	4.82066E-19	FALSE
GCM1_MA0646.1	GCM1	MA0646.1	C_GCM1	4651	0.50926	1149	0.50292	1219	-0.01178	1.52852E-11	FALSE
HES7_MA0822.1	HES7	MA0822.1	C_HES7	3234	0.58259	1014	0.57129	993	-0.01187	2.65836E-12	FALSE
PpargRxra_MA0065.2	Pparg::Rxra	MA0065.2	C_Pparg::Rxra	19553	0.68939	4277	0.479	4369	-0.0119	2.41277E-31	FALSE
TBX21_MA0690.2	TBX21	MA0690.2	C_TBX2	8162	0.63847	1519	0.43581	1571	-0.01199	9.71678E-19	FALSE
FLI1DRGX_MA1949.1	FLI1::DRGX	MA1949.1	C_ETV5::DRGX	12136	0.77072	2921	0.48418	2978	-0.01201	2.28933E-25	FALSE
Sox17_MA0078.2	Sox17	MA0078.2	C_SOX8	11465	0.97788	1995	0.48946	2084	-0.01211	1.61896E-23	FALSE
NR3C2_MA0727.1	NR3C2	MA0727.1	C_NR3C1	5621	0.4684	1194	0.46329	1229	-0.01212	3.54540E-16	FALSE
GSX2_MA0893.2	GSX2	MA0893.2	C_HOXD3	5931	1.56066	1110	0.47432	1120	-0.01213	1.88189E-18	FALSE
ETV5FOXI1_MA1946.1	ETV5::FOXI1	MA1946.1	C_ERF::FOXI1	26862	0.49456	6246	0.47741	6337	-0.01226	1.63961E-35	FALSE
SATB1_MA1963.1	SATB1	MA1963.1	C_SATB1	8223	2.21544	1060	0.63959	1116	-0.01228	6.18927E-21	FALSE
RFX2_MA0600.2	RFX2	MA0600.2	C_RFX1	6570	0.57881	1999	0.56765	1967	-0.0124	2.45714E-15	FALSE
PBX1_MA0070.1	PBX1	MA0070.1	C_PBX1	7338	0.8991	1462	0.49069	1470	-0.01245	4.63876E-15	FALSE
PLAGL2_MA1548.1	PLAGL2	MA1548.1	C_PLAGL2	6266	0.53541	1652	0.52175	1682	-0.01245	1.41202E-18	FALSE
MSX2_MA0708.2	MSX2	MA0708.2	C_BSX	4776	1.11712	889	0.52416	909	-0.01261	5.08372E-18	FALSE
Msx3_MA0709.1	Msx3	MA0709.1	C_BSX	4776	1.11712	889	0.52416	909	-0.01261	5.08372E-18	FALSE
ERF_MA0760.1	ERF	MA0760.1	C_ERF	16551	0.62693	5379	0.60657	5371	-0.01276	6.31527E-32	FALSE
CEBPB_MA0466.3	CEBPB	MA0466.3	C_CEBPA	1462	0.67496	429	0.57653	444	-0.01279	1.05585E-07	FALSE
NR1D2_MA1532.2	NR1D2	MA1532.2	C_NR1D1	9135	0.73691	2085	0.47494	2064	-0.01287	1.72692E-19	FALSE
EOMES_MA0800.1	EOMES	MA0800.1	C_TBX2	8050	0.6354	1446	0.42596	1479	-0.01289	2.05476E-17	FALSE
SOX10_MA0442.2	SOX10	MA0442.2	C_SOX4	17371	0.46428	3251	0.44966	3300	-0.01297	1.00485E-33	FALSE
Alx4_MA0853.1	Alx4	MA0853.1	C_Alx1	3917	1.89637	626	0.5703	626	-0.01304	8.80318E-07	FALSE
POU4F3_MA0791.1	POU4F3	MA0791.1	C_POU4F3	10519	1.49887	1256	0.49752	1297	-0.01305	1.73770E-23	FALSE
NR3C1_MA0113.3	NR3C1	MA0113.3	C_NR3C1	5315	0.46654	1140	0.46128	1165	-0.01314	3.29063E-19	FALSE
POU2F1_MA0785.1	POU2F1	MA0785.1	C_POU3F3	10843	0.96306	1821	0.50336	1848	-0.01314	2.66733E-24	FALSE
SOX18_MA1563.2	SOX18	MA1563.2	C_SOX8	6656	1.51381	1025	0.46626	1046	-0.01321	6.35014E-27	FALSE
Isl1_MA1608.1	Isl1	MA1608.1	C_Isl1	5128	0.72264	974	0.44237	961	-0.01321	7.48783E-17	FALSE
HNF4A_MA0114.4	HNF4A	MA0114.4	C_HNF4A	11869	0.578	2339	0.46025	2349	-0.01326	8.00647E-22	FALSE
PHOX2B_MA0681.2	PHOX2B	MA0681.2	C_PHOX2B	14077	2.06117	1326	0.46749	1463	-0.01327	9.50707E-24	FALSE
ZBTB12_MA1649.1	ZBTB12	MA1649.1	C_ZBTB12	12589	0.46858	2548	0.4562	2592	-0.01329	3.47848E-34	FALSE
OLIG3_MA0827.1	OLIG3	MA0827.1	C_Atoh1	3801	0.45886	671	0.42847	686	-0.0133	3.18930E-13	FALSE
Prdm4_MA1647.2	Prdm4	MA1647.2	C_Prdm4	12798	1.18398	2687	0.55923	2669	-0.01343	4.61488E-30	FALSE
Pax7_MA0680.2	Pax7	MA0680.2	C_Pax7	7710	2.17316	833	0.52862	882	-0.01353	2.24057E-18	FALSE
Sox11_MA0869.2	Sox11	MA0869.2	C_SOX4	21571	0.44245	3958	0.43198	4008	-0.01353	7.07484E-34	FALSE
Bhlha15_MA1472.2	Bhlha15	MA1472.2	C_Bhlha15	11985	0.93519	2879	0.51737	2874	-0.01362	2.96255E-23	FALSE
RXRAVDR_MA0074.1	RXRA::VDR	MA0074.1	C_RXRA::VDR	5872	1.42804	1311	0.59447	1309	-0.01363	1.00299E-19	FALSE
TBX18_MA1565.1	TBX18	MA1565.1	C_TBX2	11924	0.73147	2552	0.4688	2588	-0.0137	1.69955E-23	FALSE
ELF1_MA0473.3	ELF1	MA0473.3	C_EHF	54318	0.55178	13468	0.49022	13552	-0.01382	8.12658E-57	FALSE
Neurod2_MA1993.1	Neurod2	MA1993.1	C_Ascl2	13087	0.78222	3358	0.53387	3354	-0.01385	2.35411E-29	FALSE
Hic1_MA0739.1	Hic1	MA0739.1	C_Hic1	8719	0.62693	1937	0.47002	1922	-0.01393	1.15705E-23	FALSE
HSF1_MA0486.2	HSF1	MA0486.2	C_HSF2	8053	0.69572	1520	0.46602	1555	-0.01406	1.90465E-21	FALSE
TBR1_MA0802.1	TBR1	MA0802.1	C_TBX2	8020	0.80424	1454	0.42862	1481	-0.0142	2.13924E-21	FALSE
Nr1h3Rxra_MA0494.1	Nr1h3::Rxra	MA0494.1	C_Nr1h3::Rxra	10693	0.73218	2333	0.47171	2403	-0.01422	3.04613E-24	FALSE
ZNF16_MA1654.1	ZNF16	MA1654.1	C_ZNF16	16480	0.52564	3981	0.51254	3997	-0.01427	1.75780E-31	FALSE
CDX4_MA1473.1	CDX4	MA1473.1	C_HOXA10	9146	0.97072	1363	0.46222	1443	-0.01444	1.33977E-27	FALSE
ZNF410_MA0752.1	ZNF410	MA0752.1	C_ZNF410	5929	0.85809	1095	0.52582	1125	-0.01453	2.80652E-22	FALSE
ZKSCAN5_MA1652.1	ZKSCAN5	MA1652.1	C_ZKSCAN5	35489	0.54014	9123	0.50453	9126	-0.0146	1.01661E-47	FALSE
VENTX_MA0724.1	VENTX	MA0724.1	C_VENTX	3796	2.04448	693	0.52802	721	-0.01462	2.84052E-10	FALSE
NR4A2_MA0160.2	NR4A2	MA0160.2	C_NR4A1	9794	0.80197	1747	0.43196	1761	-0.01464	3.57753E-28	FALSE
LBX1_MA0618.1	LBX1	MA0618.1	C_ESX1	6186	2.24941	1047	0.48756	1066	-0.01474	1.68635E-16	FALSE
SOX4_MA0867.2	SOX4	MA0867.2	C_SOX4	16820	0.5269	3016	0.42888	3117	-0.01474	6.30047E-30	FALSE
RFX1_MA0509.3	RFX1	MA0509.3	C_RFX1	6633	0.57971	2028	0.56825	1990	-0.01477	2.76480E-22	FALSE
LBX2_MA0699.1	LBX2	MA0699.1	C_ESX1	4459	2.17288	793	0.59201	830	-0.01503	2.56358E-17	FALSE
ELF3_MA0640.2	ELF3	MA0640.2	C_EHF	60744	0.50828	14423	0.48043	14518	-0.01508	1.45726E-57	FALSE
TBX2_MA0688.1	TBX2	MA0688.1	C_TBX2	8033	0.81471	1474	0.43426	1513	-0.01509	2.43249E-25	FALSE
ESX1_MA0644.2	ESX1	MA0644.2	C_ESX1	4656	2.18361	825	0.57699	843	-0.01525	3.92604E-25	FALSE
PPARG_MA0066.1	PPARG	MA0066.1	C_PPARG	8628	0.80473	1847	0.47121	1929	-0.01531	1.97006E-29	FALSE
Hand1Tcf3_MA0092.1	Hand1::Tcf3	MA0092.1	C_Hand1::Tcf3	11310	0.45275	2224	0.44166	2208	-0.01535	2.03455E-31	FALSE
REST_MA0138.2	REST	MA0138.2	C_REST	14623	0.50256	3538	0.49406	3543	-0.01535	7.42150E-35	FALSE
FOXO1ELK3_MA1955.1	FOXO1::ELK3	MA1955.1	C_ERF::FOXI1	27085	0.60161	5851	0.46324	6011	-0.01541	2.10920E-42	FALSE
Rarg_MA0860.1	Rarg	MA0860.1	C_Rarg	11573	0.51678	2516	0.50063	2567	-0.01548	3.20961E-28	FALSE
Nr5A2_MA0505.2	Nr5A2	MA0505.2	C_NR5A1	12101	0.61064	2386	0.44838	2428	-0.01553	2.46394E-29	FALSE
Dlx3_MA0880.1	Dlx3	MA0880.1	C_BSX	4599	1.48825	778	0.49169	795	-0.01558	1.14440E-16	FALSE
SOX8_MA0868.2	SOX8	MA0868.2	C_SOX8	9530	0.87949	1569	0.45915	1598	-0.0156	1.13668E-30	FALSE
HOXD8_MA0910.2	HOXD8	MA0910.2	C_HOXC8	5250	1.17908	980	0.48422	976	-0.01566	3.87430E-20	FALSE
HOXD12_MA0873.1	HOXD12	MA0873.1	C_HOXC10	3551	0.50627	638	0.4355	633	-0.01581	2.04358E-16	FALSE
NR2F6_MA1539.1	NR2F6	MA1539.1	C_NR2F1	4928	0.8555	1046	0.48791	1115	-0.01581	1.43693E-17	FALSE
Plagl1_MA1615.1	Plagl1	MA1615.1	C_Plagl1	15783	0.56833	4568	0.55612	4599	-0.01597	1.71054E-37	FALSE
HOXA5_MA0158.2	HOXA5	MA0158.2	C_HOXD3	3719	2.6528	751	0.51463	774	-0.01625	8.65471E-19	FALSE
FLI1_MA0475.2	FLI1	MA0475.2	C_ERF	13065	0.67944	4711	0.65367	4676	-0.01634	1.16303E-33	FALSE
HOXA9_MA0594.2	HOXA9	MA0594.2	C_HOXC10	1630	0.8062	349	0.71052	357	-0.01637	2.00319E-12	FALSE
ZNF24_MA1124.1	ZNF24	MA1124.1	C_ZNF24	11001	1.04648	1766	0.41484	1861	-0.01654	2.82891E-28	FALSE
DPRX_MA1480.1	DPRX	MA1480.1	C_DPRX	4168	1.25256	761	0.47642	793	-0.01664	2.76672E-13	FALSE
ZNF75D_MA1601.2	ZNF75D	MA1601.2	C_ZNF75D	14050	0.49889	3222	0.48484	3213	-0.01669	4.58563E-36	FALSE
SOX13_MA1120.1	SOX13	MA1120.1	C_SOX13	8819	0.63915	1582	0.42819	1610	-0.01674	1.04056E-31	FALSE
STAT1_MA0137.3	STAT1	MA0137.3	C_Stat4	17260	0.52807	3554	0.45682	3529	-0.01676	1.56853E-42	FALSE
TBX4_MA0806.1	TBX4	MA0806.1	C_TBX4	6301	0.49593	1312	0.45531	1326	-0.01677	1.88399E-21	FALSE
ALX3_MA0634.1	ALX3	MA0634.1	C_ESX1	5576	2.46331	835	0.51353	849	-0.01684	2.43573E-20	FALSE
CREB1_MA0018.4	CREB1	MA0018.4	C_FOSL1::JUN	13153	0.7419	3464	0.53527	3487	-0.01724	5.25872E-34	FALSE
PROP1_MA0715.1	PROP1	MA0715.1	C_PHOX2B	7828	2.29791	875	0.48292	951	-0.01726	4.69942E-27	FALSE
HOXD12ELK1_MA1958.1	HOXD12::ELK1	MA1958.1	C_ELK1::HOXB13	11169	0.84131	2540	0.48818	2563	-0.01727	3.93150E-34	FALSE
MAFGNFE2L1_MA0089.2	MAFG::NFE2L1	MA0089.2	C_MAFG::NFE2L1	19703	0.69517	4762	0.51308	4750	-0.01728	4.41860E-47	FALSE
HNF4G_MA0484.2	HNF4G	MA0484.2	C_HNF4A	11862	0.57852	2356	0.45964	2349	-0.01745	2.01111E-35	FALSE
Dmrt1_MA1603.1	Dmrt1	MA1603.1	C_Dmrt1	9353	0.77102	1518	0.4537	1525	-0.01751	6.50866E-32	FALSE
CEBPE_MA0837.2	CEBPE	MA0837.2	C_CEBPA	1728	0.62304	462	0.53821	468	-0.01762	3.22952E-10	FALSE
MSC_MA0665.1	MSC	MA0665.1	C_Tcf21	12501	1.04405	2774	0.51429	2791	-0.01763	9.36663E-38	FALSE
ESR1_MA0112.3	ESR1	MA0112.3	C_ESR2	6349	0.49294	1494	0.48632	1537	-0.01773	3.24612E-24	FALSE
RXRB_MA0855.1	RXRB	MA0855.1	C_PPARD	10349	0.61237	2059	0.46238	2085	-0.01789	7.00393E-30	FALSE
ZNF274_MA1592.1	ZNF274	MA1592.1	C_ZNF274	9575	0.60081	1984	0.4746	2053	-0.01794	2.40184E-29	FALSE
STAT3_MA0144.2	STAT3	MA0144.2	C_Stat4	20451	0.52906	4275	0.46134	4192	-0.01802	7.29247E-51	FALSE
ZNF331_MA1726.1	ZNF331	MA1726.1	C_ZNF331	21304	0.58487	5647	0.51757	5664	-0.01803	1.36561E-47	FALSE
VAX1_MA0722.1	VAX1	MA0722.1	C_ESX1	4992	2.33829	735	0.51154	716	-0.01807	7.68776E-20	FALSE
Tcf21_MA0832.1	Tcf21	MA0832.1	C_Tcf21	9688	1.05798	2167	0.53491	2202	-0.01812	3.34879E-31	FALSE
TCF7_MA0769.2	TCF7	MA0769.2	C_TCF7	12227	0.76421	2109	0.47567	2194	-0.01815	2.29751E-40	FALSE
SNAI1_MA1558.1	SNAI1	MA1558.1	C_TCF3	10692	0.48527	2149	0.46966	2165	-0.01825	5.97541E-37	FALSE
MYBL1_MA0776.1	MYBL1	MA0776.1	C_MYBL1	1855	1.27563	440	0.50176	431	-0.01837	1.40761E-07	FALSE
ZFP42_MA1651.1	ZFP42	MA1651.1	C_ZFP42	12214	0.77683	3716	0.6139	3717	-0.01848	3.79711E-40	FALSE
JUNJUNB_MA1132.1	JUN::JUNB	MA1132.1	C_FOSL1::JUN	12005	0.61863	3187	0.51438	3197	-0.0186	2.82360E-41	FALSE
CDX1_MA0878.3	CDX1	MA0878.3	C_HOXA10	9727	0.77769	1524	0.4394	1572	-0.01861	7.78349E-31	FALSE
Yy1_MA0095.3	Yy1	MA0095.3	C_Yy1	12664	0.67457	3158	0.56004	3179	-0.01868	9.56897E-43	FALSE
PHOX2A_MA0713.1	PHOX2A	MA0713.1	C_PHOX2B	6596	2.82385	865	0.52249	888	-0.01886	5.29834E-23	FALSE
IRF8_MA0652.1	IRF8	MA0652.1	C_Irf1	10817	0.73657	2474	0.51573	2478	-0.01895	1.50071E-36	FALSE
Stat6_MA0520.1	Stat6	MA0520.1	C_Stat6	15118	0.8783	2685	0.46489	2785	-0.01912	8.60464E-41	FALSE
Nr2f6_MA0677.1	Nr2f6	MA0677.1	C_PPARD	11148	0.59796	2232	0.46004	2245	-0.01914	1.41683E-38	FALSE
Rarb_MA0858.1	Rarb	MA0858.1	C_Rarb	9815	0.4785	2052	0.46551	2081	-0.01923	6.85822E-35	FALSE
Alx1_MA0854.1	Alx1	MA0854.1	C_Alx1	4288	2.0066	673	0.55579	661	-0.01927	1.08133E-18	FALSE
POU5F1_MA1115.1	POU5F1	MA1115.1	C_POU3F3	12633	0.67042	2195	0.46995	2233	-0.01937	7.47160E-42	FALSE
RFX5_MA0510.2	RFX5	MA0510.2	C_RFX1	7204	0.57435	2189	0.5627	2136	-0.01946	1.04203E-26	FALSE
TFAP4_MA0691.1	TFAP4	MA0691.1	C_Bhlha15	10750	0.98651	2530	0.54031	2564	-0.01946	2.12748E-33	FALSE
POU2F2_MA0507.2	POU2F2	MA0507.2	C_POU3F3	10536	1.01076	1791	0.51777	1845	-0.01954	1.30740E-34	FALSE
HSF4_MA0771.1	HSF4	MA0771.1	C_HSF2	8160	0.67343	1626	0.45652	1649	-0.01961	8.34054E-36	FALSE
TFEB_MA0692.1	TFEB	MA0692.1	C_ARNT2	7570	0.86838	2429	0.58127	2384	-0.01964	2.40888E-34	FALSE
RARARXRA_MA0159.1	RARA::RXRA	MA0159.1	C_RARA::RXRA	10462	0.60243	2286	0.47723	2347	-0.01965	5.01323E-37	FALSE
CEBPG_MA0838.1	CEBPG	MA0838.1	C_CEBPA	2771	0.59943	752	0.54094	768	-0.01986	7.61003E-16	FALSE
POU3F1_MA0786.1	POU3F1	MA0786.1	C_POU3F3	12338	0.96247	1858	0.47465	1916	-0.01988	5.03889E-43	FALSE
ELK1_MA0028.2	ELK1	MA0028.2	C_ERF	10896	0.77497	4762	0.75695	4687	-0.01991	1.50354E-38	FALSE
GRHL1_MA0647.1	GRHL1	MA0647.1	C_GRHL2	4278	0.44839	814	0.43666	812	-0.02009	1.93993E-24	FALSE
ZNF816_MA1719.1	ZNF816	MA1719.1	C_ZNF816	14488	0.52995	3716	0.51784	3705	-0.02027	3.04926E-48	FALSE
DBP_MA0639.1	DBP	MA0639.1	C_NFIL3	3597	0.80519	842	0.59025	838	-0.02034	1.72548E-25	FALSE
LMX1A_MA0702.2	LMX1A	MA0702.2	C_ESX1	4757	2.44485	678	0.51495	678	-0.02037	3.63469E-27	FALSE
MYOG_MA0500.2	MYOG	MA0500.2	C_Ascl2	12999	0.92042	3380	0.533	3397	-0.02039	2.65483E-47	FALSE
ZNF85_MA1720.1	ZNF85	MA1720.1	C_ZNF85	9484	1.34525	1905	0.4869	1915	-0.02042	1.11906E-34	FALSE
Vdr_MA0693.3	Vdr	MA0693.3	C_NR1I3	11684	0.53433	2055	0.42825	2052	-0.02053	1.32799E-43	FALSE
ZNF93_MA1721.1	ZNF93	MA1721.1	C_ZNF93	22862	0.62128	8166	0.60534	8085	-0.02063	7.36907E-56	FALSE
ZEB1_MA0103.3	ZEB1	MA0103.3	C_TCF3	13077	0.47764	2849	0.46549	2849	-0.02066	5.21652E-42	FALSE
FEV_MA0156.3	FEV	MA0156.3	C_ERF	11996	0.73472	4774	0.70761	4720	-0.02073	1.17589E-40	FALSE
Ascl2_MA0816.1	Ascl2	MA0816.1	C_Ascl2	17555	0.8207	4424	0.52865	4435	-0.02074	5.86935E-52	FALSE
POU4F2_MA0683.1	POU4F2	MA0683.1	C_POU4F3	10104	1.51163	1299	0.50554	1350	-0.02078	2.07582E-39	FALSE
Sox3_MA0514.2	Sox3	MA0514.2	C_SOX13	8869	0.66351	1604	0.42754	1639	-0.0208	1.69068E-33	FALSE
POU4F1_MA0790.1	POU4F1	MA0790.1	C_POU4F3	10377	1.68232	1188	0.46792	1260	-0.02085	1.20683E-41	FALSE
TAL1TCF3_MA0091.1	TAL1::TCF3	MA0091.1	C_TAL1::TCF3	11928	0.8413	2346	0.49622	2408	-0.0209	6.46915E-47	FALSE
EWSR1-FLI1_MA0149.1	EWSR1-FLI1	MA0149.1	C_EWSR1-FLI1	42863	0.63225	10001	0.49685	10017	-0.02104	1.07180E-67	FALSE
SNAI3_MA1559.1	SNAI3	MA1559.1	C_TCF3	11654	0.48586	2393	0.46994	2402	-0.0212	3.72490E-41	FALSE
OLIG2_MA0678.1	OLIG2	MA0678.1	C_Atoh1	3303	0.4623	563	0.42606	588	-0.02125	4.66367E-21	FALSE
ASCL1_MA1100.2	ASCL1	MA1100.2	C_Ascl2	13455	0.78141	3434	0.50736	3443	-0.02127	3.80622E-50	FALSE
GCM2_MA0767.1	GCM2	MA0767.1	C_GCM2	4031	0.51076	1013	0.50247	1042	-0.02128	1.46236E-25	FALSE
Dlx2_MA0885.2	Dlx2	MA0885.2	C_Dlx5	5967	1.85146	1043	0.51645	1085	-0.02132	7.64396E-26	FALSE
VEZF1_MA1578.1	VEZF1	MA1578.1	C_ZNF740	8276	0.53344	2153	0.51555	2146	-0.02133	1.26635E-33	FALSE
BCL6_MA0463.2	BCL6	MA0463.2	C_BCL6	9838	0.74603	2067	0.4731	2044	-0.02147	1.33858E-41	FALSE
EHF_MA0598.3	EHF	MA0598.3	C_EHF	60586	0.52678	14664	0.48354	14700	-0.02149	8.99494E-76	FALSE
HOXD3_MA0912.2	HOXD3	MA0912.2	C_HOXD3	5222	2.16629	976	0.51206	979	-0.02152	3.09602E-29	FALSE
FERD3L_MA1485.1	FERD3L	MA1485.1	C_FERD3L	10048	0.67646	2759	0.51727	2764	-0.02152	2.86167E-38	FALSE
SREBF2_MA0828.2	SREBF2	MA0828.2	C_SREBF2	3238	0.62207	1134	0.61665	1107	-0.02154	1.83796E-19	FALSE
SPDEF_MA0686.1	SPDEF	MA0686.1	C_SPDEF	7324	0.61209	2562	0.6031	2565	-0.02175	4.70633E-36	FALSE
OTX1_MA0711.1	OTX1	MA0711.1	C_OTX2	3957	0.96953	666	0.47632	680	-0.02179	2.95407E-27	FALSE
DRGX_MA1481.1	DRGX	MA1481.1	C_ESX1	4711	2.47348	735	0.53672	715	-0.02181	7.73952E-27	FALSE
ETV5HOXA2_MA1948.1	ETV5::HOXA2	MA1948.1	C_HOXB2::ELK1	9723	0.86547	2375	0.49116	2466	-0.02188	3.43137E-42	FALSE
NOTO_MA0710.1	NOTO	MA0710.1	C_ESX1	5197	2.01621	892	0.54256	925	-0.0219	5.78100E-30	FALSE
HNF1A_MA0046.2	HNF1A	MA0046.2	C_HNF1A	7622	1.2221	877	0.41708	932	-0.02197	6.87328E-35	FALSE
RAX2_MA0717.1	RAX2	MA0717.1	C_ESX1	4470	1.9903	790	0.54536	825	-0.02203	2.23809E-28	FALSE
SMAD2_MA1964.1	SMAD2	MA1964.1	C_Smad4	11987	0.50427	2870	0.48861	2863	-0.02224	4.43952E-44	FALSE
RXRG_MA0856.1	RXRG	MA0856.1	C_PPARD	10021	0.60871	1982	0.45242	1992	-0.02234	3.54066E-41	FALSE
Rxra_MA0512.2	Rxra	MA0512.2	C_PPARD	10137	0.61124	2047	0.45612	2054	-0.02237	1.85443E-41	FALSE
NR4A2RXRA_MA1147.1	NR4A2::RXRA	MA1147.1	C_NR2F1	4302	1.28435	937	0.53365	987	-0.02248	6.44216E-27	FALSE
ZSCAN31_MA1722.1	ZSCAN31	MA1722.1	C_ZSCAN31	7229	1.06984	1735	0.57262	1745	-0.02248	1.74543E-37	FALSE
Lhx4_MA0704.1	Lhx4	MA0704.1	C_ESX1	4183	2.42084	586	0.48899	592	-0.02252	4.41502E-29	FALSE
DUX4_MA0468.1	DUX4	MA0468.1	C_DUX4	7806	1.81796	1327	0.49809	1360	-0.02257	9.32388E-39	FALSE
POU5F1B_MA0792.1	POU5F1B	MA0792.1	C_POU3F3	10414	0.83399	1829	0.5205	1881	-0.02258	1.29490E-44	FALSE
OSR1_MA1542.1	OSR1	MA1542.1	C_OSR1	7154	0.7672	1694	0.51486	1727	-0.0228	6.39094E-35	FALSE
ZNF263_MA0528.2	ZNF263	MA0528.2	C_ZNF263	32611	0.60029	10029	0.57851	10001	-0.02296	1.11075E-64	FALSE
SOHLH2_MA1560.1	SOHLH2	MA1560.1	C_MNT	2938	0.62399	1019	0.60101	989	-0.02296	1.03024E-23	FALSE
SNAI2_MA0745.2	SNAI2	MA0745.2	C_MYOD1	10403	0.47517	1949	0.45746	1954	-0.02304	3.46804E-46	FALSE
NR6A1_MA1541.1	NR6A1	MA1541.1	C_NR6A1	9646	0.55468	1820	0.43446	1763	-0.02307	1.05725E-43	FALSE
POU2F3_MA0627.2	POU2F3	MA0627.2	C_POU3F3	12907	0.80805	2133	0.46075	2181	-0.02309	2.01905E-46	FALSE
Dlx4_MA0881.1	Dlx4	MA0881.1	C_BSX	4341	1.73377	749	0.54347	756	-0.02313	3.72916E-29	FALSE
ZSCAN4_MA1155.1	ZSCAN4	MA1155.1	C_ZSCAN4	16671	0.51067	3342	0.4504	3410	-0.02325	1.35368E-53	FALSE
OSR2_MA1646.1	OSR2	MA1646.1	C_OSR2	21453	0.49105	4906	0.47901	4989	-0.02326	7.27895E-55	FALSE
ZNF143_MA0088.2	ZNF143	MA0088.2	C_ZNF76	10754	0.56201	2974	0.55063	3005	-0.02369	1.43668E-42	FALSE
VSX1_MA0725.1	VSX1	MA0725.1	C_ESX1	4743	2.67702	704	0.51862	700	-0.02369	4.22875E-30	FALSE
ZNF549_MA1728.1	ZNF549	MA1728.1	C_ZNF549	21453	0.58287	5607	0.51682	5625	-0.02373	2.33427E-63	FALSE
LHX2_MA0700.2	LHX2	MA0700.2	C_BSX	5436	2.80424	927	0.59893	964	-0.02381	5.18526E-35	FALSE
ZNF701_MA1987.1	ZNF701	MA1987.1	C_ZNF701	31531	0.5644	8402	0.52199	8327	-0.02386	1.21246E-60	FALSE
Olig2_MA1997.1	Olig2	MA1997.1	C_Ascl2	13590	0.90136	3485	0.53	3453	-0.02388	6.55137E-44	FALSE
ELK4_MA0076.2	ELK4	MA0076.2	C_ERF	23811	0.64409	8550	0.63028	8486	-0.02399	1.36264E-60	FALSE
ZNF214_MA1975.1	ZNF214	MA1975.1	C_ZNF214	9322	0.82576	1741	0.43647	1727	-0.02403	2.00091E-43	FALSE
RFX3_MA0798.3	RFX3	MA0798.3	C_RFX1	6823	0.58696	2130	0.57274	2081	-0.02407	1.04005E-35	FALSE
PRDM9_MA1723.1	PRDM9	MA1723.1	C_PRDM9	50671	0.59155	13814	0.53851	13818	-0.0241	1.29200E-74	FALSE
SREBF2_MA0596.1	SREBF2	MA0596.1	C_SREBF1	8815	0.60196	1999	0.49339	2041	-0.02431	1.46984E-41	FALSE
USF2_MA0526.4	USF2	MA0526.4	C_ARNT2	4181	0.67205	1666	0.66475	1619	-0.02432	4.26205E-25	FALSE
ASCL1_MA1631.1	ASCL1	MA1631.1	C_TCF3	16172	0.52096	3839	0.50656	3830	-0.0244	6.77703E-52	FALSE
TEAD2_MA1121.1	TEAD2	MA1121.1	C_TEAD4	9303	0.66569	1721	0.43916	1795	-0.02443	1.03536E-44	FALSE
SPIB_MA0081.2	SPIB	MA0081.2	C_Spi1	64859	0.53153	15690	0.48836	15662	-0.02445	2.36335E-84	FALSE
HESX1_MA0894.1	HESX1	MA0894.1	C_ESX1	4287	2.78241	765	0.54209	785	-0.02458	3.57831E-27	FALSE
POU1F1_MA0784.2	POU1F1	MA0784.2	C_POU3F3	10576	1.46212	1791	0.50046	1842	-0.02475	5.85347E-44	FALSE
Prdm5_MA1999.1	Prdm5	MA1999.1	C_Prdm5	19076	0.60555	4257	0.49798	4221	-0.02476	4.91791E-57	FALSE
PROX1_MA0794.1	PROX1	MA0794.1	C_PROX1	3803	1.18884	889	0.51307	938	-0.02486	1.77375E-31	FALSE
ATF2_MA1632.1	ATF2	MA1632.1	C_FOSL1::JUN	11699	0.88961	3280	0.55346	3295	-0.02486	2.60000E-52	FALSE
IRF5_MA1420.1	IRF5	MA1420.1	C_IRF5	7748	0.94664	1772	0.50479	1767	-0.02488	3.08995E-47	FALSE
MYBL2_MA0777.1	MYBL2	MA0777.1	C_MYBL2	1668	2.1747	399	0.50939	403	-0.0249	5.85017E-19	FALSE
Spi1_MA0080.6	Spi1	MA0080.6	C_Spi1	73270	0.53781	17261	0.48196	17162	-0.02491	5.99775E-84	FALSE
MSANTD3_MA1523.1	MSANTD3	MA1523.1	C_MSANTD3	10191	0.63966	2434	0.48788	2464	-0.02493	2.20154E-38	FALSE
THRA_MA1969.1	THRA	MA1969.1	C_THRA	15938	0.49339	3676	0.48121	3660	-0.02493	2.60192E-59	FALSE
POU6F1_MA1549.1	POU6F1	MA1549.1	C_POU6F2	6715	1.25866	1170	0.44923	1179	-0.02504	4.91762E-35	FALSE
Arid3b_MA0601.1	Arid3b	MA0601.1	C_Arid3b	9480	2.45191	1014	0.51585	1081	-0.02508	4.25006E-41	FALSE
ZNF784_MA1717.1	ZNF784	MA1717.1	C_ZNF784	4081	1.06149	934	0.49515	968	-0.02511	5.36079E-23	FALSE
SMAD3_MA0795.1	SMAD3	MA0795.1	C_SMAD3	3923	0.58794	839	0.49382	851	-0.02523	5.87444E-25	FALSE
TFE3_MA0831.3	TFE3	MA0831.3	C_ARNT2	4771	0.65513	1820	0.64616	1767	-0.02528	3.97057E-32	FALSE
NR1D1_MA1531.1	NR1D1	MA1531.1	C_NR1D1	8380	0.49109	1946	0.47742	1936	-0.02546	2.85730E-44	FALSE
GLIS2_MA0736.1	GLIS2	MA0736.1	C_GLIS2	5637	0.58887	1696	0.57347	1734	-0.02547	1.77547E-37	FALSE
BCL6B_MA0731.1	BCL6B	MA0731.1	C_BCL6B	11742	0.73642	2299	0.49142	2318	-0.0255	1.43780E-49	FALSE
Arx_MA0874.1	Arx	MA0874.1	C_Alx1	4177	2.86127	655	0.58863	677	-0.0255	4.26776E-29	FALSE
BARX1_MA0875.1	BARX1	MA0875.1	C_BSX	5471	1.43354	1054	0.50714	1069	-0.02552	1.44376E-32	FALSE
SREBF1_MA0829.2	SREBF1	MA0829.2	C_SREBF2	5587	0.80071	1485	0.51929	1459	-0.02556	8.59087E-39	FALSE
RBPJ_MA1116.1	RBPJ	MA1116.1	C_RBPJ	20396	0.52636	4895	0.5133	4742	-0.02558	6.74944E-56	FALSE
PPARARXRA_MA1148.1	PPARA::RXRA	MA1148.1	C_PPARA::RXRA	11190	0.81954	2176	0.48319	2235	-0.02568	1.02240E-49	FALSE
GBX2_MA0890.1	GBX2	MA0890.1	C_GBX2	4555	2.63964	872	0.55286	888	-0.02569	7.61061E-44	FALSE
VSX2_MA0726.1	VSX2	MA0726.1	C_ESX1	4803	2.57131	793	0.555	797	-0.02579	8.74069E-32	FALSE
ELK1HOXA1_MA1931.1	ELK1::HOXA1	MA1931.1	C_ELK1::HOXA1	10944	0.79888	3681	0.60026	3669	-0.0258	2.73862E-44	FALSE
Gli2_MA0734.3	Gli2	MA0734.3	C_Gli2	12925	0.66262	3096	0.5008	3157	-0.02584	3.72598E-50	FALSE
ZNF708_MA1730.1	ZNF708	MA1730.1	C_ZNF708	15917	0.55591	4178	0.5384	4092	-0.02591	9.81657E-56	FALSE
ZNF135_MA1587.1	ZNF135	MA1587.1	C_ZNF135	14043	0.5503	3770	0.5271	3758	-0.02597	3.92087E-54	FALSE
PBX3_MA1114.1	PBX3	MA1114.1	C_PBX3	16922	0.55688	4424	0.5423	4432	-0.02602	3.03971E-53	FALSE
NKX6-3_MA1530.1	NKX6-3	MA1530.1	C_NKX6-3	6053	1.8196	986	0.40891	984	-0.02607	3.85479E-36	FALSE
ETV5_MA0765.3	ETV5	MA0765.3	C_ERF	9982	0.76805	4361	0.7476	4302	-0.02613	1.61720E-43	FALSE
HOXC11_MA0651.2	HOXC11	MA0651.2	C_HOXC10	3568	0.47725	661	0.44192	664	-0.02619	7.59606E-23	FALSE
HOXB8_MA1502.1	HOXB8	MA1502.1	C_HOXC8	4844	1.58676	903	0.52882	904	-0.02649	6.84913E-35	FALSE
Hoxd13_MA0909.3	Hoxd13	MA0909.3	C_CDX2	6967	1.9906	1188	0.59722	1216	-0.02657	5.28379E-40	FALSE
TFAP4FLI1_MA1967.1	TFAP4::FLI1	MA1967.1	C_TFAP4::FLI1	16412	0.94106	4211	0.52351	4263	-0.02658	3.40682E-55	FALSE
BHLHE22_MA1635.1	BHLHE22	MA1635.1	C_Ascl2	14042	0.65175	3867	0.5159	3805	-0.02666	1.26431E-59	FALSE
ZNF257_MA1710.1	ZNF257	MA1710.1	C_ZNF257	30847	0.54035	8218	0.52724	8223	-0.02672	6.98824E-73	FALSE
Twist2_MA0633.2	Twist2	MA0633.2	C_Ascl2	13801	0.78342	3619	0.51506	3613	-0.02677	3.44325E-49	FALSE
MAX_MA0058.3	MAX	MA0058.3	C_MNT	5073	0.63801	1821	0.61868	1746	-0.02688	6.37850E-38	FALSE
HNF1B_MA0153.2	HNF1B	MA0153.2	C_HNF1A	5898	1.70672	763	0.44596	808	-0.02696	3.09416E-36	FALSE
HOXB3_MA0903.1	HOXB3	MA0903.1	C_ESX1	6095	2.30827	1002	0.47815	991	-0.02724	9.72355E-36	FALSE
IRF6_MA1509.1	IRF6	MA1509.1	C_IRF6	3061	0.8039	816	0.52723	806	-0.02733	6.95815E-28	FALSE
THAP1_MA0597.2	THAP1	MA0597.2	C_THAP1	20418	0.60823	5362	0.53382	5361	-0.02741	2.02979E-59	FALSE
LHX9_MA0701.2	LHX9	MA0701.2	C_ESX1	4479	2.28074	856	0.60598	858	-0.02758	5.43487E-31	FALSE
HOXC12_MA0906.1	HOXC12	MA0906.1	C_HOXC10	4428	0.53638	733	0.46541	741	-0.02783	4.94314E-30	FALSE
ZNF341_MA1655.1	ZNF341	MA1655.1	C_ZNF341	13962	0.65737	3471	0.50831	3510	-0.02793	2.78161E-57	FALSE
ZNF382_MA1594.1	ZNF382	MA1594.1	C_ZNF382	10301	1.13615	2150	0.48913	2220	-0.02801	8.73072E-49	FALSE
POU3F3_MA0788.1	POU3F3	MA0788.1	C_POU3F3	12313	1.36646	1776	0.46591	1821	-0.02809	5.58324E-53	FALSE
Ar_MA0007.3	Ar	MA0007.3	C_NR3C1	5636	0.58065	1308	0.55817	1303	-0.02811	5.29111E-41	FALSE
HOXB7_MA1501.1	HOXB7	MA1501.1	C_HOXC8	4607	2.05322	823	0.46603	817	-0.02828	3.12805E-38	FALSE
TP63_MA0525.2	TP63	MA0525.2	C_TP63	4253	0.51728	986	0.49823	984	-0.02858	7.97221E-34	FALSE
THRB_MA1576.1	THRB	MA1576.1	C_THRB	10725	0.5821	2469	0.49134	2479	-0.02859	1.09779E-54	FALSE
ZFP14_MA1972.1	ZFP14	MA1972.1	C_ZFP14	28948	0.69168	7814	0.54459	7759	-0.02861	8.71430E-79	FALSE
SPIC_MA0687.1	SPIC	MA0687.1	C_Spi1	37202	0.59276	8497	0.4796	8510	-0.02877	1.19279E-78	FALSE
ZBTB7A_MA0750.2	ZBTB7A	MA0750.2	C_ERF	22858	0.63099	8425	0.61935	8415	-0.02891	5.42849E-65	FALSE
NR2C2_MA0504.1	NR2C2	MA0504.1	C_PPARD	16125	0.53132	4081	0.51657	4054	-0.02898	5.01177E-56	FALSE
KLF17_MA1514.1	KLF17	MA1514.1	C_KLF17	18704	0.64754	5383	0.55263	5326	-0.02907	2.73567E-70	FALSE
HES5_MA0821.2	HES5	MA0821.2	C_HEY2	2745	0.62519	980	0.61154	961	-0.0291	3.89066E-27	FALSE
TCF4_MA0830.2	TCF4	MA0830.2	C_TCF3	13385	0.51867	3023	0.50239	3013	-0.0291	1.00111E-56	FALSE
HOXD11_MA0908.1	HOXD11	MA0908.1	C_HOXC10	5236	0.76517	803	0.44322	803	-0.0291	1.14812E-38	FALSE
ELF2_MA1483.2	ELF2	MA1483.2	C_EHF	22272	0.60157	6875	0.57945	6782	-0.02923	3.75820E-65	FALSE
HOXA6_MA1497.1	HOXA6	MA1497.1	C_HOXC8	4892	2.73212	809	0.50129	795	-0.02926	7.04207E-41	FALSE
NR2F1_MA1537.1	NR2F1	MA1537.1	C_PPARD	10662	0.63589	2307	0.48142	2309	-0.02938	6.12448E-54	FALSE
ZBED2_MA1971.1	ZBED2	MA1971.1	C_ZBED2	3254	1.00293	959	0.56393	952	-0.02942	3.35524E-28	FALSE
HES6_MA1493.1	HES6	MA1493.1	C_HES6	4590	0.9914	1361	0.5667	1360	-0.02964	2.01870E-35	FALSE
Zfp335_MA2002.1	Zfp335	MA2002.1	C_Zfp335	15919	0.50136	3826	0.4888	3773	-0.02979	8.24427E-60	FALSE
RAX_MA0718.1	RAX	MA0718.1	C_ESX1	4823	3.03133	787	0.55736	815	-0.03005	9.64910E-37	FALSE
SMAD5_MA1557.1	SMAD5	MA1557.1	C_SMAD3	2837	0.64213	639	0.51548	653	-0.03013	2.26763E-28	FALSE
HOXC10_MA0905.1	HOXC10	MA0905.1	C_HOXC10	5418	0.73287	843	0.44998	861	-0.03019	2.51342E-36	FALSE
ELF4_MA0641.1	ELF4	MA0641.1	C_EHF	17749	0.60755	6054	0.59596	6038	-0.03026	2.79065E-66	FALSE
ERFFIGLA_MA1934.1	ERF::FIGLA	MA1934.1	C_ETV2::FIGLA	14889	0.52472	4022	0.51312	4068	-0.03035	7.49235E-59	FALSE
BHLHE40_MA0464.2	BHLHE40	MA0464.2	C_ARNT2	3623	0.71368	1477	0.68896	1431	-0.03045	2.15615E-38	FALSE
NR1I2_MA1533.1	NR1I2	MA1533.1	C_NR1I2	5785	0.51236	1381	0.49404	1360	-0.03058	1.90698E-42	FALSE
Npas2_MA0626.1	Npas2	MA0626.1	C_MNT	4428	0.57692	1387	0.56708	1341	-0.03067	1.40307E-38	FALSE
ETV5FIGLA_MA1945.1	ETV5::FIGLA	MA1945.1	C_ETV2::FIGLA	19545	0.53015	5372	0.51904	5433	-0.03067	1.86242E-66	FALSE
ETV7_MA1708.1	ETV7	MA1708.1	C_EHF	31616	0.57327	9209	0.53636	9202	-0.0308	1.26540E-80	FALSE
MYC_MA0147.3	MYC	MA0147.3	C_MNT	6184	0.63898	2282	0.62845	2219	-0.03081	7.40428E-42	FALSE
ZNF740_MA0753.2	ZNF740	MA0753.2	C_ZNF740	21131	0.59513	6472	0.57558	6405	-0.03082	4.17676E-68	FALSE
POU3F2_MA0787.1	POU3F2	MA0787.1	C_POU3F3	11696	1.15491	1840	0.48327	1884	-0.03086	4.69404E-56	FALSE
mix-a_MA0621.1	mix-a	MA0621.1	C_ESX1	4388	2.96528	623	0.56117	607	-0.03105	9.92482E-37	FALSE
Gli1_MA1990.1	Gli1	MA1990.1	C_Gli2	12945	0.64862	2973	0.4866	3025	-0.03123	2.91666E-62	FALSE
SOX2_MA0143.4	SOX2	MA0143.4	C_SOX13	8863	0.7669	1550	0.46784	1607	-0.03129	1.05754E-47	FALSE
ETV4_MA0764.3	ETV4	MA0764.3	C_ERF	10471	0.77902	4705	0.75757	4595	-0.03137	1.31999E-55	FALSE
NR1I3_MA1534.1	NR1I3	MA1534.1	C_NR1I3	8771	0.64003	1469	0.45763	1445	-0.03138	4.97535E-51	FALSE
NKX2-2_MA1645.1	NKX2-2	MA1645.1	C_NKX2-2	11333	0.63851	2471	0.47701	2529	-0.03141	3.63228E-56	FALSE
ELK1SREBF2_MA1933.1	ELK1::SREBF2	MA1933.1	C_ELK1::SREBF2	8112	1.08018	3160	0.68259	3067	-0.03156	1.87792E-44	FALSE
TCF3_MA0522.3	TCF3	MA0522.3	C_TCF3	12420	0.50209	3044	0.48823	3004	-0.03159	2.54327E-57	FALSE
ZNF667_MA1984.1	ZNF667	MA1984.1	C_ZNF667	11574	0.82793	2292	0.47253	2293	-0.03163	3.42873E-50	FALSE
RHOXF1_MA0719.1	RHOXF1	MA0719.1	C_RHOXF1	4734	2.06291	718	0.44603	717	-0.03173	2.21853E-37	FALSE
TFAP4ETV1_MA1966.1	TFAP4::ETV1	MA1966.1	C_ETV2::FIGLA	18628	0.55586	5556	0.5438	5601	-0.03225	2.29421E-66	FALSE
HOXD10_MA1506.1	HOXD10	MA1506.1	C_HOXC10	4152	0.56526	760	0.49039	764	-0.03254	1.10159E-41	FALSE
ZKSCAN3_MA1973.1	ZKSCAN3	MA1973.1	C_ZKSCAN3	11691	0.54086	3093	0.52421	3107	-0.03255	1.60879E-60	FALSE
PAX9_MA0781.1	PAX9	MA0781.1	C_PAX9	3948	0.6118	1157	0.58192	1164	-0.03281	4.90448E-37	FALSE
ZNF417_MA1727.1	ZNF417	MA1727.1	C_E2F4	6287	0.6371	2276	0.62223	2228	-0.03286	1.87212E-52	FALSE
ZNF454_MA1712.1	ZNF454	MA1712.1	C_ZNF454	20445	0.59786	6379	0.57972	6379	-0.03302	2.72737E-66	FALSE
TP53_MA0106.3	TP53	MA0106.3	C_TP53	4677	0.49693	1047	0.48547	1056	-0.03309	6.47874E-41	FALSE
TLX2_MA1577.1	TLX2	MA1577.1	C_ESX1	5018	2.04494	897	0.53258	929	-0.03309	9.95540E-43	FALSE
CLOCK_MA0819.2	CLOCK	MA0819.2	C_MNT	5546	0.52764	1462	0.51664	1455	-0.03318	4.88670E-45	FALSE
Lhx1_MA1518.2	Lhx1	MA1518.2	C_Lhx1	3656	2.23292	639	0.49008	627	-0.03342	7.81981E-37	FALSE
Dmbx1_MA0883.1	Dmbx1	MA0883.1	C_Dmbx1	4832	1.65588	837	0.51319	854	-0.0335	2.97806E-45	FALSE
TFAP2C_MA0814.2	TFAP2C	MA0814.2	C_TFAP2A	16245	0.62001	5118	0.60016	5039	-0.03355	7.83960E-64	FALSE
ELK3_MA0759.2	ELK3	MA0759.2	C_ERF	8446	0.88508	4463	0.86306	4374	-0.03376	3.94827E-55	FALSE
ESR2_MA0258.2	ESR2	MA0258.2	C_ESR2	12492	0.49339	2966	0.48067	2976	-0.03377	8.27045E-60	FALSE
POU6F2_MA0793.1	POU6F2	MA0793.1	C_POU6F2	7219	1.57868	1212	0.50522	1230	-0.03381	4.33408E-51	FALSE
EMX2_MA0886.1	EMX2	MA0886.1	C_ESX1	3587	3.56914	607	0.53018	609	-0.03386	1.29772E-38	FALSE
Zic2_MA1629.1	Zic2	MA1629.1	C_Zic2	25825	0.51884	6467	0.50532	6439	-0.0339	4.68495E-75	FALSE
Dlx5_MA1476.2	Dlx5	MA1476.2	C_Dlx5	5945	2.28689	1020	0.51024	1043	-0.03391	9.77171E-43	FALSE
STAT1STAT2_MA0517.1	STAT1::STAT2	MA0517.1	C_STAT1::STAT2	38857	0.75269	7458	0.44791	7470	-0.03431	2.04404E-80	FALSE
TBX5_MA0807.1	TBX5	MA0807.1	C_TBX4	11050	0.57675	2155	0.44927	2176	-0.0344	1.33397E-58	FALSE
MAZ_MA1522.1	MAZ	MA1522.1	C_PATZ1	27140	0.68474	8903	0.60238	8774	-0.03446	2.88579E-74	FALSE
RFX7_MA1554.1	RFX7	MA1554.1	C_RFX7	5402	0.58028	1578	0.53866	1547	-0.03448	7.49836E-53	FALSE
HOXC13_MA0907.1	HOXC13	MA0907.1	C_HOXC13	5664	0.96614	995	0.57387	995	-0.03473	1.21668E-47	FALSE
IRF3_MA1418.1	IRF3	MA1418.1	C_IRF3	21566	0.70785	4327	0.44954	4361	-0.0348	5.39973E-78	FALSE
ZBTB32_MA1580.1	ZBTB32	MA1580.1	C_ZBTB32	7729	0.46562	1438	0.43292	1423	-0.03481	3.90282E-50	FALSE
TEAD3_MA0808.1	TEAD3	MA0808.1	C_TEAD4	6908	0.65233	1283	0.43663	1301	-0.0349	1.18199E-55	FALSE
TEF_MA0843.1	TEF	MA0843.1	C_NFIL3	3493	1.57044	760	0.56327	741	-0.03492	3.30022E-36	FALSE
ZNF684_MA1600.1	ZNF684	MA1600.1	C_ZNF684	12876	0.62773	3284	0.51711	3259	-0.03497	9.08825E-64	FALSE
DLX1_MA0879.2	DLX1	MA0879.2	C_BSX	4250	1.66058	838	0.5947	863	-0.03505	5.19125E-44	FALSE
Ddit3Cebpa_MA0019.1	Ddit3::Cebpa	MA0019.1	C_Ddit3::Cebpa	5437	0.51135	1182	0.47022	1178	-0.03526	5.63093E-50	FALSE
Smad4_MA1153.1	Smad4	MA1153.1	C_Smad4	7614	0.58768	1731	0.47452	1666	-0.03557	9.74650E-54	FALSE
NHLH1_MA0048.2	NHLH1	MA0048.2	C_Ascl2	13212	0.52307	3516	0.51178	3504	-0.0356	6.04673E-61	FALSE
RARA_MA0730.1	RARA	MA0730.1	C_Rarb	9916	0.50366	2170	0.46982	2171	-0.03579	3.87813E-63	FALSE
MYB_MA0100.3	MYB	MA0100.3	C_MYB	9559	0.6199	1998	0.47517	2053	-0.03608	1.22833E-63	FALSE
Crx_MA0467.2	Crx	MA0467.2	C_OTX2	6201	1.74509	1023	0.48613	1032	-0.03617	1.29478E-51	FALSE
GSX1_MA0892.1	GSX1	MA0892.1	C_ESX1	5970	2.39667	1006	0.52328	1011	-0.03632	1.54021E-52	FALSE
HOXB9_MA1503.1	HOXB9	MA1503.1	C_HOXC10	4066	0.67149	692	0.42383	715	-0.03634	8.32643E-44	FALSE
Zic1Zic2_MA1628.1	Zic1::Zic2	MA1628.1	C_Zic2	24147	0.51827	6240	0.50608	6233	-0.03637	1.99583E-78	FALSE
HOXC9_MA0485.2	HOXC9	MA0485.2	C_HOXC10	3958	0.49548	688	0.42767	711	-0.03657	3.15700E-46	FALSE
MNT_MA0825.1	MNT	MA0825.1	C_MNT	4893	0.64518	1777	0.62502	1697	-0.03663	2.70951E-48	FALSE
PLAG1_MA0163.1	PLAG1	MA0163.1	C_PLAG1	15539	0.68039	4573	0.56517	4554	-0.03674	2.16109E-71	FALSE
ZNF530_MA1981.1	ZNF530	MA1981.1	C_ZNF530	34952	0.58254	10502	0.56247	10393	-0.03685	2.60722E-82	FALSE
POU3F4_MA0789.1	POU3F4	MA0789.1	C_POU3F3	9428	0.73311	1685	0.49093	1675	-0.0369	9.26697E-61	FALSE
ETV6_MA0645.1	ETV6	MA0645.1	C_EHF	28095	0.64375	8781	0.55392	8703	-0.037	8.72785E-79	FALSE
TFAP2B_MA0811.1	TFAP2B	MA0811.1	C_TFAP2A	8964	0.56602	2553	0.54913	2543	-0.03716	4.56458E-59	FALSE
HOXA2_MA0900.2	HOXA2	MA0900.2	C_ESX1	4436	3.2625	780	0.50737	765	-0.03719	7.34933E-46	FALSE
ZNF281_MA1630.2	ZNF281	MA1630.2	C_ZNF281	46258	0.64119	15760	0.61849	15558	-0.03719	1.06249E-92	FALSE
Nr2e3_MA0164.1	Nr2e3	MA0164.1	C_Nr2e3	5175	0.78716	1103	0.46506	1085	-0.03724	1.14988E-51	FALSE
RREB1_MA0073.1	RREB1	MA0073.1	C_RREB1	29178	0.61967	6767	0.49548	6708	-0.03725	9.42554E-79	FALSE
BACH2_MA1470.1	BACH2	MA1470.1	C_BACH2	4865	1.78263	1254	0.55184	1201	-0.03763	9.48727E-45	FALSE
BSX_MA0876.1	BSX	MA0876.1	C_BSX	4754	2.09661	942	0.57857	924	-0.03764	4.32822E-49	FALSE
ERFNHLH1_MA1938.1	ERF::NHLH1	MA1938.1	C_ERF::NHLH1	13528	0.55941	3986	0.54437	3983	-0.03769	4.81969E-65	FALSE
ZNF449_MA1656.1	ZNF449	MA1656.1	C_ZNF449	13988	0.64151	3803	0.53028	3819	-0.03797	4.11689E-69	FALSE
ZBTB6_MA1581.1	ZBTB6	MA1581.1	C_ZBTB6	14544	0.7067	3717	0.51266	3678	-0.03798	6.92429E-64	FALSE
MLX_MA0663.1	MLX	MA0663.1	C_ARNT2	4069	0.67388	1567	0.65062	1483	-0.038	9.05771E-39	FALSE
PPARD_MA1550.1	PPARD	MA1550.1	C_PPARD	10502	0.61978	2112	0.45922	2102	-0.03817	6.33622E-60	FALSE
MYCN_MA0104.4	MYCN	MA0104.4	C_MNT	4398	0.65363	1645	0.63684	1597	-0.03826	2.52601E-41	FALSE
ONECUT2_MA0756.2	ONECUT2	MA0756.2	C_ONECUT2	1344	2.07744	236	0.68906	230	-0.03832	3.13864E-22	FALSE
ZNF343_MA1711.1	ZNF343	MA1711.1	C_ZNF343	11035	0.60835	3614	0.5909	3610	-0.03835	6.14434E-77	FALSE
ETV3_MA0763.1	ETV3	MA0763.1	C_ERF	10556	0.71088	4035	0.68586	3988	-0.03844	1.24769E-62	FALSE
Zic3_MA0697.2	Zic3	MA0697.2	C_Zic2	27858	0.51442	7178	0.50119	7069	-0.03865	1.65255E-84	FALSE
GLI3_MA1491.2	GLI3	MA1491.2	C_GLI3	7743	0.53632	1967	0.51943	1951	-0.03866	1.75774E-57	FALSE
ZNF282_MA1154.1	ZNF282	MA1154.1	C_ZNF282	10430	0.6642	2425	0.47899	2429	-0.03869	2.71023E-60	FALSE
PAX1_MA0779.1	PAX1	MA0779.1	C_PAX9	3569	0.60009	1018	0.5698	1027	-0.03894	4.85487E-41	FALSE
ATF6_MA1466.1	ATF6	MA1466.1	C_CREB3	4983	0.61919	1624	0.59911	1599	-0.03896	3.59295E-51	FALSE
EMX1_MA0612.2	EMX1	MA0612.2	C_ESX1	3737	2.84424	719	0.56174	704	-0.03911	3.18541E-41	FALSE
Spz1_MA0111.1	Spz1	MA0111.1	C_Spz1	9316	0.65876	2127	0.48136	2113	-0.03927	3.81142E-61	FALSE
TCF12_MA1648.1	TCF12	MA1648.1	C_TCF3	14985	0.53629	4129	0.51986	4091	-0.03964	2.46690E-70	FALSE
OTX2_MA0712.2	OTX2	MA0712.2	C_OTX2	6272	1.72793	1033	0.48269	1035	-0.03976	4.01509E-53	FALSE
Lhx8_MA0705.1	Lhx8	MA0705.1	C_ESX1	3528	2.88828	676	0.61442	705	-0.03979	1.89825E-37	FALSE
HOXB6_MA1500.1	HOXB6	MA1500.1	C_HOXC8	4541	1.79671	792	0.47646	764	-0.03986	1.69311E-46	FALSE
ZSCAN29_MA1602.1	ZSCAN29	MA1602.1	C_ZSCAN29	4749	0.50964	1135	0.49824	1133	-0.0401	3.00957E-48	FALSE
ZNF460_MA1596.1	ZNF460	MA1596.1	C_ZNF460	30371	0.63325	10456	0.60857	10253	-0.04024	5.19380E-82	FALSE
Wt1_MA1627.1	Wt1	MA1627.1	C_Wt1	32653	0.63423	10543	0.59396	10342	-0.04028	8.84184E-86	FALSE
INSM1_MA0155.1	INSM1	MA0155.1	C_INSM1	13399	0.65378	3512	0.56299	3504	-0.04047	1.10488E-77	FALSE
ZNF610_MA1713.1	ZNF610	MA1713.1	C_ZNF610	20885	0.69516	8420	0.67163	8313	-0.04059	8.40864E-72	FALSE
EVX2_MA0888.1	EVX2	MA0888.1	C_EVX2	3587	3.25203	662	0.5903	652	-0.04072	4.71301E-43	FALSE
ZNF140_MA1589.1	ZNF140	MA1589.1	C_ZNF140	10743	0.73891	2672	0.49461	2593	-0.04084	4.72739E-64	FALSE
Creb3l2_MA0608.1	Creb3l2	MA0608.1	C_Creb3l2	4617	0.68107	1780	0.6682	1756	-0.04101	5.11315E-50	FALSE
AhrArnt_MA0006.1	Ahr::Arnt	MA0006.1	C_Ahr::Arnt	11925	0.60386	3735	0.57688	3635	-0.04127	4.75596E-64	FALSE
EBF1_MA0154.4	EBF1	MA0154.4	C_EBF1	13295	0.50053	3147	0.48776	3124	-0.04139	3.05100E-71	FALSE
MEOX2_MA0706.1	MEOX2	MA0706.1	C_ESX1	6183	2.75582	991	0.42399	965	-0.04153	2.18150E-51	FALSE
ZNF76_MA1716.1	ZNF76	MA1716.1	C_ZNF76	12768	0.63991	4164	0.61848	4143	-0.04156	3.01916E-70	FALSE
SREBF1_MA0595.1	SREBF1	MA0595.1	C_SREBF1	8322	0.63579	2114	0.52589	2131	-0.04193	6.72731E-60	FALSE
TFAP2A_MA0810.1	TFAP2A	MA0810.1	C_TFAP2A	10950	0.59202	3376	0.57352	3328	-0.04195	1.59877E-66	FALSE
LHX6_MA0658.1	LHX6	MA0658.1	C_ESX1	3656	2.9142	575	0.58911	585	-0.04212	8.72755E-45	FALSE
HIF1A_MA1106.1	HIF1A	MA1106.1	C_HIF1A	2713	0.62051	943	0.60289	917	-0.04234	4.44960E-39	FALSE
LMX1B_MA0703.2	LMX1B	MA0703.2	C_ESX1	5637	2.52656	780	0.54363	754	-0.04266	1.45550E-55	FALSE
Tfcp2l1_MA0145.2	Tfcp2l1	MA0145.2	C_Tfcp2l1	13656	0.52793	3621	0.51336	3560	-0.04338	2.51509E-68	FALSE
Foxn1_MA1684.1	Foxn1	MA1684.1	C_Foxn1	14705	0.67177	5619	0.64849	5542	-0.04343	8.87337E-75	FALSE
ZNF148_MA1653.1	ZNF148	MA1653.1	C_PATZ1	44864	0.73099	17292	0.66999	16882	-0.04357	2.63001E-94	FALSE
TFAP2E_MA1569.1	TFAP2E	MA1569.1	C_TFAP2A	8297	0.6525	2656	0.63195	2615	-0.04385	4.68981E-66	FALSE
E2F6_MA0471.2	E2F6	MA0471.2	C_E2F6	25768	0.64782	9125	0.62624	8950	-0.04413	2.76261E-88	FALSE
NHLH2_MA1529.1	NHLH2	MA1529.1	C_NHLH2	11466	0.54979	3368	0.53531	3340	-0.04414	6.07380E-74	FALSE
TFAP2B_MA0813.1	TFAP2B	MA0813.1	C_TFAP2C	8498	0.84241	2716	0.59179	2651	-0.04426	6.30422E-61	FALSE
Arnt_MA0004.1	Arnt	MA0004.1	C_MNT	8786	0.6436	3200	0.62344	3077	-0.04429	4.89733E-68	FALSE
PAX4_MA0068.2	PAX4	MA0068.2	C_ESX1	2939	2.54364	490	0.56416	478	-0.04456	6.00980E-47	FALSE
VAX2_MA0723.2	VAX2	MA0723.2	C_ESX1	4227	2.60788	796	0.55076	790	-0.0448	6.77926E-55	FALSE
E2F8_MA0865.2	E2F8	MA0865.2	C_E2F8	3753	0.69637	1489	0.67524	1461	-0.04499	1.76202E-51	FALSE
LHX5_MA1519.1	LHX5	MA1519.1	C_ESX1	4173	3.50316	667	0.54124	646	-0.04513	2.19502E-50	FALSE
ZIC4_MA0751.1	ZIC4	MA0751.1	C_ZIC1	10924	0.56687	3267	0.55244	3330	-0.04514	5.38428E-69	FALSE
Arntl_MA0603.1	Arntl	MA0603.1	C_ARNT2	4724	0.68902	1866	0.66325	1803	-0.0452	4.97213E-49	FALSE
TFAP2A_MA0872.1	TFAP2A	MA0872.1	C_TFAP2C	7407	0.87735	2373	0.59584	2316	-0.04524	8.24344E-66	FALSE
PITX2_MA1547.2	PITX2	MA1547.2	C_OTX2	5172	1.49268	850	0.44965	835	-0.04529	7.27410E-53	FALSE
SP5_MA1965.1	SP5	MA1965.1	C_SP5	41138	0.63982	13148	0.57996	12892	-0.04536	2.24916E-98	FALSE
RFX4_MA0799.2	RFX4	MA0799.2	C_RFX4	4194	0.59654	1331	0.5761	1308	-0.04558	1.04564E-51	FALSE
EN2_MA0642.2	EN2	MA0642.2	C_GBX2	4725	2.70167	935	0.56442	947	-0.04568	7.96364E-52	FALSE
TFAP2C_MA0524.2	TFAP2C	MA0524.2	C_TFAP2A	8714	0.56426	2496	0.54493	2449	-0.0459	3.24429E-68	FALSE
ZNF707_MA1715.1	ZNF707	MA1715.1	C_ZNF707	17331	0.56898	4441	0.50739	4349	-0.04607	2.60037E-81	FALSE
MNX1_MA0707.2	MNX1	MA0707.2	C_MNX1	4874	3.5266	759	0.55233	744	-0.04643	3.27775E-53	FALSE
ARNT2_MA1464.1	ARNT2	MA1464.1	C_ARNT2	4383	0.70189	1786	0.67546	1704	-0.0465	8.49732E-55	FALSE
CREB3L1_MA0839.1	CREB3L1	MA0839.1	C_CREB3	5028	0.85141	1580	0.58096	1559	-0.04652	4.51689E-58	FALSE
TFAP2A_MA0003.4	TFAP2A	MA0003.4	C_TFAP2A	15569	0.57426	4305	0.55587	4202	-0.04655	1.74548E-75	FALSE
TFEC_MA0871.2	TFEC	MA0871.2	C_ARNT2	7108	0.63167	2541	0.61764	2471	-0.04682	8.21460E-63	FALSE
Zfx_MA0146.2	Zfx	MA0146.2	C_Zfx	17962	0.67748	6712	0.65718	6607	-0.04702	2.33705E-83	FALSE
Rfx6_MA1724.1	Rfx6	MA1724.1	C_Rfx6	12670	0.56873	3227	0.54021	3148	-0.04702	4.39393E-71	FALSE
Mlxip_MA0622.1	Mlxip	MA0622.1	C_MNT	4666	0.62224	1598	0.59533	1529	-0.04717	1.38170E-52	FALSE
HEY2_MA0649.1	HEY2	MA0649.1	C_HEY2	3765	0.63354	1340	0.61551	1280	-0.04721	2.29025E-54	FALSE
RELA_MA0107.1	RELA	MA0107.1	C_RELA	14027	0.68607	4113	0.54294	4017	-0.04733	9.11978E-79	FALSE
PDX1_MA0132.2	PDX1	MA0132.2	C_ESX1	5125	2.8271	906	0.51222	890	-0.04788	2.06894E-54	FALSE
ZNF320_MA1976.1	ZNF320	MA1976.1	C_ZNF320	22487	0.59481	6750	0.57203	6616	-0.04802	3.81696E-87	FALSE
ZIC1_MA0696.1	ZIC1	MA0696.1	C_ZIC1	11769	0.57126	3544	0.55358	3545	-0.04822	9.23285E-76	FALSE
NKX2-4_MA2003.1	NKX2-4	MA2003.1	C_NKX2-3	9519	0.88147	2068	0.47611	2020	-0.04828	4.77944E-72	FALSE
Nobox_MA0125.1	Nobox	MA0125.1	C_GBX2	5061	3.13248	968	0.5804	970	-0.0485	6.24763E-62	FALSE
PITX3_MA0714.1	PITX3	MA0714.1	C_OTX2	5391	1.46857	922	0.45488	908	-0.04883	8.00676E-58	FALSE
Hoxa11_MA0911.1	Hoxa11	MA0911.1	C_HOXC10	4172	0.72818	717	0.47311	712	-0.04887	6.24284E-56	FALSE
MLXIPL_MA0664.1	MLXIPL	MA0664.1	C_ARNT2	3674	0.68923	1434	0.66005	1379	-0.049	8.00241E-50	FALSE
ZNF669_MA1985.1	ZNF669	MA1985.1	C_ZNF669	4705	0.62775	1527	0.59494	1511	-0.04917	6.47794E-51	FALSE
HEY1_MA0823.1	HEY1	MA0823.1	C_HEY2	4156	0.65089	1550	0.63153	1496	-0.04943	1.09272E-51	FALSE
TFAP2C_MA0815.1	TFAP2C	MA0815.1	C_TFAP2C	7223	0.89083	2334	0.59956	2292	-0.04944	2.95694E-64	FALSE
NKX2-3_MA0672.1	NKX2-3	MA0672.1	C_NKX2-3	8711	0.90369	1826	0.4595	1774	-0.0495	9.65335E-67	FALSE
ATF4_MA0833.2	ATF4	MA0833.2	C_CEBPG	8473	1.09761	1742	0.46981	1756	-0.04964	8.26512E-67	FALSE
ZNF354C_MA0130.1	ZNF354C	MA0130.1	C_ZNF354C	15492	0.9371	3148	0.45242	3106	-0.0497	1.22068E-77	FALSE
JUN_MA0488.1	JUN	MA0488.1	C_FOSL1::JUN	12243	1.06996	3401	0.56264	3364	-0.05014	6.15724E-78	FALSE
HES2_MA0616.2	HES2	MA0616.2	C_HEY2	4191	0.689	1684	0.6638	1629	-0.05017	6.49409E-60	FALSE
ZKSCAN1_MA1585.1	ZKSCAN1	MA1585.1	C_ZKSCAN1	6644	1.26638	1590	0.58552	1551	-0.05031	4.34133E-65	FALSE
MTF1_MA0863.1	MTF1	MA0863.1	C_MTF1	6651	0.53789	1796	0.51932	1817	-0.05058	4.82054E-66	FALSE
PAX2_MA0067.2	PAX2	MA0067.2	C_PAX9	2807	0.66119	917	0.62145	913	-0.05096	1.41413E-47	FALSE
HOXC8_MA1505.1	HOXC8	MA1505.1	C_HOXC8	3028	3.45542	488	0.46974	501	-0.05097	1.74283E-45	FALSE
NKX2-8_MA0673.1	NKX2-8	MA0673.1	C_NKX2-3	8401	0.92828	1744	0.46198	1702	-0.05103	1.43229E-69	FALSE
PITX1_MA0682.2	PITX1	MA0682.2	C_OTX2	5662	1.5695	941	0.44822	930	-0.05136	4.08343E-67	FALSE
ZIC5_MA1584.1	ZIC5	MA1584.1	C_ZIC1	10824	0.59964	3496	0.57867	3549	-0.05173	1.69613E-76	FALSE
TFCP2_MA1968.1	TFCP2	MA1968.1	C_TFCP2	3399	0.49863	791	0.48499	796	-0.05214	6.50385E-51	FALSE
GSC2_MA0891.1	GSC2	MA0891.1	C_OTX2	4913	1.49903	837	0.45979	833	-0.05239	9.36706E-59	FALSE
THRB_MA1574.1	THRB	MA1574.1	C_PPARD	10035	0.65546	2280	0.49005	2254	-0.05261	1.10382E-70	FALSE
Gfi1B_MA0483.1	Gfi1B	MA0483.1	C_Gfi1B	16987	0.77473	3599	0.4709	3510	-0.05297	2.64506E-86	FALSE
Stat2_MA1623.1	Stat2	MA1623.1	C_Stat2	50055	0.69905	8832	0.42628	8812	-0.05299	1.11461E-109	TRUE
KLF9_MA1107.2	KLF9	MA1107.2	C_KLF9	34016	0.62608	11085	0.60306	10846	-0.05321	6.34572E-102	FALSE
MEOX1_MA0661.1	MEOX1	MA0661.1	C_ESX1	4841	3.01748	810	0.48712	789	-0.05328	7.44414E-59	FALSE
RARB_MA1552.1	RARB	MA1552.1	C_RXRG	4852	0.81389	1263	0.52442	1236	-0.05349	2.45663E-53	FALSE
GBX1_MA0889.1	GBX1	MA0889.1	C_GBX2	3696	2.66073	742	0.59294	751	-0.05366	4.32459E-56	FALSE
CEBPG_MA1636.1	CEBPG	MA1636.1	C_CEBPG	8764	0.98778	1736	0.48326	1766	-0.05397	1.02440E-68	FALSE
ZFP57_MA1583.1	ZFP57	MA1583.1	C_ZFP57	2764	0.65598	998	0.62507	969	-0.05409	3.50226E-46	FALSE
PATZ1_MA1961.1	PATZ1	MA1961.1	C_PATZ1	50244	0.72715	20500	0.69868	19956	-0.0546	3.01365E-108	TRUE
PAX5_MA0014.3	PAX5	MA0014.3	C_PAX5	5250	0.65202	1789	0.63059	1796	-0.05463	3.22286E-70	FALSE
RXRG_MA1556.1	RXRG	MA1556.1	C_RXRG	5931	0.56878	1708	0.54929	1640	-0.05578	4.41996E-66	FALSE
ZNF574_MA1982.1	ZNF574	MA1982.1	C_ZNF574	12294	0.60593	3922	0.58372	3888	-0.05588	1.06348E-76	FALSE
BHLHE41_MA0636.1	BHLHE41	MA0636.1	C_ARNT2	3492	0.70912	1430	0.6756	1384	-0.057	2.53511E-54	FALSE
ARNTHIF1A_MA0259.1	ARNT::HIF1A	MA0259.1	C_HIF1A	2217	1.09961	709	0.583	704	-0.05721	6.33153E-52	FALSE
POU6F1_MA0628.1	POU6F1	MA0628.1	C_ESX1	3301	3.77623	467	0.56619	465	-0.05725	4.30611E-57	FALSE
REL_MA0101.1	REL	MA0101.1	C_RELA	12243	0.55631	3464	0.53462	3373	-0.0576	2.90515E-79	FALSE
NFKB1_MA0105.4	NFKB1	MA0105.4	C_NFKB2	5958	0.5758	1838	0.55717	1813	-0.05796	5.35338E-67	FALSE
Nkx2-1_MA1994.1	Nkx2-1	MA1994.1	C_Nkx2-1	8810	1.10331	1682	0.46689	1618	-0.05796	2.61723E-77	FALSE
XBP1_MA0844.1	XBP1	MA0844.1	C_XBP1	3539	0.63204	1212	0.61249	1176	-0.05805	1.89345E-53	FALSE
TFAP2B_MA0812.1	TFAP2B	MA0812.1	C_TFAP2A	9425	0.64229	2941	0.61579	2874	-0.05862	1.37587E-80	FALSE
Znf423_MA0116.1	Znf423	MA0116.1	C_Znf423	8600	0.54838	2399	0.52726	2308	-0.05952	7.34450E-76	FALSE
ZBTB7C_MA0695.1	ZBTB7C	MA0695.1	C_ZBTB7B	6458	0.53544	1681	0.5099	1662	-0.05958	6.38625E-74	FALSE
IRF9_MA0653.1	IRF9	MA0653.1	C_Irf1	13286	1.09445	2797	0.49187	2804	-0.06022	3.03483E-94	FALSE
KLF1_MA0493.2	KLF1	MA0493.2	C_KLF5	44618	0.75725	17833	0.69162	17306	-0.06094	1.24495E-119	TRUE
EN1_MA0027.2	EN1	MA0027.2	C_ESX1	3417	2.70145	680	0.54084	687	-0.06119	1.19058E-56	FALSE
RARARXRG_MA1149.1	RARA::RXRG	MA1149.1	C_RARA::RXRG	9496	0.50442	2200	0.48254	2154	-0.06131	7.27481E-78	FALSE
ONECUT1_MA0679.2	ONECUT1	MA0679.2	C_ONECUT1	9759	2.20361	1128	0.49369	1134	-0.06152	2.25701E-81	FALSE
EGR2_MA0472.2	EGR2	MA0472.2	C_EGR1	8017	0.72904	3373	0.70515	3270	-0.06155	1.58198E-73	FALSE
Atf1_MA0604.1	Atf1	MA0604.1	C_Atf1	2368	0.80078	1118	0.77948	1065	-0.06155	2.54368E-49	FALSE
KLF4_MA0039.4	KLF4	MA0039.4	C_KLF5	45279	0.68942	17127	0.66258	16583	-0.06259	1.93260E-112	TRUE
HES1_MA1099.2	HES1	MA1099.2	C_HEY2	5695	0.7253	2448	0.69151	2329	-0.06259	2.34940E-71	FALSE
JUND_MA0492.1	JUND	MA0492.1	C_FOSL1::JUN	10810	1.31808	3099	0.56274	3055	-0.06295	2.82216E-80	FALSE
ZBTB7B_MA0694.1	ZBTB7B	MA0694.1	C_ZBTB7B	5042	0.92363	1316	0.51113	1269	-0.06357	4.86163E-65	FALSE
CTCFL_MA1102.2	CTCFL	MA1102.2	C_CTCFL	23345	0.66905	9096	0.64719	8810	-0.06357	8.67804E-100	FALSE
RXRB_MA1555.1	RXRB	MA1555.1	C_RXRG	4936	0.55933	1295	0.51758	1233	-0.06465	7.52592E-69	FALSE
GSC_MA0648.1	GSC	MA0648.1	C_OTX2	4653	1.04566	818	0.43098	802	-0.06467	7.90932E-69	FALSE
SP1_MA0079.5	SP1	MA0079.5	C_KLF5	38467	0.77414	16914	0.74165	16364	-0.06469	1.28133E-110	TRUE
Gmeb1_MA0615.1	Gmeb1	MA0615.1	C_Gmeb1	1086	2.46071	435	0.7104	420	-0.06526	2.24289E-39	FALSE
CREM_MA0609.2	CREM	MA0609.2	C_FOSL1::JUN	5972	0.68209	2311	0.66237	2226	-0.06549	1.79268E-67	FALSE
EGR4_MA0733.1	EGR4	MA0733.1	C_EGR1	10099	0.69821	3909	0.67168	3770	-0.06579	7.82148E-87	FALSE
CTCF_MA1929.1	CTCF	MA1929.1	C_CTCF	31414	0.60783	10335	0.55929	9971	-0.06587	1.94261E-108	TRUE
ETV2FIGLA_MA1941.1	ETV2::FIGLA	MA1941.1	C_ETV2::FIGLA	16558	0.70659	4648	0.52602	4681	-0.06587	1.28972E-93	FALSE
TFDP1_MA1122.1	TFDP1	MA1122.1	C_E2F6	12060	0.77937	5094	0.7403	4990	-0.06611	1.12292E-88	FALSE
CUX1_MA0754.2	CUX1	MA0754.2	C_ONECUT1	1662	3.57004	256	0.57534	244	-0.0666	2.95212E-52	FALSE
CREB3L4_MA1474.1	CREB3L4	MA1474.1	C_CREB3	4721	0.8484	1790	0.66615	1773	-0.06676	1.29858E-70	FALSE
CTCF_MA0139.1	CTCF	MA0139.1	C_CTCF	37868	0.58594	12734	0.56747	12229	-0.06678	6.49836E-117	TRUE
CTCF_MA1930.1	CTCF	MA1930.1	C_CTCF	25908	0.57706	8512	0.5569	8205	-0.06681	1.34374E-97	FALSE
FOSL2JUNB_MA1139.1	FOSL2::JUNB	MA1139.1	C_FOSL1::JUN	5429	0.91584	2034	0.67872	1935	-0.06728	2.29784E-73	FALSE
RARG_MA1553.1	RARG	MA1553.1	C_RXRG	4825	0.83588	1132	0.48976	1099	-0.06729	2.90936E-71	FALSE
HOXA1_MA1495.1	HOXA1	MA1495.1	C_ESX1	3083	4.08121	514	0.47232	492	-0.06742	1.41138E-60	FALSE
YY2_MA0748.2	YY2	MA0748.2	C_YY2	6870	0.84162	3268	0.79659	3254	-0.06767	1.97864E-76	FALSE
SP4_MA0685.2	SP4	MA0685.2	C_KLF5	43531	0.82196	19302	0.75256	18665	-0.06876	4.46062E-116	TRUE
HOXB5_MA0904.2	HOXB5	MA0904.2	C_ESX1	2857	4.84847	555	0.57346	548	-0.06881	4.10725E-65	FALSE
EVX1_MA0887.1	EVX1	MA0887.1	C_EVX2	3427	4.16227	635	0.59523	608	-0.06929	5.80183E-68	FALSE
FOXH1_MA0479.1	FOXH1	MA0479.1	C_FOXH1	9767	1.11185	1801	0.45141	1801	-0.06961	1.10713E-87	FALSE
SIX2_MA1119.1	SIX2	MA1119.1	C_SIX2	12586	1.06663	2484	0.43997	2439	-0.06978	3.61481E-88	FALSE
KLF5_MA0599.1	KLF5	MA0599.1	C_KLF5	48261	0.78813	20113	0.72273	19514	-0.06999	1.27906E-120	TRUE
ZNF354A_MA1978.1	ZNF354A	MA1978.1	C_ZNF354A	24094	1.30079	2952	0.43017	2887	-0.07033	1.77042E-106	TRUE
Thap11_MA1573.2	Thap11	MA1573.2	C_Thap11	12410	0.81513	3709	0.62612	3626	-0.0706	3.58374E-94	FALSE
ZNF682_MA1599.1	ZNF682	MA1599.1	C_ZNF682	14040	0.6545	4858	0.62868	4759	-0.07068	1.40898E-97	FALSE
CUX2_MA0755.1	CUX2	MA0755.1	C_ONECUT1	1513	3.6974	213	0.80227	210	-0.07214	5.20066E-55	FALSE
KLF10_MA1511.2	KLF10	MA1511.2	C_KLF5	39522	0.8063	18073	0.77332	17498	-0.07216	4.96996E-123	TRUE
CREB3_MA0638.1	CREB3	MA0638.1	C_CREB3	4134	0.8288	1657	0.71322	1615	-0.07261	3.07956E-71	FALSE
Prdm15_MA1616.1	Prdm15	MA1616.1	C_Prdm15	15102	0.86629	3162	0.46652	3142	-0.07299	5.41907E-102	FALSE
EGR3_MA0732.1	EGR3	MA0732.1	C_EGR1	12025	0.76227	5270	0.73414	5066	-0.07329	1.20858E-90	FALSE
KLF14_MA0740.2	KLF14	MA0740.2	C_KLF5	40542	0.81611	18764	0.78363	18192	-0.07431	3.72617E-117	TRUE
HINFP_MA0131.2	HINFP	MA0131.2	C_HINFP	4722	0.6999	1897	0.67349	1873	-0.07456	6.03708E-76	FALSE
NFKB2_MA0778.1	NFKB2	MA0778.1	C_NFKB2	6905	0.58121	2194	0.55972	2156	-0.07566	2.80660E-81	FALSE
HOXB2_MA0902.2	HOXB2	MA0902.2	C_ESX1	3439	3.3528	713	0.53935	714	-0.07613	2.49790E-66	FALSE
Nrf1_MA0506.2	Nrf1	MA0506.2	C_Nrf1	12759	0.82905	6662	0.80692	6452	-0.07628	6.45210E-96	FALSE
RELB_MA1117.1	RELB	MA1117.1	C_RELB	9787	0.53351	2564	0.5105	2510	-0.07733	5.24769E-90	FALSE
EGR1_MA0162.4	EGR1	MA0162.4	C_EGR1	22136	0.71461	9058	0.68436	8689	-0.07808	6.77152E-106	TRUE
ZBTB14_MA1650.1	ZBTB14	MA1650.1	C_ZBTB14	11429	0.77105	5163	0.73743	4954	-0.08035	4.13831E-92	FALSE
TEAD4_MA0809.2	TEAD4	MA0809.2	C_TEAD4	11081	1.07886	2031	0.44973	1979	-0.08041	9.10479E-105	FALSE
KLF2_MA1515.1	KLF2	MA1515.1	C_KLF2	28854	0.82005	12958	0.75927	12523	-0.08082	5.30042E-113	TRUE
ATF3_MA0605.2	ATF3	MA0605.2	C_FOSL1::JUN	5435	0.94139	2152	0.70173	2048	-0.08087	5.22074E-77	FALSE
SP8_MA0747.1	SP8	MA0747.1	C_KLF16	29269	0.77914	12144	0.72161	11709	-0.08141	2.13316E-113	TRUE
IRF7_MA0772.1	IRF7	MA0772.1	C_Irf1	18235	0.89016	3292	0.44704	3235	-0.08255	1.01215E-108	TRUE
KLF16_MA0741.1	KLF16	MA0741.1	C_KLF16	36300	0.77377	15133	0.71838	14548	-0.08265	4.46869E-125	TRUE
JUNJUNB_MA1133.1	JUN::JUNB	MA1133.1	C_FOSL1::JUN	7009	1.12505	2526	0.65173	2394	-0.08423	4.21355E-89	FALSE
TP73_MA0861.1	TP73	MA0861.1	C_TP73	4586	0.51531	1077	0.48629	1025	-0.08424	5.86922E-74	FALSE
KLF7_MA1959.1	KLF7	MA1959.1	C_KLF5	35267	0.84373	17000	0.8067	16419	-0.08496	9.67998E-120	TRUE
TEAD1_MA0090.3	TEAD1	MA0090.3	C_TEAD4	10494	0.9712	1983	0.44954	1930	-0.08592	6.15256E-96	FALSE
TCFL5_MA0632.2	TCFL5	MA0632.2	C_TCFL5	7568	0.76348	3473	0.71869	3338	-0.08616	3.08631E-87	FALSE
ZNF680_MA1729.1	ZNF680	MA1729.1	C_ZNF680	19826	1.04821	3423	0.41625	3387	-0.08667	2.33190E-108	TRUE
KLF11_MA1512.1	KLF11	MA1512.1	C_KLF16	28372	0.81282	12466	0.74951	11946	-0.08821	8.61602E-119	TRUE
KLF3_MA1516.1	KLF3	MA1516.1	C_KLF2	17449	0.82347	8167	0.78749	7965	-0.08864	2.66819E-103	TRUE
KLF12_MA0742.2	KLF12	MA0742.2	C_KLF5	33149	0.87849	16857	0.83954	16222	-0.08874	4.47858E-124	TRUE
SP2_MA0516.3	SP2	MA0516.3	C_KLF5	36707	0.86804	18466	0.82926	17802	-0.09004	3.47045E-118	TRUE
KLF6_MA1517.1	KLF6	MA1517.1	C_KLF2	20400	0.83313	9696	0.79659	9386	-0.09047	2.35290E-111	TRUE
E2F2_MA0864.2	E2F2	MA0864.2	C_E2F4	1945	0.63683	699	0.61685	691	-0.09139	7.50701E-69	TRUE
GMEB2_MA0862.1	GMEB2	MA0862.1	C_GMEB2	900	0.72503	365	0.70269	344	-0.09154	2.04258E-50	TRUE
FOSJUN_MA1126.1	FOS::JUN	MA1126.1	C_FOSL1::JUN	7407	1.23323	2300	0.59163	2202	-0.09208	2.96699E-88	TRUE
FOSL2JUND_MA1145.1	FOSL2::JUND	MA1145.1	C_FOSL1::JUN	7046	1.13017	2564	0.65784	2420	-0.09253	6.41603E-88	TRUE
Nfatc2_MA0152.2	Nfatc2	MA0152.2	C_Nfatc2	19530	0.92141	3353	0.42693	3314	-0.09276	2.98468E-122	TRUE
E2F1_MA0024.3	E2F1	MA0024.3	C_E2F4	1702	0.69471	657	0.65886	651	-0.09501	1.41568E-58	TRUE
FOSL1JUND_MA1143.1	FOSL1::JUND	MA1143.1	C_FOSL1::JUN	6273	1.19984	2293	0.66903	2193	-0.09529	1.73424E-89	TRUE
KLF15_MA1513.1	KLF15	MA1513.1	C_KLF15	30439	0.90461	15685	0.83683	15059	-0.09741	2.02922E-122	TRUE
CREB3L4_MA1475.1	CREB3L4	MA1475.1	C_FOSL1::JUN	4273	0.7991	2059	0.77536	1937	-0.09772	1.52292E-80	TRUE
SP9_MA1564.1	SP9	MA1564.1	C_KLF16	31637	0.89981	15823	0.8345	15192	-0.09892	1.35824E-125	TRUE
Irf1_MA0050.3	Irf1	MA0050.3	C_Irf1	34415	1.12486	6111	0.43054	5968	-0.09965	1.15063E-128	TRUE
E2F4_MA0470.2	E2F4	MA0470.2	C_E2F4	2093	0.64432	739	0.61606	731	-0.1006	4.83031E-69	TRUE
FOSL2JUN_MA1131.1	FOSL2::JUN	MA1131.1	C_FOSL1::JUN	7744	1.07513	2732	0.64163	2600	-0.10076	7.17791E-90	TRUE
FOSBJUN_MA1127.1	FOSB::JUN	MA1127.1	C_FOSL1::JUN	6658	1.16039	2421	0.656	2283	-0.10245	6.92036E-90	TRUE
SP3_MA0746.2	SP3	MA0746.2	C_KLF16	31979	0.88734	15666	0.82129	14980	-0.1056	5.86610E-129	TRUE
KLF13_MA0657.1	KLF13	MA0657.1	C_KLF13	10658	0.79563	4610	0.75915	4461	-0.10602	5.22503E-110	TRUE
Nfatc1_MA0624.2	Nfatc1	MA0624.2	C_Nfatc2	16773	0.94012	3064	0.44478	2993	-0.10775	2.89283E-116	TRUE
NFYB_MA0502.2	NFYB	MA0502.2	C_NFYB	10860	1.1228	4644	0.9121	4464	-0.10788	3.44957E-108	TRUE
ZBTB33_MA0527.1	ZBTB33	MA0527.1	C_ZBTB33	3637	0.93602	1833	0.86557	1794	-0.10873	2.17151E-84	TRUE
NFYC_MA1644.1	NFYC	MA1644.1	C_NFYA	10837	1.07433	4591	0.93852	4398	-0.11057	2.89020E-114	TRUE
JDP2_MA0656.1	JDP2	MA0656.1	C_FOSL1::JUN	6306	1.20241	2363	0.6713	2248	-0.11135	2.15043E-96	TRUE
Creb5_MA0840.1	Creb5	MA0840.1	C_FOSL1::JUN	6221	1.37963	2300	0.72103	2176	-0.1134	8.87685E-99	TRUE
JUNB_MA1140.2	JUNB	MA1140.2	C_FOSL1::JUN	5245	1.6304	2137	0.71147	2002	-0.11432	1.66675E-96	TRUE
NFYA_MA0060.3	NFYA	MA0060.3	C_NFYA	10295	1.13648	4642	0.99219	4429	-0.115	1.46002E-107	TRUE
ZNF8_MA1718.1	ZNF8	MA1718.1	C_ZNF8	7855	1.73812	1362	0.44184	1331	-0.12094	1.36892E-108	TRUE
FOS_MA1951.1	FOS	MA1951.1	C_FOSL1::JUN	5418	1.3094	2128	0.69212	1990	-0.12348	2.64985E-94	TRUE
FOSBJUNB_MA1136.1	FOSB::JUNB	MA1136.1	C_FOSL1::JUN	5430	1.30243	2089	0.68516	1959	-0.12394	5.47805E-101	TRUE
ATF7_MA0834.1	ATF7	MA0834.1	C_FOSL1::JUN	4881	1.38621	1945	0.70322	1810	-0.13184	7.80715E-92	TRUE
FOSL1JUN_MA1129.1	FOSL1::JUN	MA1129.1	C_FOSL1::JUN	4602	1.4188	1794	0.69285	1666	-0.1357	2.37336E-100	TRUE
NFATC3_MA0625.2	NFATC3	MA0625.2	C_Nfatc2	13486	1.24424	2717	0.46175	2590	-0.13728	1.82573E-118	TRUE
Nfat5_MA0606.2	Nfat5	MA0606.2	C_Nfat5	18035	1.22096	2954	0.4157	2772	-0.14723	5.06106E-126	TRUE
GFI1_MA0038.2	GFI1	MA0038.2	C_GFI1	9176	1.13286	2104	0.50971	1960	-0.15667	2.20156E-118	TRUE
NFATC4_MA1525.2	NFATC4	MA1525.2	C_Nfatc2	11731	1.44625	2421	0.50918	2276	-0.16176	2.16464E-125	TRUE
Six4_MA2001.1	Six4	MA2001.1	C_SIX2	10265	1.61878	2196	0.43901	2027	-0.16434	5.17299E-126	TRUE
SIX1_MA1118.1	SIX1	MA1118.1	C_SIX2	9317	1.70276	1960	0.43876	1835	-0.17364	5.72877E-127	TRUE
E2F7_MA0758.1	E2F7	MA0758.1	C_E2F7	5768	2.02505	1547	0.62226	1324	-0.26017	3.27524E-134	TRUE
E2F3_MA0469.3	E2F3	MA0469.3	C_E2F3	1174	2.3734	366	0.52503	326	-0.29323	1.48126E-106	TRUE

## Sheet: Hmga2-5A-TNFvsEmpty-TNF
Dataset EV7. List of the differential binding activity of TFs in empty control, Hmga2-WT and Hmga2-5A-transduced HSCs after the TNF-a treatment.
Hmga2-5A-TNF versus Empty-TNF
output_prefix	name	motif_id	cluster	total_tfbs	Con-TNF_mean_score	Con-TNF_bound	Hmga2-5A-TNF_mean_score	Hmga2-5A-TNF_bound	Con-TNF_Hmga2-5A-TNF_change	Con-TNF_Hmga2-5A-TNF_pvalue	Con-TNF_Hmga2-5A-TNF_highlighted
E2F3_MA0469.3	E2F3	MA0469.3	C_E2F3	1174	2.313	371	0.49603	321	0.30535	2.74967E-108	TRUE
E2F7_MA0758.1	E2F7	MA0758.1	C_E2F7	5768	1.97176	1571	0.61059	1370	0.26638	5.10652E-137	TRUE
SIX1_MA1118.1	SIX1	MA1118.1	C_SIX2	9317	1.65633	2007	0.41916	1811	0.17867	7.99506E-126	TRUE
NFATC4_MA1525.2	NFATC4	MA1525.2	C_Nfatc2	11731	1.40502	2468	0.49052	2217	0.17304	2.56116E-124	TRUE
GFI1_MA0038.2	GFI1	MA0038.2	C_GFI1	9176	1.0979	2146	0.49011	1949	0.16107	1.18231E-116	TRUE
Nfat5_MA0606.2	Nfat5	MA0606.2	C_Nfat5	18035	1.18495	3032	0.39662	2636	0.15981	2.30078E-132	TRUE
Six4_MA2001.1	Six4	MA2001.1	C_SIX2	10265	1.57379	2253	0.42122	2042	0.15936	1.73426E-122	TRUE
NFATC3_MA0625.2	NFATC3	MA0625.2	C_Nfatc2	13486	1.2069	2776	0.44307	2526	0.14822	5.39663E-131	TRUE
FOSL1JUN_MA1129.1	FOSL1::JUN	MA1129.1	C_FOSL1::JUN	4602	1.37476	1812	0.66635	1664	0.14608	5.16550E-103	TRUE
ATF7_MA0834.1	ATF7	MA0834.1	C_FOSL1::JUN	4881	1.34256	1968	0.67454	1809	0.14489	3.61266E-100	TRUE
FOS_MA1951.1	FOS	MA1951.1	C_FOSL1::JUN	5418	1.26737	2152	0.66296	1972	0.14323	9.08571E-103	TRUE
ZNF8_MA1718.1	ZNF8	MA1718.1	C_ZNF8	7855	1.69156	1395	0.42264	1253	0.13979	4.43277E-116	TRUE
FOSBJUNB_MA1136.1	FOSB::JUNB	MA1136.1	C_FOSL1::JUN	5430	1.26062	2113	0.6589	1942	0.13497	1.19987E-93	TRUE
JUNB_MA1140.2	JUNB	MA1140.2	C_FOSL1::JUN	5245	1.58197	2162	0.68017	1999	0.13264	2.65830E-101	TRUE
JDP2_MA0656.1	JDP2	MA0656.1	C_FOSL1::JUN	6306	1.16261	2392	0.64019	2213	0.13258	6.42001E-99	TRUE
Creb5_MA0840.1	Creb5	MA0840.1	C_FOSL1::JUN	6221	1.33648	2332	0.70422	2148	0.12862	5.29941E-107	TRUE
Irf1_MA0050.3	Irf1	MA0050.3	C_Irf1	34415	1.08996	6265	0.40675	5672	0.12128	3.68322E-137	TRUE
FOSL1JUND_MA1143.1	FOSL1::JUND	MA1143.1	C_FOSL1::JUN	6273	1.16046	2333	0.6391	2146	0.12128	9.71349E-100	TRUE
FOSL2JUN_MA1131.1	FOSL2::JUN	MA1131.1	C_FOSL1::JUN	7744	1.03809	2767	0.61192	2528	0.12072	1.30562E-105	TRUE
ZBTB33_MA0527.1	ZBTB33	MA0527.1	C_ZBTB33	3637	0.90026	1860	0.83783	1771	0.11988	1.49268E-88	TRUE
Nfatc1_MA0624.2	Nfatc1	MA0624.2	C_Nfatc2	16773	0.9088	3136	0.42454	2885	0.11786	5.10204E-115	TRUE
FOSBJUN_MA1127.1	FOSB::JUN	MA1127.1	C_FOSL1::JUN	6658	1.12161	2448	0.62724	2237	0.11575	3.26400E-99	TRUE
IRF7_MA0772.1	IRF7	MA0772.1	C_Irf1	18235	0.85967	3359	0.42199	3093	0.11394	4.68109E-118	TRUE
FOSJUN_MA1126.1	FOS::JUN	MA1126.1	C_FOSL1::JUN	7407	1.1938	2336	0.56087	2150	0.11333	7.26038E-104	TRUE
FOSL2JUND_MA1145.1	FOSL2::JUND	MA1145.1	C_FOSL1::JUN	7046	1.09194	2597	0.62753	2395	0.11206	7.39175E-98	TRUE
CREB3L4_MA1475.1	CREB3L4	MA1475.1	C_FOSL1::JUN	4273	0.76584	2083	0.74458	1951	0.10747	1.55773E-86	TRUE
JUNJUNB_MA1133.1	JUN::JUNB	MA1133.1	C_FOSL1::JUN	7009	1.087	2564	0.6213	2374	0.10723	1.78535E-96	TRUE
ZNF354A_MA1978.1	ZNF354A	MA1978.1	C_ZNF354A	24094	1.26424	3037	0.40936	2683	0.10278	1.04768E-121	TRUE
ATF3_MA0605.2	ATF3	MA0605.2	C_FOSL1::JUN	5435	0.9062	2179	0.67216	2034	0.10035	9.69833E-88	TRUE
ZNF680_MA1729.1	ZNF680	MA1729.1	C_ZNF680	19826	1.01491	3504	0.39237	3271	0.10025	1.28968E-120	TRUE
Nfatc2_MA0152.2	Nfatc2	MA0152.2	C_Nfatc2	19530	0.89064	3438	0.40607	3195	0.09996	2.48819E-111	TRUE
CEBPG_MA1636.1	CEBPG	MA1636.1	C_CEBPG	8764	0.95487	1786	0.45899	1622	0.09749	7.00510E-94	TRUE
JUND_MA0492.1	JUND	MA0492.1	C_FOSL1::JUN	10810	1.27719	3158	0.53101	2913	0.09729	9.86291E-99	TRUE
HOXB5_MA0904.2	HOXB5	MA0904.2	C_ESX1	2857	4.74154	569	0.56299	512	0.09686	6.39041E-74	TRUE
NFYA_MA0060.3	NFYA	MA0060.3	C_NFYA	10295	1.10105	4688	0.98577	4457	0.0963	3.11025E-102	TRUE
HOXB2_MA0902.2	HOXB2	MA0902.2	C_ESX1	3439	3.27473	730	0.52187	655	0.09291	5.65436E-74	TRUE
NFYB_MA0502.2	NFYB	MA0502.2	C_NFYB	10860	1.08703	4688	0.90519	4508	0.09236	9.08300E-95	TRUE
NFYC_MA1644.1	NFYC	MA1644.1	C_NFYA	10837	1.04015	4642	0.93248	4407	0.0906	8.27978E-108	TRUE
EVX1_MA0887.1	EVX1	MA0887.1	C_EVX2	3427	4.06886	647	0.59033	586	0.09012	1.23832E-80	TRUE
FOSL2JUNB_MA1139.1	FOSL2::JUNB	MA1139.1	C_FOSL1::JUN	5429	0.88143	2060	0.64914	1913	0.08775	1.29158E-75	TRUE
FOXH1_MA0479.1	FOXH1	MA0479.1	C_FOXH1	9767	1.07706	1842	0.42729	1726	0.0871	3.21539E-97	TRUE
CEBPB_MA0466.3	CEBPB	MA0466.3	C_CEBPA	1462	0.64627	434	0.54032	407	0.08677	2.55588E-52	TRUE
CEBPE_MA0837.2	CEBPE	MA0837.2	C_CEBPA	1728	0.59565	468	0.5026	446	0.0864	1.50107E-54	FALSE
CEBPG_MA0838.1	CEBPG	MA0838.1	C_CEBPA	2771	0.57246	768	0.50583	747	0.08619	6.41766E-66	FALSE
Prdm15_MA1616.1	Prdm15	MA1616.1	C_Prdm15	15102	0.83548	3237	0.44386	3118	0.08604	1.98423E-109	TRUE
IRF9_MA0653.1	IRF9	MA0653.1	C_Irf1	13286	1.05924	2849	0.46772	2706	0.08541	7.33326E-101	TRUE
TEAD1_MA0090.3	TEAD1	MA0090.3	C_TEAD4	10494	0.9389	2038	0.43159	1887	0.08472	9.85952E-94	FALSE
CREB3_MA0638.1	CREB3	MA0638.1	C_CREB3	4134	0.79624	1680	0.68463	1579	0.08426	1.98357E-77	FALSE
TP73_MA0861.1	TP73	MA0861.1	C_TP73	4586	0.49108	1096	0.46455	1010	0.08003	3.11870E-72	FALSE
TEAD4_MA0809.2	TEAD4	MA0809.2	C_TEAD4	11081	1.04468	2086	0.43081	1924	0.08	1.00331E-89	FALSE
Nkx2-1_MA1994.1	Nkx2-1	MA1994.1	C_Nkx2-1	8810	1.0685	1723	0.44462	1549	0.07978	1.28654E-89	FALSE
JUN_MA0488.1	JUN	MA0488.1	C_FOSL1::JUN	12243	1.03398	3476	0.53719	3225	0.07945	6.04911E-93	FALSE
TEF_MA0843.1	TEF	MA0843.1	C_NFIL3	3493	1.52611	779	0.55254	688	0.07894	5.88991E-70	FALSE
HOXA1_MA1495.1	HOXA1	MA1495.1	C_ESX1	3083	3.98986	529	0.46075	471	0.07854	1.71338E-66	FALSE
CREM_MA0609.2	CREM	MA0609.2	C_FOSL1::JUN	5972	0.65214	2342	0.63187	2161	0.07829	1.03104E-83	FALSE
GMEB2_MA0862.1	GMEB2	MA0862.1	C_GMEB2	900	0.69493	373	0.67622	343	0.07826	8.98277E-45	FALSE
ATF4_MA0833.2	ATF4	MA0833.2	C_CEBPG	8473	1.0625	1784	0.44063	1649	0.0778	1.29881E-85	FALSE
Hoxa11_MA0911.1	Hoxa11	MA0911.1	C_HOXC10	4172	0.70106	743	0.44687	667	0.07627	4.49058E-71	FALSE
Stat2_MA1623.1	Stat2	MA1623.1	C_Stat2	50055	0.67225	9069	0.40203	8428	0.07611	2.20717E-125	TRUE
YY2_MA0748.2	YY2	MA0748.2	C_YY2	6870	0.80615	3318	0.76921	3222	0.07604	2.41985E-81	FALSE
Gmeb1_MA0615.1	Gmeb1	MA0615.1	C_Gmeb1	1086	2.39674	444	0.6848	429	0.07599	5.91897E-45	FALSE
HOXC9_MA0485.2	HOXC9	MA0485.2	C_HOXC10	3958	0.47276	720	0.39818	655	0.07586	9.92987E-69	FALSE
DBP_MA0639.1	DBP	MA0639.1	C_NFIL3	3597	0.77516	860	0.577	788	0.07528	5.30773E-67	FALSE
KLF13_MA0657.1	KLF13	MA0657.1	C_KLF13	10658	0.76381	4672	0.7476	4506	0.07497	3.80572E-91	FALSE
NKX2-8_MA0673.1	NKX2-8	MA0673.1	C_NKX2-3	8401	0.89641	1787	0.43341	1637	0.0748	8.08134E-89	FALSE
EN2_MA0642.2	EN2	MA0642.2	C_GBX2	4725	2.6366	950	0.54719	896	0.07424	2.59152E-68	FALSE
EVX2_MA0888.1	EVX2	MA0888.1	C_EVX2	3587	3.17606	674	0.58071	622	0.07405	3.33986E-63	FALSE
Thap11_MA1573.2	Thap11	MA1573.2	C_Thap11	12410	0.78467	3751	0.60627	3604	0.07391	4.24907E-89	FALSE
HOXB9_MA1503.1	HOXB9	MA1503.1	C_HOXC10	4066	0.64552	721	0.39449	651	0.07384	8.86540E-69	FALSE
SIX2_MA1119.1	SIX2	MA1119.1	C_SIX2	12586	1.03225	2547	0.41841	2396	0.07374	1.12389E-98	FALSE
SP3_MA0746.2	SP3	MA0746.2	C_KLF16	31979	0.85284	15804	0.80832	15314	0.07353	2.38399E-122	TRUE
RXRB_MA1555.1	RXRB	MA1555.1	C_RXRG	4936	0.53358	1313	0.49375	1226	0.07281	6.67389E-83	FALSE
HOXC10_MA0905.1	HOXC10	MA0905.1	C_HOXC10	5418	0.70604	879	0.4205	779	0.07236	1.83955E-71	FALSE
EN1_MA0027.2	EN1	MA0027.2	C_ESX1	3417	2.63641	690	0.52488	624	0.07215	1.87309E-64	FALSE
POU6F1_MA0628.1	POU6F1	MA0628.1	C_ESX1	3301	3.69154	477	0.56686	434	0.0713	1.98705E-58	FALSE
CREB3L4_MA1474.1	CREB3L4	MA1474.1	C_CREB3	4721	0.81551	1821	0.64288	1771	0.07104	3.49722E-73	FALSE
E2F1_MA0024.3	E2F1	MA0024.3	C_E2F4	1702	0.66391	676	0.64124	664	0.07072	6.99435E-51	FALSE
KLF3_MA1516.1	KLF3	MA1516.1	C_KLF2	17449	0.79029	8261	0.77145	8005	0.06964	2.17130E-102	TRUE
GBX1_MA0889.1	GBX1	MA0889.1	C_GBX2	3696	2.59637	753	0.58155	716	0.06924	4.24992E-71	FALSE
ONECUT1_MA0679.2	ONECUT1	MA0679.2	C_ONECUT1	9759	2.14993	1153	0.48744	1078	0.06906	4.32740E-84	FALSE
MEOX1_MA0661.1	MEOX1	MA0661.1	C_ESX1	4841	2.94656	834	0.47404	762	0.06887	1.68901E-69	FALSE
HINFP_MA0131.2	HINFP	MA0131.2	C_HINFP	4722	0.66833	1928	0.64701	1859	0.06871	1.43422E-72	FALSE
EMX1_MA0612.2	EMX1	MA0612.2	C_ESX1	3737	2.77651	737	0.54763	669	0.06825	2.66423E-62	FALSE
MEOX2_MA0706.1	MEOX2	MA0706.1	C_ESX1	6183	2.69	1020	0.4022	927	0.06809	5.42576E-75	FALSE
XBP1_MA0844.1	XBP1	MA0844.1	C_XBP1	3539	0.60387	1232	0.58641	1158	0.06806	7.92967E-60	FALSE
Nobox_MA0125.1	Nobox	MA0125.1	C_GBX2	5061	3.05914	989	0.56809	934	0.06799	9.00322E-67	FALSE
RARARXRG_MA1149.1	RARA::RXRG	MA1149.1	C_RARA::RXRG	9496	0.47989	2255	0.45963	2163	0.06789	1.02206E-86	FALSE
RARG_MA1553.1	RARG	MA1553.1	C_RXRG	4825	0.80541	1146	0.46843	1076	0.06783	6.51401E-71	FALSE
Nrf1_MA0506.2	Nrf1	MA0506.2	C_Nrf1	12759	0.79399	6736	0.77837	6516	0.06771	8.79115E-91	FALSE
GSX1_MA0892.1	GSX1	MA0892.1	C_ESX1	5970	2.3379	1029	0.50721	923	0.06752	1.24567E-75	FALSE
NKX2-3_MA0672.1	NKX2-3	MA0672.1	C_NKX2-3	8711	0.87222	1875	0.43287	1705	0.06711	6.80122E-78	FALSE
ZBED2_MA1971.1	ZBED2	MA1971.1	C_ZBED2	3254	0.96776	976	0.53263	937	0.06641	2.14194E-60	FALSE
NKX2-4_MA2003.1	NKX2-4	MA2003.1	C_NKX2-3	9519	0.85037	2105	0.44887	1950	0.06618	1.39412E-88	FALSE
PDX1_MA0132.2	PDX1	MA0132.2	C_ESX1	5125	2.75989	928	0.49705	840	0.0661	1.72518E-65	FALSE
THRB_MA1576.1	THRB	MA1576.1	C_THRB	10725	0.55606	2521	0.46292	2394	0.0654	2.29790E-85	FALSE
HOXC8_MA1505.1	HOXC8	MA1505.1	C_HOXC8	3028	3.37615	504	0.45322	463	0.06516	1.08476E-54	FALSE
BHLHE41_MA0636.1	BHLHE41	MA0636.1	C_ARNT2	3492	0.67832	1447	0.6498	1374	0.06501	1.58574E-59	FALSE
LHX5_MA1519.1	LHX5	MA1519.1	C_ESX1	4173	3.42321	686	0.53464	618	0.06497	1.36202E-64	FALSE
RAX_MA0718.1	RAX	MA0718.1	C_ESX1	4823	2.96066	804	0.54533	756	0.06457	1.82042E-64	FALSE
KLF6_MA1517.1	KLF6	MA1517.1	C_KLF2	20400	0.79973	9801	0.78286	9572	0.06453	1.19624E-99	TRUE
SP9_MA1564.1	SP9	MA1564.1	C_KLF16	31637	0.86494	15970	0.82347	15550	0.0642	4.26344E-103	TRUE
PROX1_MA0794.1	PROX1	MA0794.1	C_PROX1	3803	1.15168	899	0.48132	870	0.06419	2.57380E-65	FALSE
TP63_MA0525.2	TP63	MA0525.2	C_TP63	4253	0.49316	1006	0.46851	946	0.06398	3.25569E-60	FALSE
ARNTHIF1A_MA0259.1	ARNT::HIF1A	MA0259.1	C_HIF1A	2217	1.06207	722	0.55853	697	0.0634	7.83397E-56	FALSE
ATF6_MA1466.1	ATF6	MA1466.1	C_CREB3	4983	0.59146	1650	0.57114	1574	0.06324	3.13732E-70	FALSE
THRB_MA1574.1	THRB	MA1574.1	C_PPARD	10035	0.62844	2329	0.4668	2198	0.06282	1.71675E-84	FALSE
SOX2_MA0143.4	SOX2	MA0143.4	C_SOX13	8863	0.73881	1592	0.44289	1512	0.06252	3.68749E-75	FALSE
EMX2_MA0886.1	EMX2	MA0886.1	C_ESX1	3587	3.48784	622	0.51684	558	0.06192	1.82683E-60	FALSE
KLF15_MA1513.1	KLF15	MA1513.1	C_KLF15	30439	0.86889	15833	0.82608	15547	0.06179	5.28243E-104	TRUE
MYB_MA0100.3	MYB	MA0100.3	C_MYB	9559	0.59368	2057	0.44799	1916	0.06151	2.14836E-81	FALSE
ZNF669_MA1985.1	ZNF669	MA1985.1	C_ZNF669	4705	0.59922	1545	0.57138	1485	0.06138	1.28208E-63	FALSE
Gfi1B_MA0483.1	Gfi1B	MA0483.1	C_Gfi1B	16987	0.74597	3697	0.44908	3517	0.06129	5.44390E-90	FALSE
VAX2_MA0723.2	VAX2	MA0723.2	C_ESX1	4227	2.54477	814	0.53794	722	0.0609	1.78985E-63	FALSE
RELB_MA1117.1	RELB	MA1117.1	C_RELB	9787	0.50785	2631	0.49034	2439	0.06081	1.84379E-86	FALSE
MAFGNFE2L1_MA0089.2	MAFG::NFE2L1	MA0089.2	C_MAFG::NFE2L1	19703	0.6667	4868	0.48163	4486	0.06079	3.96698E-100	TRUE
FOSJUNB_MA1134.1	FOS::JUNB	MA1134.1	C_FOSL1::JUN	14022	0.50574	3817	0.46939	3499	0.06057	1.27072E-85	FALSE
HOXA2_MA0900.2	HOXA2	MA0900.2	C_ESX1	4436	3.1867	799	0.49299	724	0.06023	1.21142E-65	FALSE
FOSBJUNB_MA1135.1	FOSB::JUNB	MA1135.1	C_FOSL1::JUN	14404	0.50336	3875	0.46747	3553	0.06022	5.84306E-88	FALSE
KLF11_MA1512.1	KLF11	MA1512.1	C_KLF16	28372	0.78018	12615	0.7353	12234	0.06012	1.05597E-104	TRUE
JUNJUNB_MA1132.1	JUN::JUNB	MA1132.1	C_FOSL1::JUN	12005	0.59131	3267	0.4799	2998	0.06001	5.22670E-88	FALSE
Lhx8_MA0705.1	Lhx8	MA0705.1	C_ESX1	3528	2.81971	687	0.60448	635	0.0599	1.68843E-57	FALSE
EGR1_MA0162.4	EGR1	MA0162.4	C_EGR1	22136	0.68339	9194	0.66627	8892	0.05973	1.71609E-95	FALSE
ZNF682_MA1599.1	ZNF682	MA1599.1	C_ZNF682	14040	0.6257	4931	0.60986	4829	0.05947	1.37218E-87	FALSE
TCFL5_MA0632.2	TCFL5	MA0632.2	C_TCFL5	7568	0.73021	3523	0.70292	3423	0.05938	1.30767E-71	FALSE
FOSL2JUNB_MA1138.1	FOSL2::JUNB	MA1138.1	C_FOSL1::JUN	14147	0.5019	3780	0.46608	3465	0.05916	7.32690E-84	FALSE
LHX6_MA0658.1	LHX6	MA0658.1	C_ESX1	3656	2.84563	588	0.58541	544	0.05898	3.55467E-57	FALSE
HOXB3_MA0903.1	HOXB3	MA0903.1	C_ESX1	6095	2.25123	1028	0.45788	918	0.05883	5.04482E-69	FALSE
E2F8_MA0865.2	E2F8	MA0865.2	C_E2F8	3753	0.66587	1506	0.64886	1457	0.05848	1.44843E-59	FALSE
POU6F2_MA0793.1	POU6F2	MA0793.1	C_POU6F2	7219	1.53517	1251	0.49033	1153	0.0584	1.33918E-72	FALSE
CREB3L1_MA0839.1	CREB3L1	MA0839.1	C_CREB3	5028	0.81937	1606	0.55581	1528	0.0584	1.52938E-67	FALSE
Mlxip_MA0622.1	Mlxip	MA0622.1	C_MNT	4666	0.59361	1630	0.56805	1577	0.05774	9.46112E-61	FALSE
FOSL1JUN_MA1128.1	FOSL1::JUN	MA1128.1	C_FOSL1::JUN	16006	0.58078	4350	0.47372	3999	0.05764	1.90237E-94	FALSE
ESR1_MA0112.3	ESR1	MA0112.3	C_ESR2	6349	0.46842	1525	0.45328	1435	0.05736	6.37470E-63	FALSE
HOXB6_MA1500.1	HOXB6	MA1500.1	C_HOXC8	4541	1.74892	814	0.45222	725	0.05717	2.56676E-60	FALSE
FOSL2JUND_MA1144.1	FOSL2::JUND	MA1144.1	C_FOSL1::JUN	13957	0.5057	3776	0.47013	3478	0.05711	6.65399E-90	FALSE
MNX1_MA0707.2	MNX1	MA0707.2	C_MNX1	4874	3.4461	779	0.54305	738	0.05698	5.26901E-62	FALSE
LMX1B_MA0703.2	LMX1B	MA0703.2	C_ESX1	5637	2.46589	805	0.54114	725	0.0569	2.95329E-67	FALSE
BACH2_MA1470.1	BACH2	MA1470.1	C_BACH2	4865	1.73344	1280	0.52668	1211	0.05682	1.26099E-58	FALSE
FOSL2JUN_MA1130.1	FOSL2::JUN	MA1130.1	C_FOSL1::JUN	14689	0.49785	4025	0.47364	3679	0.05676	1.24182E-86	FALSE
PPARD_MA1550.1	PPARD	MA1550.1	C_PPARD	10502	0.59397	2149	0.43465	2014	0.05671	1.27728E-79	FALSE
PAX4_MA0068.2	PAX4	MA0068.2	C_ESX1	2939	2.48212	499	0.55977	447	0.05666	5.55340E-52	FALSE
BSX_MA0876.1	BSX	MA0876.1	C_BSX	4754	2.04324	954	0.55894	876	0.05631	7.99694E-58	FALSE
FOSJUND_MA1141.1	FOS::JUND	MA1141.1	C_FOSL1::JUN	15991	0.50862	4386	0.47502	4029	0.05606	9.89824E-86	FALSE
FOSJUN_MA0099.3	FOS::JUN	MA0099.3	C_FOSL1::JUN	14144	0.57309	3868	0.47287	3556	0.05592	3.02408E-77	FALSE
RARB_MA1552.1	RARB	MA1552.1	C_RXRG	4852	0.7834	1280	0.50175	1196	0.05591	4.24912E-55	FALSE
FOSL1JUNB_MA1137.1	FOSL1::JUNB	MA1137.1	C_FOSL1::JUN	14892	0.57797	3941	0.4645	3620	0.05582	9.47369E-83	FALSE
Ddit3Cebpa_MA0019.1	Ddit3::Cebpa	MA0019.1	C_Ddit3::Cebpa	5437	0.4872	1203	0.44501	1138	0.05538	1.21874E-64	FALSE
SOHLH2_MA1560.1	SOHLH2	MA1560.1	C_MNT	2938	0.5951	1039	0.56733	991	0.05538	1.26972E-55	FALSE
HIF1A_MA1106.1	HIF1A	MA1106.1	C_HIF1A	2713	0.59167	957	0.57693	922	0.05535	1.18202E-49	FALSE
DLX1_MA0879.2	DLX1	MA0879.2	C_BSX	4250	1.61549	850	0.57171	814	0.05531	4.03227E-58	FALSE
KLF12_MA0742.2	KLF12	MA0742.2	C_KLF5	33149	0.8437	17013	0.82819	16639	0.05491	2.07142E-110	TRUE
VENTX_MA0724.1	VENTX	MA0724.1	C_VENTX	3796	1.99196	709	0.50674	669	0.0549	1.63125E-55	FALSE
KLF2_MA1515.1	KLF2	MA1515.1	C_KLF2	28854	0.78703	13100	0.74513	12820	0.05488	3.02197E-99	TRUE
E2F4_MA0470.2	E2F4	MA0470.2	C_E2F4	2093	0.61514	754	0.60418	773	0.05478	1.02352E-44	FALSE
ZBTB7C_MA0695.1	ZBTB7C	MA0695.1	C_ZBTB7B	6458	0.50999	1720	0.48754	1624	0.05455	7.48736E-67	FALSE
GSC2_MA0891.1	GSC2	MA0891.1	C_OTX2	4913	1.45714	868	0.44416	813	0.05451	4.21047E-63	FALSE
LHX9_MA0701.2	LHX9	MA0701.2	C_ESX1	4479	2.22415	869	0.59536	801	0.05448	1.99692E-64	FALSE
TLX2_MA1577.1	TLX2	MA1577.1	C_ESX1	5018	1.99288	913	0.51668	820	0.05422	1.35088E-58	FALSE
ZBTB14_MA1650.1	ZBTB14	MA1650.1	C_ZBTB14	11429	0.73786	5235	0.71835	5109	0.05415	9.36602E-76	FALSE
LHX2_MA0700.2	LHX2	MA0700.2	C_BSX	5436	2.73773	952	0.58632	930	0.05407	1.10287E-63	FALSE
GSC_MA0648.1	GSC	MA0648.1	C_OTX2	4653	1.01232	846	0.41275	815	0.05396	6.30590E-59	FALSE
ZBTB7B_MA0694.1	ZBTB7B	MA0694.1	C_ZBTB7B	5042	0.8908	1336	0.49204	1262	0.05381	5.53917E-61	FALSE
ZBTB32_MA1580.1	ZBTB32	MA1580.1	C_ZBTB32	7729	0.44283	1471	0.40914	1400	0.05379	3.72293E-68	FALSE
Dmbx1_MA0883.1	Dmbx1	MA0883.1	C_Dmbx1	4832	1.61091	860	0.49974	823	0.05361	2.27797E-59	FALSE
BACH1_MA1633.2	BACH1	MA1633.2	C_FOSL1::JUN	15818	0.57165	4269	0.47336	3943	0.05345	1.30337E-83	FALSE
HESX1_MA0894.1	HESX1	MA0894.1	C_ESX1	4287	2.71623	777	0.5277	729	0.0532	4.55323E-54	FALSE
ATF2_MA1632.1	ATF2	MA1632.1	C_FOSL1::JUN	11699	0.85695	3342	0.52347	3117	0.05305	2.74927E-76	FALSE
KLF16_MA0741.1	KLF16	MA0741.1	C_KLF16	36300	0.74211	15299	0.70457	14940	0.05298	4.07170E-99	TRUE
Arx_MA0874.1	Arx	MA0874.1	C_Alx1	4177	2.79395	673	0.57758	618	0.05298	6.84951E-58	FALSE
VSX1_MA0725.1	VSX1	MA0725.1	C_ESX1	4743	2.61325	724	0.50793	656	0.05295	1.48551E-60	FALSE
PITX1_MA0682.2	PITX1	MA0682.2	C_OTX2	5662	1.52635	974	0.43197	904	0.05284	4.87705E-63	FALSE
HOXD11_MA0908.1	HOXD11	MA0908.1	C_HOXC10	5236	0.73789	832	0.41926	745	0.05231	2.91581E-61	FALSE
VSX2_MA0726.1	VSX2	MA0726.1	C_ESX1	4803	2.50945	811	0.54375	746	0.05198	1.32787E-57	FALSE
FOSL1_MA0477.2	FOSL1	MA0477.2	C_FOSL1::JUN	15544	0.5772	4166	0.4686	3848	0.05197	5.28101E-85	FALSE
JUND_MA0491.2	JUND	MA0491.2	C_FOSL1::JUN	14429	0.57672	3778	0.46123	3484	0.05195	3.46451E-81	FALSE
mix-a_MA0621.1	mix-a	MA0621.1	C_ESX1	4388	2.89617	639	0.55768	582	0.05185	1.84057E-55	FALSE
STAT1STAT2_MA0517.1	STAT1::STAT2	MA0517.1	C_STAT1::STAT2	38857	0.72441	7638	0.4251	7313	0.05183	2.43499E-103	TRUE
FOSL1JUND_MA1142.1	FOSL1::JUND	MA1142.1	C_FOSL1::JUN	14422	0.55904	3718	0.46179	3433	0.05167	6.48798E-82	FALSE
HOXD10_MA1506.1	HOXD10	MA1506.1	C_HOXC10	4152	0.54114	790	0.46689	740	0.05149	1.09763E-54	FALSE
KLF7_MA1959.1	KLF7	MA1959.1	C_KLF5	35267	0.8099	17177	0.79437	16828	0.05144	6.24205E-96	FALSE
ZKSCAN1_MA1585.1	ZKSCAN1	MA1585.1	C_ZKSCAN1	6644	1.22723	1633	0.57252	1574	0.05135	1.64139E-62	FALSE
SP8_MA0747.1	SP8	MA0747.1	C_KLF16	29269	0.74743	12283	0.70708	11928	0.05133	4.72758E-94	FALSE
JUNB_MA0490.2	JUNB	MA0490.2	C_FOSL1::JUN	14876	0.57053	3821	0.45713	3531	0.05123	7.40809E-86	FALSE
SP2_MA0516.3	SP2	MA0516.3	C_KLF5	36707	0.83344	18636	0.81805	18308	0.05116	1.17553E-103	TRUE
ZNF140_MA1589.1	ZNF140	MA1589.1	C_ZNF140	10743	0.70964	2721	0.47025	2579	0.05113	5.50030E-73	FALSE
ZNF354C_MA0130.1	ZNF354C	MA0130.1	C_ZNF354C	15492	0.90508	3221	0.43099	3040	0.05112	2.16235E-82	FALSE
Atf3_MA1988.1	Atf3	MA1988.1	C_FOSL1::JUN	17548	0.49632	4624	0.46544	4296	0.0508	6.30581E-86	FALSE
JDP2_MA0655.1	JDP2	MA0655.1	C_FOSL1::JUN	10975	0.5778	2681	0.4473	2481	0.05053	6.52856E-76	FALSE
RAX2_MA0717.1	RAX2	MA0717.1	C_ESX1	4470	1.93943	804	0.52949	728	0.05044	6.61305E-56	FALSE
HOXA5_MA0158.2	HOXA5	MA0158.2	C_HOXD3	3719	2.58792	767	0.49236	699	0.05042	9.48809E-57	FALSE
GBX2_MA0890.1	GBX2	MA0890.1	C_GBX2	4555	2.57593	888	0.53833	830	0.05042	1.97670E-57	FALSE
LBX1_MA0618.1	LBX1	MA0618.1	C_ESX1	6186	2.19333	1069	0.46714	994	0.05041	6.20428E-61	FALSE
MAFNFE2_MA0501.1	MAF::NFE2	MA0501.1	C_MAFG::NFE2L1	19490	0.57263	4739	0.4769	4386	0.05037	1.43282E-91	FALSE
ESR2_MA0258.2	ESR2	MA0258.2	C_ESR2	12492	0.46883	3030	0.45267	2885	0.05014	1.96357E-75	FALSE
BACH2_MA1101.2	BACH2	MA1101.2	C_FOSL1::JUN	10450	0.47962	2660	0.4632	2471	0.05013	1.95393E-66	FALSE
BATF3_MA0835.2	BATF3	MA0835.2	C_FOSL1::JUN	17663	0.57065	4510	0.46833	4180	0.05012	8.67361E-87	FALSE
HOXC11_MA0651.2	HOXC11	MA0651.2	C_HOXC10	3568	0.45486	678	0.41816	652	0.04996	3.50603E-46	FALSE
FOS_MA0476.1	FOS	MA0476.1	C_FOSL1::JUN	16196	0.49478	4275	0.46335	3932	0.04977	1.28530E-83	FALSE
HOXD3_MA0912.2	HOXD3	MA0912.2	C_HOXD3	5222	2.11125	996	0.49296	924	0.04966	3.31966E-61	FALSE
ZNF667_MA1984.1	ZNF667	MA1984.1	C_ZNF667	11574	0.79794	2353	0.45074	2210	0.04964	4.76111E-74	FALSE
ZBED1_MA0749.1	ZBED1	MA0749.1	C_ZBED1	1090	0.65133	399	0.64113	366	0.0495	3.14757E-30	FALSE
NFE2_MA0841.1	NFE2	MA0841.1	C_FOSL1::JUN	9737	0.7687	2436	0.45298	2249	0.04945	9.61422E-71	FALSE
CDX1_MA0878.3	CDX1	MA0878.3	C_HOXA10	9727	0.74998	1572	0.41192	1466	0.04944	2.12277E-68	FALSE
BATFJUN_MA0462.2	BATF::JUN	MA0462.2	C_FOSL1::JUN	16900	0.58179	4432	0.47491	4128	0.04905	5.01770E-84	FALSE
Dlx5_MA1476.2	Dlx5	MA1476.2	C_Dlx5	5945	2.22989	1050	0.48876	990	0.04898	8.92756E-64	FALSE
PPARARXRA_MA1148.1	PPARA::RXRA	MA1148.1	C_PPARA::RXRA	11190	0.7899	2222	0.46305	2144	0.04858	4.65917E-75	FALSE
Sox3_MA0514.2	Sox3	MA0514.2	C_SOX13	8869	0.63721	1648	0.40206	1579	0.0485	8.42195E-69	FALSE
PHOX2A_MA0713.1	PHOX2A	MA0713.1	C_PHOX2B	6596	2.75775	883	0.51364	829	0.04844	5.76467E-67	FALSE
BATF_MA1634.1	BATF	MA1634.1	C_FOSL1::JUN	16734	0.58268	4407	0.47548	4095	0.0484	1.88429E-79	FALSE
OTX2_MA0712.2	OTX2	MA0712.2	C_OTX2	6272	1.68173	1066	0.46796	981	0.04828	3.95067E-62	FALSE
SMAD5_MA1557.1	SMAD5	MA1557.1	C_SMAD3	2837	0.61533	653	0.49933	602	0.04813	4.01093E-44	FALSE
FOSL2_MA0478.1	FOSL2	MA0478.1	C_FOSL1::JUN	18862	0.56128	4592	0.44987	4277	0.04806	1.25901E-84	FALSE
RXRG_MA1556.1	RXRG	MA1556.1	C_RXRG	5931	0.54253	1735	0.52726	1642	0.04802	4.85193E-64	FALSE
EGR3_MA0732.1	EGR3	MA0732.1	C_EGR1	12025	0.72993	5346	0.7168	5198	0.048	1.14259E-71	FALSE
HOXA6_MA1497.1	HOXA6	MA1497.1	C_HOXC8	4892	2.66652	831	0.4798	756	0.04799	2.00316E-58	FALSE
NOTO_MA0710.1	NOTO	MA0710.1	C_ESX1	5197	1.96446	914	0.52769	859	0.04795	8.54276E-58	FALSE
MAFK_MA0496.3	MAFK	MA0496.3	C_MAFG::NFE2L1	19928	0.53517	5177	0.48539	4781	0.04793	9.25220E-87	FALSE
MTF1_MA0863.1	MTF1	MA0863.1	C_MTF1	6651	0.51182	1833	0.49521	1786	0.04779	9.80654E-64	FALSE
Bach1Mafk_MA0591.1	Bach1::Mafk	MA0591.1	C_MAFG::NFE2L1	18408	0.51555	4998	0.49872	4705	0.04769	1.14581E-86	FALSE
Yy1_MA0095.3	Yy1	MA0095.3	C_Yy1	12664	0.64692	3221	0.53548	3117	0.04767	2.72176E-78	FALSE
NKX6-3_MA1530.1	NKX6-3	MA1530.1	C_NKX6-3	6053	1.77177	1015	0.38325	909	0.04765	3.13212E-57	FALSE
Hoxd13_MA0909.3	Hoxd13	MA0909.3	C_CDX2	6967	1.93974	1217	0.58662	1199	0.04757	3.07174E-63	FALSE
CREB1_MA0018.4	CREB1	MA0018.4	C_FOSL1::JUN	13153	0.71246	3529	0.50458	3295	0.04756	2.12116E-76	FALSE
Jun_MA0489.2	Jun	MA0489.2	C_FOSL1::JUN	16499	0.49829	4427	0.46743	4091	0.04747	9.37475E-80	FALSE
BARX1_MA0875.1	BARX1	MA0875.1	C_BSX	5471	1.39265	1080	0.4812	1018	0.04724	3.64658E-53	FALSE
TFCP2_MA1968.1	TFCP2	MA1968.1	C_TFCP2	3399	0.47426	811	0.46173	799	0.04723	5.82337E-47	FALSE
PITX3_MA0714.1	PITX3	MA0714.1	C_OTX2	5391	1.42728	956	0.43968	888	0.04714	2.10159E-62	FALSE
NR2F1_MA1537.1	NR2F1	MA1537.1	C_PPARD	10662	0.60948	2358	0.45527	2207	0.0471	5.34378E-69	FALSE
POU6F1_MA1549.1	POU6F1	MA1549.1	C_POU6F2	6715	1.22116	1203	0.42448	1123	0.04696	1.46580E-58	FALSE
TFAP2C_MA0524.2	TFAP2C	MA0524.2	C_TFAP2A	8714	0.53758	2537	0.52321	2448	0.04686	4.49362E-69	FALSE
Nr2e3_MA0164.1	Nr2e3	MA0164.1	C_Nr2e3	5175	0.75774	1125	0.43566	1064	0.04684	3.38260E-52	FALSE
LMX1A_MA0702.2	LMX1A	MA0702.2	C_ESX1	4757	2.38567	696	0.50479	639	0.04682	2.07875E-56	FALSE
RXRG_MA0856.1	RXRG	MA0856.1	C_PPARD	10021	0.5832	2024	0.42703	1888	0.04672	1.14958E-66	FALSE
HNF1A_MA0046.2	HNF1A	MA0046.2	C_HNF1A	7622	1.187	909	0.39851	872	0.04671	4.10780E-62	FALSE
NFIL3_MA0025.2	NFIL3	MA0025.2	C_NFIL3	7961	0.79489	1435	0.45458	1355	0.04668	6.20133E-66	FALSE
IRF3_MA1418.1	IRF3	MA1418.1	C_IRF3	21566	0.68016	4428	0.42541	4263	0.04654	5.64968E-84	FALSE
HNF1B_MA0153.2	HNF1B	MA0153.2	C_HNF1A	5898	1.66196	790	0.43019	758	0.04651	3.84017E-58	FALSE
GSX2_MA0893.2	GSX2	MA0893.2	C_HOXD3	5931	1.51717	1136	0.44991	1037	0.04646	3.06690E-62	FALSE
Nfe2l2_MA0150.2	Nfe2l2	MA0150.2	C_MAFG::NFE2L1	18685	0.66767	4783	0.47779	4463	0.04641	8.61771E-81	FALSE
NR1I3_MA1534.1	NR1I3	MA1534.1	C_NR1I3	8771	0.61432	1508	0.44006	1451	0.04606	1.79213E-67	FALSE
CDX4_MA1473.1	CDX4	MA1473.1	C_HOXA10	9146	0.93945	1405	0.43897	1353	0.04598	3.58426E-67	FALSE
Vdr_MA0693.3	Vdr	MA0693.3	C_NR1I3	11684	0.51052	2102	0.40318	2031	0.04575	2.13394E-71	FALSE
HOXC13_MA0907.1	HOXC13	MA0907.1	C_HOXC13	5664	0.93431	1027	0.55893	934	0.0457	7.02582E-59	FALSE
PROP1_MA0715.1	PROP1	MA0715.1	C_PHOX2B	7828	2.24229	892	0.47208	872	0.04563	1.19207E-61	FALSE
Atf1_MA0604.1	Atf1	MA0604.1	C_Atf1	2368	0.76777	1135	0.75629	1080	0.04547	4.99793E-38	FALSE
PITX2_MA1547.2	PITX2	MA1547.2	C_OTX2	5172	1.45108	882	0.43486	834	0.04543	2.08300E-61	FALSE
SHOX_MA0630.1	SHOX	MA0630.1	C_ESX1	4548	1.67936	801	0.56482	738	0.04539	3.22601E-51	FALSE
SREBF1_MA0595.1	SREBF1	MA0595.1	C_SREBF1	8322	0.60866	2157	0.50364	2075	0.04536	1.93524E-66	FALSE
Arid3b_MA0601.1	Arid3b	MA0601.1	C_Arid3b	9480	2.39341	1045	0.50088	989	0.04491	9.27886E-68	FALSE
ESX1_MA0644.2	ESX1	MA0644.2	C_ESX1	4656	2.12906	842	0.56498	780	0.04484	2.22668E-55	FALSE
TP53_MA0106.3	TP53	MA0106.3	C_TP53	4677	0.47292	1072	0.45935	1035	0.04482	8.35065E-53	FALSE
LBX2_MA0699.1	LBX2	MA0699.1	C_ESX1	4459	2.11845	805	0.58123	757	0.04475	2.33963E-55	FALSE
PAX2_MA0067.2	PAX2	MA0067.2	C_PAX9	2807	0.63205	936	0.59932	917	0.04472	1.44432E-46	FALSE
THRB_MA1575.1	THRB	MA1575.1	C_THRB	4781	0.49447	1272	0.47843	1225	0.04468	3.28174E-57	FALSE
Arnt_MA0004.1	Arnt	MA0004.1	C_MNT	8786	0.61432	3259	0.59747	3177	0.04455	2.81345E-68	FALSE
Zfx_MA0146.2	Zfx	MA0146.2	C_Zfx	17962	0.64734	6824	0.63317	6649	0.04447	4.76594E-81	FALSE
HOXD8_MA0910.2	HOXD8	MA0910.2	C_HOXC8	5250	1.14284	1005	0.45663	914	0.04424	7.49366E-56	FALSE
ZIC5_MA1584.1	ZIC5	MA1584.1	C_ZIC1	10824	0.57135	3560	0.55561	3536	0.04423	8.82126E-70	FALSE
HOXB8_MA1502.1	HOXB8	MA1502.1	C_HOXC8	4844	1.54278	926	0.50593	860	0.04419	4.47931E-50	FALSE
Lhx4_MA0704.1	Lhx4	MA0704.1	C_ESX1	4183	2.36217	601	0.47733	546	0.04418	4.99899E-49	FALSE
Alx4_MA0853.1	Alx4	MA0853.1	C_Alx1	3917	1.84738	640	0.56386	594	0.04408	4.20597E-46	FALSE
RORA_MA0072.1	RORA	MA0072.1	C_RORA	8173	0.93431	1492	0.4975	1417	0.04404	6.22859E-65	FALSE
NR4A2_MA0160.2	NR4A2	MA0160.2	C_NR4A1	9794	0.77312	1781	0.40491	1694	0.04395	7.54652E-63	FALSE
PRRX2_MA0075.3	PRRX2	MA0075.3	C_ESX1	5057	1.99521	907	0.55398	856	0.0439	8.27566E-58	FALSE
BNC2_MA1928.1	BNC2	MA1928.1	C_FOSL1::JUN	15988	0.49162	4267	0.46728	3970	0.04387	1.98037E-74	FALSE
DRGX_MA1481.1	DRGX	MA1481.1	C_ESX1	4711	2.41359	751	0.52836	689	0.04381	5.03381E-51	FALSE
ZNF282_MA1154.1	ZNF282	MA1154.1	C_ZNF282	10430	0.63661	2482	0.45403	2353	0.0438	1.03612E-68	FALSE
MYCN_MA0104.4	MYCN	MA0104.4	C_MNT	4398	0.62388	1669	0.60973	1623	0.04377	2.80259E-52	FALSE
NR1D2_MA1532.2	NR1D2	MA1532.2	C_NR1D1	9135	0.70803	2129	0.44557	1948	0.04367	6.45147E-62	FALSE
HNF4G_MA0484.2	HNF4G	MA0484.2	C_HNF4A	11862	0.55346	2416	0.43209	2217	0.04346	1.09848E-67	FALSE
ZFP57_MA1583.1	ZFP57	MA1583.1	C_ZFP57	2764	0.62623	1018	0.60267	985	0.04344	2.24936E-38	FALSE
SOX21_MA0866.1	SOX21	MA0866.1	C_SOX21	8520	1.11533	1467	0.44111	1333	0.04327	3.36809E-59	FALSE
ZSCAN29_MA1602.1	ZSCAN29	MA1602.1	C_ZSCAN29	4749	0.48504	1155	0.47464	1132	0.04324	1.94427E-53	FALSE
NFKB2_MA0778.1	NFKB2	MA0778.1	C_NFKB2	6905	0.55305	2222	0.54027	2139	0.04316	4.84125E-58	FALSE
VAX1_MA0722.1	VAX1	MA0722.1	C_ESX1	4992	2.28095	754	0.50137	683	0.04312	1.61584E-52	FALSE
NR6A1_MA1541.1	NR6A1	MA1541.1	C_NR6A1	9646	0.53038	1859	0.41033	1719	0.04311	1.37869E-68	FALSE
HOXD12_MA0873.1	HOXD12	MA0873.1	C_HOXC10	3551	0.48341	660	0.40964	612	0.04291	2.22316E-47	FALSE
Znf423_MA0116.1	Znf423	MA0116.1	C_Znf423	8600	0.52201	2440	0.50847	2342	0.04273	1.30332E-64	FALSE
Alx1_MA0854.1	Alx1	MA0854.1	C_Alx1	4288	1.95566	692	0.5499	635	0.04258	1.84467E-43	FALSE
Rxra_MA0512.2	Rxra	MA0512.2	C_PPARD	10137	0.58557	2090	0.4313	1955	0.04233	3.52257E-63	FALSE
KLF5_MA0599.1	KLF5	MA0599.1	C_KLF5	48261	0.75614	20339	0.7076	19928	0.0423	3.57386E-99	TRUE
ZNF24_MA1124.1	ZNF24	MA1124.1	C_ZNF24	11001	1.01333	1809	0.3891	1792	0.0423	2.34227E-68	FALSE
CTCF_MA0139.1	CTCF	MA0139.1	C_CTCF	37868	0.55715	12968	0.55	12728	0.04228	2.40593E-93	FALSE
ZNF382_MA1594.1	ZNF382	MA1594.1	C_ZNF382	10301	1.10008	2201	0.4678	2163	0.04225	1.15950E-65	FALSE
TFDP1_MA1122.1	TFDP1	MA1122.1	C_E2F6	12060	0.7467	5165	0.72787	5089	0.04223	1.58868E-69	FALSE
ZNF85_MA1720.1	ZNF85	MA1720.1	C_ZNF85	9484	1.30526	1951	0.46502	1830	0.0422	1.20770E-64	FALSE
HOXB7_MA1501.1	HOXB7	MA1501.1	C_HOXC8	4607	2.00039	843	0.4446	756	0.04213	9.69644E-53	FALSE
HNF4A_MA0114.4	HNF4A	MA0114.4	C_HNF4A	11869	0.553	2398	0.43226	2209	0.04207	1.91407E-70	FALSE
CEBPA_MA0102.4	CEBPA	MA0102.4	C_CEBPA	8499	0.88713	1596	0.45426	1536	0.04199	6.05423E-60	FALSE
ZNF343_MA1711.1	ZNF343	MA1711.1	C_ZNF343	11035	0.58001	3696	0.56621	3592	0.04189	7.09065E-65	FALSE
Arntl_MA0603.1	Arntl	MA0603.1	C_ARNT2	4724	0.65862	1892	0.63754	1852	0.0418	3.68229E-46	FALSE
ZNF574_MA1982.1	ZNF574	MA1982.1	C_ZNF574	12294	0.5781	4005	0.56513	3922	0.0417	3.41331E-66	FALSE
EGR2_MA0472.2	EGR2	MA0472.2	C_EGR1	8017	0.6974	3424	0.6858	3319	0.04169	2.96733E-60	FALSE
HEY1_MA0823.1	HEY1	MA0823.1	C_HEY2	4156	0.6211	1574	0.60822	1568	0.04166	3.15106E-45	FALSE
Dlx2_MA0885.2	Dlx2	MA0885.2	C_Dlx5	5967	1.80272	1071	0.49331	1024	0.04165	5.51891E-58	FALSE
Nr1h3Rxra_MA0494.1	Nr1h3::Rxra	MA0494.1	C_Nr1h3::Rxra	10693	0.70346	2375	0.44325	2336	0.04162	1.01533E-66	FALSE
SP4_MA0685.2	SP4	MA0685.2	C_KLF5	43531	0.78895	19500	0.73783	19087	0.04147	3.25011E-94	FALSE
HES2_MA0616.2	HES2	MA0616.2	C_HEY2	4191	0.65802	1701	0.63985	1697	0.04129	8.92414E-53	FALSE
ALX3_MA0634.1	ALX3	MA0634.1	C_ESX1	5576	2.40362	857	0.50156	800	0.0411	4.13606E-53	FALSE
POU4F1_MA0790.1	POU4F1	MA0790.1	C_POU4F3	10377	1.63835	1232	0.44898	1195	0.04104	1.64580E-67	FALSE
PAX5_MA0014.3	PAX5	MA0014.3	C_PAX5	5250	0.6235	1818	0.61162	1751	0.04097	1.52086E-58	FALSE
SOX13_MA1120.1	SOX13	MA1120.1	C_SOX13	8819	0.61337	1623	0.40346	1559	0.04096	2.26379E-68	FALSE
CUX1_MA0754.2	CUX1	MA0754.2	C_ONECUT1	1662	3.48942	259	0.57904	243	0.04093	6.68128E-35	FALSE
NKX2-2_MA1645.1	NKX2-2	MA1645.1	C_NKX2-2	11333	0.61191	2517	0.4543	2419	0.04086	5.94553E-67	FALSE
SPIC_MA0687.1	SPIC	MA0687.1	C_Spi1	37202	0.56633	8717	0.4558	8167	0.04079	6.66013E-92	FALSE
SOX18_MA1563.2	SOX18	MA1563.2	C_SOX8	6656	1.47193	1061	0.44399	1021	0.04075	3.57451E-52	FALSE
CTCF_MA1929.1	CTCF	MA1929.1	C_CTCF	31414	0.57869	10536	0.541	10299	0.0407	8.54393E-83	FALSE
DUXA_MA0884.2	DUXA	MA0884.2	C_DUXA	4042	2.22737	620	0.70493	591	0.04063	6.44970E-46	FALSE
TFAP2A_MA0810.1	TFAP2A	MA0810.1	C_TFAP2A	10950	0.56444	3433	0.55006	3345	0.0406	5.31171E-69	FALSE
MYBL2_MA0777.1	MYBL2	MA0777.1	C_MYBL2	1668	2.11811	410	0.48993	417	0.04054	8.12877E-32	FALSE
MIXL1_MA0662.1	MIXL1	MA0662.1	C_ESX1	5149	1.93566	825	0.52447	763	0.04053	6.25602E-47	FALSE
Crx_MA0467.2	Crx	MA0467.2	C_OTX2	6201	1.69856	1056	0.4728	989	0.04049	1.61960E-53	FALSE
TFAP2E_MA1569.1	TFAP2E	MA1569.1	C_TFAP2A	8297	0.62356	2714	0.61339	2638	0.04038	4.23737E-56	FALSE
Dlx4_MA0881.1	Dlx4	MA0881.1	C_BSX	4341	1.68765	760	0.52235	731	0.04024	1.88046E-47	FALSE
RXRB_MA0855.1	RXRB	MA0855.1	C_PPARD	10349	0.58678	2099	0.4373	1986	0.04015	4.56357E-63	FALSE
HOXC12_MA0906.1	HOXC12	MA0906.1	C_HOXC10	4428	0.51319	759	0.44372	724	0.03998	1.66156E-43	FALSE
ZNF449_MA1656.1	ZNF449	MA1656.1	C_ZNF449	13988	0.61374	3873	0.50701	3785	0.03991	3.36141E-70	FALSE
HOXC4_MA1504.1	HOXC4	MA1504.1	C_HOXC4	6391	1.53107	1100	0.41978	990	0.03975	8.68442E-52	FALSE
MLXIPL_MA0664.1	MLXIPL	MA0664.1	C_ARNT2	3674	0.65899	1460	0.63579	1439	0.03973	1.23749E-41	FALSE
Mafg_MA0659.3	Mafg	MA0659.3	C_MAFG::NFE2L1	18350	0.49524	4616	0.48042	4315	0.03962	7.40149E-75	FALSE
TFAP2B_MA0812.1	TFAP2B	MA0812.1	C_TFAP2A	9425	0.61376	2990	0.60082	2902	0.03962	1.64109E-63	FALSE
E2F2_MA0864.2	E2F2	MA0864.2	C_E2F4	1945	0.60758	710	0.60111	733	0.03957	1.92116E-33	FALSE
Dlx3_MA0880.1	Dlx3	MA0880.1	C_BSX	4599	1.4469	792	0.46637	764	0.03939	7.07112E-46	FALSE
KLF10_MA1511.2	KLF10	MA1511.2	C_KLF5	39522	0.77342	18266	0.76061	17972	0.03933	9.63682E-97	FALSE
Npas2_MA0626.1	Npas2	MA0626.1	C_MNT	4428	0.54942	1417	0.54009	1400	0.03924	2.31663E-47	FALSE
POU4F2_MA0683.1	POU4F2	MA0683.1	C_POU4F3	10104	1.47051	1344	0.48951	1269	0.03919	4.50645E-60	FALSE
KLF14_MA0740.2	KLF14	MA0740.2	C_KLF5	40542	0.78305	18950	0.77169	18672	0.03899	2.34720E-89	FALSE
SP1_MA0079.5	SP1	MA0079.5	C_KLF5	38467	0.74177	17101	0.72637	16821	0.03889	4.25103E-89	FALSE
RARA_MA0730.1	RARA	MA0730.1	C_Rarb	9916	0.47938	2219	0.44606	2162	0.03858	1.19134E-57	FALSE
Sox17_MA0078.2	Sox17	MA0078.2	C_SOX8	11465	0.94565	2047	0.46909	1995	0.03857	2.76696E-68	FALSE
Tfcp2l1_MA0145.2	Tfcp2l1	MA0145.2	C_Tfcp2l1	13656	0.50229	3694	0.49184	3546	0.03812	4.89675E-63	FALSE
MNT_MA0825.1	MNT	MA0825.1	C_MNT	4893	0.61596	1806	0.59724	1765	0.03798	1.06868E-49	FALSE
EGR4_MA0733.1	EGR4	MA0733.1	C_EGR1	10099	0.66784	3972	0.65582	3874	0.03794	3.36096E-60	FALSE
MYBL1_MA0776.1	MYBL1	MA0776.1	C_MYBL1	1855	1.23645	449	0.47396	442	0.03783	1.03364E-23	FALSE
OLIG2_MA0678.1	OLIG2	MA0678.1	C_Atoh1	3303	0.4401	574	0.3994	543	0.03779	7.25421E-39	FALSE
Lhx3_MA0135.1	Lhx3	MA0135.1	C_Lhx3	10088	1.7357	1150	0.40595	1116	0.03775	1.45015E-57	FALSE
RHOXF1_MA0719.1	RHOXF1	MA0719.1	C_RHOXF1	4734	2.01048	745	0.42919	685	0.03766	1.90361E-47	FALSE
SOX8_MA0868.2	SOX8	MA0868.2	C_SOX8	9530	0.8494	1612	0.43844	1569	0.03763	1.88061E-62	FALSE
HSF2_MA0770.1	HSF2	MA0770.1	C_HSF2	9182	0.84598	1755	0.46328	1650	0.03751	1.68410E-59	FALSE
NFKB1_MA0105.4	NFKB1	MA0105.4	C_NFKB2	5958	0.54808	1868	0.53417	1806	0.03748	1.21502E-47	FALSE
NR1D1_MA1531.1	NR1D1	MA1531.1	C_NR1D1	8380	0.4668	1982	0.45269	1869	0.03744	1.33093E-50	FALSE
ZNF684_MA1600.1	ZNF684	MA1600.1	C_ZNF684	12876	0.60062	3350	0.49336	3216	0.03737	1.70908E-67	FALSE
HOXA10_MA0899.1	HOXA10	MA0899.1	C_HOXA10	11553	1.05877	1599	0.38271	1516	0.03734	7.23578E-68	FALSE
Creb3l2_MA0608.1	Creb3l2	MA0608.1	C_Creb3l2	4617	0.65092	1816	0.64279	1813	0.03723	4.58479E-46	FALSE
HES6_MA1493.1	HES6	MA1493.1	C_HES6	4590	0.95666	1390	0.54129	1377	0.03716	1.77120E-51	FALSE
USF1_MA0093.3	USF1	MA0093.3	C_ARNT2	10602	0.63494	2710	0.50357	2608	0.03708	6.76361E-63	FALSE
HSF4_MA0771.1	HSF4	MA0771.1	C_HSF2	8160	0.64657	1685	0.43258	1627	0.03692	5.41825E-57	FALSE
CTCF_MA1930.1	CTCF	MA1930.1	C_CTCF	25908	0.54857	8667	0.54073	8508	0.03691	2.07711E-72	FALSE
MSX2_MA0708.2	MSX2	MA0708.2	C_BSX	4776	1.0828	904	0.49829	860	0.03685	1.24432E-43	FALSE
Msx3_MA0709.1	Msx3	MA0709.1	C_BSX	4776	1.0828	904	0.49829	860	0.03685	1.24432E-43	FALSE
PHOX2B_MA0681.2	PHOX2B	MA0681.2	C_PHOX2B	14077	2.0106	1377	0.45402	1365	0.0368	5.68165E-69	FALSE
SATB1_MA1963.1	SATB1	MA1963.1	C_SATB1	8223	2.16075	1093	0.63255	1048	0.03672	3.04213E-58	FALSE
KLF4_MA0039.4	KLF4	MA0039.4	C_KLF5	45279	0.65954	17331	0.64654	16995	0.03654	7.43921E-95	FALSE
TFAP2B_MA0811.1	TFAP2B	MA0811.1	C_TFAP2A	8964	0.53931	2599	0.5277	2532	0.0365	2.42631E-58	FALSE
HOXB13_MA0901.2	HOXB13	MA0901.2	C_HOXB13	17055	1.27435	2196	0.42257	2088	0.0365	2.04911E-66	FALSE
EBF1_MA0154.4	EBF1	MA0154.4	C_EBF1	13295	0.47591	3213	0.46348	3044	0.03649	3.67107E-66	FALSE
Foxn1_MA1684.1	Foxn1	MA1684.1	C_Foxn1	14705	0.64119	5710	0.62807	5614	0.03641	1.64368E-67	FALSE
ZFP42_MA1651.1	ZFP42	MA1651.1	C_ZFP42	12214	0.74594	3770	0.59258	3668	0.0361	2.30508E-62	FALSE
HES1_MA1099.2	HES1	MA1099.2	C_HEY2	5695	0.69317	2476	0.67278	2466	0.03609	1.05297E-48	FALSE
TFE3_MA0831.3	TFE3	MA0831.3	C_ARNT2	4771	0.62561	1841	0.6183	1752	0.03603	3.78859E-44	FALSE
REST_MA0138.2	REST	MA0138.2	C_REST	14623	0.47754	3632	0.46631	3548	0.0358	8.20165E-70	FALSE
MYC_MA0147.3	MYC	MA0147.3	C_MNT	6184	0.60953	2322	0.60029	2276	0.03546	4.99750E-46	FALSE
IRF8_MA0652.1	IRF8	MA0652.1	C_Irf1	10817	0.7076	2522	0.49388	2435	0.03545	4.99445E-61	FALSE
INSM1_MA0155.1	INSM1	MA0155.1	C_INSM1	13399	0.62603	3582	0.5467	3538	0.03538	9.89651E-65	FALSE
REL_MA0101.1	REL	MA0101.1	C_RELA	12243	0.52971	3546	0.51797	3433	0.03534	6.47952E-59	FALSE
Sox6_MA0515.1	Sox6	MA0515.1	C_SOX15	17592	0.48881	3087	0.39513	2994	0.03529	1.84238E-80	FALSE
USF2_MA0526.4	USF2	MA0526.4	C_ARNT2	4181	0.64196	1683	0.63516	1614	0.03529	1.02457E-37	FALSE
Mafb_MA0117.2	Mafb	MA0117.2	C_MAFF	11009	0.46786	2409	0.44991	2299	0.03528	1.41539E-65	FALSE
RFX4_MA0799.2	RFX4	MA0799.2	C_RFX4	4194	0.56888	1355	0.55894	1304	0.03524	4.55345E-41	FALSE
Lhx1_MA1518.2	Lhx1	MA1518.2	C_Lhx1	3656	2.17692	653	0.47947	632	0.03516	1.60644E-38	FALSE
CEBPD_MA0836.2	CEBPD	MA0836.2	C_CEBPA	8213	0.6902	1617	0.52293	1577	0.03514	2.09024E-54	FALSE
Nr2f6_MA0677.1	Nr2f6	MA0677.1	C_PPARD	11148	0.57256	2274	0.43457	2142	0.03497	9.52874E-61	FALSE
PBX3_MA1114.1	PBX3	MA1114.1	C_PBX3	16922	0.53137	4509	0.51806	4379	0.03494	1.32851E-64	FALSE
SREBF2_MA0828.2	SREBF2	MA0828.2	C_SREBF2	3238	0.59382	1152	0.58763	1101	0.03481	1.69052E-34	FALSE
RREB1_MA0073.1	RREB1	MA0073.1	C_RREB1	29178	0.59322	6921	0.47635	6754	0.03472	1.05995E-81	FALSE
POU3F4_MA0789.1	POU3F4	MA0789.1	C_POU3F3	9428	0.70609	1725	0.47505	1606	0.03463	5.58799E-51	FALSE
ARGFX_MA1463.1	ARGFX	MA1463.1	C_ESX1	4954	1.98047	769	0.51957	715	0.0346	6.91230E-47	FALSE
POU3F3_MA0788.1	POU3F3	MA0788.1	C_POU3F3	12313	1.32808	1824	0.44879	1749	0.03458	1.91988E-65	FALSE
IRF5_MA1420.1	IRF5	MA1420.1	C_IRF5	7748	0.91386	1811	0.48336	1730	0.03455	1.16982E-59	FALSE
SOX4_MA0867.2	SOX4	MA0867.2	C_SOX4	16820	0.50321	3099	0.40484	2987	0.03449	4.07004E-67	FALSE
HOXD9_MA0913.2	HOXD9	MA0913.2	C_HOXA10	9436	0.71093	1385	0.3972	1296	0.03446	2.75446E-60	FALSE
POU2F1SOX2_MA1962.1	POU2F1::SOX2	MA1962.1	C_POU2F1::SOX2	12204	1.63356	1764	0.47986	1711	0.03446	1.42879E-63	FALSE
PRRX1_MA0716.1	PRRX1	MA0716.1	C_ESX1	5617	1.73958	893	0.48514	846	0.0344	2.25637E-43	FALSE
KLF1_MA0493.2	KLF1	MA0493.2	C_KLF5	44618	0.72583	18041	0.67611	17766	0.03422	2.43135E-95	FALSE
HOXB4_MA1499.1	HOXB4	MA1499.1	C_HOXC4	5863	1.9014	961	0.41583	869	0.03422	9.02663E-41	FALSE
HOXD4_MA1507.1	HOXD4	MA1507.1	C_HOXC4	5863	1.90138	960	0.41583	869	0.03416	1.04956E-40	FALSE
MSX1_MA0666.2	MSX1	MA0666.2	C_BSX	4798	0.85858	872	0.49086	837	0.03399	4.93553E-42	FALSE
Arid5a_MA0602.1	Arid5a	MA0602.1	C_Arid5a	6109	1.66546	727	0.45451	704	0.03393	7.66249E-46	FALSE
ISX_MA0654.1	ISX	MA0654.1	C_ESX1	5486	1.61329	890	0.48903	822	0.0335	1.98244E-42	FALSE
TFEC_MA0871.2	TFEC	MA0871.2	C_ARNT2	7108	0.60287	2573	0.59487	2524	0.0335	1.00971E-49	FALSE
BARX2_MA1471.1	BARX2	MA1471.1	C_BARX2	8046	2.50444	1075	0.4394	1027	0.03321	2.28925E-58	FALSE
GRHL1_MA0647.1	GRHL1	MA0647.1	C_GRHL2	4278	0.42619	842	0.41584	789	0.0332	7.33258E-41	FALSE
POU4F3_MA0791.1	POU4F3	MA0791.1	C_POU4F3	10519	1.45833	1302	0.48223	1252	0.03313	6.61453E-55	FALSE
ONECUT3_MA0757.1	ONECUT3	MA0757.1	C_ONECUT1	8855	1.34767	984	0.42066	994	0.03309	4.42290E-49	FALSE
Hmx2_MA0897.1	Hmx2	MA0897.1	C_Hmx3	7428	1.36572	1146	0.50838	1100	0.03296	7.99480E-49	FALSE
Hoxa13_MA0650.3	Hoxa13	MA0650.3	C_HOXB13	10713	1.13881	1707	0.51193	1611	0.03295	5.80523E-62	FALSE
HLF_MA0043.3	HLF	MA0043.3	C_NFIL3	7190	0.58574	1413	0.47618	1348	0.0329	4.14217E-45	FALSE
SOX9_MA0077.1	SOX9	MA0077.1	C_SOX8	6436	1.19809	1096	0.3944	1065	0.03275	4.47809E-45	FALSE
HOXA9_MA0594.2	HOXA9	MA0594.2	C_HOXC10	1630	0.77696	359	0.68343	342	0.03251	3.79403E-26	FALSE
MAX_MA0058.3	MAX	MA0058.3	C_MNT	5073	0.60894	1850	0.58896	1817	0.03242	9.80074E-45	FALSE
PAX6_MA0069.1	PAX6	MA0069.1	C_PAX6	5215	0.82729	1059	0.46909	1016	0.03239	4.71801E-47	FALSE
ZSCAN31_MA1722.1	ZSCAN31	MA1722.1	C_ZSCAN31	7229	1.03434	1770	0.55146	1679	0.03235	6.86603E-50	FALSE
UNCX_MA0721.1	UNCX	MA0721.1	C_ESX1	4550	1.74412	716	0.48463	650	0.03225	8.44390E-41	FALSE
NR2C2_MA0504.1	NR2C2	MA0504.1	C_PPARD	16125	0.50604	4162	0.49423	4066	0.0319	4.10426E-59	FALSE
HSF1_MA0486.2	HSF1	MA0486.2	C_HSF2	8053	0.66871	1574	0.44404	1516	0.03178	7.96866E-46	FALSE
AhrArnt_MA0006.1	Ahr::Arnt	MA0006.1	C_Ahr::Arnt	11925	0.57623	3798	0.55454	3628	0.03175	9.78476E-59	FALSE
ARNT2_MA1464.1	ARNT2	MA1464.1	C_ARNT2	4383	0.67114	1810	0.65183	1778	0.03171	1.66556E-40	FALSE
NRL_MA0842.2	NRL	MA0842.2	C_MAFF	8977	0.54919	1934	0.4554	1870	0.03166	1.36386E-51	FALSE
HOXA4_MA1496.1	HOXA4	MA1496.1	C_HOXC4	5011	1.4285	954	0.44843	867	0.03162	4.72815E-38	FALSE
MLX_MA0663.1	MLX	MA0663.1	C_ARNT2	4069	0.64405	1587	0.62712	1550	0.03152	1.90356E-32	FALSE
ZNF214_MA1975.1	ZNF214	MA1975.1	C_ZNF214	9322	0.79609	1788	0.41397	1688	0.0314	4.07891E-53	FALSE
Pou5f1Sox2_MA0142.1	Pou5f1::Sox2	MA0142.1	C_Pou5f1::Sox2	15077	1.06774	2290	0.41613	2224	0.03138	3.26826E-63	FALSE
KLF9_MA1107.2	KLF9	MA1107.2	C_KLF9	34016	0.59811	11288	0.58542	11071	0.03137	8.08138E-79	FALSE
Pax7_MA0680.2	Pax7	MA0680.2	C_Pax7	7710	2.12025	857	0.52115	824	0.0313	2.63843E-46	FALSE
IRF6_MA1509.1	IRF6	MA1509.1	C_IRF6	3061	0.77308	830	0.49961	802	0.03129	6.28559E-28	FALSE
ETV2FIGLA_MA1941.1	ETV2::FIGLA	MA1941.1	C_ETV2::FIGLA	16558	0.67735	4759	0.51032	4651	0.03123	6.73409E-58	FALSE
Shox2_MA0720.1	Shox2	MA0720.1	C_ESX1	4669	1.37489	809	0.51704	744	0.03121	1.68873E-43	FALSE
ZNF707_MA1715.1	ZNF707	MA1715.1	C_ZNF707	17331	0.54277	4543	0.48705	4374	0.0312	2.95627E-60	FALSE
Sox1_MA0870.1	Sox1	MA0870.1	C_SOX21	6955	0.88998	1283	0.47186	1226	0.03115	7.85354E-51	FALSE
DLX6_MA0882.1	DLX6	MA0882.1	C_BSX	4515	1.44856	800	0.45605	785	0.03106	3.72154E-39	FALSE
NR5A1_MA1540.2	NR5A1	MA1540.2	C_NR5A1	14142	0.55371	2693	0.41201	2492	0.0309	6.87526E-60	FALSE
Gli1_MA1990.1	Gli1	MA1990.1	C_Gli2	12945	0.62149	3038	0.4635	2951	0.03074	3.87597E-62	FALSE
POU3F2_MA0787.1	POU3F2	MA0787.1	C_POU3F3	11696	1.12027	1889	0.47155	1785	0.03061	2.39541E-60	FALSE
THRA_MA1969.1	THRA	MA1969.1	C_THRA	15938	0.46895	3764	0.45653	3602	0.03057	4.58750E-62	FALSE
MITF_MA0620.3	MITF	MA0620.3	C_ARNT2	5816	0.53841	1739	0.52857	1672	0.03054	2.80972E-42	FALSE
DPRX_MA1480.1	DPRX	MA1480.1	C_DPRX	4168	1.2149	787	0.45461	752	0.03052	1.05452E-29	FALSE
PPARG_MA0066.1	PPARG	MA0066.1	C_PPARG	8628	0.77464	1895	0.44425	1801	0.03043	1.34070E-51	FALSE
DUX4_MA0468.1	DUX4	MA0468.1	C_DUX4	7806	1.77016	1358	0.4847	1327	0.03042	1.88503E-45	FALSE
HNF4A_MA1494.1	HNF4A	MA1494.1	C_HNF4A	8055	0.62827	1738	0.44261	1644	0.03036	1.34065E-50	FALSE
PpargRxra_MA0065.2	Pparg::Rxra	MA0065.2	C_Pparg::Rxra	19553	0.66155	4376	0.45333	4208	0.03024	9.07664E-67	FALSE
BHLHE40_MA0464.2	BHLHE40	MA0464.2	C_ARNT2	3623	0.68281	1501	0.66065	1462	0.02998	7.12924E-38	FALSE
SMAD3_MA0795.1	SMAD3	MA0795.1	C_SMAD3	3923	0.56245	862	0.47717	796	0.02988	2.08865E-31	FALSE
POU1F1_MA0784.2	POU1F1	MA0784.2	C_POU3F3	10576	1.42131	1839	0.49012	1705	0.02975	3.05113E-50	FALSE
Stat6_MA0520.1	Stat6	MA0520.1	C_Stat6	15118	0.84794	2755	0.44739	2665	0.02966	2.59514E-59	FALSE
TFAP2A_MA0003.4	TFAP2A	MA0003.4	C_TFAP2A	15569	0.54754	4388	0.53855	4266	0.02949	2.51928E-57	FALSE
OSR1_MA1542.1	OSR1	MA1542.1	C_OSR1	7154	0.73739	1738	0.49424	1670	0.02947	5.23078E-41	FALSE
Rarg_MA0860.1	Rarg	MA0860.1	C_Rarg	11573	0.49214	2577	0.47787	2516	0.02935	1.62653E-52	FALSE
ZNF410_MA0752.1	ZNF410	MA0752.1	C_ZNF410	5929	0.82817	1119	0.50138	1065	0.0293	3.24439E-45	FALSE
BCL6B_MA0731.1	BCL6B	MA0731.1	C_BCL6B	11742	0.70841	2343	0.47315	2231	0.02928	2.06269E-49	FALSE
ZNF384_MA1125.1	ZNF384	MA1125.1	C_ZNF384	22317	0.57996	2867	0.38584	2720	0.02916	1.06850E-67	FALSE
Hmx3_MA0898.1	Hmx3	MA0898.1	C_Hmx3	7764	1.3741	1169	0.52937	1112	0.0291	1.10911E-41	FALSE
Dmrt1_MA1603.1	Dmrt1	MA1603.1	C_Dmrt1	9353	0.74316	1551	0.43392	1466	0.02908	3.39973E-49	FALSE
Npas4_MA1995.1	Npas4	MA1995.1	C_Npas4	2843	0.56596	921	0.55515	880	0.02906	8.63992E-35	FALSE
HEY2_MA0649.1	HEY2	MA0649.1	C_HEY2	3765	0.60445	1360	0.5953	1365	0.02899	2.19514E-31	FALSE
MSANTD3_MA1523.1	MSANTD3	MA1523.1	C_MSANTD3	10191	0.61238	2484	0.46479	2397	0.02895	1.15872E-51	FALSE
Nr2F6_MA0728.1	Nr2F6	MA0728.1	C_Rarb	10328	0.64225	2021	0.46066	1954	0.02893	5.67370E-52	FALSE
Sox5_MA0087.2	Sox5	MA0087.2	C_SOX8	9924	0.72061	1786	0.40876	1797	0.02892	2.39311E-44	FALSE
PAX1_MA0779.1	PAX1	MA0779.1	C_PAX9	3569	0.5729	1039	0.54868	1022	0.02887	7.99987E-36	FALSE
Tcf21_MA0832.1	Tcf21	MA0832.1	C_Tcf21	9688	1.02289	2216	0.51989	2125	0.02882	2.97728E-44	FALSE
SOX15_MA1152.1	SOX15	MA1152.1	C_SOX15	15862	0.80134	2369	0.424	2303	0.0288	2.64167E-58	FALSE
Rarb_MA0857.1	Rarb	MA0857.1	C_Rarb	10797	0.46002	1986	0.44323	1924	0.02878	1.31716E-56	FALSE
ZNF320_MA1976.1	ZNF320	MA1976.1	C_ZNF320	22487	0.56739	6878	0.55477	6675	0.02878	2.61619E-70	FALSE
ZIC4_MA0751.1	ZIC4	MA0751.1	C_ZIC1	10924	0.53954	3337	0.53112	3349	0.02874	2.14589E-54	FALSE
Nr5A2_MA0505.2	Nr5A2	MA0505.2	C_NR5A1	12101	0.5848	2451	0.42387	2315	0.02855	1.36601E-52	FALSE
RELA_MA0107.1	RELA	MA0107.1	C_RELA	14027	0.65675	4194	0.52427	4048	0.02852	5.77613E-58	FALSE
HMBOX1_MA0895.1	HMBOX1	MA0895.1	C_HMBOX1	5056	1.4534	1104	0.60047	1030	0.02848	3.07150E-36	FALSE
RORA_MA0071.1	RORA	MA0071.1	C_RORA	9524	0.72956	1796	0.44613	1705	0.02842	1.52577E-47	FALSE
TCF21_MA1568.1	TCF21	MA1568.1	C_TAL1::TCF3	5596	0.7082	1158	0.43204	1137	0.02814	4.46788E-37	FALSE
PRDM1_MA0508.3	PRDM1	MA0508.3	C_PRDM1	25843	0.60663	5026	0.43897	4867	0.02813	1.81317E-65	FALSE
ZFP14_MA1972.1	ZFP14	MA1972.1	C_ZFP14	28948	0.66292	7963	0.5224	7706	0.02807	9.22362E-67	FALSE
TCF7_MA0769.2	TCF7	MA0769.2	C_TCF7	12227	0.73628	2156	0.45793	2081	0.02802	1.55759E-50	FALSE
OSR2_MA1646.1	OSR2	MA1646.1	C_OSR2	21453	0.4668	5026	0.45549	4880	0.028	2.10611E-64	FALSE
Zic1Zic2_MA1628.1	Zic1::Zic2	MA1628.1	C_Zic2	24147	0.49277	6381	0.48411	6260	0.02781	2.67711E-67	FALSE
NR2F1_MA1538.1	NR2F1	MA1538.1	C_NR2F1	5294	1.04383	1165	0.46434	1131	0.0276	3.67652E-36	FALSE
SOX10_MA0442.2	SOX10	MA0442.2	C_SOX4	17371	0.44159	3340	0.42927	3193	0.02758	5.00755E-57	FALSE
TFEB_MA0692.1	TFEB	MA0692.1	C_ARNT2	7570	0.83571	2461	0.55404	2393	0.02727	8.60124E-44	FALSE
ETV3_MA0763.1	ETV3	MA0763.1	C_ERF	10556	0.68004	4094	0.66572	3990	0.02713	1.29021E-47	FALSE
NR4A1_MA1112.2	NR4A1	MA1112.2	C_NR4A1	13465	0.74529	2398	0.40251	2286	0.02707	4.69181E-51	FALSE
FOXD2_MA0847.3	FOXD2	MA0847.3	C_FOXE1	17447	0.83994	2531	0.41159	2419	0.02699	1.66072E-56	FALSE
ZKSCAN3_MA1973.1	ZKSCAN3	MA1973.1	C_ZKSCAN3	11691	0.51501	3156	0.50304	3121	0.02699	2.35040E-53	FALSE
Plagl1_MA1615.1	Plagl1	MA1615.1	C_Plagl1	15783	0.54163	4653	0.53227	4526	0.02695	9.57873E-58	FALSE
POU2F2_MA0507.2	POU2F2	MA0507.2	C_POU3F3	10536	0.97858	1838	0.50397	1734	0.02688	4.71437E-47	FALSE
SREBF2_MA0596.1	SREBF2	MA0596.1	C_SREBF1	8815	0.57587	2042	0.47136	1993	0.02664	3.57286E-41	FALSE
ZNF274_MA1592.1	ZNF274	MA1592.1	C_ZNF274	9575	0.57508	2024	0.45186	1915	0.02663	2.42265E-40	FALSE
SP5_MA1965.1	SP5	MA1965.1	C_SP5	41138	0.61126	13362	0.56095	13172	0.02651	6.79302E-76	FALSE
MAXMYC_MA0059.1	MAX::MYC	MA0059.1	C_MAX::MYC	7293	0.53171	2024	0.50196	1964	0.02639	2.15201E-41	FALSE
ELK1SREBF2_MA1933.1	ELK1::SREBF2	MA1933.1	C_ELK1::SREBF2	8112	1.04216	3209	0.66028	3113	0.02636	9.56074E-38	FALSE
NR4A2RXRA_MA1147.1	NR4A2::RXRA	MA1147.1	C_NR2F1	4302	1.24527	965	0.51563	916	0.02633	3.01585E-31	FALSE
ZNF331_MA1726.1	ZNF331	MA1726.1	C_ZNF331	21304	0.55805	5772	0.4916	5532	0.02622	1.00866E-63	FALSE
ETV5HOXA2_MA1948.1	ETV5::HOXA2	MA1948.1	C_HOXB2::ELK1	9723	0.83357	2425	0.46593	2354	0.02621	7.78848E-45	FALSE
ETV6_MA0645.1	ETV6	MA0645.1	C_EHF	28095	0.61493	8960	0.53072	8673	0.0262	5.78929E-67	FALSE
Zic3_MA0697.2	Zic3	MA0697.2	C_Zic2	27858	0.48901	7329	0.48029	7123	0.02618	1.95747E-71	FALSE
Zic2_MA1629.1	Zic2	MA1629.1	C_Zic2	25825	0.49349	6599	0.48467	6504	0.02617	9.95475E-57	FALSE
ZNF135_MA1587.1	ZNF135	MA1587.1	C_ZNF135	14043	0.52432	3831	0.50576	3782	0.02581	2.49609E-58	FALSE
Spi1_MA0080.6	Spi1	MA0080.6	C_Spi1	73270	0.51232	17669	0.45859	16678	0.02579	1.04969E-87	FALSE
CTCFL_MA1102.2	CTCFL	MA1102.2	C_CTCFL	23345	0.63843	9228	0.63254	9178	0.02579	5.06669E-62	FALSE
ZNF549_MA1728.1	ZNF549	MA1728.1	C_ZNF549	21453	0.55607	5720	0.494	5579	0.02576	3.68328E-56	FALSE
PATZ1_MA1961.1	PATZ1	MA1961.1	C_PATZ1	50244	0.69587	20766	0.68403	20489	0.02569	5.56057E-76	FALSE
ZBTB6_MA1581.1	ZBTB6	MA1581.1	C_ZBTB6	14544	0.67791	3791	0.49316	3716	0.02566	2.53306E-50	FALSE
FOXD3_MA0041.2	FOXD3	MA0041.2	C_FOXD3	22192	0.89445	2864	0.41333	2707	0.02555	1.65531E-63	FALSE
CLOCK_MA0819.2	CLOCK	MA0819.2	C_MNT	5546	0.50213	1495	0.49503	1498	0.02552	1.01647E-35	FALSE
ZNF460_MA1596.1	ZNF460	MA1596.1	C_ZNF460	30371	0.60435	10625	0.58983	10412	0.02546	1.00017E-66	FALSE
Rhox11_MA0629.1	Rhox11	MA0629.1	C_Rhox11	7021	0.81296	1436	0.54552	1349	0.02543	1.33772E-39	FALSE
ZSCAN4_MA1155.1	ZSCAN4	MA1155.1	C_ZSCAN4	16671	0.48659	3440	0.42829	3395	0.02538	1.97743E-54	FALSE
SPIB_MA0081.2	SPIB	MA0081.2	C_Spi1	64859	0.50599	16062	0.46514	15289	0.02534	2.30394E-84	FALSE
Six3_MA0631.1	Six3	MA0631.1	C_Six3	4256	0.66088	787	0.40515	746	0.02505	1.83973E-37	FALSE
Prdm14_MA1998.1	Prdm14	MA1998.1	C_Prdm14	8310	0.64086	1844	0.44571	1728	0.02493	4.52158E-45	FALSE
ZNF16_MA1654.1	ZNF16	MA1654.1	C_ZNF16	16480	0.50045	4064	0.49041	3912	0.02492	2.15673E-56	FALSE
NKX6-1_MA0674.1	NKX6-1	MA0674.1	C_NKX6-2	7469	0.99806	1131	0.47929	1025	0.02476	2.08065E-44	FALSE
ZIC1_MA0696.1	ZIC1	MA0696.1	C_ZIC1	11769	0.54396	3608	0.53497	3584	0.02462	5.06902E-46	FALSE
Gli2_MA0734.3	Gli2	MA0734.3	C_Gli2	12925	0.63496	3157	0.47812	3123	0.02453	3.55510E-44	FALSE
IRF4_MA1419.1	IRF4	MA1419.1	C_Irf1	9691	0.97727	2199	0.49466	2125	0.02432	1.07411E-40	FALSE
NR2F6_MA1539.1	NR2F6	MA1539.1	C_NR2F1	4928	0.82471	1080	0.46369	1050	0.02429	1.01243E-31	FALSE
POU5F1B_MA0792.1	POU5F1B	MA0792.1	C_POU3F3	10414	0.80507	1878	0.50498	1788	0.02406	4.46796E-44	FALSE
ZBTB26_MA1579.1	ZBTB26	MA1579.1	C_ZBTB26	17186	0.49028	3611	0.47155	3495	0.02405	2.74155E-49	FALSE
BARHL1_MA0877.3	BARHL1	MA0877.3	C_BARHL2	3451	0.65956	633	0.41647	609	0.02366	1.74955E-28	FALSE
NR1I2_MA1533.1	NR1I2	MA1533.1	C_NR1I2	5785	0.48766	1409	0.47281	1332	0.02364	2.69900E-37	FALSE
OTX1_MA0711.1	OTX1	MA0711.1	C_OTX2	3957	0.93798	693	0.46049	673	0.02357	6.21452E-31	FALSE
Prdm5_MA1999.1	Prdm5	MA1999.1	C_Prdm5	19076	0.57916	4350	0.47848	4132	0.02356	1.35561E-51	FALSE
Zfp335_MA2002.1	Zfp335	MA2002.1	C_Zfp335	15919	0.47673	3904	0.46669	3749	0.02355	6.30884E-51	FALSE
ZNF136_MA1588.1	ZNF136	MA1588.1	C_ZNF136	8820	0.51581	1535	0.42175	1501	0.02326	2.56570E-38	FALSE
HES5_MA0821.2	HES5	MA0821.2	C_HEY2	2745	0.5959	995	0.5885	1008	0.02324	4.32318E-21	FALSE
SRF_MA0083.3	SRF	MA0083.3	C_SRF	4203	1.17307	902	0.51133	874	0.0232	1.15066E-26	FALSE
MAFF_MA0495.3	MAFF	MA0495.3	C_MAFF	13693	0.58035	2610	0.46491	2485	0.0232	4.04520E-48	FALSE
ZNF211_MA1974.1	ZNF211	MA1974.1	C_ZNF211	6602	1.17738	1057	0.42387	1039	0.02318	6.95183E-36	FALSE
SRY_MA0084.1	SRY	MA0084.1	C_SRY	11178	0.88039	1594	0.38932	1552	0.02316	1.12480E-42	FALSE
BCL6_MA0463.2	BCL6	MA0463.2	C_BCL6	9838	0.71752	2105	0.45158	1995	0.02315	6.54285E-46	FALSE
TBX19_MA0804.1	TBX19	MA0804.1	C_TBX19	4302	0.71762	832	0.41178	799	0.02305	9.54686E-22	FALSE
Nr1H4_MA1110.2	Nr1H4	MA1110.2	C_Nr1H2	13404	0.58674	2990	0.44874	2874	0.02287	4.62417E-44	FALSE
NKX6-2_MA0675.1	NKX6-2	MA0675.1	C_NKX6-2	6441	0.85358	981	0.44842	892	0.02279	5.90394E-31	FALSE
TCF7L1_MA1421.1	TCF7L1	MA1421.1	C_TCF7L1	15092	0.71769	2668	0.42743	2585	0.02252	6.54464E-48	FALSE
FOXP2_MA0593.1	FOXP2	MA0593.1	C_Foxj3	20732	0.57037	3430	0.40866	3296	0.02247	7.78425E-52	FALSE
PAX9_MA0781.1	PAX9	MA0781.1	C_PAX9	3948	0.58441	1183	0.55968	1154	0.02246	2.68995E-23	FALSE
ETV7_MA1708.1	ETV7	MA1708.1	C_EHF	31616	0.54622	9381	0.51334	9081	0.02244	5.15610E-58	FALSE
Sox11_MA0869.2	Sox11	MA0869.2	C_SOX4	21571	0.42029	4055	0.40907	3895	0.02243	4.00102E-57	FALSE
IRF2_MA0051.1	IRF2	MA0051.1	C_IRF2	15424	0.66942	3084	0.42879	3038	0.02236	9.52154E-51	FALSE
LIN54_MA0619.1	LIN54	MA0619.1	C_LIN54	11929	0.72613	1685	0.45767	1662	0.02236	1.86339E-41	FALSE
OLIG3_MA0827.1	OLIG3	MA0827.1	C_Atoh1	3801	0.43663	682	0.40404	661	0.02234	2.22487E-27	FALSE
Lef1_MA0768.2	Lef1	MA0768.2	C_Lef1	13965	0.61546	2404	0.44415	2309	0.0222	1.07816E-44	FALSE
ZNF148_MA1653.1	ZNF148	MA1653.1	C_PATZ1	44864	0.69999	17516	0.65269	17244	0.0222	6.38856E-66	FALSE
GLI3_MA1491.2	GLI3	MA1491.2	C_GLI3	7743	0.5112	2008	0.50014	1942	0.02217	1.07141E-36	FALSE
Rarb_MA0858.1	Rarb	MA0858.1	C_Rarb	9815	0.45501	2113	0.44201	2087	0.02203	1.25930E-39	FALSE
RORB_MA1150.1	RORB	MA1150.1	C_RORB	7660	0.75355	1428	0.51357	1372	0.02176	6.19240E-40	FALSE
ZNF454_MA1712.1	ZNF454	MA1712.1	C_ZNF454	20445	0.56974	6503	0.5597	6514	0.02175	1.40685E-50	FALSE
SOX12_MA1561.1	SOX12	MA1561.1	C_SOX12	4800	0.86164	923	0.53322	880	0.02163	5.25449E-27	FALSE
TCF7L2_MA0523.1	TCF7L2	MA0523.1	C_Lef1	15578	0.72933	2554	0.41668	2508	0.02162	3.13651E-43	FALSE
GLIS2_MA0736.1	GLIS2	MA0736.1	C_GLIS2	5637	0.56153	1730	0.54926	1723	0.02146	4.97449E-32	FALSE
ZNF768_MA1731.1	ZNF768	MA1731.1	C_ZNF768	24917	0.48291	6119	0.47073	5903	0.02143	1.50704E-54	FALSE
ZNF610_MA1713.1	ZNF610	MA1713.1	C_ZNF610	20885	0.66365	8566	0.65313	8502	0.02137	2.72403E-46	FALSE
HES7_MA0822.1	HES7	MA0822.1	C_HES7	3234	0.55517	1033	0.54992	1037	0.02099	1.31562E-19	FALSE
RORC_MA1151.1	RORC	MA1151.1	C_RORA	7193	1.04068	1317	0.43653	1268	0.0208	1.28555E-36	FALSE
NR2F1_MA0017.2	NR2F1	MA0017.2	C_NR2F1	11052	0.59692	2292	0.43423	2252	0.02042	3.96072E-39	FALSE
ZNF341_MA1655.1	ZNF341	MA1655.1	C_ZNF341	13962	0.62961	3562	0.48769	3442	0.02032	4.90548E-47	FALSE
SREBF1_MA0829.2	SREBF1	MA0829.2	C_SREBF2	5587	0.77028	1514	0.49673	1454	0.0202	1.78168E-26	FALSE
Isl1_MA1608.1	Isl1	MA1608.1	C_Isl1	5128	0.69523	999	0.42205	931	0.0201	3.07460E-27	FALSE
Spz1_MA0111.1	Spz1	MA0111.1	C_Spz1	9316	0.63138	2175	0.46479	2117	0.02004	6.47269E-34	FALSE
ZNF317_MA1593.1	ZNF317	MA1593.1	C_ZNF317	18388	0.43975	3990	0.43243	3801	0.01993	2.19966E-58	FALSE
MAZ_MA1522.1	MAZ	MA1522.1	C_PATZ1	27140	0.65524	9033	0.5844	8883	0.0199	6.26743E-52	FALSE
ZNF76_MA1716.1	ZNF76	MA1716.1	C_ZNF76	12768	0.61195	4248	0.60011	4112	0.0199	4.70344E-40	FALSE
THAP1_MA0597.2	THAP1	MA0597.2	C_THAP1	20418	0.58095	5484	0.51461	5395	0.01981	2.72001E-48	FALSE
POU2F1_MA0785.1	POU2F1	MA0785.1	C_POU3F3	10843	0.9319	1866	0.48515	1757	0.01981	4.87941E-38	FALSE
ELF2_MA1483.2	ELF2	MA1483.2	C_EHF	22272	0.57378	6998	0.55835	6817	0.01977	5.65474E-47	FALSE
POU3F1_MA0786.1	POU3F1	MA0786.1	C_POU3F3	12338	0.93169	1904	0.46261	1830	0.01969	8.31296E-42	FALSE
ZNF784_MA1717.1	ZNF784	MA1717.1	C_ZNF784	4081	1.02642	956	0.47487	945	0.01969	1.83392E-16	FALSE
ZBTB12_MA1649.1	ZBTB12	MA1649.1	C_ZBTB12	12589	0.44547	2596	0.43257	2504	0.01939	1.27325E-43	FALSE
FOXC2_MA0846.1	FOXC2	MA0846.1	C_FOXC2	19013	0.81275	2548	0.42868	2472	0.01909	6.11716E-46	FALSE
TBP_MA0108.2	TBP	MA0108.2	C_TBP	7781	0.57001	1487	0.42659	1380	0.01903	1.14957E-31	FALSE
Foxo1_MA0480.2	Foxo1	MA0480.2	C_Foxj3	16844	0.52846	3077	0.41685	2947	0.01901	1.34607E-43	FALSE
ZNF675_MA1714.1	ZNF675	MA1714.1	C_ZNF675	13723	0.64005	2861	0.46722	2727	0.0189	2.96874E-41	FALSE
Arid3a_MA0151.1	Arid3a	MA0151.1	C_Arid3a	16884	0.72918	2246	0.42973	2133	0.01877	9.26284E-42	FALSE
ISL2_MA0914.1	ISL2	MA0914.1	C_ISL2	5546	1.00979	1081	0.45941	969	0.01876	4.82068E-26	FALSE
Foxj3_MA0851.1	Foxj3	MA0851.1	C_Foxj3	16286	0.90063	2349	0.42625	2265	0.01864	4.50598E-39	FALSE
Ebf2_MA1604.1	Ebf2	MA1604.1	C_EBF3	12425	0.47976	3038	0.46961	2907	0.01846	1.36785E-38	FALSE
TFAP4_MA0691.1	TFAP4	MA0691.1	C_Bhlha15	10750	0.95252	2599	0.52624	2488	0.01835	2.35182E-31	FALSE
Rfx6_MA1724.1	Rfx6	MA1724.1	C_Rfx6	12670	0.54292	3290	0.53094	3244	0.01827	1.27953E-34	FALSE
RBPJ_MA1116.1	RBPJ	MA1116.1	C_RBPJ	20396	0.50148	5001	0.49438	4877	0.01808	6.26299E-43	FALSE
ZNF652_MA1657.1	ZNF652	MA1657.1	C_ZNF652	9846	1.06524	1695	0.44534	1592	0.01806	1.28589E-36	FALSE
Prdm4_MA1647.2	Prdm4	MA1647.2	C_Prdm4	12798	1.14694	2742	0.54712	2705	0.01805	1.38757E-39	FALSE
TEAD2_MA1121.1	TEAD2	MA1121.1	C_TEAD4	9303	0.63923	1774	0.42018	1712	0.01804	4.25346E-31	FALSE
MEF2B_MA0660.1	MEF2B	MA0660.1	C_MEF2A	9561	1.96982	1668	0.52817	1640	0.01803	6.35357E-35	FALSE
PLAG1_MA0163.1	PLAG1	MA0163.1	C_PLAG1	15539	0.6515	4664	0.54617	4584	0.01795	1.11531E-38	FALSE
EBF3_MA1637.1	EBF3	MA1637.1	C_EBF3	11816	0.48189	2913	0.47167	2784	0.01779	8.80598E-35	FALSE
PKNOX1_MA0782.2	PKNOX1	MA0782.2	C_PBX3	15152	0.52529	3950	0.51309	3820	0.01774	3.37690E-39	FALSE
E2F6_MA0471.2	E2F6	MA0471.2	C_E2F6	25768	0.61863	9283	0.6098	9179	0.01772	1.85978E-50	FALSE
TFAP2C_MA0814.2	TFAP2C	MA0814.2	C_TFAP2A	16245	0.59176	5208	0.58303	5104	0.01756	3.70067E-40	FALSE
CDX2_MA0465.2	CDX2	MA0465.2	C_CDX2	12966	0.84179	1876	0.41539	1846	0.01747	1.73174E-37	FALSE
Rarg_MA0859.1	Rarg	MA0859.1	C_Rarb	9618	0.47703	1777	0.46149	1759	0.01728	3.72530E-31	FALSE
ZNF528_MA1597.1	ZNF528	MA1597.1	C_ZNF528	16326	0.47084	3815	0.45377	3690	0.0172	4.67891E-46	FALSE
ESRRA_MA0592.3	ESRRA	MA0592.3	C_Esrrg	11266	0.50165	2178	0.41498	2081	0.01711	9.95724E-33	FALSE
MZF1_MA0056.2	MZF1	MA0056.2	C_MZF1	9398	0.65434	2130	0.45523	2012	0.0171	3.33633E-25	FALSE
CUX2_MA0755.1	CUX2	MA0755.1	C_ONECUT1	1513	3.61462	217	0.85686	205	0.01699	4.00121E-14	FALSE
FOXE1_MA1487.2	FOXE1	MA1487.2	C_FOXE1	21451	0.77682	3022	0.39972	2976	0.01697	2.70170E-42	FALSE
Hnf1A_MA1991.1	Hnf1A	MA1991.1	C_Lef1	13870	0.51544	2487	0.43507	2404	0.01688	1.44691E-42	FALSE
ZNF708_MA1730.1	ZNF708	MA1730.1	C_ZNF708	15917	0.52984	4267	0.51867	4155	0.0166	5.29560E-38	FALSE
ELK3_MA0759.2	ELK3	MA0759.2	C_ERF	8446	0.84862	4520	0.84418	4467	0.01657	9.29110E-27	FALSE
ZNF582_MA1983.1	ZNF582	MA1983.1	C_ZNF582	12175	0.60084	2515	0.46974	2447	0.01651	7.38318E-32	FALSE
POU2F3_MA0627.2	POU2F3	MA0627.2	C_POU3F3	12907	0.77978	2191	0.44432	2108	0.01649	1.32304E-32	FALSE
RXRAVDR_MA0074.1	RXRA::VDR	MA0074.1	C_RXRA::VDR	5872	1.38616	1340	0.58191	1245	0.01602	9.56159E-24	FALSE
MEIS2_MA0774.1	MEIS2	MA0774.1	C_MEIS3	11040	0.49664	2628	0.48489	2568	0.01598	1.69133E-28	FALSE
MEIS1_MA0498.2	MEIS1	MA0498.2	C_MEIS3	5668	0.47201	1284	0.46191	1272	0.01587	3.59959E-19	FALSE
NR2F2_MA1111.1	NR2F2	MA1111.1	C_Nr1H2	10537	0.71963	1944	0.40758	1893	0.01568	2.82706E-28	FALSE
PBX1_MA0070.1	PBX1	MA0070.1	C_PBX1	7338	0.86901	1490	0.46954	1451	0.01563	5.45964E-25	FALSE
TFAP2C_MA0815.1	TFAP2C	MA0815.1	C_TFAP2C	7223	0.85726	2383	0.58779	2370	0.01558	3.00307E-22	FALSE
DMRT3_MA0610.1	DMRT3	MA0610.1	C_DMRTA1	6025	0.61154	972	0.38714	966	0.01557	1.32698E-16	FALSE
TEAD3_MA0808.1	TEAD3	MA0808.1	C_TEAD4	6908	0.62612	1327	0.42032	1287	0.01546	1.71685E-20	FALSE
Nr1H2_MA1996.1	Nr1H2	MA1996.1	C_Nr1H2	13472	0.44343	2839	0.43538	2716	0.01541	7.89610E-30	FALSE
ZNF530_MA1981.1	ZNF530	MA1981.1	C_ZNF530	34952	0.55548	10700	0.54334	10420	0.01538	1.24902E-45	FALSE
ZNF143_MA0088.2	ZNF143	MA0088.2	C_ZNF76	10754	0.5363	3032	0.53011	2965	0.0153	4.84679E-26	FALSE
MEIS3_MA0775.1	MEIS3	MA0775.1	C_MEIS3	12600	0.49168	2932	0.47969	2867	0.0153	1.33682E-33	FALSE
ZNF75D_MA1601.2	ZNF75D	MA1601.2	C_ZNF75D	14050	0.47453	3291	0.46292	3208	0.0152	2.14568E-34	FALSE
ERFNHLH1_MA1938.1	ERF::NHLH1	MA1938.1	C_ERF::NHLH1	13528	0.53256	4060	0.52691	4007	0.01512	8.41199E-32	FALSE
MAFA_MA1521.1	MAFA	MA1521.1	C_MAFA	8472	0.63114	2242	0.52853	2146	0.01508	4.15244E-21	FALSE
Wt1_MA1627.1	Wt1	MA1627.1	C_Wt1	32653	0.60571	10713	0.57822	10532	0.01508	1.14005E-49	FALSE
ELF4_MA0641.1	ELF4	MA0641.1	C_EHF	17749	0.57908	6153	0.57313	6058	0.01494	5.94657E-32	FALSE
ZNF257_MA1710.1	ZNF257	MA1710.1	C_ZNF257	30847	0.5147	8370	0.50628	8100	0.01493	2.69603E-47	FALSE
ESRRB_MA0141.3	ESRRB	MA0141.3	C_Esrrg	9648	0.51226	1748	0.40522	1692	0.01485	2.93353E-27	FALSE
ZNF816_MA1719.1	ZNF816	MA1719.1	C_ZNF816	14488	0.50434	3812	0.49706	3705	0.01485	1.36178E-38	FALSE
Hand1Tcf3_MA0092.1	Hand1::Tcf3	MA0092.1	C_Hand1::Tcf3	11310	0.43012	2284	0.42062	2147	0.01481	2.86034E-28	FALSE
BARHL2_MA0635.1	BARHL2	MA0635.1	C_BARHL2	3560	1.244	599	0.49389	578	0.01476	4.91992E-21	FALSE
GCM2_MA0767.1	GCM2	MA0767.1	C_GCM2	4031	0.48539	1033	0.47962	1051	0.01463	4.79034E-14	FALSE
ZNF701_MA1987.1	ZNF701	MA1987.1	C_ZNF701	31531	0.5381	8575	0.50102	8267	0.01461	5.25725E-47	FALSE
ELK1HOXA1_MA1931.1	ELK1::HOXA1	MA1931.1	C_ELK1::HOXA1	10944	0.76695	3759	0.57938	3641	0.01454	4.18988E-22	FALSE
HOXA7_MA1498.2	HOXA7	MA1498.2	C_HOXC8	5980	0.92308	964	0.43186	923	0.01451	5.00131E-19	FALSE
TBX5_MA0807.1	TBX5	MA0807.1	C_TBX4	11050	0.55191	2202	0.43271	2144	0.01439	6.09537E-25	FALSE
ZNF189_MA1725.1	ZNF189	MA1725.1	C_ZNF189	21247	0.56909	4888	0.47291	4658	0.01433	5.92178E-38	FALSE
FERD3L_MA1485.1	FERD3L	MA1485.1	C_FERD3L	10048	0.64759	2805	0.49424	2697	0.01398	4.78145E-31	FALSE
TFAP2B_MA0813.1	TFAP2B	MA0813.1	C_TFAP2C	8498	0.80985	2769	0.57958	2741	0.01395	9.31465E-21	FALSE
TBX2_MA0688.1	TBX2	MA0688.1	C_TBX2	8033	0.78533	1501	0.41209	1476	0.01381	6.28796E-22	FALSE
RARARXRA_MA0159.1	RARA::RXRA	MA0159.1	C_RARA::RXRA	10462	0.57632	2345	0.45666	2350	0.01377	5.84910E-27	FALSE
ZNF263_MA0528.2	ZNF263	MA0528.2	C_ZNF263	32611	0.57266	10203	0.55714	10042	0.01375	1.26776E-44	FALSE
Hmx1_MA0896.1	Hmx1	MA0896.1	C_Hmx3	6006	1.73691	998	0.52764	964	0.01354	1.34828E-17	FALSE
Smad4_MA1153.1	Smad4	MA1153.1	C_Smad4	7614	0.56199	1762	0.46286	1684	0.01344	6.97637E-20	FALSE
ETV4_MA0764.3	ETV4	MA0764.3	C_ERF	10471	0.74579	4765	0.73959	4688	0.01325	1.03959E-26	FALSE
HOXD12ELK1_MA1958.1	HOXD12::ELK1	MA1958.1	C_ELK1::HOXB13	11169	0.81038	2592	0.46849	2520	0.01293	1.41868E-26	FALSE
Dux_MA0611.2	Dux	MA0611.2	C_Dux	5521	1.6497	870	0.39871	893	0.01292	1.04688E-13	FALSE
ZIM3_MA1709.1	ZIM3	MA1709.1	C_ZIM3	30346	0.47136	5265	0.39493	5181	0.01288	2.13984E-44	FALSE
ETV5_MA0765.3	ETV5	MA0765.3	C_ERF	9982	0.73519	4418	0.72875	4349	0.01281	9.36650E-23	FALSE
POU5F1_MA1115.1	POU5F1	MA1115.1	C_POU3F3	12633	0.64456	2252	0.45348	2187	0.01249	2.36194E-21	FALSE
NR1H2RXRA_MA0115.1	NR1H2::RXRA	MA0115.1	C_NR1H2::RXRA	9410	0.59693	1845	0.42543	1772	0.01222	1.05298E-22	FALSE
NKX2-5_MA0063.2	NKX2-5	MA0063.2	C_NKX2-5	7862	0.66145	1631	0.43675	1580	0.01212	3.53681E-22	FALSE
TAL1TCF3_MA0091.1	TAL1::TCF3	MA0091.1	C_TAL1::TCF3	11928	0.81095	2405	0.48415	2404	0.01203	7.13515E-28	FALSE
Nkx3-1_MA0124.2	Nkx3-1	MA0124.2	C_Nkx3-2	7029	0.97155	1450	0.42797	1372	0.01199	8.89069E-22	FALSE
FOXB1_MA0845.1	FOXB1	MA0845.1	C_FOXC2	13061	0.5502	1718	0.37282	1712	0.01195	1.13890E-24	FALSE
FOXA3_MA1683.1	FOXA3	MA1683.1	C_Foxj3	11791	0.55598	1995	0.40472	1956	0.01186	4.43026E-21	FALSE
PRDM9_MA1723.1	PRDM9	MA1723.1	C_PRDM9	50671	0.56456	14097	0.51872	13941	0.01173	1.91950E-47	FALSE
Nr2e1_MA0676.1	Nr2e1	MA0676.1	C_Nr2e1	11864	0.55864	2027	0.45387	1957	0.01166	1.01093E-26	FALSE
TGIF2LX_MA1571.1	TGIF2LX	MA1571.1	C_TGIF2LX	6001	0.45173	1289	0.44605	1309	0.01163	1.45008E-11	FALSE
EHF_MA0598.3	EHF	MA0598.3	C_EHF	60586	0.50141	14994	0.46177	14446	0.01137	2.23035E-48	FALSE
DMRTC2_MA1479.1	DMRTC2	MA1479.1	C_DMRTA1	7477	0.76369	1164	0.3876	1185	0.01128	4.24328E-16	FALSE
NR2C1_MA1535.1	NR2C1	MA1535.1	C_Nr1H2	10320	0.46099	2296	0.4542	2224	0.01123	3.45840E-23	FALSE
ZNF417_MA1727.1	ZNF417	MA1727.1	C_E2F4	6287	0.60758	2314	0.60296	2290	0.01069	7.03470E-20	FALSE
MYF6_MA0667.1	MYF6	MA0667.1	C_MYF6	8642	0.68213	1777	0.47246	1733	0.01044	2.86393E-14	FALSE
ATOH7_MA1468.1	ATOH7	MA1468.1	C_Atoh1	8017	0.4355	1493	0.4291	1476	0.01035	6.79487E-17	FALSE
RARA_MA0729.1	RARA	MA0729.1	C_RARA	9677	0.47646	1845	0.46457	1811	0.01015	3.05815E-14	FALSE
ZNF281_MA1630.2	ZNF281	MA1630.2	C_ZNF281	46258	0.61243	15994	0.60239	15901	0.01009	5.23810E-37	FALSE
PBX2_MA1113.2	PBX2	MA1113.2	C_PBX2	10900	1.85327	1457	0.41805	1398	0.00994	6.49917E-17	FALSE
TCF12_MA1648.1	TCF12	MA1648.1	C_TCF3	14985	0.51019	4202	0.50326	4170	0.00988	2.21262E-22	FALSE
Foxl2_MA1607.1	Foxl2	MA1607.1	C_Foxj3	16353	0.6527	2509	0.45229	2441	0.00981	4.12875E-26	FALSE
FOXO1ELK3_MA1955.1	FOXO1::ELK3	MA1955.1	C_ERF::FOXI1	27085	0.57553	6010	0.44187	5885	0.00978	2.20871E-28	FALSE
MEF2D_MA0773.1	MEF2D	MA0773.1	C_MEF2A	11153	1.48695	1837	0.46317	1808	0.00975	7.08203E-17	FALSE
MAF_MA1520.1	MAF	MA1520.1	C_MAFA	8287	0.51952	2009	0.51054	1948	0.00973	7.99199E-14	FALSE
KLF17_MA1514.1	KLF17	MA1514.1	C_KLF17	18704	0.61941	5471	0.53458	5385	0.00925	5.70143E-23	FALSE
FOXP1_MA0481.3	FOXP1	MA0481.3	C_Foxj3	13007	0.53511	2121	0.39911	2091	0.00919	1.63594E-22	FALSE
STAT3_MA0144.2	STAT3	MA0144.2	C_Stat4	20451	0.5049	4372	0.44145	4217	0.00916	1.68342E-23	FALSE
FOXN3_MA1489.1	FOXN3	MA1489.1	C_FOXN3	8553	0.41207	1355	0.39978	1312	0.00915	2.93393E-12	FALSE
Foxo3_MA0157.3	Foxo3	MA0157.3	C_Foxj3	14358	0.5052	2483	0.40926	2431	0.00905	9.73720E-16	FALSE
ETV5FOXI1_MA1946.1	ETV5::FOXI1	MA1946.1	C_ERF::FOXI1	26862	0.47014	6405	0.45492	6183	0.00898	1.57338E-25	FALSE
SOX14_MA1562.1	SOX14	MA1562.1	C_SOX14	4924	0.57953	878	0.53571	856	0.00895	1.22949E-07	FALSE
NEUROG1_MA0623.2	NEUROG1	MA0623.2	C_Atoh1	3652	0.41484	671	0.41244	690	0.00881	2.06954E-08	FALSE
Foxj2_MA0614.1	Foxj2	MA0614.1	C_Foxj3	8923	1.02909	1647	0.43348	1607	0.00878	9.39417E-14	FALSE
TBX4_MA0806.1	TBX4	MA0806.1	C_TBX4	6301	0.47214	1336	0.43476	1311	0.00875	3.45849E-12	FALSE
NHLH2_MA1529.1	NHLH2	MA1529.1	C_NHLH2	11466	0.52294	3439	0.51848	3369	0.00872	2.15788E-13	FALSE
GCM1_MA0646.1	GCM1	MA0646.1	C_GCM1	4651	0.48413	1170	0.4783	1207	0.00865	5.97529E-07	FALSE
FOXC1_MA0032.2	FOXC1	MA0032.2	C_FOXC2	15640	0.92599	2071	0.41852	2032	0.00861	2.46211E-19	FALSE
SPDEF_MA0686.1	SPDEF	MA0686.1	C_SPDEF	7324	0.5836	2598	0.57943	2561	0.0086	2.03208E-09	FALSE
NR2C2_MA1536.1	NR2C2	MA1536.1	C_Nr1H2	10633	0.43841	2229	0.4327	2142	0.00847	3.26204E-13	FALSE
ETV2DRGX_MA1940.1	ETV2::DRGX	MA1940.1	C_ETV5::DRGX	10399	0.97032	2334	0.46235	2276	0.00821	2.48109E-15	FALSE
NR1H4RXRA_MA1146.1	NR1H4::RXRA	MA1146.1	C_NR2F1	4938	0.52232	1043	0.50365	1022	0.00808	3.24366E-11	FALSE
ZKSCAN5_MA1652.1	ZKSCAN5	MA1652.1	C_ZKSCAN5	35489	0.51443	9316	0.48271	8986	0.00801	4.76230E-31	FALSE
MSC_MA0665.1	MSC	MA0665.1	C_Tcf21	12501	1.00927	2832	0.50057	2732	0.00796	1.15950E-19	FALSE
SMAD2_MA1964.1	SMAD2	MA1964.1	C_Smad4	11987	0.47967	2934	0.47087	2860	0.00777	5.66960E-15	FALSE
ZBTB7A_MA0750.2	ZBTB7A	MA0750.2	C_ERF	22858	0.6017	8563	0.59877	8508	0.00768	3.47350E-21	FALSE
TBX18_MA1565.1	TBX18	MA1565.1	C_TBX2	11924	0.70316	2611	0.44749	2518	0.00761	2.25590E-10	FALSE
FOXA2_MA0047.3	FOXA2	MA0047.3	C_Foxj3	12346	0.54268	2025	0.40059	2024	0.00751	1.06244E-13	FALSE
BHLHE22_MA0818.2	BHLHE22	MA0818.2	C_Atoh1	2451	0.42885	482	0.42314	465	0.00746	3.19874E-04	FALSE
Esrrg_MA0643.1	Esrrg	MA0643.1	C_Esrrg	8598	0.5191	1604	0.41003	1549	0.00745	2.60479E-07	FALSE
EWSR1-FLI1_MA0149.1	EWSR1-FLI1	MA0149.1	C_EWSR1-FLI1	42863	0.60527	10226	0.47872	10030	0.00733	1.40568E-30	FALSE
MEF2A_MA0052.4	MEF2A	MA0052.4	C_MEF2A	21997	0.76885	3042	0.38367	2931	0.00728	7.82820E-21	FALSE
Olig2_MA1997.1	Olig2	MA1997.1	C_Ascl2	13590	0.86846	3560	0.51471	3469	0.00727	8.13082E-15	FALSE
Ar_MA0007.3	Ar	MA0007.3	C_NR3C1	5636	0.5547	1333	0.53653	1256	0.00721	4.79110E-07	FALSE
RFX7_MA1554.1	RFX7	MA1554.1	C_RFX7	5402	0.55349	1597	0.52136	1569	0.00714	4.74855E-04	FALSE
ZNF740_MA0753.2	ZNF740	MA0753.2	C_ZNF740	21131	0.56767	6582	0.55887	6627	0.00681	2.11116E-14	FALSE
TFAP2A_MA0872.1	TFAP2A	MA0872.1	C_TFAP2C	7407	0.84406	2419	0.58441	2408	0.00634	1.16825E-06	FALSE
Foxq1_MA0040.1	Foxq1	MA0040.1	C_Foxq1	11761	0.65289	1873	0.4504	1798	0.00589	5.77002E-10	FALSE
MEIS1_MA1639.1	MEIS1	MA1639.1	C_PBX2	8410	1.36142	1264	0.39958	1201	0.00553	1.42113E-08	FALSE
FOXK2_MA1103.2	FOXK2	MA1103.2	C_Foxj3	12115	0.55073	2075	0.40882	2025	0.00551	7.00911E-09	FALSE
PAX3_MA0780.1	PAX3	MA0780.1	C_Pax7	2699	0.99155	335	0.68815	338	0.00547	5.41637E-01	FALSE
ZNF418_MA1980.1	ZNF418	MA1980.1	C_ZNF418	20118	0.50894	4070	0.42367	4014	0.00543	1.42540E-13	FALSE
DMRTA1_MA1707.1	DMRTA1	MA1707.1	C_DMRTA1	7205	0.55192	1153	0.38453	1139	0.00537	3.91564E-04	FALSE
TBX21_MA0690.2	TBX21	MA0690.2	C_TBX2	8162	0.61238	1549	0.4156	1531	0.00533	1.72471E-06	FALSE
ERFSREBF2_MA1939.1	ERF::SREBF2	MA1939.1	C_ERF::SREBF2	5880	0.53364	1778	0.52503	1711	0.00515	7.24481E-05	FALSE
ZBTB18_MA0698.1	ZBTB18	MA0698.1	C_ZBTB18	15852	0.74596	3196	0.447	3157	0.00511	1.13335E-10	FALSE
EOMES_MA0800.1	EOMES	MA0800.1	C_TBX2	8050	0.60952	1478	0.4063	1463	0.00503	2.10886E-06	FALSE
Twist2_MA0633.2	Twist2	MA0633.2	C_Ascl2	13801	0.75268	3697	0.49792	3620	0.00502	3.30044E-05	FALSE
ELF3_MA0640.2	ELF3	MA0640.2	C_EHF	60744	0.48342	14746	0.45892	14312	0.00493	1.70549E-18	FALSE
Ascl2_MA0816.1	Ascl2	MA0816.1	C_Ascl2	17555	0.78949	4502	0.51477	4410	0.00455	5.62114E-08	FALSE
BHLHE22_MA1635.1	BHLHE22	MA1635.1	C_Ascl2	14042	0.62326	3938	0.49728	3822	0.0045	1.04639E-08	FALSE
GLIS1_MA0735.1	GLIS1	MA0735.1	C_GLIS1	4316	0.55683	1312	0.54516	1292	0.00434	5.99093E-04	FALSE
Elf5_MA0136.3	Elf5	MA0136.3	C_EHF	58052	0.5207	13494	0.45638	13089	0.00413	5.30805E-20	FALSE
Stat4_MA0518.1	Stat4	MA0518.1	C_Stat4	20581	0.44158	4285	0.43637	4209	0.00406	2.69061E-11	FALSE
FOXO1ELF1_MA1953.1	FOXO1::ELF1	MA1953.1	C_ERF::FOXI1	32313	0.49554	6836	0.43866	6659	0.00404	5.55614E-12	FALSE
FEV_MA0156.3	FEV	MA0156.3	C_ERF	11996	0.70312	4847	0.68773	4767	0.00389	5.50132E-07	FALSE
Hic1_MA0739.1	Hic1	MA0739.1	C_Hic1	8719	0.60028	1989	0.44969	1951	0.00365	2.58010E-04	FALSE
TBX1_MA0805.1	TBX1	MA0805.1	C_TBX4	9178	0.63087	1901	0.43412	1864	0.00362	3.19073E-04	FALSE
NR3C1_MA0113.3	NR3C1	MA0113.3	C_NR3C1	5315	0.44307	1171	0.43774	1107	0.00361	5.59295E-03	FALSE
DMRTA2_MA1478.1	DMRTA2	MA1478.1	C_DMRTA1	6765	0.58715	1111	0.391	1112	0.00354	4.82600E-03	FALSE
ERFFOXO1_MA1936.1	ERF::FOXO1	MA1936.1	C_ERF::FOXI1	26682	0.47167	5955	0.44465	5825	0.00346	1.50988E-10	FALSE
Foxf1_MA1606.1	Foxf1	MA1606.1	C_Foxj3	13333	0.55166	2193	0.44231	2155	0.00337	3.03971E-03	FALSE
MXI1_MA1108.2	MXI1	MA1108.2	C_MXI1	13375	0.4121	2508	0.40842	2443	0.00291	3.90680E-03	FALSE
TCF3_MA0522.3	TCF3	MA0522.3	C_TCF3	12420	0.47723	3095	0.47252	3086	0.00274	9.91640E-03	FALSE
ZNF324_MA1977.1	ZNF324	MA1977.1	C_ZNF324	14934	0.64283	3162	0.43913	3150	0.00266	6.54159E-03	FALSE
TWIST1_MA1123.2	TWIST1	MA1123.2	C_TWIST1	15201	0.60892	3059	0.41826	2996	0.00259	2.37566E-04	FALSE
ELK1_MA0028.2	ELK1	MA0028.2	C_ERF	10896	0.74202	4827	0.73842	4755	0.00251	1.08568E-03	FALSE
GRHL2_MA1105.2	GRHL2	MA1105.2	C_GRHL2	10622	0.44978	2124	0.44288	2030	0.0025	3.20420E-02	FALSE
TFAP4_MA1570.1	TFAP4	MA1570.1	C_TFAP4	6020	1.34979	1039	0.46791	1053	0.00247	1.18379E-01	FALSE
GATA1_MA0035.4	GATA1	MA0035.4	C_GATA6	8964	0.61784	1632	0.40218	1567	0.00231	1.75950E-01	FALSE
NR3C2_MA0727.1	NR3C2	MA0727.1	C_NR3C1	5621	0.44489	1227	0.44117	1178	0.00231	8.30813E-01	FALSE
Runx1_MA0002.2	Runx1	MA0002.2	C_Bcl11B	35136	0.49728	7931	0.44088	7892	0.0023	4.87821E-02	FALSE
NHLH1_MA0048.2	NHLH1	MA0048.2	C_Ascl2	13212	0.49727	3594	0.49627	3559	0.00226	1.49498E-02	FALSE
GATA1TAL1_MA0140.2	GATA1::TAL1	MA0140.2	C_GATA1::TAL1	10384	0.54242	2132	0.43549	2148	0.00224	4.09990E-03	FALSE
FOXO1FLI1_MA1956.1	FOXO1::FLI1	MA1956.1	C_ERF::FOXI1	29938	0.4724	6626	0.44753	6405	0.00223	2.35164E-06	FALSE
ETV2HOXB13_MA1943.1	ETV2::HOXB13	MA1943.1	C_ETV2::HOXB13	6372	0.74108	1396	0.47679	1387	0.00214	1.28538E-03	FALSE
ZNF93_MA1721.1	ZNF93	MA1721.1	C_ZNF93	22862	0.59164	8330	0.58506	8244	0.00211	8.28653E-03	FALSE
Mecom_MA0029.1	Mecom	MA0029.1	C_Mecom	10412	0.7731	1614	0.41218	1606	0.00205	2.64142E-05	FALSE
TFAP4FLI1_MA1967.1	TFAP4::FLI1	MA1967.1	C_TFAP4::FLI1	16412	0.90752	4308	0.50839	4191	0.00162	6.81175E-02	FALSE
ZNF692_MA1986.1	ZNF692	MA1986.1	C_ZNF692	10294	0.54114	3113	0.53323	3042	0.00161	1.51863E-03	FALSE
NEUROG2_MA0669.1	NEUROG2	MA0669.1	C_NEUROG2	6456	0.54274	1221	0.41235	1236	0.00154	2.55580E-02	FALSE
ETV5DRGX_MA1944.1	ETV5::DRGX	MA1944.1	C_ETV5::DRGX	16366	0.56782	3944	0.50098	3842	0.00116	1.44149E-01	FALSE
ERFHOXB13_MA1937.1	ERF::HOXB13	MA1937.1	C_ERF::HOXB13	11511	0.69836	2630	0.46276	2570	0.00095	3.69253E-03	FALSE
ELF1_MA0473.3	ELF1	MA0473.3	C_EHF	54318	0.52589	13778	0.46912	13434	0.00072	1.27826E-01	FALSE
TBX15_MA0803.1	TBX15	MA0803.1	C_TBX4	7915	0.47459	1709	0.44727	1696	0.00072	9.68363E-01	FALSE
MYOG_MA0500.2	MYOG	MA0500.2	C_Ascl2	12999	0.88702	3447	0.51825	3369	0.00064	1.08171E-02	FALSE
FOXI1_MA0042.2	FOXI1	MA0042.2	C_Foxj3	8156	0.59987	1497	0.42651	1484	0.00057	8.54182E-01	FALSE
FOXJ2ELF1_MA1952.1	FOXJ2::ELF1	MA1952.1	C_ERF::FOXI1	38527	0.51556	8794	0.45234	8532	0.00045	4.65873E-01	FALSE
Ptf1A_MA1619.1	Ptf1A	MA1619.1	C_Bhlha15	11705	0.91281	2859	0.50308	2815	0.00043	5.85612E-01	FALSE
Tbx6_MA1567.2	Tbx6	MA1567.2	C_TBX2	12154	0.45873	2501	0.43613	2482	0.00032	5.10681E-01	FALSE
FOXO1ELK1_MA1954.1	FOXO1::ELK1	MA1954.1	C_ERF::FOXI1	39422	0.49444	8966	0.45601	8718	3e-05	6.86673E-01	FALSE
RUNX3_MA0684.2	RUNX3	MA0684.2	C_Bcl11B	20427	0.69732	4170	0.44214	4154	2e-05	2.36658E-01	FALSE
Msgn1_MA1524.2	Msgn1	MA1524.2	C_Msgn1	12115	0.44669	2329	0.42908	2266	-6e-05	3.16044E-01	FALSE
FOXA1_MA0148.4	FOXA1	MA0148.4	C_Foxj3	12691	0.51482	1985	0.38493	1966	-0.0002	7.83971E-02	FALSE
FLI1DRGX_MA1949.1	FLI1::DRGX	MA1949.1	C_ETV5::DRGX	12136	0.74096	2981	0.46215	2897	-0.0002	1.50849E-01	FALSE
HAND2_MA1638.1	HAND2	MA1638.1	C_Neurod2	16457	0.48834	3491	0.42991	3462	-0.00031	1.14105E-01	FALSE
TBXT_MA0009.2	TBXT	MA0009.2	C_TBX19	4447	0.71374	934	0.42921	883	-0.00043	7.05393E-01	FALSE
MGAEVX1_MA1960.1	MGA::EVX1	MA1960.1	C_MGA::EVX1	7665	1.02383	1366	0.53643	1276	-0.00073	2.26835E-01	FALSE
Nkx3-2_MA0122.3	Nkx3-2	MA0122.3	C_Nkx3-2	8059	0.76562	1422	0.40238	1342	-0.00097	1.51205E-02	FALSE
FOXL1_MA0033.2	FOXL1	MA0033.2	C_Foxj3	13913	0.51448	2398	0.41033	2375	-0.00099	9.07707E-01	FALSE
SCRT1_MA0743.2	SCRT1	MA0743.2	C_SCRT2	9268	0.59732	1939	0.42552	1883	-0.00117	1.32072E-01	FALSE
FOXD1_MA0031.1	FOXD1	MA0031.1	C_Foxj3	8690	0.55259	1510	0.40336	1516	-0.00124	1.54632E-01	FALSE
OVOL1_MA1544.1	OVOL1	MA1544.1	C_OVOL1	1805	1.76012	447	0.50552	441	-0.00132	3.11478E-01	FALSE
Bhlha15_MA1472.2	Bhlha15	MA1472.2	C_Bhlha15	11985	0.90201	2948	0.50192	2904	-0.00138	5.75036E-01	FALSE
TGIF1_MA0796.1	TGIF1	MA0796.1	C_TGIF2LX	8784	0.43411	1770	0.43119	1793	-0.0014	3.75406E-01	FALSE
MEF2C_MA0497.1	MEF2C	MA0497.1	C_MEF2A	21592	0.70175	3126	0.3926	3088	-0.00158	8.00762E-03	FALSE
ZNF416_MA1979.1	ZNF416	MA1979.1	C_ZNF416	13894	0.46762	3295	0.46356	3251	-0.00164	9.87350E-03	FALSE
VEZF1_MA1578.1	VEZF1	MA1578.1	C_ZNF740	8276	0.50803	2198	0.49702	2221	-0.00176	4.62930E-02	FALSE
Stat5aStat5b_MA0519.1	Stat5a::Stat5b	MA0519.1	C_Stat5b	17742	0.51119	3826	0.44421	3673	-0.00199	6.09345E-02	FALSE
FOXF2_MA0030.1	FOXF2	MA0030.1	C_Foxj3	10335	0.72588	1649	0.4422	1678	-0.00237	7.54154E-01	FALSE
HOXB2ELK1_MA1957.1	HOXB2::ELK1	MA1957.1	C_HOXB2::ELK1	11581	0.6329	3471	0.52166	3452	-0.00254	7.86998E-03	FALSE
MYF5_MA1641.1	MYF5	MA1641.1	C_Bhlha15	11765	0.91179	2893	0.50461	2863	-0.00263	1.63939E-03	FALSE
STAT1_MA0137.3	STAT1	MA0137.3	C_Stat4	17260	0.504	3636	0.43918	3564	-0.00267	1.43311E-04	FALSE
Bcl11B_MA1989.1	Bcl11B	MA1989.1	C_Bcl11B	32326	0.5311	6416	0.42008	6539	-0.0028	2.20081E-08	FALSE
PKNOX2_MA0783.1	PKNOX2	MA0783.1	C_TGIF2LX	9502	0.43562	1951	0.43194	1938	-0.00297	3.05964E-03	FALSE
ASCL1_MA1631.1	ASCL1	MA1631.1	C_TCF3	16172	0.49585	3906	0.49141	3852	-0.00317	1.87593E-04	FALSE
ETV5FOXO1_MA1947.1	ETV5::FOXO1	MA1947.1	C_ERF::FOXI1	24233	0.46728	5124	0.45215	5020	-0.0032	3.87305E-08	FALSE
TBR1_MA0802.1	TBR1	MA0802.1	C_TBX2	8020	0.77516	1480	0.40934	1475	-0.00326	1.91507E-04	FALSE
IKZF1_MA1508.1	IKZF1	MA1508.1	C_ERF::FOXI1	59274	0.50509	13062	0.4449	12721	-0.00354	3.91628E-14	FALSE
GATA4_MA0482.2	GATA4	MA0482.2	C_GATA6	14588	0.6362	2670	0.43644	2594	-0.00376	6.02590E-05	FALSE
Neurod2_MA1993.1	Neurod2	MA1993.1	C_Ascl2	13087	0.75165	3432	0.51862	3372	-0.00377	1.32732E-02	FALSE
Tcf12_MA0521.2	Tcf12	MA0521.2	C_Bhlha15	11816	0.91074	2913	0.50563	2875	-0.00391	1.65090E-05	FALSE
FOXK1_MA0852.2	FOXK1	MA0852.2	C_Foxj3	13518	0.52044	2469	0.41841	2406	-0.00402	3.74189E-02	FALSE
ERFFOXI1_MA1935.1	ERF::FOXI1	MA1935.1	C_ERF::FOXI1	38216	0.46558	9135	0.45584	8942	-0.00409	6.01929E-14	FALSE
ELK4_MA0076.2	ELK4	MA0076.2	C_ERF	23811	0.61473	8681	0.61158	8587	-0.00443	1.10321E-13	FALSE
MEIS2_MA1640.1	MEIS2	MA1640.1	C_PBX2	10700	1.37157	1409	0.41234	1353	-0.00451	2.14365E-06	FALSE
ERFFIGLA_MA1934.1	ERF::FIGLA	MA1934.1	C_ETV2::FIGLA	14889	0.49909	4114	0.49692	4025	-0.00482	3.36706E-06	FALSE
TCF4_MA0830.2	TCF4	MA0830.2	C_TCF3	13385	0.49386	3077	0.48964	3113	-0.00488	2.97374E-06	FALSE
ASCL1_MA1100.2	ASCL1	MA1100.2	C_Ascl2	13455	0.75087	3491	0.49119	3436	-0.00506	1.13237E-08	FALSE
PAX3_MA1546.1	PAX3	MA1546.1	C_PAX3	3183	0.91413	825	0.56426	793	-0.00524	3.66265E-06	FALSE
GLIS3_MA0737.1	GLIS3	MA0737.1	C_GLIS3	5250	0.51324	1407	0.50675	1350	-0.00542	7.99719E-07	FALSE
TGIF2LY_MA1572.1	TGIF2LY	MA1572.1	C_TGIF2LX	5954	0.44771	1286	0.44611	1298	-0.00577	8.08471E-06	FALSE
FOXO4_MA0848.1	FOXO4	MA0848.1	C_Foxj3	10525	0.53454	1898	0.41008	1857	-0.00584	1.51370E-07	FALSE
FOXO6_MA0849.1	FOXO6	MA0849.1	C_Foxj3	10525	0.53454	1898	0.41008	1857	-0.00584	1.51370E-07	FALSE
FOXP3_MA0850.1	FOXP3	MA0850.1	C_Foxj3	10525	0.53454	1898	0.41008	1857	-0.00584	1.51370E-07	FALSE
ETV5FIGLA_MA1945.1	ETV5::FIGLA	MA1945.1	C_ETV2::FIGLA	19545	0.50426	5495	0.50317	5408	-0.00585	1.06649E-09	FALSE
TBX3_MA1566.2	TBX3	MA1566.2	C_TBX2	7498	0.45301	1463	0.42418	1448	-0.00586	1.78200E-05	FALSE
SCRT2_MA0744.2	SCRT2	MA0744.2	C_SCRT2	10261	0.59489	2174	0.43513	2127	-0.00672	2.45542E-15	FALSE
Stat5b_MA1625.1	Stat5b	MA1625.1	C_Stat5b	18684	0.56842	4073	0.45026	4014	-0.00699	5.57286E-11	FALSE
BHLHE23_MA0817.1	BHLHE23	MA0817.1	C_Atoh1	3775	0.40265	631	0.40015	639	-0.007	1.14614E-04	FALSE
Atoh1_MA1467.2	Atoh1	MA1467.2	C_Neurod2	15124	0.59773	3275	0.4392	3269	-0.00744	7.26525E-14	FALSE
ELK1HOXB13_MA1932.1	ELK1::HOXB13	MA1932.1	C_ELK1::HOXB13	9691	0.55061	2890	0.542	2844	-0.00775	5.96497E-11	FALSE
FLI1_MA0475.2	FLI1	MA0475.2	C_ERF	13065	0.64957	4784	0.6362	4730	-0.00776	3.61697E-15	FALSE
ONECUT2_MA0756.2	ONECUT2	MA0756.2	C_ONECUT2	1344	2.02469	242	0.69955	227	-0.00776	1.09461E-05	FALSE
NFIX_MA0671.1	NFIX	MA0671.1	C_NFIA	8349	0.43126	1695	0.42837	1670	-0.00788	1.35715E-09	FALSE
Ptf1a_MA1618.1	Ptf1a	MA1618.1	C_Neurod2	15978	0.72292	3252	0.43356	3200	-0.00801	6.71419E-16	FALSE
GABPA_MA0062.3	GABPA	MA0062.3	C_EHF	56052	0.51516	13941	0.46481	13685	-0.00855	6.46828E-35	FALSE
TGIF2_MA0797.1	TGIF2	MA0797.1	C_TGIF2LX	8393	0.44072	1747	0.43802	1774	-0.0089	1.53456E-13	FALSE
Atoh1_MA0461.2	Atoh1	MA0461.2	C_Atoh1	5059	0.57713	942	0.41405	947	-0.00925	5.70346E-08	FALSE
TFAP4ETV1_MA1966.1	TFAP4::ETV1	MA1966.1	C_ETV2::FIGLA	18628	0.52903	5689	0.52717	5600	-0.00932	6.72612E-17	FALSE
Neurod2_MA0668.2	Neurod2	MA0668.2	C_Neurod2	16737	0.71365	3712	0.47353	3736	-0.0094	4.92443E-17	FALSE
MGA_MA0801.1	MGA	MA0801.1	C_TBX4	8410	0.46496	1764	0.44312	1775	-0.00946	1.48797E-13	FALSE
TBX20_MA0689.1	TBX20	MA0689.1	C_TBX2	8901	0.75459	1664	0.42057	1678	-0.01001	9.95693E-15	FALSE
ETV2FOXI1_MA1942.1	ETV2::FOXI1	MA1942.1	C_ERF::FOXI1	37548	0.48446	8958	0.46914	8805	-0.01013	2.03631E-39	TRUE
FOXG1_MA0613.1	FOXG1	MA0613.1	C_Foxj3	10068	0.53201	1760	0.40375	1730	-0.01022	3.67597E-18	TRUE
Stat5a_MA1624.1	Stat5a	MA1624.1	C_Stat5a	15771	0.59575	3218	0.43333	3124	-0.0105	5.46426E-28	TRUE
HIC2_MA0738.1	HIC2	MA0738.1	C_HIC2	9217	0.61588	2222	0.47567	2224	-0.0107	3.83384E-17	TRUE
FIGLA_MA0820.1	FIGLA	MA0820.1	C_FIGLA	9652	0.97682	2023	0.50603	1956	-0.01103	7.85215E-19	TRUE
NEUROG2_MA1642.1	NEUROG2	MA1642.1	C_Neurod2	15767	0.59257	3346	0.4346	3329	-0.01104	4.56903E-25	TRUE
Ikzf3_MA1992.1	Ikzf3	MA1992.1	C_EHF	57843	0.51926	14703	0.47181	14516	-0.01148	1.81965E-49	TRUE
NFIC_MA0161.2	NFIC	MA0161.2	C_NFIC	11446	0.5362	2467	0.43711	2414	-0.01201	7.63913E-20	TRUE
Erg_MA0474.3	Erg	MA0474.3	C_EHF	59341	0.51233	14788	0.46573	14550	-0.01446	1.16029E-58	TRUE
NEUROD1_MA1109.1	NEUROD1	MA1109.1	C_Neurod2	16208	0.59273	3584	0.46162	3576	-0.01459	7.07099E-36	TRUE
OVOL2_MA1545.1	OVOL2	MA1545.1	C_OVOL1	1447	1.4483	424	0.54616	415	-0.01464	8.39045E-07	TRUE
ETS2_MA1484.1	ETS2	MA1484.1	C_ERF	15868	0.62249	5588	0.61242	5477	-0.01594	4.53956E-37	TRUE
ZEB1_MA0103.3	ZEB1	MA0103.3	C_TCF3	13077	0.45383	2898	0.45222	2957	-0.0161	8.21786E-33	TRUE
ETV1_MA0761.2	ETV1	MA0761.2	C_EHF	57348	0.51046	14090	0.46229	13860	-0.0165	4.14180E-61	TRUE
NFIB_MA1643.1	NFIB	MA1643.1	C_NFIB	12288	0.47182	2920	0.47063	2915	-0.0171	9.85787E-36	TRUE
PLAGL2_MA1548.1	PLAGL2	MA1548.1	C_PLAGL2	6266	0.50947	1685	0.50832	1742	-0.01831	8.58892E-27	TRUE
OLIG1_MA0826.1	OLIG1	MA0826.1	C_Atoh1	3381	0.40315	585	0.40219	584	-0.01893	1.23503E-15	TRUE
FLI1FOXI1_MA1950.1	FLI1::FOXI1	MA1950.1	C_ERF::FOXI1	36565	0.54435	8161	0.45848	8074	-0.01929	5.52058E-57	TRUE
NFIA_MA0670.1	NFIA	MA0670.1	C_NFIA	8447	0.41789	1610	0.41593	1610	-0.01964	1.74738E-32	TRUE
SNAI2_MA0745.2	SNAI2	MA0745.2	C_MYOD1	10403	0.45227	1991	0.44861	2030	-0.01977	7.08997E-38	TRUE
SNAI3_MA1559.1	SNAI3	MA1559.1	C_TCF3	11654	0.46227	2443	0.46031	2481	-0.02093	5.19666E-42	TRUE
ERF_MA0760.1	ERF	MA0760.1	C_ERF	16551	0.59856	5468	0.58979	5407	-0.02119	3.36718E-55	TRUE
BHLHA15_MA0607.2	BHLHA15	MA0607.2	C_TAL1::TCF3	4064	0.40709	720	0.40764	730	-0.02212	5.61352E-27	TRUE
ETV2_MA0762.1	ETV2	MA0762.1	C_ERF::FOXI1	20867	0.53531	5827	0.52816	5737	-0.0227	1.28737E-56	TRUE
ETS1_MA0098.3	ETS1	MA0098.3	C_ERF	17821	0.59197	5840	0.58487	5813	-0.02431	4.10687E-49	TRUE
GATA2_MA0036.3	GATA2	MA0036.3	C_GATA6	12260	0.63644	2178	0.44154	2192	-0.02523	2.87479E-48	TRUE
NFIC_MA1527.1	NFIC	MA1527.1	C_NFIB	9043	0.62321	2218	0.52514	2173	-0.02532	1.00330E-37	TRUE
NFIX_MA1528.1	NFIX	MA1528.1	C_NFIB	9652	0.48674	2454	0.48374	2427	-0.02547	1.53302E-44	TRUE
Rbpjl_MA1621.1	Rbpjl	MA1621.1	C_MYOD1	10299	0.78662	1966	0.45908	1943	-0.02616	1.24722E-54	TRUE
Gata3_MA0037.4	Gata3	MA0037.4	C_GATA6	13486	0.64464	2296	0.43594	2290	-0.02714	4.07012E-46	TRUE
TRPS1_MA1970.1	TRPS1	MA1970.1	C_GATA6	12388	1.01619	2096	0.48606	2098	-0.02727	1.08149E-51	TRUE
NFICTLX1_MA0119.1	NFIC::TLX1	MA0119.1	C_NFIB	10188	0.61198	2437	0.52473	2417	-0.02814	4.44244E-53	TRUE
MYOD1_MA0499.2	MYOD1	MA0499.2	C_MYOD1	14374	0.59782	3161	0.47763	3202	-0.02829	2.38994E-60	TRUE
RUNX2_MA0511.2	RUNX2	MA0511.2	C_Bcl11B	14392	0.59607	3261	0.46659	3334	-0.02837	1.99519E-54	TRUE
SNAI1_MA1558.1	SNAI1	MA1558.1	C_TCF3	10692	0.46181	2200	0.46152	2199	-0.02942	3.77278E-51	TRUE
RFX3_MA0798.3	RFX3	MA0798.3	C_RFX1	6823	0.55976	2159	0.56558	2186	-0.03294	2.16388E-51	TRUE
RFX5_MA0510.2	RFX5	MA0510.2	C_RFX1	7204	0.54749	2225	0.55386	2250	-0.03407	6.95816E-48	TRUE
Ptf1A_MA1620.1	Ptf1A	MA1620.1	C_MYOD1	10203	0.64295	1928	0.45958	1934	-0.0353	7.49591E-62	TRUE
GATA6_MA1104.2	GATA6	MA1104.2	C_GATA6	12111	1.00845	1954	0.48256	1965	-0.03648	1.35257E-67	TRUE
RFX1_MA0509.3	RFX1	MA0509.3	C_RFX1	6633	0.55279	2055	0.56023	2072	-0.0378	2.25101E-46	TRUE
GATA5_MA0766.2	GATA5	MA0766.2	C_GATA6	8762	0.70515	1695	0.47165	1732	-0.0381	1.81876E-59	TRUE
RFX2_MA0600.2	RFX2	MA0600.2	C_RFX1	6570	0.55191	2022	0.5611	2078	-0.04971	4.70826E-64	TRUE
