# Supplementary material for: Chromatin modifier Hmga2 promotes adult hematopoietic stem cell function and blood regeneration in stress conditions
Source: EMBO J. 2024 May 29;43(13):7. doi: 10.1038/s44318-024-00122-4 (PMC11217491; doi:10.1038/s44318-024-00122-4)
Supplement: Supplementary file 9 — Dataset EV8 [file 44318_2024_122_MOESM9_ESM.xlsx]

## Sheet: Cluster1
Dataset EV8. Gene ontology enrichment analyses of genes in five clusters in HSCs after the TNF-a treatment.
Gene ontology enrichment analyses of cluster 1
TermID	Term	Enrichment	logP	Genes in Term	Target Genes in Term	Fraction of Targets in Term	Total Target Genes	Total Genes	Entrez Gene IDs	Gene Symbols
mmu01100	Metabolic pathways	0.000108953	-9.12459	1315	68	0.250923	271	8063	382985,56451,71780,13135,50790,72141,329777,108664,68631,18263,14595,108147,330260,51797,102448,11674,70428,110208,12974,58810,228061,225326,268566,74185,19139,270685,13063,14421,11534,225010,13436,78752,331487,216456,103534,320438,22235,14718,67005,103963,13360,13121,67883,68194,22234,94192,11957,235293,80914,23971,59027,74596,69080,14660,11416,380959,14528,234515,107272,14194,27402,18648,14629,…	Rrm2b,Suclg1,Isyna1,Dad1,Acsl4,Adpgk,Pigk,Atp6v1h,Cryl1,Odc1,B4galt1,Atic,Pon2,Ctps,Xylb,Aldoa,Polr3b,Pgd,Cs,Akr1a1,Agps,Pik3c3,Gphn,Gbe1,Prps1,Mthfd1l,Cycs,B4galnt1,Adk,Lclat1,Dnmt3b,Csgalnact2,Uprt,Gls2,Mgat4b,Alg6,Ugdh,Got1,Polr3k,Rpn1,Dhcr7,Cyp51,Uxs1,Ndufb4,Ugcg,C1galt1,Atp5j,Sc5d,Uck2,Papss1,Nampt,Cds1,Gmppa,Gls,Slc33a1,Alg10b,Gch1,Inpp4b,Psat1,Fh1,Pdhx,Pgam1,Gclc,St3gal1,Tbxas1,Hsd17b12,Um…
ko03013	RNA transport	0.000148159	-8.81722	167	16	0.0590406	271	8063	7.18052e+85	Nup93,Pabpc4l,Nup210l,Nup50,Senp2,Pom121,Acin1,Eif3e,Prmt5,Xpo1,Cyfip1,Eif2b2,Ranbp2,Nup153,Pabpc4,Elac2
mmu03013	RNA transport	0.000148159	-8.81722	167	16	0.0590406	271	8063	2.73742e+85	Prmt5,Cyfip1,Ranbp2,Eif2b2,Xpo1,Elac2,Pabpc4,Nup153,Nup93,Nup50,Nup210l,Pabpc4l,Pom121,Acin1,Senp2,Eif3e
mmu_M00427	Nuclear pore complex	0.000378045	-7.8805	41	7	0.0258303	271	8063	1.93868e+36	Ranbp2,Senp2,Pom121,Nup153,Nup93,Nup210l,Nup50
M00427	Nuclear pore complex	0.000378045	-7.8805	41	7	0.0258303	271	8063	2.1821e+36	Nup153,Ranbp2,Pom121,Senp2,Nup210l,Nup50,Nup93
ko04141	Protein processing in endoplasmic reticulum	0.000479121	-7.64356	167	15	0.0553506	271	8063	1.03963e+80	Rpn1,Dnajc1,Uggt1,Sec61a1,Sec31b,Ero1l,Sec63,Edem1,Txndc5,Edem3,Mapk8,Sec24d,Dad1,Ube2d2a,Sec24a
mmu04141	Protein processing in endoplasmic reticulum	0.000479121	-7.64356	167	15	0.0553506	271	8063	1.92193e+80	Edem1,Sec63,Sec31b,Ero1l,Uggt1,Dnajc1,Rpn1,Sec61a1,Dad1,Sec24a,Ube2d2a,Txndc5,Edem3,Sec24d,Mapk8
ko01200	Carbon metabolism	0.00199437	-6.21743	118	11	0.0405904	271	8063	1.91391e+56	Prps1,Psat1,Suclg1,Cat,Aldoa,Adpgk,Pgam1,Fh1,Cs,Pgd,Got1
mmu01200	Carbon metabolism	0.00199437	-6.21743	118	11	0.0405904	271	8063	1.10208e+56	Pgd,Cs,Got1,Suclg1,Cat,Psat1,Prps1,Fh1,Adpgk,Aldoa,Pgam1
M00361	Nucleotide sugar biosynthesis, eukaryotes	0.00271331	-5.90959	9	3	0.0110701	271	8063	222356788369080	Ugdh,Uxs1,Gmppa
mmu_M00361	Nucleotide sugar biosynthesis, eukaryotes	0.00271331	-5.90959	9	3	0.0110701	271	8063	222356908067883	Ugdh,Gmppa,Uxs1
mmu00471	D-Glutamine and D-glutamate metabolism	0.00330175	-5.7133	3	2	0.00738007	271	8063	14660216456	Gls,Gls2
ko00471	D-Glutamine and D-glutamate metabolism	0.00330175	-5.7133	3	2	0.00738007	271	8063	14660216456	Gls,Gls2
mmu_M00101	Cholesterol biosynthesis, squalene 2,3-epoxide => cholesterol	0.00378044	-5.57791	10	3	0.0110701	271	8063	1336013121235290	Dhcr7,Cyp51,Sc5d
M00101	Cholesterol biosynthesis, squalene 2,3-epoxide => cholesterol	0.00378044	-5.57791	10	3	0.0110701	271	8063	1312113360235290	Cyp51,Dhcr7,Sc5d
ko03015	mRNA surveillance pathway	0.00482787	-5.33335	96	9	0.0332103	271	8063	2.26517e+48	Smg7,Ppp2ca,Pabpc4,Ppp2r2d,Acin1,Pabpc4l,Dazap1,Papola,Smg1
mmu03015	mRNA surveillance pathway	0.00482787	-5.33335	96	9	0.0332103	271	8063	2.41989e+48	Pabpc4l,Smg1,Dazap1,Papola,Smg7,Ppp2ca,Pabpc4,Ppp2r2d,Acin1
M00404	COPII complex	0.00506997	-5.28442	11	3	0.0110701	271	8063	7737169608240660	Sec24a,Sec24d,Sec31b
mmu_M00404	COPII complex	0.00506997	-5.28442	11	3	0.0110701	271	8063	2406676960877370	Sec31b,Sec24d,Sec24a
mmu00510	N-Glycan biosynthesis	0.00566574	-5.17332	49	6	0.0221402	271	8063	1.03534e+33	Mgat4b,B4galt1,Alg6,Dad1,Alg10b,Rpn1
ko00510	N-Glycan biosynthesis	0.00566574	-5.17332	49	6	0.0221402	271	8063	1.45951e+33	B4galt1,Dad1,Mgat4b,Alg10b,Rpn1,Alg6
ko05169	Epstein-Barr virus infection	0.00717347	-4.93737	220	15	0.0553506	271	8063	1.96641e+76	Rbpj,Cr2,Il10rb,Polr3k,Snd1,Gtf2b,Akt1,Mapk13,Polr3b,Tab2,Mapk8,Syk,Xpo1,Itgal,Adrm1
mmu05169	Epstein-Barr virus infection	0.00717347	-4.93737	220	15	0.0553506	271	8063	1.96641e+76	Rbpj,Cr2,Il10rb,Polr3k,Snd1,Tab2,Polr3b,Akt1,Mapk13,Gtf2b,Syk,Mapk8,Xpo1,Itgal,Adrm1
mmu04611	Platelet activation	0.00875921	-4.73765	124	10	0.0369004	271	8063	1.84412e+50	P2ry1,Syk,Gna13,Rap1b,Tbxas1,Itga2b,Arhgef12,Itgb1,Akt1,Mapk13
mmu_M00014	Glucuronate pathway (uronate pathway)	0.010411	-4.56489	26	4	0.0147601	271	8063	5.88107e+20	Akr1a1,Cryl1,Xylb,Ugdh
M00014	Glucuronate pathway (uronate pathway)	0.010411	-4.56489	26	4	0.0147601	271	8063	5.88107e+20	Akr1a1,Cryl1,Xylb,Ugdh
mmu04216	Ferroptosis	0.0115152	-4.46409	41	5	0.0184502	271	8063	2.70571e+24	Ncoa4,Gclc,Pcbp1,Steap3,Acsl4
ko04216	Ferroptosis	0.0115152	-4.46409	41	5	0.0184502	271	8063	2.70571e+24	Ncoa4,Gclc,Steap3,Acsl4,Pcbp1
ko00604	Glycosphingolipid biosynthesis - ganglio series	0.0126578	-4.36948	15	3	0.0110701	271	8063	114161442120442	Slc33a1,B4galnt1,St3gal1
mmu00604	Glycosphingolipid biosynthesis - ganglio series	0.0126578	-4.36948	15	3	0.0110701	271	8063	114161442120442	Slc33a1,B4galnt1,St3gal1
mmu_M00386	Cul4-DDB1-CSA complex	0.0154371	-4.17098	6	2	0.00738007	271	8063	9937571991	Cul4a,Ercc8
M00386	Cul4-DDB1-CSA complex	0.0154371	-4.17098	6	2	0.00738007	271	8063	7199199375	Ercc8,Cul4a
ko04120	Ubiquitin mediated proteolysis	0.0193441	-3.94537	140	10	0.0369004	271	8063	5.65501e+51	Ube2d2a,Ube2q2,Btrc,Mid1,Ube2q1,Ube3c,Smurf1,Ercc8,Cul4a,Ubr5
mmu04120	Ubiquitin mediated proteolysis	0.0193441	-3.94537	140	10	0.0369004	271	8063	1.22342e+51	Btrc,Mid1,Ube2q2,Ube2q1,Ube2d2a,Ubr5,Cul4a,Smurf1,Ube3c,Ercc8
ko04722	Neurotrophin signaling pathway	0.0204396	-3.89028	121	9	0.0332103	271	8063	1.47842e+46	Grb2,Rap1b,Mapk8,Crkl,Sos1,Sh2b2,Akt1,Mapk13,Arhgdia
mmu04722	Neurotrophin signaling pathway	0.0204396	-3.89028	121	9	0.0332103	271	8063	2.06622e+46	Sos1,Sh2b2,Akt1,Mapk13,Arhgdia,Grb2,Rap1b,Mapk8,Crkl
mmu_M00072	N-glycosylation by oligosaccharyltransferase	0.0211364	-3.85676	7	2	0.00738007	271	8063	10396313135	Rpn1,Dad1
M00072	N-glycosylation by oligosaccharyltransferase	0.0211364	-3.85676	7	2	0.00738007	271	8063	10396313135	Rpn1,Dad1
ko00030	Pentose phosphate pathway	0.0214101	-3.84389	32	4	0.0147601	271	8063	1.16742e+21	Aldoa,Dera,Prps1,Pgd
mmu00030	Pentose phosphate pathway	0.0214101	-3.84389	32	4	0.0147601	271	8063	1.16742e+21	Aldoa,Dera,Prps1,Pgd
ko05211	Renal cell carcinoma	0.0214749	-3.84087	65	6	0.0221402	271	8063	1.41941e+30	Fh1,Akt1,Sos1,Rap1b,Grb2,Crkl
mmu05211	Renal cell carcinoma	0.0214749	-3.84087	65	6	0.0221402	271	8063	1.47842e+30	Grb2,Rap1b,Crkl,Sos1,Fh1,Akt1
ko04012	ErbB signaling pathway	0.0238225	-3.73713	85	7	0.0258303	271	8063	2.06621e+34	Sos1,Abl2,Akt1,Rps6kb1,Grb2,Mapk8,Crkl
mmu04012	ErbB signaling pathway	0.0238225	-3.73713	85	7	0.0258303	271	8063	7.25081e+34	Rps6kb1,Akt1,Abl2,Sos1,Crkl,Mapk8,Grb2
mmu00220	Arginine biosynthesis	0.0244232	-3.71222	19	3	0.0110701	271	8063	1466014718216450	Gls,Got1,Gls2
ko00220	Arginine biosynthesis	0.0244232	-3.71222	19	3	0.0110701	271	8063	1466014718216450	Gls,Got1,Gls2
ko00100	Steroid biosynthesis	0.0244232	-3.71222	19	3	0.0110701	271	8063	1312113360235290	Cyp51,Dhcr7,Sc5d
mmu00100	Steroid biosynthesis	0.0244232	-3.71222	19	3	0.0110701	271	8063	2352931312113360	Sc5d,Cyp51,Dhcr7
mmu04664	Fc epsilon RI signaling pathway	0.026201	-3.64196	68	6	0.0221402	271	8063	1.47843e+29	Grb2,Mapk8,Syk,Sos1,Akt1,Mapk13
ko04664	Fc epsilon RI signaling pathway	0.026201	-3.64196	68	6	0.0221402	271	8063	2.64192e+29	Mapk8,Syk,Grb2,Akt1,Mapk13,Sos1
mmu00040	Pentose and glucuronate interconversions	0.0262135	-3.64148	34	4	0.0147601	271	8063	2.22351e+20	Ugdh,Xylb,Cryl1,Akr1a1
ko00040	Pentose and glucuronate interconversions	0.0262135	-3.64148	34	4	0.0147601	271	8063	6.86316e+20	Cryl1,Akr1a1,Xylb,Ugdh
mmu04810	Regulation of actin cytoskeleton	0.0281587	-3.5699	214	13	0.0479705	271	8063	1.63992e+64	Itga2b,Itgb1,Sos1,Itgb6,Gna13,Itgal,Gng12,Cyfip1,Arhgef12,Gna12,Itgam,Crkl,Fgf3
ko04810	Regulation of actin cytoskeleton	0.0281587	-3.5699	214	13	0.0479705	271	8063	1.63992e+64	Itga2b,Itgb1,Sos1,Itgb6,Gna13,Gng12,Itgal,Cyfip1,Arhgef12,Itgam,Gna12,Crkl,Fgf3
ko04964	Proximal tubule bicarbonate reclamation	0.0360623	-3.32251	22	3	0.0110701	271	8063	1193321645614660	Atp1b3,Gls2,Gls
mmu04964	Proximal tubule bicarbonate reclamation	0.0360623	-3.32251	22	3	0.0110701	271	8063	1466021645611930	Gls,Gls2,Atp1b3
mmu05160	Hepatitis C	0.0363757	-3.31385	134	9	0.0332103	271	8063	2.06621e+44	Sos1,Akt1,Mapk13,Ikbke,Grb2,Ppp2r2d,Eif3e,Mapk8,Ppp2ca
ko05160	Hepatitis C	0.0363757	-3.31385	134	9	0.0332103	271	8063	1.90523e+44	Ppp2ca,Mapk8,Eif3e,Ppp2r2d,Grb2,Ikbke,Mapk13,Akt1,Sos1
mmu01522	Endocrine resistance	0.0365664	-3.30863	93	7	0.0258303	271	8063	2.64191e+34	Mapk8,Grb2,Rps6kb1,Mapk13,Akt1,Gper1,Sos1
ko01522	Endocrine resistance	0.0365664	-3.30863	93	7	0.0258303	271	8063	2.06621e+34	Sos1,Akt1,Mapk13,Gper1,Rps6kb1,Grb2,Mapk8
ko05221	Acute myeloid leukemia	0.0366714	-3.30576	55	5	0.0184502	271	8063	1.16512e+24	Akt1,Sos1,Grb2,Pim1,Rps6kb1
mmu05221	Acute myeloid leukemia	0.0366714	-3.30576	55	5	0.0184502	271	8063	7.25082e+24	Rps6kb1,Pim1,Grb2,Sos1,Akt1
M00009	Citrate cycle (TCA cycle, Krebs cycle)	0.0451383	-3.09803	24	3	0.0110701	271	8063	564511297414194	Suclg1,Cs,Fh1
mmu_M00009	Citrate cycle (TCA cycle, Krebs cycle)	0.0451383	-3.09803	24	3	0.0110701	271	8063	129745645114194	Cs,Suclg1,Fh1
mmu01230	Biosynthesis of amino acids	0.0467552	-3.06283	78	6	0.0221402	271	8063	1.86481e+30	Pgam1,Aldoa,Prps1,Psat1,Got1,Cs
ko01230	Biosynthesis of amino acids	0.0467552	-3.06283	78	6	0.0221402	271	8063	1.29741e+30	Cs,Got1,Psat1,Prps1,Pgam1,Aldoa
ko00480	Glutathione metabolism	0.0474341	-3.04841	59	5	0.0184502	271	8063	1.82631e+26	Odc1,Pgd,Gclc,Gstm7,Rrm2b
mmu00480	Glutathione metabolism	0.0474341	-3.04841	59	5	0.0184502	271	8063	1.10208e+26	Pgd,Gclc,Odc1,Rrm2b,Gstm7
mmu00920	Sulfur metabolism	0.0506768	-2.98229	11	2	0.00738007	271	8063	2397113063	Papss1,Cycs
ko00920	Sulfur metabolism	0.0506768	-2.98229	11	2	0.00738007	271	8063	2397113063	Papss1,Cycs
mmu03018	RNA degradation	0.0544412	-2.91063	81	6	0.0221402	271	8063	7.26626e+31	Dis3,Tob2,Dcp2,Pabpc4l,Parn,Pabpc4
ko03018	RNA degradation	0.0544412	-2.91063	81	6	0.0221402	271	8063	2.30722e+31	Pabpc4,Dcp2,Pabpc4l,Parn,Dis3,Tob2
ko04015	Rap1 signaling pathway	0.055166	-2.89741	213	12	0.0442804	271	8063	1.84411e+62	P2ry1,Crkl,Rap1b,Fgf3,Itgam,Akt1,Mapk13,Rapgef6,Arap3,Itgal,Itga2b,Itgb1
mmu04015	Rap1 signaling pathway	0.055166	-2.89741	213	12	0.0442804	271	8063	1.64093e+62	Itgam,Mapk13,Akt1,P2ry1,Crkl,Rap1b,Fgf3,Itga2b,Itgb1,Rapgef6,Itgal,Arap3
ko04340	Hedgehog signaling pathway	0.0592966	-2.8252	44	4	0.0147601	271	8063	1.22347e+19	Btrc,Csnk1g3,Csnk1a1,Smurf1
mmu03022	Basal transcription factors	0.0592966	-2.8252	44	4	0.0147601	271	8063	5.70802e+20	Gtf2ird1,Gtf2b,Gtf2h1,Taf8
ko03022	Basal transcription factors	0.0592966	-2.8252	44	4	0.0147601	271	8063	2.29907e+20	Gtf2b,Gtf2ird1,Gtf2h1,Taf8
mmu04340	Hedgehog signaling pathway	0.0592966	-2.8252	44	4	0.0147601	271	8063	9.36878e+19	Csnk1a1,Smurf1,Csnk1g3,Btrc
mmu00240	Pyrimidine metabolism	0.0604219	-2.8064	104	7	0.0258303	271	8063	6.70052e+36	Polr3k,Umps,Uck2,Polr3b,Uprt,Ctps,Rrm2b
ko00240	Pyrimidine metabolism	0.0604219	-2.8064	104	7	0.0258303	271	8063	7.04283e+36	Polr3b,Uprt,Ctps,Rrm2b,Uck2,Polr3k,Umps
mmu_M00001	Glycolysis (Embden-Meyerhof pathway), glucose => pyruvate	0.0606477	-2.80267	27	3	0.0110701	271	8063	186481167472141	Pgam1,Aldoa,Adpgk
M00001	Glycolysis (Embden-Meyerhof pathway), glucose => pyruvate	0.0606477	-2.80267	27	3	0.0110701	271	8063	186487214111674	Pgam1,Adpgk,Aldoa
M00066	Lactosylceramide biosynthesis	0.066095	-2.71666	2	1	0.00369004	271	8063	22234	Ugcg
mmu_M00066	Lactosylceramide biosynthesis	0.066095	-2.71666	2	1	0.00369004	271	8063	22234	Ugcg
M00415	Fatty acid biosynthesis, elongation, endoplasmic reticulum	0.0687902	-2.67669	13	2	0.00738007	271	8063	5634857874	Hsd17b12,Hacd3
mmu_M00415	Fatty acid biosynthesis, elongation, endoplasmic reticulum	0.0687902	-2.67669	13	2	0.00738007	271	8063	5787456348	Hacd3,Hsd17b12
mmu05145	Toxoplasmosis	0.0710162	-2.64485	108	7	0.0258303	271	8063	2.64192e+34	Mapk8,Itgb1,Il10rb,Tab2,Cycs,Mapk13,Akt1
ko05145	Toxoplasmosis	0.0710162	-2.64485	108	7	0.0258303	271	8063	1.64123e+34	Itgb1,Mapk13,Akt1,Tab2,Mapk8,Cycs,Il10rb
mmu05152	Tuberculosis	0.0769361	-2.56478	178	10	0.0369004	271	8063	1.61551e+51	Il10rb,Atp6v1h,Cycs,Mapk8,Pik3c3,Syk,Itgam,Akt1,Mapk13,Arhgef12
ko05152	Tuberculosis	0.0769361	-2.56478	178	10	0.0369004	271	8063	1.64093e+51	Itgam,Mapk13,Akt1,Arhgef12,Il10rb,Atp6v1h,Cycs,Mapk8,Pik3c3,Syk
ko04622	RIG-I-like receptor signaling pathway	0.0778165	-2.5534	68	5	0.0184502	271	8063	1.32056e+24	Ddx3x,Ikbke,Mapk13,Mapk8,Azi2
mmu04622	RIG-I-like receptor signaling pathway	0.0778165	-2.5534	68	5	0.0184502	271	8063	2.64156e+24	Mapk13,Ikbke,Ddx3x,Azi2,Mapk8
mmu03060	Protein export	0.0782984	-2.54723	30	3	0.0110701	271	8063	1407407668753420	Sec63,Spcs3,Sec61a1
ko03060	Protein export	0.0782984	-2.54723	30	3	0.0110701	271	8063	5342176687140740	Sec61a1,Spcs3,Sec63
mmu00790	Folate biosynthesis	0.0785251	-2.54434	14	2	0.00738007	271	8063	26856614528	Gphn,Gch1
ko00533	Glycosaminoglycan biosynthesis - keratan sulfate	0.0785251	-2.54434	14	2	0.00738007	271	8063	1459520442	B4galt1,St3gal1
M00055	N-glycan precursor biosynthesis	0.0785251	-2.54434	14	2	0.00738007	271	8063	320438380959	Alg6,Alg10b
ko00790	Folate biosynthesis	0.0785251	-2.54434	14	2	0.00738007	271	8063	14528268566	Gch1,Gphn
M00011	Citrate cycle, second carbon oxidation, 2-oxoglutarate => oxaloacetate	0.0785251	-2.54434	14	2	0.00738007	271	8063	5645114194	Suclg1,Fh1
mmu00533	Glycosaminoglycan biosynthesis - keratan sulfate	0.0785251	-2.54434	14	2	0.00738007	271	8063	2044214595	St3gal1,B4galt1
mmu_M00055	N-glycan precursor biosynthesis	0.0785251	-2.54434	14	2	0.00738007	271	8063	320438380959	Alg6,Alg10b
mmu_M00011	Citrate cycle, second carbon oxidation, 2-oxoglutarate => oxaloacetate	0.0785251	-2.54434	14	2	0.00738007	271	8063	1419456451	Fh1,Suclg1
mmu03040	Spliceosome	0.0789469	-2.53898	133	8	0.0295203	271	8063	2.39832e+40	Pcbp1,Rbmxl1,Acin1,Srsf6,Prpf40b,Dhx8,Sf3a1,Tcerg1
ko03040	Spliceosome	0.0789469	-2.53898	133	8	0.0295203	271	8063	2.17208e+40	Dhx8,Prpf40b,Tcerg1,Sf3a1,Acin1,Rbmxl1,Pcbp1,Srsf6
ko00520	Amino sugar and nucleotide sugar metabolism	0.0814664	-2.50756	49	4	0.0147601	271	8063	6.78832e+19	Uxs1,Renbp,Gmppa,Ugdh
mmu00520	Amino sugar and nucleotide sugar metabolism	0.0814664	-2.50756	49	4	0.0147601	271	8063	2.22357e+19	Ugdh,Gmppa,Renbp,Uxs1
ko05213	Endometrial cancer	0.0863298	-2.44958	50	4	0.0147601	271	8063	1.16511e+19	Akt1,Axin1,Sos1,Grb2
mmu05213	Endometrial cancer	0.0863298	-2.44958	50	4	0.0147601	271	8063	1.16511e+19	Akt1,Grb2,Sos1,Axin1
M00683	Hippo signaling	0.0886586	-2.42296	15	2	0.00738007	271	8063	6401016798	Sav1,Lats1
mmu_M00683	Hippo signaling	0.0886586	-2.42296	15	2	0.00738007	271	8063	6401016798	Sav1,Lats1
ko04136	Autophagy - other	0.0911671	-2.39506	32	3	0.0110701	271	8063	5189722532619050	Atg13,Pik3c3,Ppp2ca
ko00020	Citrate cycle (TCA cycle)	0.0911671	-2.39506	32	3	0.0110701	271	8063	129745645114194	Cs,Suclg1,Fh1
mmu00020	Citrate cycle (TCA cycle)	0.0911671	-2.39506	32	3	0.0110701	271	8063	141945645112974	Fh1,Suclg1,Cs
mmu04136	Autophagy - other	0.0911671	-2.39506	32	3	0.0110701	271	8063	5189719052225320	Atg13,Ppp2ca,Pik3c3
ko04917	Prolactin signaling pathway	0.094019	-2.36426	72	5	0.0184502	271	8063	2.64193e+24	Mapk8,Mapk13,Akt1,Sos1,Grb2
ko04662	B cell receptor signaling pathway	0.094019	-2.36426	72	5	0.0184502	271	8063	2.09631e+24	Syk,Cr2,Grb2,Sos1,Akt1
mmu04917	Prolactin signaling pathway	0.094019	-2.36426	72	5	0.0184502	271	8063	2.64193e+24	Mapk8,Mapk13,Akt1,Grb2,Sos1
mmu04662	B cell receptor signaling pathway	0.094019	-2.36426	72	5	0.0184502	271	8063	2.09631e+24	Syk,Cr2,Grb2,Sos1,Akt1
mmu_M00118	Glutathione biosynthesis, glutamate => glutathione	0.0974916	-2.32799	3	1	0.00369004	271	8063	14629	Gclc
M00051	Uridine monophosphate biosynthesis, glutamine (+ PRPP) => UMP	0.0974916	-2.32799	3	1	0.00369004	271	8063	22247	Umps
mmu_M00291	MRN complex	0.0974916	-2.32799	3	1	0.00369004	271	8063	27354	Nbn
mmu_M00051	Uridine monophosphate biosynthesis, glutamine (+ PRPP) => UMP	0.0974916	-2.32799	3	1	0.00369004	271	8063	22247	Umps
M00020	Serine biosynthesis, glycerate-3P => serine	0.0974916	-2.32799	3	1	0.00369004	271	8063	107272	Psat1
M00297	DNA-PK complex	0.0974916	-2.32799	3	1	0.00369004	271	8063	19090	Prkdc
M00118	Glutathione biosynthesis, glutamate => glutathione	0.0974916	-2.32799	3	1	0.00369004	271	8063	14629	Gclc
M00291	MRN complex	0.0974916	-2.32799	3	1	0.00369004	271	8063	27354	Nbn
mmu_M00297	DNA-PK complex	0.0974916	-2.32799	3	1	0.00369004	271	8063	19090	Prkdc
mmu_M00020	Serine biosynthesis, glycerate-3P => serine	0.0974916	-2.32799	3	1	0.00369004	271	8063	107272	Psat1
M00075	N-glycan biosynthesis, complex type	0.0991529	-2.31109	16	2	0.00738007	271	8063	10353414595	Mgat4b,B4galt1
mmu_M00075	N-glycan biosynthesis, complex type	0.0991529	-2.31109	16	2	0.00738007	271	8063	10353414595	Mgat4b,B4galt1
ko04910	Insulin signaling pathway	0.102087	-2.28193	141	8	0.0295203	271	8063	1.29293e+39	Crkl,Mapk8,Grb2,Rps6kb1,Sh2b2,Akt1,Sorbs1,Sos1
mmu04910	Insulin signaling pathway	0.102087	-2.28193	141	8	0.0295203	271	8063	1.47843e+39	Grb2,Mapk8,Crkl,Sos1,Sorbs1,Sh2b2,Akt1,Rps6kb1
ko04530	Tight junction	0.109571	-2.21119	167	9	0.0332103	271	8063	1.90527e+46	Ppp2ca,Actr3,Rapgef6,Mapk8,Ppp2r2d,Micall2,Itgb1,Actr2,Rap2c
mmu04530	Tight junction	0.109571	-2.21119	167	9	0.0332103	271	8063	7.20657e+46	Rap2c,Actr2,Itgb1,Micall2,Ppp2r2d,Actr3,Mapk8,Rapgef6,Ppp2ca
M00682	Notch signaling	0.109973	-2.20752	17	2	0.00738007	271	8063	1966459287	Rbpj,Ncstn
mmu_M00682	Notch signaling	0.109973	-2.20752	17	2	0.00738007	271	8063	5928719664	Ncstn,Rbpj
mmu04022	cGMP-PKG signaling pathway	0.112573	-2.18416	168	9	0.0332103	271	8063	1.19381e+45	Atp2a2,Akt1,Gtf2ird1,Gna11,Gna12,Gna13,Slc25a5,Cngb1,Atp1b3
ko04022	cGMP-PKG signaling pathway	0.112573	-2.18416	168	9	0.0332103	271	8063	1.19381e+45	Atp2a2,Akt1,Gna11,Gtf2ird1,Gna12,Gna13,Cngb1,Slc25a5,Atp1b3
mmu05231	Choline metabolism in cancer	0.11565	-2.15719	99	6	0.0221402	271	8063	1.16511e+30	Akt1,Grb2,Sos1,Slc44a1,Rps6kb1,Mapk8
ko05231	Choline metabolism in cancer	0.11565	-2.15719	99	6	0.0221402	271	8063	2.64191e+30	Mapk8,Slc44a1,Grb2,Rps6kb1,Sos1,Akt1
ko04071	Sphingolipid signaling pathway	0.116222	-2.15225	122	7	0.0258303	271	8063	5.24323e+34	Ppp2r2d,Mapk8,Ppp2ca,Gna13,Gna12,Mapk13,Akt1
mmu04071	Sphingolipid signaling pathway	0.116222	-2.15225	122	7	0.0258303	271	8063	5.24323e+34	Ppp2r2d,Mapk13,Akt1,Gna12,Ppp2ca,Gna13,Mapk8
mmu_M00181	RNA polymerase III, eukaryotes	0.121084	-2.11127	18	2	0.00738007	271	8063	7042867005	Polr3b,Polr3k
M00181	RNA polymerase III, eukaryotes	0.121084	-2.11127	18	2	0.00738007	271	8063	6700570428	Polr3k,Polr3b
ko05132	Salmonella infection	0.121265	-2.10977	78	5	0.0184502	271	8063	1.34273e+25	Dync1i2,Mapk8,Mapk13,Flnb,Klc2
mmu05132	Salmonella infection	0.121265	-2.10977	78	5	0.0184502	271	8063	2.64153e+25	Mapk13,Flnb,Klc2,Mapk8,Dync1i2
ko05142	Chagas disease (American trypanosomiasis)	0.123993	-2.08753	101	6	0.0221402	271	8063	1.90523e+29	Ppp2ca,Mapk8,Gna11,Mapk13,Ppp2r2d,Akt1
mmu05142	Chagas disease (American trypanosomiasis)	0.123993	-2.08753	101	6	0.0221402	271	8063	1.90523e+29	Ppp2ca,Mapk8,Gna11,Akt1,Ppp2r2d,Mapk13
ko00250	Alanine, aspartate and glutamate metabolism	0.126757	-2.06548	37	3	0.0110701	271	8063	1466014718216450	Gls,Got1,Gls2
mmu00250	Alanine, aspartate and glutamate metabolism	0.126757	-2.06548	37	3	0.0110701	271	8063	2164561471814660	Gls2,Got1,Gls
M00134	Polyamine biosynthesis, arginine => ornithine => putrescine	0.127837	-2.057	4	1	0.00369004	271	8063	18263	Odc1
mmu_M00134	Polyamine biosynthesis, arginine => ornithine => putrescine	0.127837	-2.057	4	1	0.00369004	271	8063	18263	Odc1
mmu_M00005	PRPP biosynthesis, ribose 5P => PRPP	0.127837	-2.057	4	1	0.00369004	271	8063	19139	Prps1
M00005	PRPP biosynthesis, ribose 5P => PRPP	0.127837	-2.057	4	1	0.00369004	271	8063	19139	Prps1
ko00670	One carbon pool by folate	0.132456	-2.0215	19	2	0.00738007	271	8063	108147270685	Atic,Mthfd1l
mmu_M00003	Gluconeogenesis, oxaloacetate => fructose-6P	0.132456	-2.0215	19	2	0.00738007	271	8063	1864811674	Pgam1,Aldoa
ko01210	2-Oxocarboxylic acid metabolism	0.132456	-2.0215	19	2	0.00738007	271	8063	1297414718	Cs,Got1
mmu00670	One carbon pool by folate	0.132456	-2.0215	19	2	0.00738007	271	8063	108147270685	Atic,Mthfd1l
mmu01210	2-Oxocarboxylic acid metabolism	0.132456	-2.0215	19	2	0.00738007	271	8063	1471812974	Got1,Cs
M00003	Gluconeogenesis, oxaloacetate => fructose-6P	0.132456	-2.0215	19	2	0.00738007	271	8063	1864811674	Pgam1,Aldoa
ko04510	Focal adhesion	0.133017	-2.01728	199	10	0.0369004	271	8063	1.64122e+51	Itgb1,Itga2b,Akt1,Itgb6,Sos1,Flnb,Crkl,Mapk8,Rap1b,Grb2
mmu04510	Focal adhesion	0.133017	-2.01728	199	10	0.0369004	271	8063	1.64121e+51	Itgb1,Crkl,Itga2b,Mapk8,Akt1,Itgb6,Flnb,Sos1,Grb2,Rap1b
mmu04010	MAPK signaling pathway	0.141643	-1.95444	252	12	0.0442804	271	8063	1.47842e+61	Grb2,Rap1b,Fgf3,Crkl,Tab2,Flnb,Gna12,Mapk13,Akt1,Gng12,Mapk8,Sos1
ko04010	MAPK signaling pathway	0.141643	-1.95444	252	12	0.0442804	271	8063	1.29292e+61	Crkl,Rap1b,Grb2,Fgf3,Flnb,Tab2,Gna12,Mapk13,Akt1,Mapk8,Gng12,Sos1
mmu04150	mTOR signaling pathway	0.143127	-1.94402	153	8	0.0295203	271	8063	1.47841e+40	Grb2,Atp6v1h,Strada,Sos1,Akt1,Tbc1d7,Rps6kb1,Rragc
ko04150	mTOR signaling pathway	0.143127	-1.94402	153	8	0.0295203	271	8063	5.41707e+40	Rragc,Rps6kb1,Tbc1d7,Akt1,Sos1,Strada,Atp6v1h,Grb2
ko04140	Autophagy - animal	0.14748	-1.91406	130	7	0.0258303	271	8063	1.16517e+35	Akt1,Rps6kb1,Rragc,Atg13,Ppp2ca,Pik3c3,Mapk8
mmu04140	Autophagy - animal	0.14748	-1.91406	130	7	0.0258303	271	8063	1.16515e+35	Akt1,Rragc,Rps6kb1,Atg13,Pik3c3,Mapk8,Ppp2ca
mmu04730	Long-term depression	0.148313	-1.90843	61	4	0.0147601	271	8063	1.46721e+19	Gna11,Gna12,Gna13,Ppp2ca
ko04730	Long-term depression	0.148313	-1.90843	61	4	0.0147601	271	8063	1.46742e+19	Gna13,Ppp2ca,Gna12,Gna11
mmu04213	Longevity regulating pathway - multiple species	0.154637	-1.86667	62	4	0.0147601	271	8063	1.16512e+19	Akt1,Clpb,Rps6kb1,Cat
mmu05210	Colorectal cancer	0.154637	-1.86667	62	4	0.0147601	271	8063	2.64191e+19	Mapk8,Akt1,Cycs,Axin1
ko05210	Colorectal cancer	0.154637	-1.86667	62	4	0.0147601	271	8063	1.20051e+19	Axin1,Akt1,Cycs,Mapk8
ko04213	Longevity regulating pathway - multiple species	0.154637	-1.86667	62	4	0.0147601	271	8063	1.16511e+19	Akt1,Cat,Rps6kb1,Clpb
M00006	Pentose phosphate pathway, oxidative phase, glucose 6P => ribulose 5P	0.157165	-1.85046	5	1	0.00369004	271	8063	110208	Pgd
mmu_M00006	Pentose phosphate pathway, oxidative phase, glucose 6P => ribulose 5P	0.157165	-1.85046	5	1	0.00369004	271	8063	110208	Pgd
ko03440	Homologous recombination	0.158216	-1.84379	41	3	0.0110701	271	8063	2107667068127350	Brcc3,Abraxas1,Nbn
mmu03440	Homologous recombination	0.158216	-1.84379	41	3	0.0110701	271	8063	2107667068127350	Brcc3,Abraxas1,Nbn
mmu05230	Central carbon metabolism in cancer	0.167581	-1.78629	64	4	0.0147601	271	8063	1.46602e+20	Gls,Pgam1,Gls2,Akt1
ko05230	Central carbon metabolism in cancer	0.167581	-1.78629	64	4	0.0147601	271	8063	1.46601e+20	Gls,Akt1,Pgam1,Gls2
mmu05200	Pathways in cancer	0.170887	-1.76676	393	17	0.0627306	271	8063	1.16511e+84	Akt1,Gna12,Arhgef12,Fgf3,Grb2,Crkl,Gna11,Fh1,Sos1,Itgb1,Itga2b,Cycs,Gng12,Axin1,Ncoa4,Gna13,Mapk8
ko04912	GnRH signaling pathway	0.179372	-1.71829	89	5	0.0184502	271	8063	1.47842e+24	Grb2,Sos1,Mapk13,Gna11,Mapk8
mmu04912	GnRH signaling pathway	0.179372	-1.71829	89	5	0.0184502	271	8063	1.46723e+24	Gna11,Mapk13,Sos1,Grb2,Mapk8
mmu00900	Terpenoid backbone biosynthesis	0.179974	-1.71494	23	2	0.00738007	271	8063	5201456075	Nus1,Pdss1
ko00900	Terpenoid backbone biosynthesis	0.179974	-1.71494	23	2	0.00738007	271	8063	5607552014	Pdss1,Nus1
mmu00010	Glycolysis / Gluconeogenesis	0.180894	-1.70984	66	4	0.0147601	271	8063	7.21411e+19	Adpgk,Aldoa,Pgam1,Akr1a1
ko05140	Leishmaniasis	0.180894	-1.70984	66	4	0.0147601	271	8063	1.64097e+19	Itgam,Tab2,Mapk13,Itgb1
mmu05140	Leishmaniasis	0.180894	-1.70984	66	4	0.0147601	271	8063	1.64127e+19	Itgb1,Tab2,Itgam,Mapk13
ko00010	Glycolysis / Gluconeogenesis	0.180894	-1.70984	66	4	0.0147601	271	8063	5.88107e+19	Akr1a1,Adpgk,Aldoa,Pgam1
mmu03420	Nucleotide excision repair	0.183211	-1.69712	44	3	0.0110701	271	8063	148849937571991	Gtf2h1,Cul4a,Ercc8
ko03420	Nucleotide excision repair	0.183211	-1.69712	44	3	0.0110701	271	8063	719919937514884	Ercc8,Cul4a,Gtf2h1
mmu_M00071	Glycosphingolipid biosynthesis, neolacto-series, LacCer => nLc4Cer	0.18551	-1.68464	6	1	0.00369004	271	8063	14595	B4galt1
M00395	Decapping complex	0.18551	-1.68464	6	1	0.00369004	271	8063	70640	Dcp2
M00058	Glycosaminoglycan biosynthesis, chondroitin sulfate backbone	0.18551	-1.68464	6	1	0.00369004	271	8063	78752	Csgalnact2
mmu_M00385	Cul4-DDB1-DDB2 complex	0.18551	-1.68464	6	1	0.00369004	271	8063	99375	Cul4a
mmu_M00395	Decapping complex	0.18551	-1.68464	6	1	0.00369004	271	8063	70640	Dcp2
mmu_M00380	SCF-BTRC complex	0.18551	-1.68464	6	1	0.00369004	271	8063	12234	Btrc
mmu_M00141	C1-unit interconversion, eukaryotes	0.18551	-1.68464	6	1	0.00369004	271	8063	270685	Mthfd1l
mmu_M00048	Inosine monophosphate biosynthesis, PRPP + glutamine => IMP	0.18551	-1.68464	6	1	0.00369004	271	8063	108147	Atic
mmu_M00058	Glycosaminoglycan biosynthesis, chondroitin sulfate backbone	0.18551	-1.68464	6	1	0.00369004	271	8063	78752	Csgalnact2
M00071	Glycosphingolipid biosynthesis, neolacto-series, LacCer => nLc4Cer	0.18551	-1.68464	6	1	0.00369004	271	8063	14595	B4galt1
M00385	Cul4-DDB1-DDB2 complex	0.18551	-1.68464	6	1	0.00369004	271	8063	99375	Cul4a
M00380	SCF-BTRC complex	0.18551	-1.68464	6	1	0.00369004	271	8063	12234	Btrc
M00048	Inosine monophosphate biosynthesis, PRPP + glutamine => IMP	0.18551	-1.68464	6	1	0.00369004	271	8063	108147	Atic
M00141	C1-unit interconversion, eukaryotes	0.18551	-1.68464	6	1	0.00369004	271	8063	270685	Mthfd1l
ko04657	IL-17 signaling pathway	0.190913	-1.65594	91	5	0.0184502	271	8063	6.86526e+24	Tab2,Ikbke,Mapk13,Mapk8,Elavl1
mmu04657	IL-17 signaling pathway	0.190913	-1.65594	91	5	0.0184502	271	8063	1.55683e+24	Elavl1,Mapk8,Mapk13,Ikbke,Tab2
mmu04977	Vitamin digestion and absorption	0.192232	-1.64905	24	2	0.00738007	271	8063	68421245532	Lmbrd1,Awat2
ko04977	Vitamin digestion and absorption	0.192232	-1.64905	24	2	0.00738007	271	8063	24553268421	Awat2,Lmbrd1
mmu05224	Breast cancer	0.210423	-1.55864	144	7	0.0258303	271	8063	2.06621e+34	Sos1,Akt1,Rps6kb1,Csnk1a1,Axin1,Grb2,Fgf3
ko05224	Breast cancer	0.210423	-1.55864	144	7	0.0258303	271	8063	1.47841e+34	Grb2,Axin1,Fgf3,Sos1,Akt1,Rps6kb1,Csnk1a1
M00401	Sec61 complex	0.212906	-1.5469	7	1	0.00369004	271	8063	53421	Sec61a1
mmu_M00401	Sec61 complex	0.212906	-1.5469	7	1	0.00369004	271	8063	53421	Sec61a1
ko05220	Chronic myeloid leukemia	0.215592	-1.53437	71	4	0.0147601	271	8063	1.47842e+19	Grb2,Sos1,Akt1,Crkl
mmu05220	Chronic myeloid leukemia	0.215592	-1.53437	71	4	0.0147601	271	8063	1.29291e+19	Crkl,Akt1,Grb2,Sos1
ko04320	Dorso-ventral axis formation	0.217041	-1.52767	26	2	0.00738007	271	8063	1478420662	Grb2,Sos1
mmu04320	Dorso-ventral axis formation	0.217041	-1.52767	26	2	0.00738007	271	8063	2066214784	Sos1,Grb2
ko04392	Hippo signaling pathway -multiple species	0.217041	-1.52767	26	2	0.00738007	271	8063	1679864010	Lats1,Sav1
mmu04392	Hippo signaling pathway -multiple species	0.217041	-1.52767	26	2	0.00738007	271	8063	6401016798	Sav1,Lats1
mmu00270	Cysteine and methionine metabolism	0.217993	-1.52329	48	3	0.0110701	271	8063	147181462913436	Got1,Gclc,Dnmt3b
ko00270	Cysteine and methionine metabolism	0.217993	-1.52329	48	3	0.0110701	271	8063	147181462913436	Got1,Gclc,Dnmt3b
mmu05412	Arrhythmogenic right ventricular cardiomyopathy (ARVC)	0.222744	-1.50173	72	4	0.0147601	271	8063	1.19382e+19	Atp2a2,Itgb1,Itga2b,Itgb6
ko05412	Arrhythmogenic right ventricular cardiomyopathy (ARVC)	0.222744	-1.50173	72	4	0.0147601	271	8063	1.19382e+19	Atp2a2,Itgb1,Itga2b,Itgb6
ko00062	Fatty acid elongation	0.229553	-1.47162	27	2	0.00738007	271	8063	5787456348	Hacd3,Hsd17b12
mmu00062	Fatty acid elongation	0.229553	-1.47162	27	2	0.00738007	271	8063	5787456348	Hacd3,Hsd17b12
mmu04014	Ras signaling pathway	0.237465	-1.43774	228	10	0.0369004	271	8063	2.26525e+51	Rasal2,Mapk8,Rap1b,Grb2,Gng12,Fgf3,Sos1,Rgl1,Abl2,Akt1
M00086	beta-Oxidation, acyl-CoA synthesis	0.239383	-1.42969	8	1	0.00369004	271	8063	50790	Acsl4
mmu00400	Phenylalanine, tyrosine and tryptophan biosynthesis	0.239383	-1.42969	8	1	0.00369004	271	8063	14718	Got1
mmu_M00086	beta-Oxidation, acyl-CoA synthesis	0.239383	-1.42969	8	1	0.00369004	271	8063	50790	Acsl4
ko00400	Phenylalanine, tyrosine and tryptophan biosynthesis	0.239383	-1.42969	8	1	0.00369004	271	8063	14718	Got1
ko04620	Toll-like receptor signaling pathway	0.239463	-1.42936	99	5	0.0184502	271	8063	2.64196e+24	Mapk8,Ikbke,Mapk13,Akt1,Tab2
mmu04620	Toll-like receptor signaling pathway	0.239463	-1.42936	99	5	0.0184502	271	8063	2.64196e+24	Mapk8,Ikbke,Akt1,Mapk13,Tab2
mmu00512	Mucin type O-glycan biosynthesis	0.24211	-1.41836	28	2	0.00738007	271	8063	9419220442	C1galt1,St3gal1
ko00512	Mucin type O-glycan biosynthesis	0.24211	-1.41836	28	2	0.00738007	271	8063	9419220442	C1galt1,St3gal1
ko01040	Biosynthesis of unsaturated fatty acids	0.24211	-1.41836	28	2	0.00738007	271	8063	5634857874	Hsd17b12,Hacd3
mmu01040	Biosynthesis of unsaturated fatty acids	0.24211	-1.41836	28	2	0.00738007	271	8063	5787456348	Hacd3,Hsd17b12
mmu05133	Pertussis	0.244552	-1.40833	75	4	0.0147601	271	8063	1.64123e+19	Itgb1,Mapk8,Mapk13,Itgam
ko05133	Pertussis	0.244552	-1.40833	75	4	0.0147601	271	8063	1.64123e+19	Itgb1,Mapk8,Mapk13,Itgam
ko04152	AMPK signaling pathway	0.249336	-1.38895	126	6	0.0221402	271	8063	1.55687e+29	Elavl1,Rps6kb1,Ppp2ca,Ppp2r2d,Akt1,Strada
mmu04152	AMPK signaling pathway	0.249336	-1.38895	126	6	0.0221402	271	8063	1.90522e+29	Ppp2ca,Elavl1,Rps6kb1,Ppp2r2d,Akt1,Strada
mmu01212	Fatty acid metabolism	0.253991	-1.37046	52	3	0.0110701	271	8063	578745079056348	Hacd3,Acsl4,Hsd17b12
ko05014	Amyotrophic lateral sclerosis (ALS)	0.253991	-1.37046	52	3	0.0110701	271	8063	264151306312359	Mapk13,Cycs,Cat
ko01212	Fatty acid metabolism	0.253991	-1.37046	52	3	0.0110701	271	8063	578745079056348	Hacd3,Acsl4,Hsd17b12
mmu05014	Amyotrophic lateral sclerosis (ALS)	0.253991	-1.37046	52	3	0.0110701	271	8063	264151306312359	Mapk13,Cycs,Cat
ko00630	Glyoxylate and dicarboxylate metabolism	0.254697	-1.36768	29	2	0.00738007	271	8063	1235912974	Cat,Cs
mmu00630	Glyoxylate and dicarboxylate metabolism	0.254697	-1.36768	29	2	0.00738007	271	8063	1235912974	Cat,Cs
ko05205	Proteoglycans in cancer	0.256725	-1.35975	206	9	0.0332103	271	8063	1.47842e+45	Grb2,Pdcd4,Sos1,Flnb,Mapk13,Akt1,Rps6kb1,Arhgef12,Itgb1
mmu05205	Proteoglycans in cancer	0.256725	-1.35975	206	9	0.0332103	271	8063	7.25087e+45	Rps6kb1,Arhgef12,Itgb1,Sos1,Flnb,Mapk13,Akt1,Pdcd4,Grb2
ko04972	Pancreatic secretion	0.264908	-1.32837	103	5	0.0184502	271	8063	1.19332e+25	Atp1b3,Rap1b,Cpa3,Atp2a2,Slc12a2
mmu04972	Pancreatic secretion	0.264908	-1.32837	103	5	0.0184502	271	8063	1.28732e+25	Cpa3,Slc12a2,Atp2a2,Atp1b3,Rap1b
M00131	Inositol phosphate metabolism, Ins(1,3,4,5)P4 => Ins(1,3,4)P3 => myo-inositol	0.264973	-1.32813	9	1	0.00369004	271	8063	234515	Inpp4b
mmu00750	Vitamin B6 metabolism	0.264973	-1.32813	9	1	0.00369004	271	8063	107272	Psat1
mmu_M00131	Inositol phosphate metabolism, Ins(1,3,4,5)P4 => Ins(1,3,4)P3 => myo-inositol	0.264973	-1.32813	9	1	0.00369004	271	8063	234515	Inpp4b
ko00750	Vitamin B6 metabolism	0.264973	-1.32813	9	1	0.00369004	271	8063	107272	Psat1
ko03020	RNA polymerase	0.267297	-1.31939	30	2	0.00738007	271	8063	7042867005	Polr3b,Polr3k
mmu03020	RNA polymerase	0.267297	-1.31939	30	2	0.00738007	271	8063	6700570428	Polr3k,Polr3b
mmu04380	Osteoclast differentiation	0.272155	-1.30138	130	6	0.0221402	271	8063	1.47847e+29	Grb2,Tab2,Mapk13,Akt1,Mapk8,Syk
ko04380	Osteoclast differentiation	0.272155	-1.30138	130	6	0.0221402	271	8063	2.64151e+29	Mapk13,Akt1,Tab2,Grb2,Mapk8,Syk
ko04961	Endocrine and other factor-regulated calcium reabsorption	0.272301	-1.30085	54	3	0.0110701	271	8063	673007177011933	Cltc,Ap2b1,Atp1b3
mmu04961	Endocrine and other factor-regulated calcium reabsorption	0.272301	-1.30085	54	3	0.0110701	271	8063	119336730071770	Atp1b3,Cltc,Ap2b1
ko01521	EGFR tyrosine kinase inhibitor resistance	0.281854	-1.26637	80	4	0.0147601	271	8063	7.25082e+19	Rps6kb1,Sos1,Grb2,Akt1
mmu01521	EGFR tyrosine kinase inhibitor resistance	0.281854	-1.26637	80	4	0.0147601	271	8063	1.47842e+19	Grb2,Sos1,Akt1,Rps6kb1
mmu04068	FoxO signaling pathway	0.283753	-1.25965	132	6	0.0221402	271	8063	2.64191e+29	Mapk8,Cat,Sos1,Grb2,Mapk13,Akt1
mmu04630	Jak-STAT signaling pathway	0.286803	-1.24896	159	7	0.0258303	271	8063	1.61551e+35	Il10rb,Grb2,Il20rb,Akt1,Osm,Sos1,Pim1
ko04630	Jak-STAT signaling pathway	0.286803	-1.24896	159	7	0.0258303	271	8063	2.13208e+35	Il20rb,Grb2,Il10rb,Pim1,Sos1,Akt1,Osm
mmu_M00010	Citrate cycle, first carbon oxidation, oxaloacetate => 2-oxoglutarate	0.289705	-1.23889	10	1	0.00369004	271	8063	12974	Cs
M00413	FA core complex	0.289705	-1.23889	10	1	0.00369004	271	8063	101831	Faap24
M00290	Holo-TFIIH complex	0.289705	-1.23889	10	1	0.00369004	271	8063	14884	Gtf2h1
M00694	cGMP signaling	0.289705	-1.23889	10	1	0.00369004	271	8063	333329	Cngb1
mmu_M00413	FA core complex	0.289705	-1.23889	10	1	0.00369004	271	8063	101831	Faap24
M00010	Citrate cycle, first carbon oxidation, oxaloacetate => 2-oxoglutarate	0.289705	-1.23889	10	1	0.00369004	271	8063	12974	Cs
mmu_M00391	Exosome, eukaryotes	0.289705	-1.23889	10	1	0.00369004	271	8063	72662	Dis3
mmu_M00290	Holo-TFIIH complex	0.289705	-1.23889	10	1	0.00369004	271	8063	14884	Gtf2h1
M00391	Exosome, eukaryotes	0.289705	-1.23889	10	1	0.00369004	271	8063	72662	Dis3
mmu_M00694	cGMP signaling	0.289705	-1.23889	10	1	0.00369004	271	8063	333329	Cngb1
mmu04215	Apoptosis - multiple species	0.292477	-1.22937	32	2	0.00738007	271	8063	1306326419	Cycs,Mapk8
ko04215	Apoptosis - multiple species	0.292477	-1.22937	32	2	0.00738007	271	8063	2641913063	Mapk8,Cycs
ko04728	Dopaminergic synapse	0.295459	-1.21923	134	6	0.0221402	271	8063	1.16513e+29	Akt1,Mapk13,Mapk8,Ppp2ca,Gng12,Ppp2r2d
mmu04728	Dopaminergic synapse	0.295459	-1.21923	134	6	0.0221402	271	8063	2.64151e+29	Mapk13,Akt1,Ppp2r2d,Gng12,Ppp2ca,Mapk8
ko05222	Small cell lung cancer	0.304645	-1.18861	83	4	0.0147601	271	8063	1.16511e+19	Akt1,Cycs,Itga2b,Itgb1
mmu05222	Small cell lung cancer	0.304645	-1.18861	83	4	0.0147601	271	8063	1.16511e+19	Akt1,Cycs,Itgb1,Itga2b
mmu05223	Non-small cell lung cancer	0.309282	-1.1735	58	3	0.0110701	271	8063	116511478420662	Akt1,Grb2,Sos1
ko05223	Non-small cell lung cancer	0.309282	-1.1735	58	3	0.0110701	271	8063	116511478420662	Akt1,Grb2,Sos1
ko05410	Hypertrophic cardiomyopathy (HCM)	0.312289	-1.16383	84	4	0.0147601	271	8063	1.63992e+19	Itga2b,Itgb1,Atp2a2,Itgb6
mmu05410	Hypertrophic cardiomyopathy (HCM)	0.312289	-1.16383	84	4	0.0147601	271	8063	1.64202e+19	Itgb6,Itga2b,Atp2a2,Itgb1
mmu_M00035	Methionine degradation	0.313608	-1.15961	11	1	0.00369004	271	8063	13436	Dnmt3b
mmu_M00052	Pyrimidine ribonucleotide biosynthesis, UMP => UDP/UTP,CDP/CTP	0.313608	-1.15961	11	1	0.00369004	271	8063	51797	Ctps
M00035	Methionine degradation	0.313608	-1.15961	11	1	0.00369004	271	8063	13436	Dnmt3b
M00052	Pyrimidine ribonucleotide biosynthesis, UMP => UDP/UTP,CDP/CTP	0.313608	-1.15961	11	1	0.00369004	271	8063	51797	Ctps
mmu00310	Lysine degradation	0.318566	-1.14392	59	3	0.0110701	271	8063	2082667541064700	Dot1l,Kmt2b,Suv39h2
ko00310	Lysine degradation	0.318566	-1.14392	59	3	0.0110701	271	8063	2082667541064700	Dot1l,Kmt2b,Suv39h2
ko00051	Fructose and mannose metabolism	0.329999	-1.10866	35	2	0.00738007	271	8063	1167469080	Aldoa,Gmppa
ko00760	Nicotinate and nicotinamide metabolism	0.329999	-1.10866	35	2	0.00738007	271	8063	19218559027	Nadk,Nampt
ko04614	Renin-angiotensin system	0.329999	-1.10866	35	2	0.00738007	271	8063	7580512873	Nln,Cpa3
mmu00051	Fructose and mannose metabolism	0.329999	-1.10866	35	2	0.00738007	271	8063	6908011674	Gmppa,Aldoa
mmu04614	Renin-angiotensin system	0.329999	-1.10866	35	2	0.00738007	271	8063	7580512873	Nln,Cpa3
mmu00760	Nicotinate and nicotinamide metabolism	0.329999	-1.10866	35	2	0.00738007	271	8063	19218559027	Nadk,Nampt
mmu04725	Cholinergic synapse	0.330731	-1.10645	113	5	0.0184502	271	8063	1.16511e+25	Akt1,Gna11,Gng12,Kcnq5,Ache
mmu04371	Apelin signaling pathway	0.331093	-1.10536	140	6	0.0221402	271	8063	1.16511e+30	Akt1,Gng12,Gna13,Nrf1,Pik3c3,Rps6kb1
mmu04914	Progesterone-mediated oocyte maturation	0.335315	-1.09268	87	4	0.0147601	271	8063	2.64197e+19	Mapk8,Spdya,Akt1,Mapk13
ko04666	Fc gamma R-mediated phagocytosis	0.335315	-1.09268	87	4	0.0147601	271	8063	1.29297e+19	Crkl,Rps6kb1,Syk,Akt1
ko04914	Progesterone-mediated oocyte maturation	0.335315	-1.09268	87	4	0.0147601	271	8063	2.64197e+19	Mapk8,Spdya,Mapk13,Akt1
mmu04666	Fc gamma R-mediated phagocytosis	0.335315	-1.09268	87	4	0.0147601	271	8063	1.29292e+19	Crkl,Syk,Rps6kb1,Akt1
mmu04610	Complement and coagulation cascades	0.335315	-1.09268	87	4	0.0147601	271	8063	1.31361e+19	Cd55,Cr2,Tfpi,Itgam
ko04610	Complement and coagulation cascades	0.335315	-1.09268	87	4	0.0147601	271	8063	1.29021e+19	Cr2,Cd55,Itgam,Tfpi
ko05164	Influenza A	0.335473	-1.09221	168	7	0.0258303	271	8063	2.64151e+35	Mapk13,Akt1,Ikbke,Cycs,Xpo1,Mapk8,Kpna1
mmu05164	Influenza A	0.335473	-1.09221	168	7	0.0258303	271	8063	2.64192e+35	Mapk8,Kpna1,Cycs,Xpo1,Ikbke,Akt1,Mapk13
M00004	Pentose phosphate pathway (Pentose phosphate cycle)	0.33671	-1.08853	12	1	0.00369004	271	8063	110208	Pgd
mmu_M00004	Pentose phosphate pathway (Pentose phosphate cycle)	0.33671	-1.08853	12	1	0.00369004	271	8063	110208	Pgd
ko04621	NOD-like receptor signaling pathway	0.340962	-1.07599	169	7	0.0258303	271	8063	2.64192e+36	Mapk8,Mcu,Nampt,Tab2,Ikbke,Mapk13,Brcc3
mmu04621	NOD-like receptor signaling pathway	0.340962	-1.07599	169	7	0.0258303	271	8063	2.10766e+36	Brcc3,Mapk13,Ikbke,Tab2,Mcu,Nampt,Mapk8
mmu05416	Viral myocarditis	0.343011	-1.06999	88	4	0.0147601	271	8063	1.31361e+19	Cd55,Abl2,Cycs,Itgal
ko04727	GABAergic synapse	0.343011	-1.06999	88	4	0.0147601	271	8063	1.46603e+21	Gls,Gphn,Gls2,Gng12
mmu04727	GABAergic synapse	0.343011	-1.06999	88	4	0.0147601	271	8063	1.46602e+21	Gls,Gls2,Gphn,Gng12
ko04024	cAMP signaling pathway	0.343292	-1.06917	197	8	0.0295203	271	8063	2.64191e+43	Mapk8,Atp1b3,Arap3,Rap1b,Cngb1,Grin3b,Atp2a2,Akt1
mmu04024	cAMP signaling pathway	0.343292	-1.06917	197	8	0.0295203	271	8063	1.16511e+43	Akt1,Atp2a2,Grin3b,Cngb1,Rap1b,Arap3,Atp1b3,Mapk8
mmu04919	Thyroid hormone signaling pathway	0.344129	-1.06674	115	5	0.0184502	271	8063	2.18341e+25	Thrb,Atp2a2,Atp1b3,Akt1,Med13
mmu04721	Synaptic vesicle cycle	0.346421	-1.0601	62	3	0.0110701	271	8063	7177067300108660	Ap2b1,Cltc,Atp6v1h
ko04721	Synaptic vesicle cycle	0.346421	-1.0601	62	3	0.0110701	271	8063	6730071770108660	Cltc,Ap2b1,Atp6v1h
mmu05161	Hepatitis B	0.349121	-1.05234	143	6	0.0221402	271	8063	2.64191e+29	Mapk8,Grb2,Ikbke,Ddx3x,Cycs,Akt1
ko05414	Dilated cardiomyopathy	0.350712	-1.04779	89	4	0.0147601	271	8063	1.19382e+19	Atp2a2,Itgb1,Itga2b,Itgb6
mmu05414	Dilated cardiomyopathy	0.350712	-1.04779	89	4	0.0147601	271	8063	1.63992e+19	Itga2b,Itgb1,Atp2a2,Itgb6
ko04670	Leukocyte transendothelial migration	0.357563	-1.02844	117	5	0.0184502	271	8063	2.64152e+25	Mapk13,Itgal,Rap1b,Itgam,Itgb1
mmu04670	Leukocyte transendothelial migration	0.357563	-1.02844	117	5	0.0184502	271	8063	1.64123e+25	Itgb1,Mapk13,Itgam,Rap1b,Itgal
mmu04211	Longevity regulating pathway	0.358414	-1.02607	90	4	0.0147601	271	8063	1.16515e+19	Akt1,Atg13,Cat,Rps6kb1
mmu_M00002	Glycolysis, core module involving three-carbon compounds	0.359036	-1.02433	13	1	0.00369004	271	8063	18648	Pgam1
mmu_M00676	PI3K-Akt signaling	0.359036	-1.02433	13	1	0.00369004	271	8063	11651	Akt1
mmu03450	Non-homologous end-joining	0.359036	-1.02433	13	1	0.00369004	271	8063	19090	Prkdc
M00676	PI3K-Akt signaling	0.359036	-1.02433	13	1	0.00369004	271	8063	11651	Akt1
M00002	Glycolysis, core module involving three-carbon compounds	0.359036	-1.02433	13	1	0.00369004	271	8063	18648	Pgam1
ko03450	Non-homologous end-joining	0.359036	-1.02433	13	1	0.00369004	271	8063	19090	Prkdc
ko04650	Natural killer cell mediated cytotoxicity	0.364288	-1.00981	118	5	0.0184502	271	8063	2.09632e+24	Syk,Sos1,Icam2,Grb2,Itgal
mmu04650	Natural killer cell mediated cytotoxicity	0.364288	-1.00981	118	5	0.0184502	271	8063	2.09631e+24	Syk,Grb2,Icam2,Sos1,Itgal
ko04623	Cytosolic DNA-sensing pathway	0.36494	-1.00802	64	3	0.0110701	271	8063	670057042856489	Polr3k,Polr3b,Ikbke
ko05214	Glioma	0.36494	-1.00802	64	3	0.0110701	271	8063	206621478411651	Sos1,Grb2,Akt1
mmu04623	Cytosolic DNA-sensing pathway	0.36494	-1.00802	64	3	0.0110701	271	8063	564896700570428	Ikbke,Polr3k,Polr3b
mmu05214	Glioma	0.36494	-1.00802	64	3	0.0110701	271	8063	147842066211651	Grb2,Sos1,Akt1
ko04310	Wnt signaling pathway	0.367234	-1.00175	146	6	0.0221402	271	8063	9.36871e+29	Csnk1a1,Btrc,Mapk8,Senp2,Vangl2,Axin1
mmu04310	Wnt signaling pathway	0.367234	-1.00175	146	6	0.0221402	271	8063	9.38401e+29	Vangl2,Btrc,Axin1,Senp2,Mapk8,Csnk1a1
ko04261	Adrenergic signaling in cardiomyocytes	0.373284	-0.985416	147	6	0.0221402	271	8063	1.19381e+29	Atp2a2,Akt1,Mapk13,Ppp2ca,Atp1b3,Ppp2r2d
mmu04261	Adrenergic signaling in cardiomyocytes	0.373284	-0.985416	147	6	0.0221402	271	8063	5.24321e+29	Ppp2r2d,Atp1b3,Ppp2ca,Mapk13,Akt1,Atp2a2
ko04072	Phospholipase D signaling pathway	0.373284	-0.985416	147	6	0.0221402	271	8063	2.09631e+29	Syk,Gna13,Grb2,Sos1,Gna12,Akt1
mmu04072	Phospholipase D signaling pathway	0.373284	-0.985416	147	6	0.0221402	271	8063	1.16511e+29	Akt1,Gna12,Sos1,Grb2,Gna13,Syk
ko05203	Viral carcinogenesis	0.373399	-0.985108	231	9	0.0332103	271	8063	5.64631e+45	Snd1,Ccr4,Gtf2b,Gtf2h1,Dnaja3,Syk,Rbpj,Grb2,Ddx3x
mmu05203	Viral carcinogenesis	0.373399	-0.985108	231	9	0.0332103	271	8063	1.32051e+45	Ddx3x,Grb2,Rbpj,Syk,Dnaja3,Gtf2b,Gtf2h1,Ccr4,Snd1
mmu04151	PI3K-Akt signaling pathway	0.379913	-0.967812	346	13	0.0479705	271	8063	1.16512e+64	Akt1,Osm,Rps6kb1,Grb2,Fgf3,Ppp2ca,Sos1,Itgb6,Itga2b,Itgb1,Gng12,Ppp2r2d,Syk
ko04151	PI3K-Akt signaling pathway	0.379913	-0.967812	346	13	0.0479705	271	8063	1.47841e+64	Grb2,Fgf3,Ppp2ca,Osm,Akt1,Rps6kb1,Gng12,Ppp2r2d,Syk,Sos1,Itgb6,Itga2b,Itgb1
M00147	NADH dehydrogenase (ubiquinone) 1 beta subcomplex	0.380614	-0.965969	14	1	0.00369004	271	8063	68194	Ndufb4
mmu_M00147	NADH dehydrogenase (ubiquinone) 1 beta subcomplex	0.380614	-0.965969	14	1	0.00369004	271	8063	68194	Ndufb4
ko00061	Fatty acid biosynthesis	0.380614	-0.965969	14	1	0.00369004	271	8063	50790	Acsl4
mmu00061	Fatty acid biosynthesis	0.380614	-0.965969	14	1	0.00369004	271	8063	50790	Acsl4
mmu00564	Glycerophospholipid metabolism	0.389183	-0.943707	94	4	0.0147601	271	8063	7.45962e+21	Cds1,Lclat1,Ache,Lpgat1
ko00564	Glycerophospholipid metabolism	0.389183	-0.943707	94	4	0.0147601	271	8063	7.45962e+21	Cds1,Lpgat1,Ache,Lclat1
mmu00230	Purine metabolism	0.390745	-0.939701	178	7	0.0258303	271	8063	7.04281e+36	Polr3b,Atic,Rrm2b,Prps1,Polr3k,Adk,Papss1
ko00230	Purine metabolism	0.390745	-0.939701	178	7	0.0258303	271	8063	7.04284e+36	Polr3b,Rrm2b,Atic,Prps1,Polr3k,Papss1,Adk
ko00260	Glycine, serine and threonine metabolism	0.391157	-0.938645	40	2	0.00738007	271	8063	10727218648	Psat1,Pgam1
mmu00260	Glycine, serine and threonine metabolism	0.391157	-0.938645	40	2	0.00738007	271	8063	10727218648	Psat1,Pgam1
mmu04640	Hematopoietic cell lineage	0.39685	-0.924197	95	4	0.0147601	271	8063	1.64091e+19	Itgam,Cr2,Cd55,Itga2b
ko04640	Hematopoietic cell lineage	0.39685	-0.924197	95	4	0.0147601	271	8063	1.64092e+19	Itgam,Itga2b,Cd55,Cr2
mmu_M00686	Toll-like receptor signaling	0.401468	-0.912627	15	1	0.00369004	271	8063	68652	Tab2
M00686	Toll-like receptor signaling	0.401468	-0.912627	15	1	0.00369004	271	8063	68652	Tab2
ko04115	p53 signaling pathway	0.401685	-0.912087	68	3	0.0110701	271	8063	1306338298568420	Cycs,Rrm2b,Steap3
mmu04115	p53 signaling pathway	0.401685	-0.912087	68	3	0.0110701	271	8063	1306338298568420	Cycs,Rrm2b,Steap3
mmu00860	Porphyrin and chlorophyll metabolism	0.403103	-0.908563	41	2	0.00738007	271	8063	1429715159	Fxn,Hccs
ko00860	Porphyrin and chlorophyll metabolism	0.403103	-0.908563	41	2	0.00738007	271	8063	1429715159	Fxn,Hccs
mmu04915	Estrogen signaling pathway	0.404502	-0.905098	96	4	0.0147601	271	8063	1.16518e+19	Akt1,Gper1,Grb2,Sos1
ko04915	Estrogen signaling pathway	0.404502	-0.905098	96	4	0.0147601	271	8063	7.68541e+19	Gper1,Akt1,Grb2,Sos1
ko04390	Hippo signaling pathway	0.415643	-0.877928	154	6	0.0221402	271	8063	1.67985e+29	Lats1,Ppp2r2d,Axin1,Ppp2ca,Sav1,Btrc
mmu04390	Hippo signaling pathway	0.415643	-0.877928	154	6	0.0221402	271	8063	1.90526e+29	Ppp2ca,Sav1,Ppp2r2d,Lats1,Axin1,Btrc
ko00562	Inositol phosphate metabolism	0.419842	-0.867877	70	3	0.0110701	271	8063	2.34515e+16	Inpp4b,Pik3c3,Isyna1
mmu00562	Inositol phosphate metabolism	0.419842	-0.867877	70	3	0.0110701	271	8063	7.17802e+16	Isyna1,Pik3c3,Inpp4b
M00295	BRCA1-associated genome surveillance complex (BASC)	0.421622	-0.863645	16	1	0.00369004	271	8063	27354	Nbn
mmu00603	Glycosphingolipid biosynthesis - globo and isoglobo series	0.421622	-0.863645	16	1	0.00369004	271	8063	20442	St3gal1
M00089	Triacylglycerol biosynthesis	0.421622	-0.863645	16	1	0.00369004	271	8063	225010	Lclat1
mmu_M00089	Triacylglycerol biosynthesis	0.421622	-0.863645	16	1	0.00369004	271	8063	225010	Lclat1
mmu_M00295	BRCA1-associated genome surveillance complex (BASC)	0.421622	-0.863645	16	1	0.00369004	271	8063	27354	Nbn
mmu04145	Phagosome	0.424045	-0.857916	184	7	0.0258303	271	8063	7.11161e+36	Stx18,Atp6v1h,Pik3c3,Dync1i2,Sec61a1,Itgam,Itgb1
ko04145	Phagosome	0.424045	-0.857916	184	7	0.0258303	271	8063	1.64122e+36	Itgb1,Itgam,Sec61a1,Pik3c3,Dync1i2,Atp6v1h,Stx18
mmu04973	Carbohydrate digestion and absorption	0.426653	-0.851785	43	2	0.00738007	271	8063	1165111933	Akt1,Atp1b3
mmu04962	Vasopressin-regulated water reabsorption	0.426653	-0.851785	43	2	0.00738007	271	8063	19266213427	Arhgdia,Dync1i2
ko04962	Vasopressin-regulated water reabsorption	0.426653	-0.851785	43	2	0.00738007	271	8063	19266213427	Arhgdia,Dync1i2
ko04973	Carbohydrate digestion and absorption	0.426653	-0.851785	43	2	0.00738007	271	8063	1193311651	Atp1b3,Akt1
mmu04920	Adipocytokine signaling pathway	0.428853	-0.846641	71	3	0.0110701	271	8063	507901165126419	Acsl4,Akt1,Mapk8
ko04920	Adipocytokine signaling pathway	0.428853	-0.846641	71	3	0.0110701	271	8063	264191165150790	Mapk8,Akt1,Acsl4
mmu04933	AGE-RAGE signaling pathway in diabetic complications	0.434907	-0.832622	100	4	0.0147601	271	8063	2.64151e+19	Mapk13,Akt1,Mapk8,Pim1
ko04933	AGE-RAGE signaling pathway in diabetic complications	0.434907	-0.832622	100	4	0.0147601	271	8063	1.87123e+19	Pim1,Mapk8,Akt1,Mapk13
M00158	F-type ATPase, eukaryotes	0.441101	-0.818482	17	1	0.00369004	271	8063	11957	Atp5j
mmu00450	Selenocompound metabolism	0.441101	-0.818482	17	1	0.00369004	271	8063	23971	Papss1
mmu_M00158	F-type ATPase, eukaryotes	0.441101	-0.818482	17	1	0.00369004	271	8063	11957	Atp5j
ko00450	Selenocompound metabolism	0.441101	-0.818482	17	1	0.00369004	271	8063	23971	Papss1
mmu04660	T cell receptor signaling pathway	0.457431	-0.782129	103	4	0.0147601	271	8063	1.47842e+19	Grb2,Sos1,Akt1,Mapk13
ko04660	T cell receptor signaling pathway	0.457431	-0.782129	103	4	0.0147601	271	8063	1.47842e+19	Grb2,Sos1,Mapk13,Akt1
mmu04062	Chemokine signaling pathway	0.468121	-0.759028	192	7	0.0258303	271	8063	2.06621e+35	Sos1,Akt1,Ccr4,Gng12,Grb2,Rap1b,Crkl
ko04062	Chemokine signaling pathway	0.468121	-0.759028	192	7	0.0258303	271	8063	1.27731e+35	Ccr4,Akt1,Sos1,Crkl,Rap1b,Grb2,Gng12
ko01524	Platinum drug resistance	0.473097	-0.748454	76	3	0.0110701	271	8063	683121165113063	Gstm7,Akt1,Cycs
ko05100	Bacterial invasion of epithelial cells	0.473097	-0.748454	76	3	0.0110701	271	8063	129291641267300	Crkl,Itgb1,Cltc
mmu01524	Platinum drug resistance	0.473097	-0.748454	76	3	0.0110701	271	8063	130631165168312	Cycs,Akt1,Gstm7
mmu05100	Bacterial invasion of epithelial cells	0.473097	-0.748454	76	3	0.0110701	271	8063	129291641267300	Crkl,Itgb1,Cltc
M00341	Proteasome, 19S regulatory particle (PA700)	0.478118	-0.737898	19	1	0.00369004	271	8063	56436	Adrm1
mmu_M00341	Proteasome, 19S regulatory particle (PA700)	0.478118	-0.737898	19	1	0.00369004	271	8063	56436	Adrm1
ko05016	Huntington's disease	0.47903	-0.735992	194	7	0.0258303	271	8063	1.81817e+34	Nrf1,Ndufb4,Atp5j,Cltc,Ap2b1,Slc25a5,Cycs
mmu05016	Huntington's disease	0.47903	-0.735992	194	7	0.0258303	271	8063	6.81941e+34	Ndufb4,Slc25a5,Cycs,Ap2b1,Cltc,Nrf1,Atp5j
mmu04668	TNF signaling pathway	0.486978	-0.719537	107	4	0.0147601	271	8063	6.86523e+19	Tab2,Mapk13,Akt1,Mapk8
ko04668	TNF signaling pathway	0.486978	-0.719537	107	4	0.0147601	271	8063	2.64197e+19	Mapk8,Tab2,Mapk13,Akt1
mmu04550	Signaling pathways regulating pluripotency of stem cells	0.4905	-0.71233	137	5	0.0184502	271	8063	1.16513e+24	Akt1,Mapk13,Axin1,Grb2,Bmi1
ko04550	Signaling pathways regulating pluripotency of stem cells	0.4905	-0.71233	137	5	0.0184502	271	8063	1.21511e+24	Bmi1,Axin1,Grb2,Mapk13,Akt1
ko04330	Notch signaling pathway	0.4942	-0.704816	49	2	0.00738007	271	8063	1966459287	Rbpj,Ncstn
mmu04330	Notch signaling pathway	0.4942	-0.704816	49	2	0.00738007	271	8063	1966459287	Rbpj,Ncstn
mmu00532	Glycosaminoglycan biosynthesis - chondroitin sulfate / dermatan sulfate	0.4957	-0.701785	20	1	0.00369004	271	8063	78752	Csgalnact2
ko00532	Glycosaminoglycan biosynthesis - chondroitin sulfate / dermatan sulfate	0.4957	-0.701785	20	1	0.00369004	271	8063	78752	Csgalnact2
mmu00330	Arginine and proline metabolism	0.504963	-0.68327	50	2	0.00738007	271	8063	1471818263	Got1,Odc1
ko00330	Arginine and proline metabolism	0.504963	-0.68327	50	2	0.00738007	271	8063	1471818263	Got1,Odc1
mmu_M00688	MAPK (JNK) signaling	0.512692	-0.668081	21	1	0.00369004	271	8063	26419	Mapk8
M00688	MAPK (JNK) signaling	0.512692	-0.668081	21	1	0.00369004	271	8063	26419	Mapk8
M00352	Spliceosome, U2-snRNP	0.512692	-0.668081	21	1	0.00369004	271	8063	67465	Sf3a1
mmu_M00352	Spliceosome, U2-snRNP	0.512692	-0.668081	21	1	0.00369004	271	8063	67465	Sf3a1
ko00983	Drug metabolism - other enzymes	0.515578	-0.662467	51	2	0.00738007	271	8063	8091422247	Uck2,Umps
mmu00983	Drug metabolism - other enzymes	0.515578	-0.662467	51	2	0.00738007	271	8063	8091422247	Uck2,Umps
mmu05150	Staphylococcus aureus infection	0.526042	-0.642375	52	2	0.00738007	271	8063	1640916408	Itgam,Itgal
ko05150	Staphylococcus aureus infection	0.526042	-0.642375	52	2	0.00738007	271	8063	1640916408	Itgam,Itgal
mmu_M00689	MAPK (p38) signaling	0.529113	-0.636553	22	1	0.00369004	271	8063	26415	Mapk13
M00689	MAPK (p38) signaling	0.529113	-0.636553	22	1	0.00369004	271	8063	26415	Mapk13
mmu_M00430	Exon junction complex (EJC)	0.529113	-0.636553	22	1	0.00369004	271	8063	56215	Acin1
mmu00514	Other types of O-glycan biosynthesis	0.529113	-0.636553	22	1	0.00369004	271	8063	14595	B4galt1
M00430	Exon junction complex (EJC)	0.529113	-0.636553	22	1	0.00369004	271	8063	56215	Acin1
ko00514	Other types of O-glycan biosynthesis	0.529113	-0.636553	22	1	0.00369004	271	8063	14595	B4galt1
ko04512	ECM-receptor interaction	0.532259	-0.630625	83	3	0.0110701	271	8063	163991641216420	Itga2b,Itgb1,Itgb6
mmu04512	ECM-receptor interaction	0.532259	-0.630625	83	3	0.0110701	271	8063	163991641216420	Itga2b,Itgb1,Itgb6
ko04146	Peroxisome	0.532259	-0.630625	83	3	0.0110701	271	8063	1235922806150790	Cat,Agps,Acsl4
mmu04146	Peroxisome	0.532259	-0.630625	83	3	0.0110701	271	8063	5079022806112350	Acsl4,Agps,Cat
mmu04724	Glutamatergic synapse	0.537021	-0.621718	114	4	0.0147601	271	8063	1.46602e+21	Gls,Grin3b,Gls2,Gng12
ko04724	Glutamatergic synapse	0.537021	-0.621718	114	4	0.0147601	271	8063	1.47012e+21	Gng12,Gls2,Grin3b,Gls
mmu05010	Alzheimer's disease	0.539176	-0.617714	175	6	0.0221402	271	8063	6.81946e+29	Ndufb4,Ncstn,App,Atp2a2,Cycs,Atp5j
ko05010	Alzheimer's disease	0.539176	-0.617714	175	6	0.0221402	271	8063	1.30631e+29	Cycs,Atp5j,Ndufb4,Atp2a2,Ncstn,App
mmu05418	Fluid shear stress and atherosclerosis	0.541118	-0.614117	145	5	0.0184502	271	8063	2.64151e+24	Mapk13,Akt1,Gstm7,Mapk8,Itga2b
ko05418	Fluid shear stress and atherosclerosis	0.541118	-0.614117	145	5	0.0184502	271	8063	1.63993e+24	Itga2b,Mapk8,Gstm7,Mapk13,Akt1
ko00515	Mannose type O-glycan biosynthesis	0.544983	-0.607001	23	1	0.00369004	271	8063	14595	B4galt1
mmu00515	Mannose type O-glycan biosynthesis	0.544983	-0.607001	23	1	0.00369004	271	8063	14595	B4galt1
mmu00360	Phenylalanine metabolism	0.544983	-0.607001	23	1	0.00369004	271	8063	14718	Got1
ko00360	Phenylalanine metabolism	0.544983	-0.607001	23	1	0.00369004	271	8063	14718	Got1
mmu04350	TGF-beta signaling pathway	0.548471	-0.60062	85	3	0.0110701	271	8063	190527250875788	Ppp2ca,Rps6kb1,Smurf1
ko03320	PPAR signaling pathway	0.548471	-0.60062	85	3	0.0110701	271	8063	204115079016592	Sorbs1,Acsl4,Fabp5
ko04350	TGF-beta signaling pathway	0.548471	-0.60062	85	3	0.0110701	271	8063	190527250875788	Ppp2ca,Rps6kb1,Smurf1
mmu03320	PPAR signaling pathway	0.548471	-0.60062	85	3	0.0110701	271	8063	204115079016592	Sorbs1,Acsl4,Fabp5
ko04540	Gap junction	0.556454	-0.586171	86	3	0.0110701	271	8063	147842066214672	Grb2,Sos1,Gna11
mmu04540	Gap junction	0.556454	-0.586171	86	3	0.0110701	271	8063	206621478414672	Sos1,Grb2,Gna11
M00056	O-glycan biosynthesis, mucin type core	0.56032	-0.579247	24	1	0.00369004	271	8063	94192	C1galt1
mmu_M00160	V-type ATPase, eukaryotes	0.56032	-0.579247	24	1	0.00369004	271	8063	108664	Atp6v1h
M00129	Ascorbate biosynthesis, animals, glucose-1P => ascorbate	0.56032	-0.579247	24	1	0.00369004	271	8063	22235	Ugdh
ko00534	Glycosaminoglycan biosynthesis - heparan sulfate / heparin	0.56032	-0.579247	24	1	0.00369004	271	8063	50785	Hs6st1
mmu_M00129	Ascorbate biosynthesis, animals, glucose-1P => ascorbate	0.56032	-0.579247	24	1	0.00369004	271	8063	22235	Ugdh
mmu_M00056	O-glycan biosynthesis, mucin type core	0.56032	-0.579247	24	1	0.00369004	271	8063	94192	C1galt1
M00160	V-type ATPase, eukaryotes	0.56032	-0.579247	24	1	0.00369004	271	8063	108664	Atp6v1h
mmu00534	Glycosaminoglycan biosynthesis - heparan sulfate / heparin	0.56032	-0.579247	24	1	0.00369004	271	8063	50785	Hs6st1
ko04658	Th1 and Th2 cell differentiation	0.564351	-0.572078	87	3	0.0110701	271	8063	264151966426419	Mapk13,Rbpj,Mapk8
mmu04658	Th1 and Th2 cell differentiation	0.564351	-0.572078	87	3	0.0110701	271	8063	264191966426415	Mapk8,Rbpj,Mapk13
ko05215	Prostate cancer	0.564351	-0.572078	87	3	0.0110701	271	8063	116511478420662	Akt1,Grb2,Sos1
mmu05215	Prostate cancer	0.564351	-0.572078	87	3	0.0110701	271	8063	116512066214784	Akt1,Sos1,Grb2
mmu00563	Glycosylphosphatidylinositol (GPI)-anchor biosynthesis	0.575142	-0.553139	25	1	0.00369004	271	8063	329777	Pigk
mmu00340	Histidine metabolism	0.575142	-0.553139	25	1	0.00369004	271	8063	67383	Carnmt1
ko00340	Histidine metabolism	0.575142	-0.553139	25	1	0.00369004	271	8063	67383	Carnmt1
ko00563	Glycosylphosphatidylinositol (GPI)-anchor biosynthesis	0.575142	-0.553139	25	1	0.00369004	271	8063	329777	Pigk
mmu05134	Legionellosis	0.585563	-0.535182	58	2	0.00738007	271	8063	1306316409	Cycs,Itgam
ko04370	VEGF signaling pathway	0.585563	-0.535182	58	2	0.00738007	271	8063	1165126415	Akt1,Mapk13
ko05134	Legionellosis	0.585563	-0.535182	58	2	0.00738007	271	8063	1640913063	Itgam,Cycs
mmu04370	VEGF signaling pathway	0.585563	-0.535182	58	2	0.00738007	271	8063	1165126415	Akt1,Mapk13
ko05168	Herpes simplex infection	0.588807	-0.529657	215	7	0.0258303	271	8063	6.86522e+34	Tab2,Srpk1,Cycs,Ikbke,Gtf2ird1,Srsf6,Mapk8
mmu05168	Herpes simplex infection	0.588807	-0.529657	215	7	0.0258303	271	8063	2.64197e+34	Mapk8,Srsf6,Srpk1,Cycs,Tab2,Ikbke,Gtf2ird1
mmu00561	Glycerolipid metabolism	0.594931	-0.51931	59	2	0.00738007	271	8063	58810225010	Akr1a1,Lclat1
ko00561	Glycerolipid metabolism	0.594931	-0.51931	59	2	0.00738007	271	8063	22501058810	Lclat1,Akr1a1
ko05206	MicroRNAs in cancer	0.603243	-0.505435	280	9	0.0332103	271	8063	1.29291e+45	Crkl,Gls,Pdcd4,Grb2,Dnmt3b,Bmi1,Pim1,Sos1,Gls2
mmu05206	MicroRNAs in cancer	0.603243	-0.505435	280	9	0.0332103	271	8063	2.16456e+45	Gls2,Sos1,Dnmt3b,Pim1,Bmi1,Grb2,Pdcd4,Gls,Crkl
ko00053	Ascorbate and aldarate metabolism	0.603309	-0.505326	27	1	0.00369004	271	8063	22235	Ugdh
ko00601	Glycosphingolipid biosynthesis - lacto and neolacto series	0.603309	-0.505326	27	1	0.00369004	271	8063	14595	B4galt1
ko04744	Phototransduction	0.603309	-0.505326	27	1	0.00369004	271	8063	333329	Cngb1
mmu04744	Phototransduction	0.603309	-0.505326	27	1	0.00369004	271	8063	333329	Cngb1
mmu00053	Ascorbate and aldarate metabolism	0.603309	-0.505326	27	1	0.00369004	271	8063	22235	Ugdh
mmu00601	Glycosphingolipid biosynthesis - lacto and neolacto series	0.603309	-0.505326	27	1	0.00369004	271	8063	14595	B4galt1
mmu04142	Lysosome	0.60399	-0.504197	124	4	0.0147601	271	8063	1.17677e+21	Ap1m1,Cltc,Ap1s3,Atp6v1h
ko04142	Lysosome	0.60399	-0.504197	124	4	0.0147601	271	8063	1.08664e+21	Atp6v1h,Ap1s3,Ap1m1,Cltc
ko05216	Thyroid cancer	0.629615	-0.462647	29	1	0.00369004	271	8063	27057	Ncoa4
mmu05216	Thyroid cancer	0.629615	-0.462647	29	1	0.00369004	271	8063	27057	Ncoa4
mmu04137	Mitophagy - animal	0.630818	-0.460738	63	2	0.00738007	271	8063	2641952440	Mapk8,Tax1bp1
ko04137	Mitophagy - animal	0.630818	-0.460738	63	2	0.00738007	271	8063	2641952440	Mapk8,Tax1bp1
ko04070	Phosphatidylinositol signaling system	0.631453	-0.459732	96	3	0.0110701	271	8063	2.25326e+16	Pik3c3,Inpp4b,Cds1
mmu04070	Phosphatidylinositol signaling system	0.631453	-0.459732	96	3	0.0110701	271	8063	2.34516e+16	Inpp4b,Cds1,Pik3c3
mmu04270	Vascular smooth muscle contraction	0.635199	-0.453817	129	4	0.0147601	271	8063	1.46731e+19	Gna12,Gna11,Arhgef12,Gna13
ko04270	Vascular smooth muscle contraction	0.635199	-0.453817	129	4	0.0147601	271	8063	6.96321e+19	Arhgef12,Gna13,Gna12,Gna11
mmu05212	Pancreatic cancer	0.639395	-0.447234	64	2	0.00738007	271	8063	2641911651	Mapk8,Akt1
ko05212	Pancreatic cancer	0.639395	-0.447234	64	2	0.00738007	271	8063	1165126419	Akt1,Mapk8
ko01523	Antifolate resistance	0.642108	-0.442998	30	1	0.00369004	271	8063	108147	Atic
mmu01523	Antifolate resistance	0.642108	-0.442998	30	1	0.00369004	271	8063	108147	Atic
ko04710	Circadian rhythm	0.654182	-0.42437	31	1	0.00369004	271	8063	12234	Btrc
ko00640	Propanoate metabolism	0.654182	-0.42437	31	1	0.00369004	271	8063	56451	Suclg1
mmu04710	Circadian rhythm	0.654182	-0.42437	31	1	0.00369004	271	8063	12234	Btrc
mmu00640	Propanoate metabolism	0.654182	-0.42437	31	1	0.00369004	271	8063	56451	Suclg1
ko00052	Galactose metabolism	0.66585	-0.406691	32	1	0.00369004	271	8063	14595	B4galt1
mmu00052	Galactose metabolism	0.66585	-0.406691	32	1	0.00369004	271	8063	14595	B4galt1
ko04723	Retrograde endocannabinoid signaling	0.672049	-0.397424	102	3	0.0110701	271	8063	147012641526419	Gng12,Mapk13,Mapk8
mmu04723	Retrograde endocannabinoid signaling	0.672049	-0.397424	102	3	0.0110701	271	8063	264192641514701	Mapk8,Mapk13,Gng12
ko04210	Apoptosis	0.676151	-0.391338	136	4	0.0147601	271	8063	2.07391e+19	Spta1,Cycs,Akt1,Mapk8
mmu04210	Apoptosis	0.676151	-0.391338	136	4	0.0147601	271	8063	2.07391e+19	Spta1,Cycs,Akt1,Mapk8
mmu04514	Cell adhesion molecules (CAMs)	0.676729	-0.390484	169	5	0.0184502	271	8063	1.58962e+25	Icam2,Itgam,Itgal,Lrrc4,Itgb1
ko04514	Cell adhesion molecules (CAMs)	0.676729	-0.390484	169	5	0.0184502	271	8063	1.92198e+25	Lrrc4,Itgb1,Itgal,Itgam,Icam2
ko00500	Starch and sucrose metabolism	0.677126	-0.389898	33	1	0.00369004	271	8063	74185	Gbe1
mmu00500	Starch and sucrose metabolism	0.677126	-0.389898	33	1	0.00369004	271	8063	74185	Gbe1
mmu04130	SNARE interactions in vesicular transport	0.677126	-0.389898	33	1	0.00369004	271	8063	71116	Stx18
ko04130	SNARE interactions in vesicular transport	0.677126	-0.389898	33	1	0.00369004	271	8063	71116	Stx18
ko05218	Melanoma	0.679943	-0.385746	69	2	0.00738007	271	8063	1165114174	Akt1,Fgf3
mmu05218	Melanoma	0.679943	-0.385746	69	2	0.00738007	271	8063	1165114174	Akt1,Fgf3
mmu04066	HIF-1 signaling pathway	0.703308	-0.351961	107	3	0.0110701	271	8063	725081165111674	Rps6kb1,Akt1,Aldoa
mmu04360	Axon guidance	0.706145	-0.347935	175	5	0.0184502	271	8063	1.64122e+25	Itgb1,Lrrc4,Sema4d,Arhgef12,Robo1
ko04360	Axon guidance	0.706145	-0.347935	175	5	0.0184502	271	8063	2.03547e+25	Sema4d,Arhgef12,Lrrc4,Itgb1,Robo1
mmu05340	Primary immunodeficiency	0.708728	-0.344283	36	1	0.00369004	271	8063	57916	Tnfrsf13b
ko05340	Primary immunodeficiency	0.708728	-0.344283	36	1	0.00369004	271	8063	57916	Tnfrsf13b
mmu04931	Insulin resistance	0.715161	-0.335248	109	3	0.0110701	271	8063	725082641911651	Rps6kb1,Mapk8,Akt1
ko05202	Transcriptional misregulation in cancer	0.715527	-0.334736	177	5	0.0184502	271	8063	2.08266e+25	Dot1l,Bmi1,Ccnt2,Itgam,Golph3
mmu05202	Transcriptional misregulation in cancer	0.715527	-0.334736	177	5	0.0184502	271	8063	7.29492e+25	Ccnt2,Itgam,Golph3,Bmi1,Dot1l
mmu05012	Parkinson's disease	0.718932	-0.329988	144	4	0.0147601	271	8063	6.81941e+19	Ndufb4,Cycs,Slc25a5,Atp5j
ko04960	Aldosterone-regulated sodium reabsorption	0.728065	-0.317365	38	1	0.00369004	271	8063	11933	Atp1b3
ko00620	Pyruvate metabolism	0.728065	-0.317365	38	1	0.00369004	271	8063	14194	Fh1
mmu04960	Aldosterone-regulated sodium reabsorption	0.728065	-0.317365	38	1	0.00369004	271	8063	11933	Atp1b3
mmu00620	Pyruvate metabolism	0.728065	-0.317365	38	1	0.00369004	271	8063	14194	Fh1
mmu_M00359	Aminoacyl-tRNA biosynthesis, eukaryotes	0.728065	-0.317365	38	1	0.00369004	271	8063	226414	Dars
M00359	Aminoacyl-tRNA biosynthesis, eukaryotes	0.728065	-0.317365	38	1	0.00369004	271	8063	226414	Dars
ko00350	Tyrosine metabolism	0.737248	-0.304831	39	1	0.00369004	271	8063	14718	Got1
mmu00350	Tyrosine metabolism	0.737248	-0.304831	39	1	0.00369004	271	8063	14718	Got1
mmu04260	Cardiac muscle contraction	0.74351	-0.296373	78	2	0.00738007	271	8063	1193811933	Atp2a2,Atp1b3
ko04260	Cardiac muscle contraction	0.74351	-0.296373	78	2	0.00738007	271	8063	1193811933	Atp2a2,Atp1b3
mmu04970	Salivary secretion	0.74351	-0.296373	78	2	0.00738007	271	8063	2049611933	Slc12a2,Atp1b3
ko04970	Salivary secretion	0.74351	-0.296373	78	2	0.00738007	271	8063	1193320496	Atp1b3,Slc12a2
ko05033	Nicotine addiction	0.746122	-0.292866	40	1	0.00369004	271	8063	170483	Grin3b
mmu05033	Nicotine addiction	0.746122	-0.292866	40	1	0.00369004	271	8063	170483	Grin3b
ko04144	Endocytosis	0.752063	-0.284935	286	8	0.0295203	271	8063	1.1843e+41	Arf3,Smap1,Eps15,Arap3,Arfgef1,Cltc,Ap2b1,Smurf1
mmu04144	Endocytosis	0.752063	-0.284935	286	8	0.0295203	271	8063	1.38581e+41	Eps15,Arap3,Arfgef1,Smurf1,Ap2b1,Cltc,Arf3,Smap1
ko04932	Non-alcoholic fatty liver disease (NAFLD)	0.75284	-0.283903	151	4	0.0147601	271	8063	6.81941e+19	Ndufb4,Cycs,Akt1,Mapk8
mmu04932	Non-alcoholic fatty liver disease (NAFLD)	0.75284	-0.283903	151	4	0.0147601	271	8063	1.30631e+19	Cycs,Akt1,Ndufb4,Mapk8
ko04114	Oocyte meiosis	0.753777	-0.282659	116	3	0.0110701	271	8063	708911905212234	Spdya,Ppp2ca,Btrc
ko03008	Ribosome biogenesis in eukaryotes	0.753777	-0.282659	116	3	0.0110701	271	8063	7367472554103570	Wdr75,Utp14a,Xpo1
mmu03008	Ribosome biogenesis in eukaryotes	0.753777	-0.282659	116	3	0.0110701	271	8063	7255410357373670	Utp14a,Xpo1,Wdr75
mmu04114	Oocyte meiosis	0.753777	-0.282659	116	3	0.0110701	271	8063	122341905270891	Btrc,Ppp2ca,Spdya
mmu04672	Intestinal immune network for IgA production	0.770992	-0.260077	43	1	0.00369004	271	8063	57916	Tnfrsf13b
ko04672	Intestinal immune network for IgA production	0.770992	-0.260077	43	1	0.00369004	271	8063	57916	Tnfrsf13b
mmu05323	Rheumatoid arthritis	0.773944	-0.256256	83	2	0.00738007	271	8063	16408108664	Itgal,Atp6v1h
ko05323	Rheumatoid arthritis	0.773944	-0.256256	83	2	0.00738007	271	8063	16408108664	Itgal,Atp6v1h
ko00565	Ether lipid metabolism	0.77873	-0.25009	44	1	0.00369004	271	8063	228061	Agps
mmu00565	Ether lipid metabolism	0.77873	-0.25009	44	1	0.00369004	271	8063	228061	Agps
mmu04911	Insulin secretion	0.78521	-0.241803	85	2	0.00738007	271	8063	1467211933	Gna11,Atp1b3
mmu04978	Mineral absorption	0.786208	-0.240534	45	1	0.00369004	271	8063	11933	Atp1b3
ko04978	Mineral absorption	0.786208	-0.240534	45	1	0.00369004	271	8063	11933	Atp1b3
mmu00380	Tryptophan metabolism	0.793434	-0.231385	46	1	0.00369004	271	8063	12359	Cat
ko03050	Proteasome	0.793434	-0.231385	46	1	0.00369004	271	8063	56436	Adrm1
mmu03050	Proteasome	0.793434	-0.231385	46	1	0.00369004	271	8063	56436	Adrm1
ko00380	Tryptophan metabolism	0.793434	-0.231385	46	1	0.00369004	271	8063	12359	Cat
mmu02010	ABC transporters	0.793434	-0.231385	46	1	0.00369004	271	8063	11306	Abcb7
ko02010	ABC transporters	0.793434	-0.231385	46	1	0.00369004	271	8063	11306	Abcb7
ko05034	Alcoholism	0.804856	-0.217092	199	5	0.0184502	271	8063	1.47842e+25	Grb2,Sos1,Gng12,Grin3b,H2al1m
mmu05034	Alcoholism	0.804856	-0.217092	199	5	0.0184502	271	8063	1.70484e+25	Grin3b,H2al1m,Grb2,Sos1,Gng12
ko05030	Cocaine addiction	0.807164	-0.214228	48	1	0.00369004	271	8063	170483	Grin3b
ko00600	Sphingolipid metabolism	0.807164	-0.214228	48	1	0.00369004	271	8063	22234	Ugcg
mmu05030	Cocaine addiction	0.807164	-0.214228	48	1	0.00369004	271	8063	170483	Grin3b
mmu04930	Type II diabetes mellitus	0.807164	-0.214228	48	1	0.00369004	271	8063	26419	Mapk8
ko04930	Type II diabetes mellitus	0.807164	-0.214228	48	1	0.00369004	271	8063	26419	Mapk8
mmu00600	Sphingolipid metabolism	0.807164	-0.214228	48	1	0.00369004	271	8063	22234	Ugcg
mmu04974	Protein digestion and absorption	0.811246	-0.209184	90	2	0.00738007	271	8063	1193312873	Atp1b3,Cpa3
ko04974	Protein digestion and absorption	0.811246	-0.209184	90	2	0.00738007	271	8063	1287311933	Cpa3,Atp1b3
mmu00071	Fatty acid degradation	0.813684	-0.206183	49	1	0.00369004	271	8063	50790	Acsl4
mmu05144	Malaria	0.813684	-0.206183	49	1	0.00369004	271	8063	16408	Itgal
ko05144	Malaria	0.813684	-0.206183	49	1	0.00369004	271	8063	16408	Itgal
ko00071	Fatty acid degradation	0.813684	-0.206183	49	1	0.00369004	271	8063	50790	Acsl4
mmu03460	Fanconi anemia pathway	0.826073	-0.191073	51	1	0.00369004	271	8063	101831	Faap24
ko03460	Fanconi anemia pathway	0.826073	-0.191073	51	1	0.00369004	271	8063	101831	Faap24
ko00190	Oxidative phosphorylation	0.833945	-0.181588	134	3	0.0110701	271	8063	6819410866411950	Ndufb4,Atp6v1h,Atp5j
mmu00190	Oxidative phosphorylation	0.833945	-0.181588	134	3	0.0110701	271	8063	1195710866468190	Atp5j,Atp6v1h,Ndufb4
mmu05162	Measles	0.841302	-0.172804	136	3	0.0110701	271	8063	686525648911651	Tab2,Ikbke,Akt1
ko05162	Measles	0.841302	-0.172804	136	3	0.0110701	271	8063	686521165156489	Tab2,Akt1,Ikbke
ko05166	HTLV-I infection	0.8452	-0.168182	283	7	0.0258303	271	8063	1.17402e+35	Slc25a5,Itgal,Ranbp3,Xpo1,Mapk8,Akt1,Crtc3
mmu05166	HTLV-I infection	0.8452	-0.168182	283	7	0.0258303	271	8063	2.64191e+35	Mapk8,Xpo1,Itgal,Ranbp3,Slc25a5,Crtc3,Akt1
M00177	Ribosome, eukaryotes	0.84709	-0.165949	98	2	0.00738007	271	8063	10050367066480	Rpl5,Rpl15
mmu_M00177	Ribosome, eukaryotes	0.84709	-0.165949	98	2	0.00738007	271	8063	66480100503670	Rpl15,Rpl5
ko05217	Basal cell carcinoma	0.848441	-0.164354	55	1	0.00369004	271	8063	12005	Axin1
mmu05217	Basal cell carcinoma	0.848441	-0.164354	55	1	0.00369004	271	8063	12005	Axin1
mmu04923	Regulation of lipolysis in adipocytes	0.848441	-0.164354	55	1	0.00369004	271	8063	11651	Akt1
mmu03010	Ribosome	0.851724	-0.160493	177	4	0.0147601	271	8063	6.64801e+23	Rpl15,Rpl5,Mrps5,Mrps9
ko03010	Ribosome	0.851724	-0.160493	177	4	0.0147601	271	8063	6.64801e+23	Rpl15,Rpl5,Mrps5,Mrps9
ko04659	Th17 cell differentiation	0.862596	-0.147808	102	2	0.00738007	271	8063	2641526419	Mapk13,Mapk8
ko04922	Glucagon signaling pathway	0.862596	-0.147808	102	2	0.00738007	271	8063	1165118648	Akt1,Pgam1
mmu04922	Glucagon signaling pathway	0.862596	-0.147808	102	2	0.00738007	271	8063	1165118648	Akt1,Pgam1
mmu04659	Th17 cell differentiation	0.862596	-0.147808	102	2	0.00738007	271	8063	2641926415	Mapk8,Mapk13
ko04064	NF-kappa B signaling pathway	0.866242	-0.143591	103	2	0.00738007	271	8063	6865220963	Tab2,Syk
mmu04064	NF-kappa B signaling pathway	0.866242	-0.143591	103	2	0.00738007	271	8063	2096368652	Syk,Tab2
mmu04020	Calcium signaling pathway	0.869101	-0.140296	183	4	0.0147601	271	8063	1.17401e+20	Slc25a5,Gna11,Mcu,Atp2a2
ko04020	Calcium signaling pathway	0.869101	-0.140296	183	4	0.0147601	271	8063	1.17401e+20	Slc25a5,Gna11,Atp2a2,Mcu
mmu05146	Amoebiasis	0.876655	-0.131642	106	2	0.00738007	271	8063	1640914672	Itgam,Gna11
ko05146	Amoebiasis	0.876655	-0.131642	106	2	0.00738007	271	8063	1640914672	Itgam,Gna11
ko00980	Metabolism of xenobiotics by cytochrome P450	0.892606	-0.11361	65	1	0.00369004	271	8063	68312	Gstm7
mmu00980	Metabolism of xenobiotics by cytochrome P450	0.892606	-0.11361	65	1	0.00369004	271	8063	68312	Gstm7
mmu00970	Aminoacyl-tRNA biosynthesis	0.896245	-0.109542	66	1	0.00369004	271	8063	226414	Dars
ko00970	Aminoacyl-tRNA biosynthesis	0.896245	-0.109542	66	1	0.00369004	271	8063	226414	Dars
mmu04720	Long-term potentiation	0.899761	-0.105626	67	1	0.00369004	271	8063	215449	Rap1b
mmu00982	Drug metabolism - cytochrome P450	0.899761	-0.105626	67	1	0.00369004	271	8063	68312	Gstm7
ko04720	Long-term potentiation	0.899761	-0.105626	67	1	0.00369004	271	8063	215449	Rap1b
ko00982	Drug metabolism - cytochrome P450	0.899761	-0.105626	67	1	0.00369004	271	8063	68312	Gstm7
ko05031	Amphetamine addiction	0.903158	-0.101858	68	1	0.00369004	271	8063	170483	Grin3b
mmu05031	Amphetamine addiction	0.903158	-0.101858	68	1	0.00369004	271	8063	170483	Grin3b
ko04940	Type I diabetes mellitus	0.909612	-0.0947368	70	1	0.00369004	271	8063	15893	Ica1
mmu04940	Type I diabetes mellitus	0.909612	-0.0947368	70	1	0.00369004	271	8063	15893	Ica1
mmu04976	Bile secretion	0.912677	-0.0913734	71	1	0.00369004	271	8063	11933	Atp1b3
ko04976	Bile secretion	0.912677	-0.0913734	71	1	0.00369004	271	8063	11933	Atp1b3
ko04520	Adherens junction	0.915638	-0.0881343	72	1	0.00369004	271	8063	20411	Sorbs1
mmu04520	Adherens junction	0.915638	-0.0881343	72	1	0.00369004	271	8063	20411	Sorbs1
ko04918	Thyroid hormone synthesis	0.918499	-0.0850146	73	1	0.00369004	271	8063	11933	Atp1b3
mmu04918	Thyroid hormone synthesis	0.918499	-0.0850146	73	1	0.00369004	271	8063	11933	Atp1b3
mmu04971	Gastric acid secretion	0.921263	-0.0820095	74	1	0.00369004	271	8063	11933	Atp1b3
ko04971	Gastric acid secretion	0.921263	-0.0820095	74	1	0.00369004	271	8063	11933	Atp1b3
mmu04750	Inflammatory mediator regulation of TRP channels	0.927024	-0.0757757	125	2	0.00738007	271	8063	2641526419	Mapk13,Mapk8
ko04750	Inflammatory mediator regulation of TRP channels	0.927024	-0.0757757	125	2	0.00738007	271	8063	2641926415	Mapk8,Mapk13
mmu04726	Serotonergic synapse	0.940123	-0.0617442	132	2	0.00738007	271	8063	1182014701	App,Gng12
ko04925	Aldosterone synthesis and secretion	0.947976	-0.0534256	86	1	0.00369004	271	8063	14672	Gna11
mmu04925	Aldosterone synthesis and secretion	0.947976	-0.0534256	86	1	0.00369004	271	8063	14672	Gna11
ko00140	Steroid hormone biosynthesis	0.949744	-0.051563	87	1	0.00369004	271	8063	56348	Hsd17b12
mmu00140	Steroid hormone biosynthesis	0.949744	-0.051563	87	1	0.00369004	271	8063	56348	Hsd17b12
ko04742	Taste transduction	0.951451	-0.0497667	88	1	0.00369004	271	8063	18441	P2ry1
mmu04742	Taste transduction	0.951451	-0.0497667	88	1	0.00369004	271	8063	18441	P2ry1
mmu04060	Cytokine-cytokine receptor interaction	0.952932	-0.0482113	270	5	0.0184502	271	8063	1.27732e+25	Ccr4,Il20rb,Osm,Tnfrsf13b,Il10rb
ko04060	Cytokine-cytokine receptor interaction	0.952932	-0.0482113	270	5	0.0184502	271	8063	1.61552e+25	Il10rb,Osm,Tnfrsf13b,Il20rb,Ccr4
ko00590	Arachidonic acid metabolism	0.953101	-0.0480343	89	1	0.00369004	271	8063	21391	Tbxas1
ko00830	Retinol metabolism	0.953101	-0.0480343	89	1	0.00369004	271	8063	245532	Awat2
mmu00590	Arachidonic acid metabolism	0.953101	-0.0480343	89	1	0.00369004	271	8063	21391	Tbxas1
mmu00830	Retinol metabolism	0.953101	-0.0480343	89	1	0.00369004	271	8063	245532	Awat2
ko05322	Systemic lupus erythematosus	0.955028	-0.0460142	142	2	0.00738007	271	8063	2082376383	Ssb,H2al1m
mmu05322	Systemic lupus erythematosus	0.955028	-0.0460142	142	2	0.00738007	271	8063	2082376383	Ssb,H2al1m
mmu05032	Morphine addiction	0.957723	-0.043197	92	1	0.00369004	271	8063	14701	Gng12
ko05032	Morphine addiction	0.957723	-0.043197	92	1	0.00369004	271	8063	14701	Gng12
ko05204	Chemical carcinogenesis	0.95916	-0.0416974	93	1	0.00369004	271	8063	68312	Gstm7
mmu05204	Chemical carcinogenesis	0.95916	-0.0416974	93	1	0.00369004	271	8063	68312	Gstm7
mmu04713	Circadian entrainment	0.965648	-0.0349554	98	1	0.00369004	271	8063	14701	Gng12
ko04713	Circadian entrainment	0.965648	-0.0349554	98	1	0.00369004	271	8063	14701	Gng12
ko04110	Cell cycle	0.986054	-0.0140441	124	1	0.00369004	271	8063	19090	Prkdc
mmu04110	Cell cycle	0.986054	-0.0140441	124	1	0.00369004	271	8063	19090	Prkdc
ko04080	Neuroactive ligand-receptor interaction	0.996869	-0.00313546	285	3	0.0110701	271	8063	1704832183418440	Grin3b,Thrb,P2ry1
mmu04080	Neuroactive ligand-receptor interaction	0.996869	-0.00313546	285	3	0.0110701	271	8063	1844121834170480	P2ry1,Thrb,Grin3b
ko04740	Olfactory transduction	1	-1.45134e-11	1119	2	0.00738007	271	8063	258709333329	Olfr248,Cngb1
mmu04740	Olfactory transduction	1	-1.45134e-11	1119	2	0.00738007	271	8063	258709333329	Olfr248,Cngb1
mmu_M00182	RNA polymerase I, eukaryotes	1	-1.00737e-11	13	0	0	271	8063
M00036	Leucine degradation, leucine => acetoacetate + acetyl-CoA	1	-1.00737e-11	13	0	0	271	8063
mmu_M00094	Ceramide biosynthesis	1	-1.00737e-11	13	0	0	271	8063
mmu_M00036	Leucine degradation, leucine => acetoacetate + acetyl-CoA	1	-1.00737e-11	13	0	0	271	8063
M00094	Ceramide biosynthesis	1	-1.00737e-11	13	0	0	271	8063
mmu_M00692	Cell cycle - G1/S transition	1	-1.00737e-11	13	0	0	271	8063
M00087	beta-Oxidation	1	-1.00737e-11	13	0	0	271	8063
M00182	RNA polymerase I, eukaryotes	1	-1.00737e-11	13	0	0	271	8063
mmu_M00403	HRD1/SEL1 ERAD complex	1	-1.00737e-11	13	0	0	271	8063
M00180	RNA polymerase II, eukaryotes	1	-1.00737e-11	13	0	0	271	8063
M00403	HRD1/SEL1 ERAD complex	1	-1.00737e-11	13	0	0	271	8063
mmu_M00087	beta-Oxidation	1	-1.00737e-11	13	0	0	271	8063
M00692	Cell cycle - G1/S transition	1	-1.00737e-11	13	0	0	271	8063
M00353	Spliceosome, Prp19/CDC5L complex	1	-1.00737e-11	13	0	0	271	8063
mmu_M00353	Spliceosome, Prp19/CDC5L complex	1	-1.00737e-11	13	0	0	271	8063
mmu_M00180	RNA polymerase II, eukaryotes	1	-1.00737e-11	13	0	0	271	8063
mmu00730	Thiamine metabolism	1	-8.28938e-12	15	0	0	271	8063
mmu_M00340	Proteasome, 20S core particle	1	-8.28938e-12	15	0	0	271	8063
mmu_M00695	cAMP signaling	1	-8.28938e-12	15	0	0	271	8063
M00340	Proteasome, 20S core particle	1	-8.28938e-12	15	0	0	271	8063
M00695	cAMP signaling	1	-8.28938e-12	15	0	0	271	8063
ko00730	Thiamine metabolism	1	-8.28938e-12	15	0	0	271	8063
ko00531	Glycosaminoglycan degradation	1	-5.36422e-12	21	0	0	271	8063
mmu00531	Glycosaminoglycan degradation	1	-5.36422e-12	21	0	0	271	8063
mmu_M00406	TREX complex	1	-5.06013e-12	10	0	0	271	8063
M00077	Chondroitin sulfate degradation	1	-5.06013e-12	10	0	0	271	8063
mmu_M00152	Cytochrome bc1 complex	1	-5.06013e-12	10	0	0	271	8063
M00406	TREX complex	1	-5.06013e-12	10	0	0	271	8063
mmu_M00693	Cell cycle - G2/M transition	1	-5.06013e-12	10	0	0	271	8063
M00693	Cell cycle - G2/M transition	1	-5.06013e-12	10	0	0	271	8063
M00296	BER complex	1	-5.06013e-12	10	0	0	271	8063
M00681	Activin signaling	1	-5.06013e-12	10	0	0	271	8063
mmu_M00681	Activin signaling	1	-5.06013e-12	10	0	0	271	8063
mmu_M00296	BER complex	1	-5.06013e-12	10	0	0	271	8063
M00059	Glycosaminoglycan biosynthesis, heparan sulfate backbone	1	-5.06013e-12	10	0	0	271	8063
mmu_M00098	Acylglycerol degradation	1	-5.06013e-12	10	0	0	271	8063
M00152	Cytochrome bc1 complex	1	-5.06013e-12	10	0	0	271	8063
M00098	Acylglycerol degradation	1	-5.06013e-12	10	0	0	271	8063
mmu_M00059	Glycosaminoglycan biosynthesis, heparan sulfate backbone	1	-5.06013e-12	10	0	0	271	8063
mmu_M00077	Chondroitin sulfate degradation	1	-5.06013e-12	10	0	0	271	8063
ko00910	Nitrogen metabolism	1	-3.36228e-12	17	0	0	271	8063
mmu00910	Nitrogen metabolism	1	-3.36228e-12	17	0	0	271	8063
M00099	Sphingosine biosynthesis	1	-3.36228e-12	17	0	0	271	8063
mmu_M00099	Sphingosine biosynthesis	1	-3.36228e-12	17	0	0	271	8063
mmu_M00389	APC/C complex	1	-3.18107e-12	14	0	0	271	8063
M00389	APC/C complex	1	-3.18107e-12	14	0	0	271	8063
mmu_M00685	Apoptotic machinery	1	1.11904e-12	4	0	0	271	8063
M00286	GINS complex	1	1.11904e-12	4	0	0	271	8063
mmu_M00425	H/ACA ribonucleoprotein complex	1	1.11904e-12	4	0	0	271	8063
M00015	Proline biosynthesis, glutamate => proline	1	1.11904e-12	4	0	0	271	8063
M00685	Apoptotic machinery	1	1.11904e-12	4	0	0	271	8063
M00632	Galactose degradation, Leloir pathway, galactose => alpha-D-glucose-1P	1	1.11904e-12	4	0	0	271	8063
M00425	H/ACA ribonucleoprotein complex	1	1.11904e-12	4	0	0	271	8063
M00393	TRAMP complex	1	1.11904e-12	4	0	0	271	8063
M00027	GABA (gamma-Aminobutyrate) shunt	1	1.11904e-12	4	0	0	271	8063
mmu00290	Valine, leucine and isoleucine biosynthesis	1	1.11904e-12	4	0	0	271	8063
M00741	Propanoyl-CoA metabolism, propanoyl-CoA => succinyl-CoA	1	1.11904e-12	4	0	0	271	8063
mmu_M00015	Proline biosynthesis, glutamate => proline	1	1.11904e-12	4	0	0	271	8063
mmu_M00632	Galactose degradation, Leloir pathway, galactose => alpha-D-glucose-1P	1	1.11904e-12	4	0	0	271	8063
mmu_M00690	MAPK (ERK5) signaling	1	1.11904e-12	4	0	0	271	8063
M00390	Exosome, archaea	1	1.11904e-12	4	0	0	271	8063
M00261	DNA polymerase alpha / primase complex	1	1.11904e-12	4	0	0	271	8063
mmu_M00390	Exosome, archaea	1	1.11904e-12	4	0	0	271	8063
M00402	Translocon-associated protein (TRAP) complex	1	1.11904e-12	4	0	0	271	8063
ko00290	Valine, leucine and isoleucine biosynthesis	1	1.11904e-12	4	0	0	271	8063
mmu_M00393	TRAMP complex	1	1.11904e-12	4	0	0	271	8063
mmu_M00741	Propanoyl-CoA metabolism, propanoyl-CoA => succinyl-CoA	1	1.11904e-12	4	0	0	271	8063
mmu_M00148	Succinate dehydrogenase (ubiquinone)	1	1.11904e-12	4	0	0	271	8063
M00262	DNA polymerase delta complex	1	1.11904e-12	4	0	0	271	8063
mmu_M00262	DNA polymerase delta complex	1	1.11904e-12	4	0	0	271	8063
mmu_M00261	DNA polymerase alpha / primase complex	1	1.11904e-12	4	0	0	271	8063
mmu_M00402	Translocon-associated protein (TRAP) complex	1	1.11904e-12	4	0	0	271	8063
M00133	Polyamine biosynthesis, arginine => agmatine => putrescine => spermidine	1	1.11904e-12	4	0	0	271	8063
mmu_M00263	DNA polymerase epsilon complex	1	1.11904e-12	4	0	0	271	8063
M00690	MAPK (ERK5) signaling	1	1.11904e-12	4	0	0	271	8063
M00148	Succinate dehydrogenase (ubiquinone)	1	1.11904e-12	4	0	0	271	8063
mmu_M00133	Polyamine biosynthesis, arginine => agmatine => putrescine => spermidine	1	1.11904e-12	4	0	0	271	8063
mmu_M00027	GABA (gamma-Aminobutyrate) shunt	1	1.11904e-12	4	0	0	271	8063
M00263	DNA polymerase epsilon complex	1	1.11904e-12	4	0	0	271	8063
mmu_M00286	GINS complex	1	1.11904e-12	4	0	0	271	8063
ko05020	Prion diseases	1	1.27382e-12	34	0	0	271	8063
mmu05020	Prion diseases	1	1.27382e-12	34	0	0	271	8063
mmu_M00679	BMP signaling	1	1.79227e-12	20	0	0	271	8063
M00049	Adenine ribonucleotide biosynthesis, IMP => ADP,ATP	1	1.79227e-12	20	0	0	271	8063
M00679	BMP signaling	1	1.79227e-12	20	0	0	271	8063
mmu_M00049	Adenine ribonucleotide biosynthesis, IMP => ADP,ATP	1	1.79227e-12	20	0	0	271	8063
mmu_M00549	Nucleotide sugar biosynthesis, glucose => UDP-glucose	1	2.02968e-12	7	0	0	271	8063
M00092	Phosphatidylethanolamine (PE) biosynthesis, ethanolamine => PE	1	2.02968e-12	7	0	0	271	8063
mmu_M00092	Phosphatidylethanolamine (PE) biosynthesis, ethanolamine => PE	1	2.02968e-12	7	0	0	271	8063
mmu_M00396	Lsm 2-8 complex	1	2.02968e-12	7	0	0	271	8063
M00691	DNA damage-induced cell cycle checkpoints	1	2.02968e-12	7	0	0	271	8063
M00142	NADH:ubiquinone oxidoreductase, mitochondria	1	2.02968e-12	7	0	0	271	8063
M00549	Nucleotide sugar biosynthesis, glucose => UDP-glucose	1	2.02968e-12	7	0	0	271	8063
M00397	Lsm 1-7 complex	1	2.02968e-12	7	0	0	271	8063
mmu_M00142	NADH:ubiquinone oxidoreductase, mitochondria	1	2.02968e-12	7	0	0	271	8063
mmu_M00397	Lsm 1-7 complex	1	2.02968e-12	7	0	0	271	8063
M00120	Coenzyme A biosynthesis, pantothenate => CoA	1	2.02968e-12	7	0	0	271	8063
mmu_M00691	DNA damage-induced cell cycle checkpoints	1	2.02968e-12	7	0	0	271	8063
M00107	Steroid hormone biosynthesis, cholesterol => prognenolone => progesterone	1	2.02968e-12	7	0	0	271	8063
M00396	Lsm 2-8 complex	1	2.02968e-12	7	0	0	271	8063
mmu_M00107	Steroid hormone biosynthesis, cholesterol => prognenolone => progesterone	1	2.02968e-12	7	0	0	271	8063
mmu_M00120	Coenzyme A biosynthesis, pantothenate => CoA	1	2.02968e-12	7	0	0	271	8063
M00424	Shelterin complex	1	2.02968e-12	7	0	0	271	8063
mmu_M00424	Shelterin complex	1	2.02968e-12	7	0	0	271	8063
mmu05219	Bladder cancer	1	2.55649e-12	41	0	0	271	8063
ko05219	Bladder cancer	1	2.55649e-12	41	0	0	271	8063
ko03410	Base excision repair	1	3.29567e-12	35	0	0	271	8063
ko03030	DNA replication	1	3.29567e-12	35	0	0	271	8063
mmu03030	DNA replication	1	3.29567e-12	35	0	0	271	8063
mmu03410	Base excision repair	1	3.29567e-12	35	0	0	271	8063
mmu00650	Butanoate metabolism	1	3.79421e-12	27	0	0	271	8063
mmu04950	Maturity onset diabetes of the young	1	3.79421e-12	27	0	0	271	8063
ko00650	Butanoate metabolism	1	3.79421e-12	27	0	0	271	8063
ko04950	Maturity onset diabetes of the young	1	3.79421e-12	27	0	0	271	8063
mmu04966	Collecting duct acid secretion	1	3.79421e-12	27	0	0	271	8063
ko04966	Collecting duct acid secretion	1	3.79421e-12	27	0	0	271	8063
mmu_M00130	Inositol phosphate metabolism, PI=> PIP2 => Ins(1,4,5)P3 => Ins(1,3,4,5)P4	1	4.86135e-12	22	0	0	271	8063
ko03430	Mismatch repair	1	4.86135e-12	22	0	0	271	8063
M00130	Inositol phosphate metabolism, PI=> PIP2 => Ins(1,4,5)P3 => Ins(1,3,4,5)P4	1	4.86135e-12	22	0	0	271	8063
mmu03430	Mismatch repair	1	4.86135e-12	22	0	0	271	8063
mmu_M00677	Wnt signaling	1	4.89964e-12	38	0	0	271	8063
M00677	Wnt signaling	1	4.89964e-12	38	0	0	271	8063
mmu00740	Riboflavin metabolism	1	5.49468e-12	8	0	0	271	8063
mmu_M00044	Tyrosine degradation, tyrosine => homogentisate	1	5.49468e-12	8	0	0	271	8063
mmu_M00110	C19/C18-Steroid hormone biosynthesis, pregnenolone => androstenedione => estrone	1	5.49468e-12	8	0	0	271	8063
ko00740	Riboflavin metabolism	1	5.49468e-12	8	0	0	271	8063
ko04122	Sulfur relay system	1	5.49468e-12	8	0	0	271	8063
mmu_M00409	ESCRT-I complex	1	5.49468e-12	8	0	0	271	8063
M00687	MAPK (ERK1/2) signaling	1	5.49468e-12	8	0	0	271	8063
mmu_M00065	GPI-anchor biosynthesis, core oligosaccharide	1	5.49468e-12	8	0	0	271	8063
mmu_M00687	MAPK (ERK1/2) signaling	1	5.49468e-12	8	0	0	271	8063
mmu_M00398	Sm core complex	1	5.49468e-12	8	0	0	271	8063
mmu_M00680	TGF-beta signaling	1	5.49468e-12	8	0	0	271	8063
M00110	C19/C18-Steroid hormone biosynthesis, pregnenolone => androstenedione => estrone	1	5.49468e-12	8	0	0	271	8063
M00680	TGF-beta signaling	1	5.49468e-12	8	0	0	271	8063
mmu_M00428	eIF4F complex	1	5.49468e-12	8	0	0	271	8063
M00065	GPI-anchor biosynthesis, core oligosaccharide	1	5.49468e-12	8	0	0	271	8063
M00398	Sm core complex	1	5.49468e-12	8	0	0	271	8063
mmu04122	Sulfur relay system	1	5.49468e-12	8	0	0	271	8063
M00409	ESCRT-I complex	1	5.49468e-12	8	0	0	271	8063
M00044	Tyrosine degradation, tyrosine => homogentisate	1	5.49468e-12	8	0	0	271	8063
M00428	eIF4F complex	1	5.49468e-12	8	0	0	271	8063
ko00410	beta-Alanine metabolism	1	5.94954e-12	33	0	0	271	8063
mmu00410	beta-Alanine metabolism	1	5.94954e-12	33	0	0	271	8063
ko04913	Ovarian steroidogenesis	1	6.19144e-12	58	0	0	271	8063
mmu04913	Ovarian steroidogenesis	1	6.19144e-12	58	0	0	271	8063
mmu_M00067	Sulfoglycolipids biosynthesis, ceramide/1-alkyl-2-acylglycerol => sulfatide/seminolipid	1	6.3369e-12	2	0	0	271	8063
M00293	DNA polymerase zeta complex	1	6.3369e-12	2	0	0	271	8063
mmu_M00294	DNA polymerase gamma complex	1	6.3369e-12	2	0	0	271	8063
mmu_M00399	Cap binding complex	1	6.3369e-12	2	0	0	271	8063
M00068	Glycosphingolipid biosynthesis, globo-series, LacCer => Gb4Cer	1	6.3369e-12	2	0	0	271	8063
ko00300	Lysine biosynthesis	1	6.3369e-12	2	0	0	271	8063
mmu_M00103	Cholecalciferol biosynthesis	1	6.3369e-12	2	0	0	271	8063
mmu_M00083	Fatty acid biosynthesis, elongation	1	6.3369e-12	2	0	0	271	8063
mmu_M00068	Glycosphingolipid biosynthesis, globo-series, LacCer => Gb4Cer	1	6.3369e-12	2	0	0	271	8063
M00106	Conjugated bile acid biosynthesis, cholate => taurocholate/glycocholate	1	6.3369e-12	2	0	0	271	8063
M00554	Nucleotide sugar biosynthesis, galactose => UDP-galactose	1	6.3369e-12	2	0	0	271	8063
M00399	Cap binding complex	1	6.3369e-12	2	0	0	271	8063
mmu_M00293	DNA polymerase zeta complex	1	6.3369e-12	2	0	0	271	8063
mmu00300	Lysine biosynthesis	1	6.3369e-12	2	0	0	271	8063
M00338	Cysteine biosynthesis, homocysteine + serine => cysteine	1	6.3369e-12	2	0	0	271	8063
mmu_M00106	Conjugated bile acid biosynthesis, cholate => taurocholate/glycocholate	1	6.3369e-12	2	0	0	271	8063
mmu_M00338	Cysteine biosynthesis, homocysteine + serine => cysteine	1	6.3369e-12	2	0	0	271	8063
M00294	DNA polymerase gamma complex	1	6.3369e-12	2	0	0	271	8063
mmu_M00554	Nucleotide sugar biosynthesis, galactose => UDP-galactose	1	6.3369e-12	2	0	0	271	8063
M00067	Sulfoglycolipids biosynthesis, ceramide/1-alkyl-2-acylglycerol => sulfatide/seminolipid	1	6.3369e-12	2	0	0	271	8063
M00083	Fatty acid biosynthesis, elongation	1	6.3369e-12	2	0	0	271	8063
M00103	Cholecalciferol biosynthesis	1	6.3369e-12	2	0	0	271	8063
ko04975	Fat digestion and absorption	1	7.3068e-12	40	0	0	271	8063
mmu04975	Fat digestion and absorption	1	7.3068e-12	40	0	0	271	8063
mmu_M00412	ESCRT-III complex	1	8.23728e-12	11	0	0	271	8063
mmu_M00143	NADH dehydrogenase (ubiquinone) Fe-S protein/flavoprotein complex, mitochondria	1	8.23728e-12	11	0	0	271	8063
M00678	Hedgehog signaling	1	8.23728e-12	11	0	0	271	8063
M00351	Spliceosome, U1-snRNP	1	8.23728e-12	11	0	0	271	8063
M00412	ESCRT-III complex	1	8.23728e-12	11	0	0	271	8063
mmu_M00678	Hedgehog signaling	1	8.23728e-12	11	0	0	271	8063
mmu00072	Synthesis and degradation of ketone bodies	1	8.23728e-12	11	0	0	271	8063
M00095	C5 isoprenoid biosynthesis, mevalonate pathway	1	8.23728e-12	11	0	0	271	8063
M00034	Methionine salvage pathway	1	8.23728e-12	11	0	0	271	8063
M00143	NADH dehydrogenase (ubiquinone) Fe-S protein/flavoprotein complex, mitochondria	1	8.23728e-12	11	0	0	271	8063
mmu_M00076	Dermatan sulfate degradation	1	8.23728e-12	11	0	0	271	8063
M00076	Dermatan sulfate degradation	1	8.23728e-12	11	0	0	271	8063
mmu_M00095	C5 isoprenoid biosynthesis, mevalonate pathway	1	8.23728e-12	11	0	0	271	8063
mmu_M00034	Methionine salvage pathway	1	8.23728e-12	11	0	0	271	8063
ko00430	Taurine and hypotaurine metabolism	1	8.23728e-12	11	0	0	271	8063
mmu00430	Taurine and hypotaurine metabolism	1	8.23728e-12	11	0	0	271	8063
mmu_M00351	Spliceosome, U1-snRNP	1	8.23728e-12	11	0	0	271	8063
ko00130	Ubiquinone and other terpenoid-quinone biosynthesis	1	8.23728e-12	11	0	0	271	8063
mmu00130	Ubiquinone and other terpenoid-quinone biosynthesis	1	8.23728e-12	11	0	0	271	8063
ko00072	Synthesis and degradation of ketone bodies	1	8.23728e-12	11	0	0	271	8063
mmu_M00032	Lysine degradation, lysine => saccharopine => acetoacetyl-CoA	1	8.23728e-12	11	0	0	271	8063
M00032	Lysine degradation, lysine => saccharopine => acetoacetyl-CoA	1	8.23728e-12	11	0	0	271	8063
mmu_M00426	Survival motor neuron (SMN) complex	1	8.30465e-12	9	0	0	271	8063
mmu_M00135	GABA biosynthesis, eukaryotes, putrescine => GABA	1	8.30465e-12	9	0	0	271	8063
M00078	Heparan sulfate degradation	1	8.30465e-12	9	0	0	271	8063
M00135	GABA biosynthesis, eukaryotes, putrescine => GABA	1	8.30465e-12	9	0	0	271	8063
M00426	Survival motor neuron (SMN) complex	1	8.30465e-12	9	0	0	271	8063
mmu_M00078	Heparan sulfate degradation	1	8.30465e-12	9	0	0	271	8063
mmu_M00684	JAK-STAT signaling	1	8.36611e-12	19	0	0	271	8063
M00684	JAK-STAT signaling	1	8.36611e-12	19	0	0	271	8063
M00388	ECS complex	1	8.39602e-12	12	0	0	271	8063
mmu_M00388	ECS complex	1	8.39602e-12	12	0	0	271	8063
mmu_M00050	Guanine ribonucleotide biosynthesis IMP => GDP,GTP	1	8.39602e-12	12	0	0	271	8063
M00050	Guanine ribonucleotide biosynthesis IMP => GDP,GTP	1	8.39602e-12	12	0	0	271	8063
mmu05310	Asthma	1	8.86375e-12	25	0	0	271	8063
mmu_M00154	Cytochrome c oxidase	1	8.86375e-12	25	0	0	271	8063
M00154	Cytochrome c oxidase	1	8.86375e-12	25	0	0	271	8063
mmu00592	alpha-Linolenic acid metabolism	1	8.86375e-12	25	0	0	271	8063
ko00592	alpha-Linolenic acid metabolism	1	8.86375e-12	25	0	0	271	8063
ko05310	Asthma	1	8.86375e-12	25	0	0	271	8063
M00288	RPA complex	1	8.92009e-12	3	0	0	271	8063
mmu_M00082	Fatty acid biosynthesis, initiation	1	8.92009e-12	3	0	0	271	8063
M00151	Cytochrome bc1 complex respiratory unit	1	8.92009e-12	3	0	0	271	8063
mmu_M00400	p97-Ufd1-Npl4 complex	1	8.92009e-12	3	0	0	271	8063
M00410	ESCRT-II complex	1	8.92009e-12	3	0	0	271	8063
ko00780	Biotin metabolism	1	8.92009e-12	3	0	0	271	8063
mmu_M00151	Cytochrome bc1 complex respiratory unit	1	8.92009e-12	3	0	0	271	8063
M00108	C21-Steroid hormone biosynthesis, progesterone => corticosterone/aldosterone	1	8.92009e-12	3	0	0	271	8063
mmu_M00408	ESCRT-0 complex	1	8.92009e-12	3	0	0	271	8063
mmu00780	Biotin metabolism	1	8.92009e-12	3	0	0	271	8063
mmu_M00069	Glycosphingolipid biosynthesis, ganglio series, LacCer => GT3	1	8.92009e-12	3	0	0	271	8063
M00408	ESCRT-0 complex	1	8.92009e-12	3	0	0	271	8063
M00392	Ski complex	1	8.92009e-12	3	0	0	271	8063
M00400	p97-Ufd1-Npl4 complex	1	8.92009e-12	3	0	0	271	8063
ko00785	Lipoic acid metabolism	1	8.92009e-12	3	0	0	271	8063
mmu_M00392	Ski complex	1	8.92009e-12	3	0	0	271	8063
mmu00785	Lipoic acid metabolism	1	8.92009e-12	3	0	0	271	8063
M00082	Fatty acid biosynthesis, initiation	1	8.92009e-12	3	0	0	271	8063
mmu_M00410	ESCRT-II complex	1	8.92009e-12	3	0	0	271	8063
M00100	Sphingosine degradation	1	8.92009e-12	3	0	0	271	8063
mmu_M00288	RPA complex	1	8.92009e-12	3	0	0	271	8063
M00069	Glycosphingolipid biosynthesis, ganglio series, LacCer => GT3	1	8.92009e-12	3	0	0	271	8063
mmu_M00132	Inositol phosphate metabolism, Ins(1,3,4)P3 => phytate	1	8.92009e-12	3	0	0	271	8063
M00046	Pyrimidine degradation, uracil => beta-alanine, thymine => 3-aminoisobutanoate	1	8.92009e-12	3	0	0	271	8063
mmu_M00100	Sphingosine degradation	1	8.92009e-12	3	0	0	271	8063
mmu_M00046	Pyrimidine degradation, uracil => beta-alanine, thymine => 3-aminoisobutanoate	1	8.92009e-12	3	0	0	271	8063
M00132	Inositol phosphate metabolism, Ins(1,3,4)P3 => phytate	1	8.92009e-12	3	0	0	271	8063
mmu_M00108	C21-Steroid hormone biosynthesis, progesterone => corticosterone/aldosterone	1	8.92009e-12	3	0	0	271	8063
ko05321	Inflammatory bowel disease (IBD)	1	9.15062e-12	59	0	0	271	8063
mmu05321	Inflammatory bowel disease (IBD)	1	9.15062e-12	59	0	0	271	8063
mmu_M00414	Bloom's syndrome complex	1	9.61129e-12	5	0	0	271	8063
mmu_M00037	Melatonin biosynthesis, tryptophan => serotonin => melatonin	1	9.61129e-12	5	0	0	271	8063
mmu_M00405	THC complex	1	9.61129e-12	5	0	0	271	8063
M00381	SCF-SKP2 complex	1	9.61129e-12	5	0	0	271	8063
ko00524	Neomycin, kanamycin and gentamicin biosynthesis	1	9.61129e-12	5	0	0	271	8063
M00042	Catecholamine biosynthesis, tyrosine => dopamine => noradrenaline => adrenaline	1	9.61129e-12	5	0	0	271	8063
mmu00524	Neomycin, kanamycin and gentamicin biosynthesis	1	9.61129e-12	5	0	0	271	8063
M00079	Keratan sulfate degradation	1	9.61129e-12	5	0	0	271	8063
M00384	Cul3-SPOP complex	1	9.61129e-12	5	0	0	271	8063
mmu_M00387	SCF-FBW7 complex	1	9.61129e-12	5	0	0	271	8063
M00070	Glycosphingolipid biosynthesis, lacto-series, LacCer => Lc4Cer	1	9.61129e-12	5	0	0	271	8063
mmu_M00042	Catecholamine biosynthesis, tyrosine => dopamine => noradrenaline => adrenaline	1	9.61129e-12	5	0	0	271	8063
mmu_M00307	Pyruvate oxidation, pyruvate => acetyl-CoA	1	9.61129e-12	5	0	0	271	8063
mmu_M00079	Keratan sulfate degradation	1	9.61129e-12	5	0	0	271	8063
mmu_M00057	Glycosaminoglycan biosynthesis, linkage tetrasaccharide	1	9.61129e-12	5	0	0	271	8063
M00128	Ubiquinone biosynthesis, eukaryotes, 4-hydroxybenzoate => ubiquinone	1	9.61129e-12	5	0	0	271	8063
mmu_M00381	SCF-SKP2 complex	1	9.61129e-12	5	0	0	271	8063
M00037	Melatonin biosynthesis, tryptophan => serotonin => melatonin	1	9.61129e-12	5	0	0	271	8063
M00289	RF-C complex	1	9.61129e-12	5	0	0	271	8063
M00057	Glycosaminoglycan biosynthesis, linkage tetrasaccharide	1	9.61129e-12	5	0	0	271	8063
M00414	Bloom's syndrome complex	1	9.61129e-12	5	0	0	271	8063
M00307	Pyruvate oxidation, pyruvate => acetyl-CoA	1	9.61129e-12	5	0	0	271	8063
mmu_M00289	RF-C complex	1	9.61129e-12	5	0	0	271	8063
mmu_M00384	Cul3-SPOP complex	1	9.61129e-12	5	0	0	271	8063
mmu_M00070	Glycosphingolipid biosynthesis, lacto-series, LacCer => Lc4Cer	1	9.61129e-12	5	0	0	271	8063
M00387	SCF-FBW7 complex	1	9.61129e-12	5	0	0	271	8063
mmu_M00128	Ubiquinone biosynthesis, eukaryotes, 4-hydroxybenzoate => ubiquinone	1	9.61129e-12	5	0	0	271	8063
M00405	THC complex	1	9.61129e-12	5	0	0	271	8063
M00354	Spliceosome, U4/U6.U5 tri-snRNP	1	1.00317e-11	32	0	0	271	8063
mmu_M00354	Spliceosome, U4/U6.U5 tri-snRNP	1	1.00317e-11	32	0	0	271	8063
ko05143	African trypanosomiasis	1	1.00747e-11	36	0	0	271	8063
mmu05143	African trypanosomiasis	1	1.00747e-11	36	0	0	271	8063
mmu_M00355	Spliceosome, 35S U5-snRNP	1	1.00747e-11	36	0	0	271	8063
M00355	Spliceosome, 35S U5-snRNP	1	1.00747e-11	36	0	0	271	8063
mmu05332	Graft-versus-host disease	1	1.09533e-11	65	0	0	271	8063
ko05332	Graft-versus-host disease	1	1.09533e-11	65	0	0	271	8063
mmu04924	Renin secretion	1	1.19574e-11	72	0	0	271	8063
ko04924	Renin secretion	1	1.19574e-11	72	0	0	271	8063
mmu00770	Pantothenate and CoA biosynthesis	1	1.67784e-11	18	0	0	271	8063
mmu00511	Other glycan degradation	1	1.67784e-11	18	0	0	271	8063
mmu_M00337	Immunoproteasome	1	1.67784e-11	18	0	0	271	8063
ko00770	Pantothenate and CoA biosynthesis	1	1.67784e-11	18	0	0	271	8063
M00337	Immunoproteasome	1	1.67784e-11	18	0	0	271	8063
ko00511	Other glycan degradation	1	1.67784e-11	18	0	0	271	8063
ko05320	Autoimmune thyroid disease	1	1.70311e-11	79	0	0	271	8063
mmu05320	Autoimmune thyroid disease	1	1.70311e-11	79	0	0	271	8063
mmu_M00091	Phosphatidylcholine (PC) biosynthesis, PE => PC	1	1.93334e-11	1	0	0	271	8063
ko00472	D-Arginine and D-ornithine metabolism	1	1.93334e-11	1	0	0	271	8063
mmu_M00043	Thyroid hormone biosynthesis, tyrosine => triiodothyronine/thyroxine	1	1.93334e-11	1	0	0	271	8063
M00043	Thyroid hormone biosynthesis, tyrosine => triiodothyronine/thyroxine	1	1.93334e-11	1	0	0	271	8063
M00091	Phosphatidylcholine (PC) biosynthesis, PE => PC	1	1.93334e-11	1	0	0	271	8063
mmu00472	D-Arginine and D-ornithine metabolism	1	1.93334e-11	1	0	0	271	8063
M00047	Creatine pathway	1	1.98679e-11	6	0	0	271	8063
M00090	Phosphatidylcholine (PC) biosynthesis, choline => PC	1	1.98679e-11	6	0	0	271	8063
mmu_M00073	N-glycan precursor trimming	1	1.98679e-11	6	0	0	271	8063
M00073	N-glycan precursor trimming	1	1.98679e-11	6	0	0	271	8063
M00013	Malonate semialdehyde pathway, propanoyl-CoA => acetyl-CoA	1	1.98679e-11	6	0	0	271	8063
mmu_M00284	Origin recognition complex	1	1.98679e-11	6	0	0	271	8063
ko00232	Caffeine metabolism	1	1.98679e-11	6	0	0	271	8063
M00029	Urea cycle	1	1.98679e-11	6	0	0	271	8063
mmu00232	Caffeine metabolism	1	1.98679e-11	6	0	0	271	8063
M00284	Origin recognition complex	1	1.98679e-11	6	0	0	271	8063
ko00440	Phosphonate and phosphinate metabolism	1	1.98679e-11	6	0	0	271	8063
M00109	C21-Steroid hormone biosynthesis, progesterone => cortisol/cortisone	1	1.98679e-11	6	0	0	271	8063
mmu_M00029	Urea cycle	1	1.98679e-11	6	0	0	271	8063
M00285	MCM complex	1	1.98679e-11	6	0	0	271	8063
mmu_M00085	Fatty acid biosynthesis, elongation, mitochondria	1	1.98679e-11	6	0	0	271	8063
M00383	ECV complex	1	1.98679e-11	6	0	0	271	8063
M00007	Pentose phosphate pathway, non-oxidative phase, fructose 6P => ribose 5P	1	1.98679e-11	6	0	0	271	8063
mmu_M00047	Creatine pathway	1	1.98679e-11	6	0	0	271	8063
mmu_M00109	C21-Steroid hormone biosynthesis, progesterone => cortisol/cortisone	1	1.98679e-11	6	0	0	271	8063
mmu00440	Phosphonate and phosphinate metabolism	1	1.98679e-11	6	0	0	271	8063
mmu_M00382	SCF-FBS complex	1	1.98679e-11	6	0	0	271	8063
mmu_M00383	ECV complex	1	1.98679e-11	6	0	0	271	8063
mmu_M00285	MCM complex	1	1.98679e-11	6	0	0	271	8063
M00085	Fatty acid biosynthesis, elongation, mitochondria	1	1.98679e-11	6	0	0	271	8063
M00382	SCF-FBS complex	1	1.98679e-11	6	0	0	271	8063
mmu_M00007	Pentose phosphate pathway, non-oxidative phase, fructose 6P => ribose 5P	1	1.98679e-11	6	0	0	271	8063
mmu_M00013	Malonate semialdehyde pathway, propanoyl-CoA => acetyl-CoA	1	1.98679e-11	6	0	0	271	8063
mmu_M00090	Phosphatidylcholine (PC) biosynthesis, choline => PC	1	1.98679e-11	6	0	0	271	8063
mmu00120	Primary bile acid biosynthesis	1	1.98977e-11	16	0	0	271	8063
ko00120	Primary bile acid biosynthesis	1	1.98977e-11	16	0	0	271	8063
M00146	NADH dehydrogenase (ubiquinone) 1 alpha subcomplex	1	1.98977e-11	16	0	0	271	8063
mmu_M00146	NADH dehydrogenase (ubiquinone) 1 alpha subcomplex	1	1.98977e-11	16	0	0	271	8063
mmu04916	Melanogenesis	1	2.12739e-11	100	0	0	271	8063
ko04916	Melanogenesis	1	2.12739e-11	100	0	0	271	8063
mmu00591	Linoleic acid metabolism	1	2.40595e-11	50	0	0	271	8063
ko00591	Linoleic acid metabolism	1	2.40595e-11	50	0	0	271	8063
mmu00280	Valine, leucine and isoleucine degradation	1	2.48633e-11	56	0	0	271	8063
ko00280	Valine, leucine and isoleucine degradation	1	2.48633e-11	56	0	0	271	8063
mmu04921	Oxytocin signaling pathway	1	2.55415e-11	153	0	0	271	8063
ko04921	Oxytocin signaling pathway	1	2.55415e-11	153	0	0	271	8063
mmu05330	Allograft rejection	1	2.65601e-11	64	0	0	271	8063
ko05330	Allograft rejection	1	2.65601e-11	64	0	0	271	8063
mmu04612	Antigen processing and presentation	1	3.03518e-11	91	0	0	271	8063
ko04612	Antigen processing and presentation	1	3.03518e-11	91	0	0	271	8063

## Sheet: Cluster2
Dataset EV8. Gene ontology enrichment analyses of genes in five clusters in HSCs after the TNF-a treatment.
Gene ontology enrichment analyses of cluster 2
TermID	Term	Enrichment	logP	Genes in Term	Target Genes in Term	Fraction of Targets in Term	Total Target Genes	Total Genes	Entrez Gene IDs	Gene Symbols
mmu04722	Neurotrophin signaling pathway	6.49101e-06	-11.9451	121	20	0.0458716	436	8063	1.23142e+102	Calm2,Pik3ca,Gsk3b,Traf6,Zfp110,Braf,Sos2,Map3k1,Map2k5,Pik3r1,Camk2d,Sort1,Psen1,Rps6ka6,Frs2,Gab1,Irak3,Rac1,Foxo3,Abl1
ko04722	Neurotrophin signaling pathway	6.49101e-06	-11.9451	121	20	0.0458716	436	8063	1.08058e+102	Camk2d,Pik3r1,Map3k1,Map2k5,Sos2,Braf,Zfp110,Traf6,Gsk3b,Pik3ca,Calm2,Abl1,Foxo3,Rac1,Irak3,Gab1,Frs2,Rps6ka6,Psen1,Sort1
ko04140	Autophagy - animal	6.50953e-05	-9.63966	130	19	0.043578	436	8063	2.28362e+96	Ambra1,Wipi2,Ulk2,Igf1r,Rptor,Rab33b,Sh3glb1,Pik3ca,Atg9a,Vmp1,Traf6,Bnip3,Gabarapl1,Prkcq,Rb1cc1,Pik3r1,Lamp2,Eif2ak3,Ctsd
mmu04140	Autophagy - animal	6.50953e-05	-9.63966	130	19	0.043578	436	8063	7.59092e+96	Vmp1,Atg9a,Bnip3,Traf6,Gabarapl1,Rab33b,Sh3glb1,Pik3ca,Pik3r1,Eif2ak3,Lamp2,Ctsd,Prkcq,Rb1cc1,Ambra1,Igf1r,Rptor,Wipi2,Ulk2
ko04810	Regulation of actin cytoskeleton	8.30642e-05	-9.3959	214	26	0.059633	436	8063	1.38006e+136	Enah,Vav3,Arhgef4,Pip5k1a,Diaph2,Araf,Fgd1,Itga6,Tiam1,Rac1,Diaph1,Actn1,Arpc2,Apc,Myh10,Arhgef6,Dock1,Nckap1,Pik3r1,Sos2,Arhgap35,Ssh2,Braf,Pik3ca,Iqgap2,Iqgap1
mmu04810	Regulation of actin cytoskeleton	8.30642e-05	-9.3959	214	26	0.059633	436	8063	1.64032e+136	Itga6,Rac1,Tiam1,Diaph1,Arpc2,Actn1,Myh10,Apc,Arhgef6,Dock1,Nckap1,Pik3r1,Sos2,Arhgap35,Ssh2,Braf,Pik3ca,Iqgap2,Iqgap1,Enah,Vav3,Arhgef4,Pip5k1a,Diaph2,Araf,Fgd1
mmu05220	Chronic myeloid leukemia	9.23683e-05	-9.28973	71	13	0.0298165	436	8063	1.30162e+67	Ctbp1,Cblb,Abl1,Tgfbr2,Bcr,Pik3ca,Ctbp2,Gab2,Pik3r1,Stat5b,Araf,Sos2,Braf
ko05220	Chronic myeloid leukemia	9.23683e-05	-9.28973	71	13	0.0298165	436	8063	2.0865e+67	Cblb,Ctbp1,Abl1,Bcr,Tgfbr2,Ctbp2,Pik3ca,Araf,Stat5b,Pik3r1,Gab2,Braf,Sos2
mmu04015	Rap1 signaling pathway	0.000197328	-8.53064	213	25	0.0573394	436	8063	1.87081e+125	Pik3r1,Angpt1,Braf,Rapgef4,Tek,Calm2,Pik3ca,Tiam1,Rac1,Hgf,Map2k6,Plcb4,Afdn,Sipa1,Ctnnd1,Lpar4,Kit,Krit1,Prkd3,Igf1r,Plcb1,Kdr,Adcy9,Adcy7,Vegfc
ko04015	Rap1 signaling pathway	0.000197328	-8.53064	213	25	0.0573394	436	8063	7.81342e+125	Lpar4,Sipa1,Ctnnd1,Afdn,Plcb4,Map2k6,Hgf,Rac1,Tiam1,Pik3ca,Calm2,Tek,Rapgef4,Braf,Angpt1,Pik3r1,Vegfc,Adcy7,Adcy9,Kdr,Plcb1,Igf1r,Prkd3,Krit1,Kit
mmu05202	Transcriptional misregulation in cancer	0.000208988	-8.47323	177	22	0.0504587	436	8063	5.36181e+112	Fut8,Nsd2,Dusp6,Mycn,Runx2,Jmjd1c,Meis1,Prom1,Etv6,Ss18,Hhex,Pbx3,Ncor1,Tgfbr2,Mllt3,Eya1,Igf1r,Aff1,Id2,Kdm6a,Sp1,Nfkbiz
ko05202	Transcriptional misregulation in cancer	0.000208988	-8.47323	177	22	0.0504587	436	8063	5.36181e+112	Fut8,Nsd2,Mycn,Dusp6,Meis1,Jmjd1c,Runx2,Ss18,Etv6,Prom1,Hhex,Ncor1,Tgfbr2,Pbx3,Mllt3,Igf1r,Eya1,Aff1,Id2,Sp1,Kdm6a,Nfkbiz
mmu04068	FoxO signaling pathway	0.000247733	-8.30316	132	18	0.0412844	436	8063	5.74361e+91	Gabarapl1,Bnip3,Pik3ca,S1pr1,Araf,Pik3r1,Fbxo32,Foxo4,Agap2,Sos2,Braf,Plk3,Homer1,Stat3,Igf1r,Foxo3,Tgfbr2,Prkab1
ko01521	EGFR tyrosine kinase inhibitor resistance	0.000321278	-8.0432	80	13	0.0298165	436	8063	1.18362e+65	Araf,Pik3r1,Braf,Sos2,Gsk3b,Pik3ca,Stat3,Hgf,Foxo3,Igf1r,Kdr,Nf1,Gab1
mmu01521	EGFR tyrosine kinase inhibitor resistance	0.000321278	-8.0432	80	13	0.0298165	436	8063	1.18362e+65	Araf,Pik3r1,Sos2,Braf,Gsk3b,Pik3ca,Hgf,Stat3,Igf1r,Foxo3,Nf1,Kdr,Gab1
mmu04520	Adherens junction	0.000426801	-7.75919	72	12	0.0275229	436	8063	1.92711e+60	Ptprj,Ctnnd1,Afdn,Tgfbr2,Actn1,Rac1,Igf1r,Iqgap1,Yes1,Nectin1,Fer,Tcf7l2
ko04520	Adherens junction	0.000426801	-7.75919	72	12	0.0275229	436	8063	1.41582e+60	Fer,Tcf7l2,Iqgap1,Yes1,Nectin1,Actn1,Afdn,Tgfbr2,Rac1,Igf1r,Ptprj,Ctnnd1
mmu04919	Thyroid hormone signaling pathway	0.000430735	-7.75002	115	16	0.0366972	436	8063	1.88213e+81	Pln,Med14,Tbc1d4,Med13l,Ncoa1,Plcb1,Plcb4,Ncor1,Esr1,Gsk3b,Plcd4,Ncoa2,Med12l,Pik3ca,Pfkp,Pik3r1
ko04670	Leukocyte transendothelial migration	0.000524018	-7.55399	117	16	0.0366972	436	8063	2.32906e+81	Arhgap35,F11r,Jam3,Pik3r1,Cxcr4,Ocln,Pik3ca,Pecam1,Rapgef4,Afdn,Actn1,Vav3,Rac1,Ctnnd1,Sipa1,Arhgap5
mmu04670	Leukocyte transendothelial migration	0.000524018	-7.55399	117	16	0.0366972	436	8063	1.09711e+81	Actn1,Afdn,Vav3,Rac1,Arhgap5,Sipa1,Ctnnd1,Arhgap35,Jam3,F11r,Pik3r1,Cxcr4,Pik3ca,Ocln,Pecam1,Rapgef4
mmu04014	Ras signaling pathway	0.000561341	-7.48518	228	25	0.0573394	436	8063	2.23411e+126	Vegfc,Gab1,Abl1,Ets2,Igf1r,Rasa1,Kdr,Kit,Ets1,Foxo4,Exoc2,Gng11,Rac1,Tiam1,Hgf,Afdn,Nf1,Tek,Pik3ca,Calm2,Pla2g4c,Gab2,Angpt1,Pik3r1,Sos2
ko04070	Phosphatidylinositol signaling system	0.000601328	-7.41637	96	14	0.0321101	436	8063	1.10197e+72	Dgkg,Plcd4,Pik3ca,Calm2,Pik3r1,Inpp5k,Ocrl,Cdipt,Synj1,Mtmr7,Pip5k1a,Mtmr1,Plcb1,Plcb4
mmu04070	Phosphatidylinositol signaling system	0.000601328	-7.41637	96	14	0.0321101	436	8063	1.23142e+72	Calm2,Pik3ca,Dgkg,Plcd4,Ocrl,Pik3r1,Inpp5k,Pip5k1a,Synj1,Mtmr7,Cdipt,Plcb4,Mtmr1,Plcb1
ko05221	Acute myeloid leukemia	0.00062784	-7.37322	55	10	0.0229358	436	8063	2.06631e+50	Sos2,Braf,Ppard,Tcf7l2,Araf,Stat3,Pik3r1,Stat5b,Pik3ca,Kit
mmu05221	Acute myeloid leukemia	0.00062784	-7.37322	55	10	0.0229358	436	8063	1.87062e+50	Pik3ca,Kit,Braf,Sos2,Stat3,Araf,Stat5b,Pik3r1,Ppard,Tcf7l2
mmu05200	Pathways in cancer	0.000631131	-7.368	393	37	0.0848624	436	8063	2.0865e+187	Cblb,Vegfc,Adcy7,Igf1r,Abl1,Plcb1,Bcr,Adcy9,Tgfbr2,Gsk3b,Kit,Ctbp2,Cxcr4,Araf,Tcf7l2,Ppard,Dvl1,Apc,Ctbp1,Gng11,Fzd7,Lpar4,Fzd8,Rac1,Stat3,Hgf,Itga6,Plcb4,Ptch1,Mitf,Traf6,Ccdc6,Pik3ca,Pik3r1,Stat5b,Braf,Sos2
ko04310	Wnt signaling pathway	0.000853321	-7.06637	146	18	0.0412844	436	8063	1.30161e+91	Ctbp1,Apc,Dvl1,Fzd7,Psen1,Plcb1,Fzd8,Rac1,Plcb4,Gsk3b,Ppp3ca,Fbxw11,Ctbp2,Camk2d,Ppard,Tcf7l2,Tbl1x,Bambi
mmu04310	Wnt signaling pathway	0.000853321	-7.06637	146	18	0.0412844	436	8063	5.66372e+91	Gsk3b,Ppp3ca,Ctbp2,Fbxw11,Tbl1x,Camk2d,Ppard,Tcf7l2,Bambi,Dvl1,Apc,Ctbp1,Psen1,Fzd7,Rac1,Fzd8,Plcb1,Plcb4
ko04072	Phospholipase D signaling pathway	0.00092508	-6.98563	147	18	0.0412844	436	8063	7.23181e+91	Cyth4,Dgkg,Rapgef4,Kit,Pik3ca,Pla2g4c,Gab2,Pik3r1,Dnm2,Sos2,Gab1,Adcy7,Lpar4,Pip5k1a,Agpat4,Plcb1,Adcy9,Plcb4
mmu04072	Phospholipase D signaling pathway	0.00092508	-6.98563	147	18	0.0412844	436	8063	5.65082e+91	Rapgef4,Kit,Dgkg,Cyth4,Pla2g4c,Pik3ca,Pik3r1,Gab2,Sos2,Dnm2,Pip5k1a,Lpar4,Gab1,Adcy7,Plcb1,Agpat4,Plcb4,Adcy9
mmu00562	Inositol phosphate metabolism	0.0012198	-6.70907	70	11	0.0252294	436	8063	1.87955e+56	Plcb1,Mtmr1,Inpp5k,Ocrl,Plcb4,Cdipt,Plcd4,Mtmr7,Synj1,Pik3ca,Pip5k1a
ko00562	Inositol phosphate metabolism	0.0012198	-6.70907	70	11	0.0252294	436	8063	1.87955e+56	Plcb1,Mtmr1,Plcb4,Cdipt,Pip5k1a,Mtmr7,Synj1,Inpp5k,Ocrl,Plcd4,Pik3ca
mmu05213	Endometrial cancer	0.00125637	-6.67953	50	9	0.0206422	436	8063	1.0988e+45	Braf,Sos2,Foxo3,Pik3r1,Araf,Tcf7l2,Pik3ca,Apc,Gsk3b
ko05213	Endometrial cancer	0.00125637	-6.67953	50	9	0.0206422	436	8063	2.06631e+45	Sos2,Braf,Tcf7l2,Pik3r1,Foxo3,Araf,Pik3ca,Gsk3b,Apc
ko05205	Proteoglycans in cancer	0.00167374	-6.39269	206	22	0.0504587	436	8063	1.87063e+113	Pik3ca,Iqgap1,Esr1,Sos2,Braf,Camk2d,Pik3r1,Frs2,Fzd7,Ptch1,Hpse,Rac1,Tiam1,Fzd8,Stat3,Tlr4,Hgf,Araf,Gab1,Cblb,Kdr,Igf1r
mmu05205	Proteoglycans in cancer	0.00167374	-6.39269	206	22	0.0504587	436	8063	2.98752e+113	Iqgap1,Pik3ca,Esr1,Braf,Sos2,Pik3r1,Araf,Camk2d,Frs2,Gab1,Fzd7,Cblb,Kdr,Ptch1,Tiam1,Igf1r,Rac1,Fzd8,Stat3,Tlr4,Hgf,Hpse
ko05224	Breast cancer	0.00190303	-6.26431	144	17	0.0389908	436	8063	1.79772e+85	Ncoa1,Jag1,Igf1r,Fzd8,Sp1,Dvl1,Apc,Fzd7,Tcf7l2,Araf,Pik3r1,Sos2,Braf,Kit,Esr1,Gsk3b,Pik3ca
mmu05224	Breast cancer	0.00190303	-6.26431	144	17	0.0389908	436	8063	2.14161e+85	Tcf7l2,Araf,Pik3r1,Sos2,Braf,Kit,Esr1,Gsk3b,Pik3ca,Ncoa1,Jag1,Fzd8,Igf1r,Sp1,Dvl1,Apc,Fzd7
mmu04012	ErbB signaling pathway	0.00193498	-6.24766	85	12	0.0275229	436	8063	2.0865e+62	Cblb,Gab1,Abl1,Gsk3b,Pik3ca,Map2k4,Camk2d,Araf,Stat5b,Pik3r1,Sos2,Braf
ko04012	ErbB signaling pathway	0.00193498	-6.24766	85	12	0.0275229	436	8063	5.66372e+62	Gsk3b,Cblb,Map2k4,Pik3ca,Gab1,Abl1,Camk2d,Stat5b,Pik3r1,Araf,Sos2,Braf
mmu05100	Bacterial invasion of epithelial cells	0.00241261	-6.02704	76	11	0.0252294	436	8063	1.4058e+57	Elmo1,Cblb,Mad2l2,Pik3ca,Gab1,Dock1,Pik3r1,Rac1,Cd2ap,Arpc2,Dnm2
ko05100	Bacterial invasion of epithelial cells	0.00241261	-6.02704	76	11	0.0252294	436	8063	1.87067e+57	Pik3ca,Mad2l2,Dnm2,Pik3r1,Gab1,Dock1,Elmo1,Cblb,Arpc2,Cd2ap,Rac1
mmu04916	Melanogenesis	0.00271351	-5.90951	100	13	0.0298165	436	8063	5.66372e+65	Gsk3b,Kit,Calm2,Camk2d,Tcf7l2,Dvl1,Adcy7,Fzd7,Plcb1,Fzd8,Adcy9,Plcb4,Mitf
ko04916	Melanogenesis	0.00271351	-5.90951	100	13	0.0298165	436	8063	1.87951e+65	Plcb1,Fzd8,Adcy9,Plcb4,Mitf,Dvl1,Fzd7,Adcy7,Tcf7l2,Camk2d,Kit,Gsk3b,Calm2
ko04142	Lysosome	0.0027189	-5.90753	124	15	0.0344037	436	8063	1.30341e+76	Ctse,Tpp1,Hgsnat,Cd164,Gnptab,Igf2r,Laptm4b,Ctsd,Lamp2,Gaa,Laptm4a,Galc,Ids,Ap3b1,Sort1
mmu04142	Lysosome	0.0027189	-5.90753	124	15	0.0344037	436	8063	2.06611e+76	Sort1,Ap3b1,Tpp1,Ctse,Cd164,Gnptab,Hgsnat,Lamp2,Laptm4b,Ctsd,Igf2r,Ids,Galc,Laptm4a,Gaa
mmu04360	Axon guidance	0.00281352	-5.87332	175	19	0.043578	436	8063	2.3786e+100	Ssh2,Camk2d,Ablim1,Pik3r1,Cxcr4,Pik3ca,Pdk1,Ryk,Ppp3ca,Gsk3b,Plxna2,Enah,Ptch1,Sema6b,Unc5a,Abl1,Rasa1,Rac1,Plxnc1
ko04360	Axon guidance	0.00281352	-5.87332	175	19	0.043578	436	8063	1.90552e+100	Ppp3ca,Pdk1,Ryk,Gsk3b,Pik3ca,Camk2d,Ablim1,Cxcr4,Pik3r1,Ssh2,Plxnc1,Unc5a,Abl1,Rasa1,Rac1,Plxna2,Enah,Ptch1,Sema6b
mmu04211	Longevity regulating pathway	0.00315693	-5.75816	90	12	0.0275229	436	8063	1.87061e+60	Pik3ca,Sesn1,Rb1cc1,Adipor1,Pik3r1,Adcy7,Atf2,Prkab1,Adcy9,Foxo3,Igf1r,Rptor
mmu04120	Ubiquitin mediated proteolysis	0.0035558	-5.63917	140	16	0.0366972	436	8063	1.63961e+85	Itch,Fbxw11,Traf6,Ube2g1,Map3k1,Ube2e2,Uba6,Rchy1,Ddb2,Huwe1,Wwp1,Cblb,Keap1,Ube2r2,Anapc7,Pias1
ko04120	Ubiquitin mediated proteolysis	0.0035558	-5.63917	140	16	0.0366972	436	8063	2.18793e+85	Ube2e2,Map3k1,Ube2g1,Traf6,Fbxw11,Itch,Pias1,Anapc7,Ube2r2,Keap1,Cblb,Wwp1,Huwe1,Ddb2,Rchy1,Uba6
ko04062	Chemokine signaling pathway	0.00357593	-5.63353	192	20	0.0458716	436	8063	1.40581e+102	Elmo1,Gng11,Adcy7,Foxo3,Rac1,Tiam1,Stat3,Arrb1,Plcb1,Plcb4,Vav3,Adcy9,Gsk3b,Pik3ca,Stat5b,Pik3r1,Dock2,Cxcr4,Braf,Sos2
mmu04062	Chemokine signaling pathway	0.00357593	-5.63353	192	20	0.0458716	436	8063	9.41762e+102	Dock2,Stat5b,Pik3r1,Cxcr4,Sos2,Braf,Gsk3b,Pik3ca,Plcb1,Rac1,Tiam1,Foxo3,Arrb1,Stat3,Adcy9,Vav3,Plcb4,Elmo1,Adcy7,Gng11
mmu04910	Insulin signaling pathway	0.00381753	-5.56815	141	16	0.0366972	436	8063	1.90791e+84	Prkab1,Phkb,Ppp1r3b,Rptor,Cblb,Hk3,Braf,Exoc7,Sos2,Inpp5k,Araf,Pik3r1,Calm2,Prkar2a,Pik3ca,Gsk3b
ko04910	Insulin signaling pathway	0.00381753	-5.56815	141	16	0.0366972	436	8063	1.87081e+84	Pik3r1,Araf,Inpp5k,Sos2,Exoc7,Braf,Gsk3b,Pik3ca,Prkar2a,Calm2,Rptor,Ppp1r3b,Phkb,Prkab1,Hk3,Cblb
mmu01522	Endocrine resistance	0.00414926	-5.48483	93	12	0.0275229	436	8063	1.15132e+60	Adcy7,Sp1,Adcy9,Ncor1,Jag1,Igf1r,Pik3ca,Esr1,Sos2,Braf,Pik3r1,Araf
ko01522	Endocrine resistance	0.00414926	-5.48483	93	12	0.0275229	436	8063	1.15132e+60	Adcy7,Sp1,Adcy9,Ncor1,Igf1r,Jag1,Pik3ca,Esr1,Braf,Sos2,Pik3r1,Araf
M00688	MAPK (JNK) signaling	0.00447026	-5.41031	21	5	0.0114679	436	8063	2.64012e+27	Map3k1,Taok1,Taok3,Map2k4,Map3k9
mmu_M00688	MAPK (JNK) signaling	0.00447026	-5.41031	21	5	0.0114679	436	8063	3.38372e+27	Map3k9,Taok3,Map2k4,Taok1,Map3k1
M00424	Shelterin complex	0.00466724	-5.36719	7	3	0.00688073	436	8063	2811357321101180	Tinf2,Terf2ip,Pot1a
mmu_M00424	Shelterin complex	0.00466724	-5.36719	7	3	0.00688073	436	8063	1011855732128110	Pot1a,Terf2ip,Tinf2
ko04010	MAPK signaling pathway	0.00479753	-5.33965	252	24	0.0550459	436	8063	1.90556e+125	Ppp3ca,Lamtor3,Traf6,Pla2g4c,Map2k4,Dusp6,Cacna1e,Braf,Map2k5,Map3k1,Sos2,Srf,Rps6ka6,Atf2,Cacnb2,Rasa1,Arrb1,Rac1,Dusp10,Map2k6,Nf1,Taok1,Tgfbr2,Taok3
mmu04010	MAPK signaling pathway	0.00479753	-5.33965	252	24	0.0550459	436	8063	2.32889e+125	Pla2g4c,Traf6,Lamtor3,Sos2,Map3k1,Braf,Taok3,Nf1,Map2k6,Dusp10,Rac1,Map2k4,Ppp3ca,Map2k5,Cacna1e,Dusp6,Atf2,Cacnb2,Rps6ka6,Srf,Tgfbr2,Taok1,Arrb1,Rasa1
mmu04730	Long-term depression	0.00514335	-5.27005	61	9	0.0206422	436	8063	1.87981e+46	Plcb4,Braf,Gucy1a1,Araf,Igf1r,Gnaz,Plcb1,Pla2g4c,Prkg1
ko04730	Long-term depression	0.00514335	-5.27005	61	9	0.0206422	436	8063	2.32889e+46	Pla2g4c,Prkg1,Gucy1a1,Braf,Plcb4,Plcb1,Igf1r,Gnaz,Araf
M00689	MAPK (p38) signaling	0.00553267	-5.19708	22	5	0.0114679	436	8063	3.30177e+27	Taok3,Map3k1,Taok1,Map2k6,Map3k9
mmu_M00689	MAPK (p38) signaling	0.00553267	-5.19708	22	5	0.0114679	436	8063	3.30177e+27	Taok3,Map3k1,Taok1,Map2k6,Map3k9
mmu05210	Colorectal cancer	0.00573732	-5.16076	62	9	0.0206422	436	8063	1.87066e+45	Pik3ca,Gsk3b,Apc,Braf,Tgfbr2,Araf,Rac1,Pik3r1,Tcf7l2
ko05210	Colorectal cancer	0.00573732	-5.16076	62	9	0.0206422	436	8063	1.0988e+45	Braf,Tgfbr2,Araf,Rac1,Pik3r1,Tcf7l2,Pik3ca,Apc,Gsk3b
mmu04931	Insulin resistance	0.00574735	-5.15902	109	13	0.0298165	436	8063	1.87082e+70	Pik3r1,Mlxip,Ogt,Ptpa,Prkcq,Gsk3b,Slc27a6,Pik3ca,Stat3,Ppp1r3b,Prkab1,Rps6ka6,Tbc1d4
mmu05162	Measles	0.00652584	-5.03199	136	15	0.0344037	436	8063	5.66372e+75	Gsk3b,Traf6,Ifnar2,Pik3ca,Stat5b,Pik3r1,Eif2ak3,Prkcq,Cd46,Eif3h,Cblb,Rchy1,Tlr4,Stat3,Rab9
ko05162	Measles	0.00652584	-5.03199	136	15	0.0344037	436	8063	5.66372e+75	Gsk3b,Ifnar2,Traf6,Pik3ca,Eif2ak3,Pik3r1,Stat5b,Prkcq,Cd46,Cblb,Eif3h,Rchy1,Tlr4,Stat3,Rab9
ko04550	Signaling pathways regulating pluripotency of stem cells	0.00697683	-4.96516	137	15	0.0344037	436	8063	1.43702e+75	Fzd8,Igf1r,Stat3,Acvr1b,Kat6a,Dvl1,Apc,Id2,Smad5,Fzd7,Acvr2a,Pik3r1,Gsk3b,Meis1,Pik3ca
mmu04550	Signaling pathways regulating pluripotency of stem cells	0.00697683	-4.96516	137	15	0.0344037	436	8063	1.87081e+75	Pik3r1,Acvr2a,Gsk3b,Meis1,Pik3ca,Fzd8,Igf1r,Stat3,Acvr1b,Kat6a,Dvl1,Apc,Id2,Smad5,Fzd7
mmu04933	AGE-RAGE signaling pathway in diabetic complications	0.00744775	-4.89984	100	12	0.0275229	436	8063	2.23412e+59	Vegfc,Plcb4,Tgfbr2,Diaph1,Stat3,Rac1,Plcb1,Pik3ca,Plcd4,Egr1,Stat5b,Pik3r1
ko04933	AGE-RAGE signaling pathway in diabetic complications	0.00744775	-4.89984	100	12	0.0275229	436	8063	1.88022e+59	Plcd4,Pik3ca,Stat5b,Pik3r1,Egr1,Vegfc,Diaph1,Stat3,Rac1,Plcb1,Plcb4,Tgfbr2
mmu05211	Renal cell carcinoma	0.0078402	-4.84849	65	9	0.0206422	436	8063	1.43882e+45	Gab1,Pik3ca,Ets1,Sos2,Braf,Hgf,Araf,Pik3r1,Rac1
ko05211	Renal cell carcinoma	0.0078402	-4.84849	65	9	0.0206422	436	8063	1.0988e+45	Braf,Sos2,Pik3r1,Rac1,Araf,Hgf,Gab1,Ets1,Pik3ca
ko04912	GnRH signaling pathway	0.0082079	-4.80266	89	11	0.0252294	436	8063	1.87953e+56	Plcb1,Map2k6,Camk2d,Map3k1,Sos2,Adcy9,Plcb4,Adcy7,Map2k4,Calm2,Pla2g4c
mmu04912	GnRH signaling pathway	0.0082079	-4.80266	89	11	0.0252294	436	8063	2.63992e+56	Map2k6,Plcb1,Adcy9,Plcb4,Adcy7,Camk2d,Sos2,Map3k1,Map2k4,Pla2g4c,Calm2
ko04150	mTOR signaling pathway	0.00838422	-4.7814	153	16	0.0366972	436	8063	1.35421e+82	Dvl1,Prr5,Fzd7,Rps6ka6,Fzd8,Igf1r,Rptor,Ulk2,Lamtor3,Gsk3b,Pik3ca,Grb10,Pik3r1,Slc38a9,Sos2,Braf
mmu04150	mTOR signaling pathway	0.00838422	-4.7814	153	16	0.0366972	436	8063	5.66926e+82	Lamtor3,Gsk3b,Grb10,Pik3ca,Pik3r1,Slc38a9,Sos2,Braf,Dvl1,Fzd7,Prr5,Rps6ka6,Igf1r,Fzd8,Rptor,Ulk2
mmu_M00078	Heparan sulfate degradation	0.0103276	-4.57293	9	3	0.00688073	436	8063	154425212015931	Hpse,Hgsnat,Ids
M00078	Heparan sulfate degradation	0.0103276	-4.57293	9	3	0.00688073	436	8063	159315212015442	Ids,Hgsnat,Hpse
mmu04664	Fc epsilon RI signaling pathway	0.0104848	-4.55783	68	9	0.0206422	436	8063	2.63982e+45	Map2k4,Pik3ca,Pla2g4c,Gab2,Map2k6,Rac1,Pik3r1,Sos2,Vav3
ko04664	Fc epsilon RI signaling pathway	0.0104848	-4.55783	68	9	0.0206422	436	8063	5.72572e+45	Vav3,Sos2,Pik3r1,Rac1,Map2k6,Gab2,Pla2g4c,Map2k4,Pik3ca
mmu05418	Fluid shear stress and atherosclerosis	0.0115519	-4.46091	145	15	0.0344037	436	8063	1.23142e+75	Calm2,Pik3ca,Map2k4,Mgst1,Pecam1,Map2k5,Acvr2a,Mgst2,Pik3r1,Keap1,Nqo1,Kdr,Gstm1,Rac1,Map2k6
ko05418	Fluid shear stress and atherosclerosis	0.0115519	-4.46091	145	15	0.0344037	436	8063	5.08682e+75	Keap1,Nqo1,Gstm1,Kdr,Map2k6,Rac1,Map2k4,Pik3ca,Mgst1,Calm2,Pecam1,Map2k5,Acvr2a,Mgst2,Pik3r1
mmu04320	Dorso-ventral axis formation	0.0115697	-4.45937	26	5	0.0114679	436	8063	2.06632e+25	Sos2,Ets1,Braf,Etv6,Ets2
ko04320	Dorso-ventral axis formation	0.0115697	-4.45937	26	5	0.0114679	436	8063	1.40112e+25	Etv6,Ets2,Ets1,Sos2,Braf
mmu04144	Endocytosis	0.0117136	-4.44701	286	25	0.0573394	436	8063	3.47722e+132	Agap1,Iqsec2,Arpc2,Chmp2b,Traf6,Iqsec1,Itch,Dnm2,Acap2,Cblb,Wwp1,Pip5k1a,Snx2,Igf1r,Arrb1,Tgfbr2,Kdr,Cyth4,Kit,Rab4a,Sh3glb1,Igf2r,Cxcr4,Zfyve16,Agap2
ko04144	Endocytosis	0.0117136	-4.44701	286	25	0.0573394	436	8063	1.34308e+132	Dnm2,Acap2,Itch,Iqsec1,Traf6,Arpc2,Chmp2b,Agap1,Iqsec2,Agap2,Zfyve16,Igf2r,Cxcr4,Rab4a,Sh3glb1,Cyth4,Kit,Tgfbr2,Kdr,Snx2,Igf1r,Arrb1,Wwp1,Pip5k1a,Cblb
mmu05223	Non-small cell lung cancer	0.0121673	-4.40901	58	8	0.0183486	436	8063	1.87061e+40	Pik3ca,Braf,Sos2,Pik3r1,Stat5b,Foxo3,Stat3,Araf
ko05223	Non-small cell lung cancer	0.0121673	-4.40901	58	8	0.0183486	436	8063	1.87061e+40	Pik3ca,Araf,Stat3,Pik3r1,Foxo3,Stat5b,Braf,Sos2
mmu04915	Estrogen signaling pathway	0.0141574	-4.25752	96	11	0.0252294	436	8063	1.39822e+54	Esr1,Sp1,Calm2,Adcy7,Pik3ca,Atf2,Pik3r1,Plcb1,Plcb4,Sos2,Adcy9
ko04915	Estrogen signaling pathway	0.0141574	-4.25752	96	11	0.0252294	436	8063	2.06831e+54	Sp1,Adcy7,Atf2,Plcb1,Plcb4,Adcy9,Esr1,Calm2,Pik3ca,Pik3r1,Sos2
ko04330	Notch signaling pathway	0.0154409	-4.17073	49	7	0.016055	436	8063	1.35421e+36	Dvl1,Ctbp1,Maml3,Ctbp2,Psen1,Maml2,Jag1
mmu04330	Notch signaling pathway	0.0154409	-4.17073	49	7	0.016055	436	8063	1.30172e+36	Ctbp2,Psen1,Dvl1,Maml2,Ctbp1,Maml3,Jag1
mmu04925	Aldosterone synthesis and secretion	0.0171618	-4.06507	86	10	0.0229358	436	8063	1.87951e+50	Plcb1,Camk2d,Scarb1,Adcy9,Plcb4,Nr4a2,Prkd3,Adcy7,Atf2,Calm2
ko04925	Aldosterone synthesis and secretion	0.0171618	-4.06507	86	10	0.0229358	436	8063	1.87981e+50	Plcb4,Adcy9,Scarb1,Plcb1,Camk2d,Calm2,Prkd3,Adcy7,Atf2,Nr4a2
mmu04750	Inflammatory mediator regulation of TRP channels	0.0172894	-4.05766	125	13	0.0298165	436	8063	1.87953e+66	Plcb1,Map2k6,Plcb4,Adcy9,Adcy7,Pik3r1,Camk2d,Prkcq,Il1rap,Calm2,Pla2g4c,Htr2a,Pik3ca
ko04750	Inflammatory mediator regulation of TRP channels	0.0172894	-4.05766	125	13	0.0298165	436	8063	1.87062e+66	Pik3ca,Htr2a,Pla2g4c,Calm2,Il1rap,Prkcq,Camk2d,Pik3r1,Adcy7,Adcy9,Plcb4,Map2k6,Plcb1
mmu04213	Longevity regulating pathway - multiple species	0.0178056	-4.02824	62	8	0.0183486	436	8063	1.15132e+39	Adcy7,Pik3ca,Pik3r1,Igf1r,Foxo3,Rptor,Prkab1,Adcy9
ko04213	Longevity regulating pathway - multiple species	0.0178056	-4.02824	62	8	0.0183486	436	8063	1.15132e+39	Adcy7,Pik3ca,Foxo3,Rptor,Igf1r,Pik3r1,Adcy9,Prkab1
ko04914	Progesterone-mediated oocyte maturation	0.0184905	-3.9905	87	10	0.0229358	436	8063	7.18907e+50	Mad2l2,Rps6ka6,Pik3ca,Adcy7,Braf,Anapc7,Adcy9,Araf,Pik3r1,Igf1r
mmu04914	Progesterone-mediated oocyte maturation	0.0184905	-3.9905	87	10	0.0229358	436	8063	7.18907e+50	Mad2l2,Rps6ka6,Adcy7,Pik3ca,Araf,Igf1r,Pik3r1,Braf,Anapc7,Adcy9
mmu04137	Mitophagy - animal	0.0194671	-3.93903	63	8	0.0183486	436	8063	2.4586e+41	Atg9a,Ambra1,Bnip3,Sp1,Gabarapl1,Mitf,Foxo3,Eif2ak3
ko04137	Mitophagy - animal	0.0194671	-3.93903	63	8	0.0183486	436	8063	1.21762e+41	Bnip3,Sp1,Gabarapl1,Atg9a,Ambra1,Foxo3,Eif2ak3,Mitf
mmu04024	cAMP signaling pathway	0.0200103	-3.91151	197	18	0.0412844	436	8063	1.87081e+93	Pik3r1,Camk2d,Braf,Pde4d,Rapgef4,Calm2,Pik3ca,Rac1,Tiam1,Pde4b,Ptch1,Vav3,Adcy9,Afdn,Sstr2,Pln,Abcc4,Adcy7
ko04024	cAMP signaling pathway	0.0200103	-3.91151	197	18	0.0412844	436	8063	1.08058e+93	Camk2d,Pik3r1,Braf,Pde4d,Rapgef4,Pik3ca,Calm2,Rac1,Tiam1,Adcy9,Sstr2,Afdn,Pde4b,Ptch1,Vav3,Pln,Adcy7,Abcc4
ko05214	Glioma	0.0212363	-3.85204	64	8	0.0183486	436	8063	1.87061e+41	Pik3ca,Calm2,Sos2,Braf,Camk2d,Igf1r,Pik3r1,Araf
mmu05212	Pancreatic cancer	0.0212363	-3.85204	64	8	0.0183486	436	8063	1.87067e+40	Pik3ca,Arhgef6,Tgfbr2,Braf,Pik3r1,Rac1,Araf,Stat3
mmu05214	Glioma	0.0212363	-3.85204	64	8	0.0183486	436	8063	1.23142e+41	Calm2,Pik3ca,Braf,Sos2,Araf,Pik3r1,Igf1r,Camk2d
ko05212	Pancreatic cancer	0.0212363	-3.85204	64	8	0.0183486	436	8063	1.87067e+40	Pik3ca,Arhgef6,Pik3r1,Rac1,Stat3,Araf,Tgfbr2,Braf
mmu04114	Oocyte meiosis	0.0225227	-3.79323	116	12	0.0275229	436	8063	7.24151e+61	Sgo1,Camk2d,Fbxw11,Fbxo5,Calm2,Mad2l2,Ppp3ca,Adcy9,Anapc7,Igf1r,Adcy7,Rps6ka6
ko04114	Oocyte meiosis	0.0225227	-3.79323	116	12	0.0275229	436	8063	7.18901e+61	Mad2l2,Calm2,Fbxo5,Fbxw11,Ppp3ca,Sgo1,Camk2d,Rps6ka6,Adcy7,Anapc7,Adcy9,Igf1r
mmu04710	Circadian rhythm	0.0239689	-3.731	31	5	0.0114679	436	8063	1.90791e+25	Prkab1,Fbxw11,Rora,Fbxl3,Clock
ko04710	Circadian rhythm	0.0239689	-3.731	31	5	0.0114679	436	8063	1.27535e+25	Clock,Fbxl3,Prkab1,Fbxw11,Rora
M00070	Glycosphingolipid biosynthesis, lacto-series, LacCer => Lc4Cer	0.0261598	-3.64353	5	2	0.00458716	436	8063	2687726878	B3galt1,B3galt2
mmu_M00070	Glycosphingolipid biosynthesis, lacto-series, LacCer => Lc4Cer	0.0261598	-3.64353	5	2	0.00458716	436	8063	2687726878	B3galt1,B3galt2
ko04136	Autophagy - other	0.0271874	-3.605	32	5	0.0114679	436	8063	7.47813e+25	Wipi2,Ulk2,Atg9a,Rptor,Gabarapl1
mmu04136	Autophagy - other	0.0271874	-3.605	32	5	0.0114679	436	8063	2.98697e+25	Ulk2,Wipi2,Gabarapl1,Atg9a,Rptor
mmu04720	Long-term potentiation	0.0272223	-3.60372	67	8	0.0183486	436	8063	1.23147e+41	Calm2,Rps6ka6,Ppp3ca,Braf,Plcb4,Araf,Camk2d,Plcb1
ko04720	Long-term potentiation	0.0272223	-3.60372	67	8	0.0183486	436	8063	1.0988e+41	Braf,Plcb4,Calm2,Rps6ka6,Camk2d,Plcb1,Ppp3ca,Araf
ko05217	Basal cell carcinoma	0.0276962	-3.58646	55	7	0.016055	436	8063	1.43691e+34	Fzd7,Dvl1,Apc,Gsk3b,Ptch1,Tcf7l2,Fzd8
mmu05217	Basal cell carcinoma	0.0276962	-3.58646	55	7	0.016055	436	8063	1.43691e+34	Fzd7,Apc,Dvl1,Gsk3b,Ptch1,Fzd8,Tcf7l2
M00130	Inositol phosphate metabolism, PI=> PIP2 => Ins(1,4,5)P3 => Ins(1,3,4,5)P4	0.0284067	-3.56113	22	4	0.00917431	436	8063	1.87202e+19	Pip5k1a,Plcb4,Plcb1,Plcd4
mmu_M00130	Inositol phosphate metabolism, PI=> PIP2 => Ins(1,4,5)P3 => Ins(1,3,4,5)P4	0.0284067	-3.56113	22	4	0.00917431	436	8063	1.88022e+19	Plcd4,Plcb1,Plcb4,Pip5k1a
mmu05160	Hepatitis C	0.0288961	-3.54405	134	13	0.0298165	436	8063	1.59762e+65	Ifnar2,Traf6,Gsk3b,Ocln,Pik3ca,Eif2ak3,Araf,Pik3r1,Sos2,Braf,Stat3,Scarb1,Pias1
ko05160	Hepatitis C	0.0288961	-3.54405	134	13	0.0298165	436	8063	1.82602e+65	Ocln,Pik3ca,Traf6,Ifnar2,Gsk3b,Sos2,Braf,Pik3r1,Eif2ak3,Araf,Pias1,Scarb1,Stat3
mmu04066	HIF-1 signaling pathway	0.0293964	-3.52688	107	11	0.0252294	436	8063	2.28026e+57	Pdk1,Tek,Hk3,Pik3ca,Trf,Igf1r,Pik3r1,Tlr4,Stat3,Camk2d,Angpt1
M00415	Fatty acid biosynthesis, elongation, endoplasmic reticulum	0.0299344	-3.50875	13	3	0.00688073	436	8063	309637455966775	Hacd1,Elovl7,Hacd4
mmu_M00676	PI3K-Akt signaling	0.0299344	-3.50875	13	3	0.00688073	436	8063	564841870818706	Foxo3,Pik3r1,Pik3ca
M00676	PI3K-Akt signaling	0.0299344	-3.50875	13	3	0.00688073	436	8063	564841870818706	Foxo3,Pik3r1,Pik3ca
mmu_M00415	Fatty acid biosynthesis, elongation, endoplasmic reticulum	0.0299344	-3.50875	13	3	0.00688073	436	8063	667757455930963	Hacd4,Elovl7,Hacd1
ko04071	Sphingolipid signaling pathway	0.0318687	-3.44613	122	12	0.0275229	436	8063	1.82015e+61	Nsmaf,Asah2,Plcb4,Sptlc1,Plcb1,Rac1,Pik3ca,Gab2,Ppp2r3a,S1pr1,Ctsd,Pik3r1
mmu04071	Sphingolipid signaling pathway	0.0318687	-3.44613	122	12	0.0275229	436	8063	1.82012e+61	Nsmaf,Rac1,Plcb1,Sptlc1,Plcb4,Asah2,Pik3ca,Pik3r1,Gab2,Ppp2r3a,S1pr1,Ctsd
M00073	N-glycan precursor trimming	0.0378506	-3.27411	6	2	0.00458716	436	8063	23081517156	Man1c1,Man1a2
mmu_M00073	N-glycan precursor trimming	0.0378506	-3.27411	6	2	0.00458716	436	8063	23081517156	Man1c1,Man1a2
ko04917	Prolactin signaling pathway	0.0396352	-3.22804	72	8	0.0183486	436	8063	1.87066e+39	Pik3ca,Gsk3b,Esr1,Sos2,Pik3r1,Foxo3,Stat5b,Stat3
mmu04917	Prolactin signaling pathway	0.0396352	-3.22804	72	8	0.0183486	436	8063	2.06632e+39	Sos2,Stat5b,Pik3r1,Foxo3,Stat3,Pik3ca,Esr1,Gsk3b
mmu05231	Choline metabolism in cancer	0.0408105	-3.19882	99	10	0.0229358	436	8063	2.05192e+51	Slc22a3,Sos2,Rac1,Pik3r1,Pip5k1a,Pla2g4c,Pik3ca,Slc22a5,Sp1,Dgkg
ko05231	Choline metabolism in cancer	0.0408105	-3.19882	99	10	0.0229358	436	8063	2.05192e+51	Slc22a3,Sos2,Rac1,Pik3r1,Pip5k1a,Pla2g4c,Pik3ca,Slc22a5,Sp1,Dgkg
ko04510	Focal adhesion	0.0409067	-3.19646	199	17	0.0389908	436	8063	1.87066e+88	Pik3ca,Gsk3b,Sos2,Arhgap35,Braf,Pik3r1,Vegfc,Dock1,Arhgap5,Actn1,Kdr,Vav3,Itga6,Igf1r,Rac1,Hgf,Diaph1
mmu04510	Focal adhesion	0.0409067	-3.19646	199	17	0.0389908	436	8063	2.23413e+88	Vegfc,Dock1,Arhgap5,Actn1,Kdr,Vav3,Itga6,Igf1r,Rac1,Hgf,Diaph1,Pik3ca,Gsk3b,Sos2,Arhgap35,Braf,Pik3r1
ko04540	Gap junction	0.0419833	-3.17048	86	9	0.0206422	436	8063	1.55581e+44	Htr2a,Adcy7,Prkg1,Plcb4,Map2k5,Sos2,Gucy1a1,Adcy9,Plcb1
mmu04540	Gap junction	0.0419833	-3.17048	86	9	0.0206422	436	8063	1.90912e+44	Prkg1,Plcb1,Plcb4,Htr2a,Map2k5,Sos2,Adcy9,Adcy7,Gucy1a1
ko04666	Fc gamma R-mediated phagocytosis	0.044694	-3.10792	87	9	0.0206422	436	8063	1.87089e+44	Pik3r1,Dock2,Rac1,Gab2,Vav3,Dnm2,Arpc2,Pip5k1a,Pik3ca
mmu04666	Fc gamma R-mediated phagocytosis	0.044694	-3.10792	87	9	0.0206422	436	8063	1.87062e+44	Pik3ca,Pip5k1a,Gab2,Dock2,Rac1,Pik3r1,Arpc2,Dnm2,Vav3
ko04270	Vascular smooth muscle contraction	0.0459561	-3.08007	129	12	0.0275229	436	8063	2.32889e+61	Pla2g4c,Calm2,Braf,Prkcq,Araf,Adcy7,Prkg1,Calcrl,Plcb4,Gucy1a1,Adcy9,Plcb1
mmu04270	Vascular smooth muscle contraction	0.0459561	-3.08007	129	12	0.0275229	436	8063	5.45982e+61	Calcrl,Prkg1,Adcy7,Calm2,Pla2g4c,Plcb1,Araf,Adcy9,Gucy1a1,Plcb4,Prkcq,Braf
ko04727	GABAergic synapse	0.0475194	-3.04662	88	9	0.0206422	436	8063	6.77601e+45	Slc38a2,Adcy9,Glul,Gng11,Gabre,Adcy7,Plcl1,Trak2,Gabarapl1
mmu04727	GABAergic synapse	0.0475194	-3.04662	88	9	0.0206422	436	8063	1.46451e+45	Glul,Adcy9,Slc38a2,Trak2,Gabarapl1,Adcy7,Plcl1,Gabre,Gng11
mmu_M00677	Wnt signaling	0.0521569	-2.9535	38	5	0.0114679	436	8063	5.66371e+24	Gsk3b,Dvl1,Fzd8,Tcf7l2,Fzd7
M00677	Wnt signaling	0.0521569	-2.9535	38	5	0.0114679	436	8063	1.43692e+24	Fzd7,Tcf7l2,Gsk3b,Dvl1,Fzd8
mmu05166	HTLV-I infection	0.0541919	-2.91522	283	22	0.0504587	436	8063	1.36542e+109	Egr2,Pik3ca,Stat5b,Pik3r1,Map3k1,Apc,Dvl1,Fzd7,Fzd8,Anapc7,Gsk3b,Ppp3ca,Ets1,Map2k4,Egr1,Il15,Srf,Atf2,Adcy7,Ets2,Adcy9,Tgfbr2
ko05166	HTLV-I infection	0.0541919	-2.91522	283	22	0.0504587	436	8063	1.15156e+109	Adcy9,Anapc7,Tgfbr2,Fzd8,Ets2,Atf2,Adcy7,Fzd7,Apc,Dvl1,Srf,Map3k1,Egr1,Il15,Stat5b,Pik3r1,Ets1,Egr2,Map2k4,Pik3ca,Gsk3b,Ppp3ca
mmu00062	Fatty acid elongation	0.0552198	-2.89643	27	4	0.00917431	436	8063	6.67752e+19	Hacd4,Hadh,Elovl7,Hacd1
ko00062	Fatty acid elongation	0.0552198	-2.89643	27	4	0.00917431	436	8063	7.45592e+19	Elovl7,Hadh,Hacd4,Hacd1
M00687	MAPK (ERK1/2) signaling	0.0657753	-2.72151	8	2	0.00458716	436	8063	11836109880	Araf,Braf
mmu_M00687	MAPK (ERK1/2) signaling	0.0657753	-2.72151	8	2	0.00458716	436	8063	10988011836	Braf,Araf
ko03440	Homologous recombination	0.0683875	-2.68256	41	5	0.0114679	436	8063	1.07977e+27	Babam2,Xrcc2,Rad51c,Rad50,Rbbp8
mmu03440	Homologous recombination	0.0683875	-2.68256	41	5	0.0114679	436	8063	1.07976e+27	Babam2,Rbbp8,Rad50,Xrcc2,Rad51c
ko04961	Endocrine and other factor-regulated calcium reabsorption	0.0698726	-2.66108	54	6	0.0137615	436	8063	1.39822e+29	Esr1,Plcb1,Slc8a1,Plcb4,Adcy9,Dnm2
mmu04961	Endocrine and other factor-regulated calcium reabsorption	0.0698726	-2.66108	54	6	0.0137615	436	8063	1.39822e+29	Esr1,Plcb1,Slc8a1,Plcb4,Adcy9,Dnm2
ko04022	cGMP-PKG signaling pathway	0.070416	-2.65333	168	14	0.0321101	436	8063	1.88212e+69	Pln,Mef2d,Prkg1,Srf,Atf2,Adcy7,Plcb1,Plcb4,Gucy1a1,Adcy9,Ppp3ca,Gtf2i,Calm2,Slc8a1
mmu04022	cGMP-PKG signaling pathway	0.070416	-2.65333	168	14	0.0321101	436	8063	1.23141e+69	Calm2,Gtf2i,Ppp3ca,Slc8a1,Atf2,Adcy7,Pln,Mef2d,Prkg1,Srf,Plcb4,Adcy9,Gucy1a1,Plcb1
mmu04371	Apelin signaling pathway	0.0758916	-2.57845	140	12	0.0275229	436	8063	1.72617e+59	Mef2d,Gng11,Adcy7,Plcb1,Jag1,Prkab1,Plcb4,Adcy9,Gabarapl1,Calm2,Slc8a1,Egr1
mmu05218	Melanoma	0.0780232	-2.55075	69	7	0.016055	436	8063	1.87062e+35	Pik3ca,Pik3r1,Igf1r,Hgf,Araf,Braf,Mitf
ko05218	Melanoma	0.0780232	-2.55075	69	7	0.016055	436	8063	1.18362e+35	Araf,Hgf,Pik3r1,Igf1r,Mitf,Braf,Pik3ca
ko04152	AMPK signaling pathway	0.0784072	-2.54584	126	11	0.0252294	436	8063	2.35542e+55	Ppp2r3a,Pik3r1,Foxo3,Igf1r,Rptor,Pfkp,Tbc1d1,Adipor1,Prkab1,Pik3ca,Rab14
mmu04152	AMPK signaling pathway	0.0784072	-2.54584	126	11	0.0252294	436	8063	1.60017e+55	Igf1r,Rptor,Foxo3,Prkab1,Rab14,Pik3ca,Ppp2r3a,Pfkp,Pik3r1,Tbc1d1,Adipor1
mmu_M00684	JAK-STAT signaling	0.0799595	-2.52624	19	3	0.00688073	436	8063	208492085120848	Stat4,Stat5b,Stat3
M00684	JAK-STAT signaling	0.0799595	-2.52624	19	3	0.00688073	436	8063	208512084820849	Stat5b,Stat3,Stat4
mmu04713	Circadian entrainment	0.082332	-2.49699	98	9	0.0206422	436	8063	1.15156e+45	Adcy9,Gucy1a1,Plcb4,Camk2d,Plcb1,Adcy7,Gng11,Calm2,Prkg1
ko04713	Circadian entrainment	0.082332	-2.49699	98	9	0.0206422	436	8063	1.15131e+45	Adcy7,Calm2,Gng11,Prkg1,Adcy9,Gucy1a1,Plcb4,Plcb1,Camk2d
ko04151	PI3K-Akt signaling pathway	0.0837472	-2.47995	346	25	0.0573394	436	8063	1.19092e+126	Atf2,Vegfc,Mcl1,Igf1r,Rptor,Kdr,Ifnar2,Gsk3b,Kit,Lpar4,Gng11,Itga6,Rac1,Foxo3,Tlr4,Hgf,Phlpp1,Tek,Pik3ca,Phlpp2,Ppp2r3a,Angpt1,Pik3r1,Sos2,Ghr
mmu04151	PI3K-Akt signaling pathway	0.0837472	-2.47995	346	25	0.0573394	436	8063	1.65422e+126	Kdr,Mcl1,Rptor,Igf1r,Atf2,Vegfc,Ifnar2,Gsk3b,Kit,Phlpp1,Itga6,Rac1,Foxo3,Hgf,Tlr4,Lpar4,Gng11,Sos2,Ghr,Ppp2r3a,Angpt1,Pik3r1,Pik3ca,Phlpp2,Tek
mmu05161	Hepatitis B	0.0858182	-2.45552	143	12	0.0275229	436	8063	1.07986e+60	Ddb2,Atf2,Tlr4,Stat3,Stat4,Pik3ca,Egr2,Map2k4,Map3k1,Casp12,Pik3r1,Stat5b
ko04620	Toll-like receptor signaling pathway	0.0864842	-2.44779	99	9	0.0206422	436	8063	2.20342e+44	Traf6,Ifnar2,Ly96,Map2k4,Pik3ca,Rac1,Pik3r1,Tlr4,Map2k6
mmu04620	Toll-like receptor signaling pathway	0.0864842	-2.44779	99	9	0.0206422	436	8063	2.63992e+44	Map2k6,Tlr4,Rac1,Pik3r1,Pik3ca,Map2k4,Ifnar2,Ly96,Traf6
ko04350	TGF-beta signaling pathway	0.0878055	-2.43263	85	8	0.0183486	436	8063	1.14791e+40	Acvr1b,Acvr2a,Zfyve16,Bambi,Tgfbr2,Sp1,Smad5,Id2
mmu04350	TGF-beta signaling pathway	0.0878055	-2.43263	85	8	0.0183486	436	8063	1.59022e+40	Id2,Smad5,Sp1,Zfyve16,Tgfbr2,Bambi,Acvr2a,Acvr1b
ko04724	Glutamatergic synapse	0.0883286	-2.42669	114	10	0.0229358	436	8063	2.65562e+50	Homer1,Ppp3ca,Adcy7,Gng11,Pla2g4c,Plcb1,Glul,Adcy9,Slc38a2,Plcb4
mmu04724	Glutamatergic synapse	0.0883286	-2.42669	114	10	0.0229358	436	8063	1.87951e+50	Plcb1,Glul,Adcy9,Plcb4,Slc38a2,Ppp3ca,Homer1,Adcy7,Pla2g4c,Gng11
ko04370	VEGF signaling pathway	0.0917929	-2.38822	58	6	0.0137615	436	8063	2.32889e+30	Pla2g4c,Pik3ca,Ppp3ca,Kdr,Rac1,Pik3r1
mmu04370	VEGF signaling pathway	0.0917929	-2.38822	58	6	0.0137615	436	8063	1.65422e+30	Kdr,Pla2g4c,Pik3ca,Pik3r1,Rac1,Ppp3ca
mmu00052	Galactose metabolism	0.0918996	-2.38706	32	4	0.00917431	436	8063	3.19625e+21	Galm,Gaa,Hk3,Pfkp
ko00052	Galactose metabolism	0.0918996	-2.38706	32	4	0.00917431	436	8063	1.43873e+21	Gaa,Galm,Hk3,Pfkp
mmu04380	Osteoclast differentiation	0.0929579	-2.37561	130	11	0.0252294	436	8063	2.16823e+54	Tec,Map2k6,Rac1,Tgfbr2,Mitf,Traf6,Ifnar2,Ppp3ca,Pik3ca,Gab2,Pik3r1
ko04380	Osteoclast differentiation	0.0929579	-2.37561	130	11	0.0252294	436	8063	2.18132e+54	Tgfbr2,Mitf,Gab2,Map2k6,Rac1,Pik3r1,Pik3ca,Traf6,Ifnar2,Tec,Ppp3ca
ko04662	B cell receptor signaling pathway	0.0931113	-2.37396	72	7	0.016055	436	8063	1.90556e+34	Ppp3ca,Gsk3b,Pik3ca,Pik3r1,Rac1,Vav3,Sos2
mmu04662	B cell receptor signaling pathway	0.0931113	-2.37396	72	7	0.016055	436	8063	1.87062e+34	Pik3ca,Ppp3ca,Gsk3b,Sos2,Vav3,Pik3r1,Rac1
ko05215	Prostate cancer	0.0973468	-2.32948	87	8	0.0183486	436	8063	1.87082e+40	Pik3r1,Igf1r,Araf,Tcf7l2,Braf,Sos2,Gsk3b,Pik3ca
ko04658	Th1 and Th2 cell differentiation	0.0973468	-2.32948	87	8	0.0183486	436	8063	4.33586e+41	Maml3,Ppp3ca,Stat4,Gata3,Jag1,Stat5b,Maml2,Prkcq
mmu05215	Prostate cancer	0.0973468	-2.32948	87	8	0.0183486	436	8063	5.66372e+40	Gsk3b,Pik3ca,Pik3r1,Igf1r,Araf,Tcf7l2,Braf,Sos2
mmu04658	Th1 and Th2 cell differentiation	0.0973468	-2.32948	87	8	0.0183486	436	8063	1.90554e+41	Ppp3ca,Maml3,Stat4,Maml2,Stat5b,Jag1,Gata3,Prkcq
M00694	cGMP signaling	0.0984796	-2.31791	10	2	0.00458716	436	8063	6059619091	Gucy1a1,Prkg1
mmu_M00694	cGMP signaling	0.0984796	-2.31791	10	2	0.00458716	436	8063	6059619091	Gucy1a1,Prkg1
mmu_M00681	Activin signaling	0.0984796	-2.31791	10	2	0.00458716	436	8063	1148011479	Acvr2a,Acvr1b
M00681	Activin signaling	0.0984796	-2.31791	10	2	0.00458716	436	8063	1148011479	Acvr2a,Acvr1b
ko04922	Glucagon signaling pathway	0.0996764	-2.30583	102	9	0.0206422	436	8063	1.19091e+47	Atf2,Calm2,Ppp3ca,Phkb,Sik2,Plcb4,Prkab1,Plcb1,Camk2d
mmu04922	Glucagon signaling pathway	0.0996764	-2.30583	102	9	0.0206422	436	8063	1.23141e+47	Calm2,Atf2,Ppp3ca,Prkab1,Plcb4,Phkb,Sik2,Plcb1,Camk2d
ko04261	Adrenergic signaling in cardiomyocytes	0.100257	-2.30001	147	12	0.0275229	436	8063	1.87951e+61	Plcb1,Adcy9,Plcb4,Pln,Atf2,Adcy7,Cacnb2,Camk2d,Ppp2r3a,Slc8a1,Rapgef4,Calm2
mmu04261	Adrenergic signaling in cardiomyocytes	0.100257	-2.30001	147	12	0.0275229	436	8063	1.88211e+61	Pln,Atf2,Adcy7,Cacnb2,Plcb1,Plcb4,Adcy9,Rapgef4,Calm2,Slc8a1,Camk2d,Ppp2r3a
ko00531	Glycosaminoglycan degradation	0.10149	-2.28779	21	3	0.00688073	436	8063	159315212015442	Ids,Hgsnat,Hpse
mmu00531	Glycosaminoglycan degradation	0.10149	-2.28779	21	3	0.00688073	436	8063	154425212015931	Hpse,Hgsnat,Ids
ko04971	Gastric acid secretion	0.104012	-2.26325	74	7	0.016055	436	8063	1.15131e+35	Adcy7,Calm2,Adcy9,Sstr2,Plcb4,Camk2d,Plcb1
mmu04971	Gastric acid secretion	0.104012	-2.26325	74	7	0.016055	436	8063	1.87981e+35	Plcb4,Adcy9,Sstr2,Camk2d,Plcb1,Calm2,Adcy7
ko04660	T cell receptor signaling pathway	0.104318	-2.26031	103	9	0.0206422	436	8063	1.87082e+45	Pik3r1,Sos2,Vav3,Prkcq,Tec,Cblb,Ppp3ca,Gsk3b,Pik3ca
mmu04660	T cell receptor signaling pathway	0.104318	-2.26031	103	9	0.0206422	436	8063	1.87086e+45	Pik3r1,Vav3,Prkcq,Sos2,Ppp3ca,Cblb,Gsk3b,Tec,Pik3ca
M00293	DNA polymerase zeta complex	0.105231	-2.2516	2	1	0.00229358	436	8063	71890	Mad2l2
M00066	Lactosylceramide biosynthesis	0.105231	-2.2516	2	1	0.00229358	436	8063	56386	B4galt6
mmu_M00066	Lactosylceramide biosynthesis	0.105231	-2.2516	2	1	0.00229358	436	8063	56386	B4galt6
mmu_M00293	DNA polymerase zeta complex	0.105231	-2.2516	2	1	0.00229358	436	8063	71890	Mad2l2
M00404	COPII complex	0.116206	-2.15239	11	2	0.00458716	436	8063	9968320334	Sec24b,Sec23a
mmu00920	Sulfur metabolism	0.116206	-2.15239	11	2	0.00458716	436	8063	5901066071	Sqor,Ethe1
mmu00130	Ubiquinone and other terpenoid-quinone biosynthesis	0.116206	-2.15239	11	2	0.00458716	436	8063	7188318104	Coq2,Nqo1
mmu_M00052	Pyrimidine ribonucleotide biosynthesis, UMP => UDP/UTP,CDP/CTP	0.116206	-2.15239	11	2	0.00458716	436	8063	17156722169	Nme7,Cmpk2
mmu_M00034	Methionine salvage pathway	0.116206	-2.15239	11	2	0.00458716	436	8063	108645104923	Mat2b,Adi1
M00034	Methionine salvage pathway	0.116206	-2.15239	11	2	0.00458716	436	8063	104923108645	Adi1,Mat2b
mmu_M00404	COPII complex	0.116206	-2.15239	11	2	0.00458716	436	8063	9968320334	Sec24b,Sec23a
M00052	Pyrimidine ribonucleotide biosynthesis, UMP => UDP/UTP,CDP/CTP	0.116206	-2.15239	11	2	0.00458716	436	8063	22169171567	Cmpk2,Nme7
ko00920	Sulfur metabolism	0.116206	-2.15239	11	2	0.00458716	436	8063	5901066071	Sqor,Ethe1
ko00130	Ubiquinone and other terpenoid-quinone biosynthesis	0.116206	-2.15239	11	2	0.00458716	436	8063	1810471883	Nqo1,Coq2
ko04530	Tight junction	0.118041	-2.13672	167	13	0.0298165	436	8063	2.38591e+66	Dlg2,Patj,F11r,Jam3,Map3k1,Ocln,Rac1,Tiam1,Whamm,Prkab1,Afdn,Actn1,Myh10
mmu04530	Tight junction	0.118041	-2.13672	167	13	0.0298165	436	8063	2.18442e+66	Tiam1,Rac1,Actn1,Afdn,Prkab1,Whamm,Myh10,Patj,Dlg2,Map3k1,Jam3,F11r,Ocln
ko04020	Calcium signaling pathway	0.119376	-2.12548	183	14	0.0321101	436	8063	2.05411e+71	Slc8a1,Camk2d,Cacna1e,Plcd4,Ppp3ca,Htr2a,Calm2,Plcb1,Adcy9,Phkb,Plcb4,Pln,Adcy7,Ptafr
mmu04020	Calcium signaling pathway	0.119376	-2.12548	183	14	0.0321101	436	8063	1.88211e+71	Pln,Adcy7,Ptafr,Plcb1,Adcy9,Phkb,Plcb4,Plcd4,Ppp3ca,Htr2a,Calm2,Camk2d,Slc8a1,Cacna1e
mmu00510	N-Glycan biosynthesis	0.123531	-2.09126	49	5	0.0114679	436	8063	1.71588e+25	Man2a1,Tusc3,Man1c1,Fut8,Man1a2
ko00510	N-Glycan biosynthesis	0.123531	-2.09126	49	5	0.0114679	436	8063	1.71582e+25	Man2a1,Man1a2,Fut8,Man1c1,Tusc3
mmu05032	Morphine addiction	0.123648	-2.09031	92	8	0.0183486	436	8063	1.85781e+41	Pde4b,Adcy9,Arrb1,Gabre,Gng11,Adcy7,Pde8a,Pde4d
ko05032	Morphine addiction	0.123648	-2.09031	92	8	0.0183486	436	8063	1.15152e+41	Adcy9,Pde4b,Arrb1,Pde8a,Adcy7,Gng11,Gabre,Pde4d
mmu04668	TNF signaling pathway	0.124083	-2.0868	107	9	0.0206422	436	8063	2.63992e+44	Map2k6,Pik3r1,Il15,Tab3,Itch,Map2k4,Atf2,Pik3ca,Dnm1l
ko04668	TNF signaling pathway	0.124083	-2.0868	107	9	0.0206422	436	8063	2.63992e+44	Map2k6,Pik3r1,Il15,Tab3,Map2k4,Pik3ca,Atf2,Itch,Dnm1l
ko04921	Oxytocin signaling pathway	0.124487	-2.08355	153	12	0.0275229	436	8063	1.22961e+61	Cacnb2,Adcy7,Plcb1,Gucy1a1,Adcy9,Plcb4,Prkab1,Ppp3ca,Calm2,Pla2g4c,Camk2d,Map2k5
mmu04921	Oxytocin signaling pathway	0.124487	-2.08355	153	12	0.0275229	436	8063	1.22961e+61	Cacnb2,Adcy7,Plcb1,Adcy9,Gucy1a1,Prkab1,Plcb4,Ppp3ca,Pla2g4c,Calm2,Camk2d,Map2k5
ko04514	Cell adhesion molecules (CAMs)	0.126107	-2.07063	169	13	0.0298165	436	8063	2.03402e+65	Glg1,Nlgn2,Itga6,Nrxn1,Ocln,Nectin1,Mpzl1,Ncam2,Selp,Pecam1,Jam3,F11r,Alcam
mmu04514	Cell adhesion molecules (CAMs)	0.126107	-2.07063	169	13	0.0298165	436	8063	1.16582e+65	Alcam,F11r,Jam3,Ocln,Nrxn1,Pecam1,Ncam2,Selp,Mpzl1,Nectin1,Itga6,Nlgn2,Glg1
ko04970	Salivary secretion	0.127775	-2.05748	78	7	0.016055	436	8063	1.90911e+34	Prkg1,Calm2,Adcy7,Plcb1,Plcb4,Adcy9,Gucy1a1
mmu04970	Salivary secretion	0.127775	-2.05748	78	7	0.016055	436	8063	1.87981e+34	Plcb4,Adcy9,Gucy1a1,Plcb1,Calm2,Adcy7,Prkg1
mmu05230	Central carbon metabolism in cancer	0.130778	-2.03425	64	6	0.0137615	436	8063	1.87086e+31	Pik3r1,Pfkp,Pdk1,Kit,Hk3,Pik3ca
ko05230	Central carbon metabolism in cancer	0.130778	-2.03425	64	6	0.0137615	436	8063	1.87062e+31	Pik3ca,Pdk1,Kit,Pfkp,Pik3r1,Hk3
mmu04611	Platelet activation	0.133277	-2.01532	124	10	0.0229358	436	8063	1.90912e+51	Prkg1,Pla2g4c,Pik3ca,Adcy7,Pik3r1,Plcb1,Plcb4,Arhgap35,Gucy1a1,Adcy9
mmu04977	Vitamin digestion and absorption	0.137485	-1.98424	24	3	0.00688073	436	8063	214522077867096	Tcn2,Scarb1,Mmachc
ko04977	Vitamin digestion and absorption	0.137485	-1.98424	24	3	0.00688073	436	8063	207786709621452	Scarb1,Mmachc,Tcn2
mmu01212	Fatty acid metabolism	0.148272	-1.90871	52	5	0.0114679	436	8063	1.51077e+24	Hadh,Hacd4,Fads1,Hacd1,Acadsb
ko01212	Fatty acid metabolism	0.148272	-1.90871	52	5	0.0114679	436	8063	7.62673e+24	Fads1,Hacd1,Acadsb,Hadh,Hacd4
mmu04630	Jak-STAT signaling pathway	0.151725	-1.88568	159	12	0.0275229	436	8063	1.72102e+59	Mcl1,Stat3,Pias1,Fhl1,Pik3r1,Stat5b,Sos2,Ghr,Il15,Ifnar2,Pik3ca,Stat4
ko04630	Jak-STAT signaling pathway	0.151725	-1.88568	159	12	0.0275229	436	8063	5.64692e+59	Pias1,Mcl1,Stat3,Fhl1,Sos2,Ghr,Il15,Pik3r1,Stat5b,Pik3ca,Stat4,Ifnar2
M00291	MRN complex	0.153627	-1.87323	3	1	0.00229358	436	8063	19360	Rad50
mmu_M00118	Glutathione biosynthesis, glutamate => glutathione	0.153627	-1.87323	3	1	0.00229358	436	8063	14630	Gclm
M00118	Glutathione biosynthesis, glutamate => glutathione	0.153627	-1.87323	3	1	0.00229358	436	8063	14630	Gclm
mmu_M00291	MRN complex	0.153627	-1.87323	3	1	0.00229358	436	8063	19360	Rad50
mmu00790	Folate biosynthesis	0.173207	-1.75327	14	2	0.00458716	436	8063	5673814590	Mocs1,Ggh
ko00790	Folate biosynthesis	0.173207	-1.75327	14	2	0.00458716	436	8063	5673814590	Mocs1,Ggh
mmu00533	Glycosaminoglycan biosynthesis - keratan sulfate	0.173207	-1.75327	14	2	0.00458716	436	8063	22732753618	B3gnt7,Fut8
ko00533	Glycosaminoglycan biosynthesis - keratan sulfate	0.173207	-1.75327	14	2	0.00458716	436	8063	22732753618	B3gnt7,Fut8
mmu04923	Regulation of lipolysis in adipocytes	0.174921	-1.74342	55	5	0.0114679	436	8063	1.87061e+24	Pik3ca,Adcy7,Adcy9,Prkg1,Pik3r1
mmu04911	Insulin secretion	0.175205	-1.7418	85	7	0.016055	436	8063	1.15152e+35	Adcy9,Plcb4,Camk2d,Plcb1,Atf2,Adcy7,Rapgef4
mmu00601	Glycosphingolipid biosynthesis - lacto and neolacto series	0.177081	-1.73115	27	3	0.00688073	436	8063	268772687814538	B3galt1,B3galt2,Gcnt2
ko00601	Glycosphingolipid biosynthesis - lacto and neolacto series	0.177081	-1.73115	27	3	0.00688073	436	8063	145382687826877	Gcnt2,B3galt2,B3galt1
mmu04216	Ferroptosis	0.179156	-1.7195	41	4	0.00917431	436	8063	2.20413e+19	Trf,Slc7a11,Gclm,Lpcat3
ko04216	Ferroptosis	0.179156	-1.7195	41	4	0.00917431	436	8063	1.47921e+19	Lpcat3,Gclm,Slc7a11,Trf
mmu05142	Chagas disease (American trypanosomiasis)	0.179236	-1.71905	101	8	0.0183486	436	8063	2.20342e+39	Traf6,Plcb1,Pik3r1,Tlr4,Pik3ca,Map2k4,Tgfbr2,Plcb4
ko05142	Chagas disease (American trypanosomiasis)	0.179236	-1.71905	101	8	0.0183486	436	8063	2.20343e+39	Traf6,Map2k4,Pik3ca,Tlr4,Pik3r1,Plcb1,Plcb4,Tgfbr2
ko04659	Th17 cell differentiation	0.186007	-1.68197	102	8	0.0183486	436	8063	2.08512e+39	Stat5b,Stat3,Gata3,Prkcq,Rora,Tgfbr2,Ppp3ca,Il1rap
mmu04659	Th17 cell differentiation	0.186007	-1.68197	102	8	0.0183486	436	8063	1.61802e+39	Il1rap,Ppp3ca,Gata3,Stat3,Stat5b,Tgfbr2,Rora,Prkcq
ko04650	Natural killer cell mediated cytotoxicity	0.187735	-1.67272	118	9	0.0206422	436	8063	1.18362e+45	Araf,Rac1,Pik3r1,Vav3,Braf,Sos2,Ppp3ca,Ifnar2,Pik3ca
mmu04650	Natural killer cell mediated cytotoxicity	0.187735	-1.67272	118	9	0.0206422	436	8063	1.87082e+45	Pik3r1,Rac1,Araf,Braf,Vav3,Sos2,Ppp3ca,Ifnar2,Pik3ca
mmu04728	Dopaminergic synapse	0.188275	-1.66985	134	10	0.0229358	436	8063	1.08058e+51	Camk2d,Ppp2r3a,Plcb1,Clock,Plcb4,Gsk3b,Ppp3ca,Atf2,Gng11,Calm2
ko04728	Dopaminergic synapse	0.188275	-1.66985	134	10	0.0229358	436	8063	1.23147e+51	Calm2,Gng11,Atf2,Ppp3ca,Gsk3b,Plcb4,Clock,Plcb1,Camk2d,Ppp2r3a
ko01040	Biosynthesis of unsaturated fatty acids	0.190917	-1.65592	28	3	0.00688073	436	8063	667757626730963	Hacd4,Fads1,Hacd1
mmu01040	Biosynthesis of unsaturated fatty acids	0.190917	-1.65592	28	3	0.00688073	436	8063	762673096366775	Fads1,Hacd1,Hacd4
ko04924	Renin secretion	0.192854	-1.64582	72	6	0.0137615	436	8063	1.90551e+29	Ppp3ca,Aqp1,Plcb1,Calm2,Plcb4,Gucy1a1
mmu04924	Renin secretion	0.192854	-1.64582	72	6	0.0137615	436	8063	1.87986e+29	Plcb4,Gucy1a1,Plcb1,Calm2,Ppp3ca,Aqp1
mmu_M00686	Toll-like receptor signaling	0.19309	-1.6446	15	2	0.00458716	436	8063	2189822034	Tlr4,Traf6
M00695	cAMP signaling	0.19309	-1.6446	15	2	0.00458716	436	8063	1151511513	Adcy9,Adcy7
mmu_M00695	cAMP signaling	0.19309	-1.6446	15	2	0.00458716	436	8063	1151511513	Adcy9,Adcy7
M00686	Toll-like receptor signaling	0.19309	-1.6446	15	2	0.00458716	436	8063	2203421898	Traf6,Tlr4
M00134	Polyamine biosynthesis, arginine => ornithine => putrescine	0.199411	-1.61239	4	1	0.00229358	436	8063	11846	Arg1
M00632	Galactose degradation, Leloir pathway, galactose => alpha-D-glucose-1P	0.199411	-1.61239	4	1	0.00229358	436	8063	319625	Galm
mmu_M00134	Polyamine biosynthesis, arginine => ornithine => putrescine	0.199411	-1.61239	4	1	0.00229358	436	8063	11846	Arg1
M00690	MAPK (ERK5) signaling	0.199411	-1.61239	4	1	0.00229358	436	8063	23938	Map2k5
mmu_M00690	MAPK (ERK5) signaling	0.199411	-1.61239	4	1	0.00229358	436	8063	23938	Map2k5
mmu_M00632	Galactose degradation, Leloir pathway, galactose => alpha-D-glucose-1P	0.199411	-1.61239	4	1	0.00229358	436	8063	319625	Galm
mmu04913	Ovarian steroidogenesis	0.203234	-1.5934	58	5	0.0114679	436	8063	1.15131e+25	Adcy7,Adcy9,Pla2g4c,Igf1r,Scarb1
ko04913	Ovarian steroidogenesis	0.203234	-1.5934	58	5	0.0114679	436	8063	1.60012e+25	Igf1r,Scarb1,Pla2g4c,Adcy7,Adcy9
mmu05216	Thyroid cancer	0.205013	-1.58468	29	3	0.00688073	436	8063	2141676551109880	Tcf7l2,Ccdc6,Braf
ko05216	Thyroid cancer	0.205013	-1.58468	29	3	0.00688073	436	8063	2141610988076550	Tcf7l2,Braf,Ccdc6
ko05414	Dilated cardiomyopathy	0.205254	-1.58351	89	7	0.016055	436	8063	1.64032e+34	Itga6,Slc8a1,Dmd,Adcy9,Pln,Adcy7,Cacnb2
mmu05414	Dilated cardiomyopathy	0.205254	-1.58351	89	7	0.016055	436	8063	1.88212e+34	Pln,Slc8a1,Itga6,Adcy9,Cacnb2,Adcy7,Dmd
mmu04390	Hippo signaling pathway	0.211026	-1.55577	154	11	0.0252294	436	8063	2.38591e+55	Dlg2,Patj,Tcf7l2,Fbxw11,Gsk3b,Tgfbr2,Fzd8,Id2,Fzd7,Dvl1,Apc
ko04390	Hippo signaling pathway	0.211026	-1.55577	154	11	0.0252294	436	8063	2.18131e+55	Tgfbr2,Fzd8,Fzd7,Id2,Apc,Dvl1,Patj,Tcf7l2,Dlg2,Fbxw11,Gsk3b
ko04340	Hedgehog signaling pathway	0.212862	-1.54711	44	4	0.00917431	436	8063	1.0969e+21	Arrb1,Gsk3b,Fbxw11,Ptch1
mmu04340	Hedgehog signaling pathway	0.212862	-1.54711	44	4	0.00917431	436	8063	1.03583e+21	Fbxw11,Ptch1,Arrb1,Gsk3b
mmu00310	Lysine degradation	0.212997	-1.54648	59	5	0.0114679	436	8063	7.29471e+26	Phykpl,Nsd2,Hadh,Camkmt,Nsd3
mmu00480	Glutathione metabolism	0.212997	-1.54648	59	5	0.0114679	436	8063	1.48625e+25	Gstm1,Hpgds,Mgst1,Mgst2,Gclm
ko00480	Glutathione metabolism	0.212997	-1.54648	59	5	0.0114679	436	8063	1.48625e+25	Gstm1,Hpgds,Mgst1,Mgst2,Gclm
ko00310	Lysine degradation	0.212997	-1.54648	59	5	0.0114679	436	8063	2.34136e+26	Nsd3,Camkmt,Phykpl,Hadh,Nsd2
M00295	BRCA1-associated genome surveillance complex (BASC)	0.213243	-1.54532	16	2	0.00458716	436	8063	1936069263	Rad50,Rfc3
M00075	N-glycan biosynthesis, complex type	0.213243	-1.54532	16	2	0.00458716	436	8063	5361817158	Fut8,Man2a1
mmu_M00075	N-glycan biosynthesis, complex type	0.213243	-1.54532	16	2	0.00458716	436	8063	5361817158	Fut8,Man2a1
mmu_M00295	BRCA1-associated genome surveillance complex (BASC)	0.213243	-1.54532	16	2	0.00458716	436	8063	1936069263	Rad50,Rfc3
ko01523	Antifolate resistance	0.219338	-1.51714	30	3	0.00688073	436	8063	2392732217114590	Abcc4,Tyms,Ggh
mmu01523	Antifolate resistance	0.219338	-1.51714	30	3	0.00688073	436	8063	2217114590239270	Tyms,Ggh,Abcc4
ko01524	Platinum drug resistance	0.227433	-1.4809	76	6	0.0137615	436	8063	1.87082e+30	Pik3r1,Mgst2,Atp7a,Mgst1,Gstm1,Pik3ca
mmu01524	Platinum drug resistance	0.227433	-1.4809	76	6	0.0137615	436	8063	5.66151e+30	Mgst1,Gstm1,Pik3ca,Atp7a,Mgst2,Pik3r1
mmu_M00099	Sphingosine biosynthesis	0.233581	-1.45422	17	2	0.00458716	436	8063	26865654447	Sptlc1,Asah2
mmu00910	Nitrogen metabolism	0.233581	-1.45422	17	2	0.00458716	436	8063	1464556078	Glul,Car5b
M00099	Sphingosine biosynthesis	0.233581	-1.45422	17	2	0.00458716	436	8063	26865654447	Sptlc1,Asah2
ko00910	Nitrogen metabolism	0.233581	-1.45422	17	2	0.00458716	436	8063	5607814645	Car5b,Glul
ko00524	Neomycin, kanamycin and gentamicin biosynthesis	0.242723	-1.41583	5	1	0.00229358	436	8063	212032	Hk3
mmu_M00128	Ubiquinone biosynthesis, eukaryotes, 4-hydroxybenzoate => ubiquinone	0.242723	-1.41583	5	1	0.00229358	436	8063	71883	Coq2
mmu00524	Neomycin, kanamycin and gentamicin biosynthesis	0.242723	-1.41583	5	1	0.00229358	436	8063	212032	Hk3
M00128	Ubiquinone biosynthesis, eukaryotes, 4-hydroxybenzoate => ubiquinone	0.242723	-1.41583	5	1	0.00229358	436	8063	71883	Coq2
M00289	RF-C complex	0.242723	-1.41583	5	1	0.00229358	436	8063	69263	Rfc3
mmu_M00289	RF-C complex	0.242723	-1.41583	5	1	0.00229358	436	8063	69263	Rfc3
ko00564	Glycerophospholipid metabolism	0.245303	-1.40526	94	7	0.016055	436	8063	6.82621e+37	Agpat4,Dgkg,Cdipt,Lpcat3,Lpcat1,Pla2g4c,Etnk1
mmu00564	Glycerophospholipid metabolism	0.245303	-1.40526	94	7	0.016055	436	8063	1.47927e+37	Lpcat3,Agpat4,Cdipt,Dgkg,Pla2g4c,Etnk1,Lpcat1
mmu04930	Type II diabetes mellitus	0.260184	-1.34636	48	4	0.00917431	436	8063	1.87061e+20	Pik3ca,Cacna1e,Hk3,Pik3r1
ko04930	Type II diabetes mellitus	0.260184	-1.34636	48	4	0.00917431	436	8063	1.87062e+20	Pik3ca,Hk3,Cacna1e,Pik3r1
mmu00600	Sphingolipid metabolism	0.260184	-1.34636	48	4	0.00917431	436	8063	5.63865e+20	B4galt6,Asah2,Galc,Sptlc1
ko00600	Sphingolipid metabolism	0.260184	-1.34636	48	4	0.00917431	436	8063	5.63863e+20	B4galt6,Sptlc1,Asah2,Galc
mmu00500	Starch and sucrose metabolism	0.263364	-1.33422	33	3	0.00688073	436	8063	1860514387212030	Enpp1,Gaa,Hk3
ko00500	Starch and sucrose metabolism	0.263364	-1.33422	33	3	0.00688073	436	8063	1860514387212030	Enpp1,Gaa,Hk3
mmu04725	Cholinergic synapse	0.266845	-1.32109	113	8	0.0183486	436	8063	1.87981e+40	Plcb4,Adcy9,Pik3r1,Camk2d,Plcb1,Gng11,Pik3ca,Adcy7
mmu05144	Malaria	0.272331	-1.30074	49	4	0.00917431	436	8063	1.86132e+19	Pecam1,Selp,Hgf,Tlr4
ko05144	Malaria	0.272331	-1.30074	49	4	0.00917431	436	8063	2.18982e+19	Tlr4,Hgf,Pecam1,Selp
mmu00220	Arginine biosynthesis	0.274503	-1.29279	19	2	0.00458716	436	8063	1184614645	Arg1,Glul
ko00220	Arginine biosynthesis	0.274503	-1.29279	19	2	0.00458716	436	8063	1464511846	Glul,Arg1
ko00670	One carbon pool by folate	0.274503	-1.29279	19	2	0.00458716	436	8063	66556322171	Mthfd2l,Tyms
mmu00670	One carbon pool by folate	0.274503	-1.29279	19	2	0.00458716	436	8063	66556322171	Mthfd2l,Tyms
mmu05020	Prion diseases	0.27829	-1.27909	34	3	0.00688073	436	8063	136531236417968	Egr1,Casp12,Ncam2
ko05020	Prion diseases	0.27829	-1.27909	34	3	0.00688073	436	8063	123641796813653	Casp12,Ncam2,Egr1
mmu_M00007	Pentose phosphate pathway, non-oxidative phase, fructose 6P => ribose 5P	0.283698	-1.25985	6	1	0.00229358	436	8063	66646	Rpe
mmu_M00029	Urea cycle	0.283698	-1.25985	6	1	0.00229358	436	8063	11846	Arg1
M00085	Fatty acid biosynthesis, elongation, mitochondria	0.283698	-1.25985	6	1	0.00229358	436	8063	15107	Hadh
mmu_M00085	Fatty acid biosynthesis, elongation, mitochondria	0.283698	-1.25985	6	1	0.00229358	436	8063	15107	Hadh
mmu_M00385	Cul4-DDB1-DDB2 complex	0.283698	-1.25985	6	1	0.00229358	436	8063	107986	Ddb2
M00141	C1-unit interconversion, eukaryotes	0.283698	-1.25985	6	1	0.00229358	436	8063	665563	Mthfd2l
mmu_M00380	SCF-BTRC complex	0.283698	-1.25985	6	1	0.00229358	436	8063	103583	Fbxw11
M00395	Decapping complex	0.283698	-1.25985	6	1	0.00229358	436	8063	353190	Edc3
mmu_M00284	Origin recognition complex	0.283698	-1.25985	6	1	0.00229358	436	8063	50793	Orc3
mmu_M00141	C1-unit interconversion, eukaryotes	0.283698	-1.25985	6	1	0.00229358	436	8063	665563	Mthfd2l
M00385	Cul4-DDB1-DDB2 complex	0.283698	-1.25985	6	1	0.00229358	436	8063	107986	Ddb2
M00284	Origin recognition complex	0.283698	-1.25985	6	1	0.00229358	436	8063	50793	Orc3
mmu_M00395	Decapping complex	0.283698	-1.25985	6	1	0.00229358	436	8063	353190	Edc3
M00029	Urea cycle	0.283698	-1.25985	6	1	0.00229358	436	8063	11846	Arg1
M00007	Pentose phosphate pathway, non-oxidative phase, fructose 6P => ribose 5P	0.283698	-1.25985	6	1	0.00229358	436	8063	66646	Rpe
M00380	SCF-BTRC complex	0.283698	-1.25985	6	1	0.00229358	436	8063	103583	Fbxw11
mmu_M00679	BMP signaling	0.294953	-1.22094	20	2	0.00458716	436	8063	1712911480	Smad5,Acvr2a
M00679	BMP signaling	0.294953	-1.22094	20	2	0.00458716	436	8063	1148017129	Acvr2a,Smad5
ko05164	Influenza A	0.299694	-1.20499	168	11	0.0252294	436	8063	1.54633e+54	Agfg1,Map2k6,Pik3r1,Tlr4,Furin,Eif2ak3,Map2k4,Pik3ca,Atf2,Ifnar2,Gsk3b
mmu05164	Influenza A	0.299694	-1.20499	168	11	0.0252294	436	8063	1.19092e+54	Atf2,Tlr4,Map2k6,Agfg1,Gsk3b,Ifnar2,Pik3ca,Map2k4,Pik3r1,Eif2ak3,Furin
ko04932	Non-alcoholic fatty liver disease (NAFLD)	0.29997	-1.20407	151	10	0.0229358	436	8063	1.63962e+50	Itch,Pik3ca,Cox7a2l,Gsk3b,Adipor1,Prkab1,Mlxip,Eif2ak3,Rac1,Pik3r1
mmu04932	Non-alcoholic fatty liver disease (NAFLD)	0.29997	-1.20407	151	10	0.0229358	436	8063	1.90792e+50	Prkab1,Mlxip,Adipor1,Eif2ak3,Pik3r1,Rac1,Itch,Pik3ca,Cox7a2l,Gsk3b
ko05014	Amyotrophic lateral sclerosis (ALS)	0.309279	-1.17351	52	4	0.00917431	436	8063	1.93531e+19	Rac1,Casp12,Ppp3ca,Map2k6
mmu05014	Amyotrophic lateral sclerosis (ALS)	0.309279	-1.17351	52	4	0.00917431	436	8063	2.63991e+19	Map2k6,Casp12,Ppp3ca,Rac1
mmu_M00092	Phosphatidylethanolamine (PE) biosynthesis, ethanolamine => PE	0.32246	-1.13178	7	1	0.00229358	436	8063	75320	Etnk1
M00401	Sec61 complex	0.32246	-1.13178	7	1	0.00229358	436	8063	57743	Sec61a2
mmu_M00072	N-glycosylation by oligosaccharyltransferase	0.32246	-1.13178	7	1	0.00229358	436	8063	80286	Tusc3
M00072	N-glycosylation by oligosaccharyltransferase	0.32246	-1.13178	7	1	0.00229358	436	8063	80286	Tusc3
mmu_M00401	Sec61 complex	0.32246	-1.13178	7	1	0.00229358	436	8063	57743	Sec61a2
M00549	Nucleotide sugar biosynthesis, glucose => UDP-glucose	0.32246	-1.13178	7	1	0.00229358	436	8063	212032	Hk3
M00092	Phosphatidylethanolamine (PE) biosynthesis, ethanolamine => PE	0.32246	-1.13178	7	1	0.00229358	436	8063	75320	Etnk1
mmu_M00549	Nucleotide sugar biosynthesis, glucose => UDP-glucose	0.32246	-1.13178	7	1	0.00229358	436	8063	212032	Hk3
ko04960	Aldosterone-regulated sodium reabsorption	0.338508	-1.08321	38	3	0.00688073	436	8063	659621870818706	Slc9a3r2,Pik3r1,Pik3ca
mmu04960	Aldosterone-regulated sodium reabsorption	0.338508	-1.08321	38	3	0.00688073	436	8063	659621870818706	Slc9a3r2,Pik3r1,Pik3ca
ko04976	Bile secretion	0.338669	-1.08273	71	5	0.0114679	436	8063	2.39273e+25	Abcc4,Adcy9,Adcy7,Scarb1,Aqp1
mmu04976	Bile secretion	0.338669	-1.08273	71	5	0.0114679	436	8063	1.18262e+25	Aqp1,Scarb1,Adcy7,Adcy9,Abcc4
mmu05010	Alzheimer's disease	0.347376	-1.05735	175	11	0.0252294	436	8063	1.23141e+54	Calm2,Adam10,Gsk3b,Cox7a2l,Ppp3ca,Casp12,Eif2ak3,Psen1,Plcb4,Plcb1,Bace1
ko05010	Alzheimer's disease	0.347376	-1.05735	175	11	0.0252294	436	8063	2.38212e+54	Bace1,Plcb1,Plcb4,Psen1,Casp12,Eif2ak3,Ppp3ca,Cox7a2l,Gsk3b,Adam10,Calm2
mmu05146	Amoebiasis	0.349114	-1.05236	106	7	0.016055	436	8063	1.87062e+35	Pik3ca,Tlr4,Pik3r1,Plcb1,Plcb4,Actn1,Arg1
ko05146	Amoebiasis	0.349114	-1.05236	106	7	0.016055	436	8063	1.09711e+35	Actn1,Arg1,Plcb4,Plcb1,Tlr4,Pik3r1,Pik3ca
mmu05412	Arrhythmogenic right ventricular cardiomyopathy (ARVC)	0.349551	-1.05111	72	5	0.0114679	436	8063	1.22961e+24	Cacnb2,Dmd,Slc8a1,Itga6,Tcf7l2
ko05412	Arrhythmogenic right ventricular cardiomyopathy (ARVC)	0.349551	-1.05111	72	5	0.0114679	436	8063	2.14162e+24	Tcf7l2,Itga6,Slc8a1,Dmd,Cacnb2
mmu04110	Cell cycle	0.355767	-1.03348	124	8	0.0183486	436	8063	1.13505e+40	Abl1,Orc3,Anapc7,Cdkn1c,Gsk3b,Wee1,Cdc14b,Mad2l2
ko04110	Cell cycle	0.355767	-1.03348	124	8	0.0183486	436	8063	5.66372e+40	Gsk3b,Cdc14b,Wee1,Mad2l2,Orc3,Abl1,Anapc7,Cdkn1c
mmu_M00680	TGF-beta signaling	0.359129	-1.02407	8	1	0.00229358	436	8063	21813	Tgfbr2
ko00740	Riboflavin metabolism	0.359129	-1.02407	8	1	0.00229358	436	8063	18605	Enpp1
mmu_M00065	GPI-anchor biosynthesis, core oligosaccharide	0.359129	-1.02407	8	1	0.00229358	436	8063	55981	Pigb
mmu00740	Riboflavin metabolism	0.359129	-1.02407	8	1	0.00229358	436	8063	18605	Enpp1
M00680	TGF-beta signaling	0.359129	-1.02407	8	1	0.00229358	436	8063	21813	Tgfbr2
M00065	GPI-anchor biosynthesis, core oligosaccharide	0.359129	-1.02407	8	1	0.00229358	436	8063	55981	Pigb
mmu04918	Thyroid hormone synthesis	0.360451	-1.0204	73	5	0.0114679	436	8063	1.15131e+24	Adcy7,Adcy9,Atf2,Plcb4,Plcb1
ko04918	Thyroid hormone synthesis	0.360451	-1.0204	73	5	0.0114679	436	8063	1.87952e+24	Plcb1,Plcb4,Atf2,Adcy9,Adcy7
ko00534	Glycosaminoglycan biosynthesis - heparan sulfate / heparin	0.375422	-0.979704	24	2	0.00458716	436	8063	5461623908	Extl3,Hs2st1
mmu00534	Glycosaminoglycan biosynthesis - heparan sulfate / heparin	0.375422	-0.979704	24	2	0.00458716	436	8063	2390854616	Hs2st1,Extl3
M00131	Inositol phosphate metabolism, Ins(1,3,4,5)P4 => Ins(1,3,4)P3 => myo-inositol	0.393818	-0.931866	9	1	0.00229358	436	8063	19062	Inpp5k
mmu_M00131	Inositol phosphate metabolism, Ins(1,3,4,5)P4 => Ins(1,3,4)P3 => myo-inositol	0.393818	-0.931866	9	1	0.00229358	436	8063	19062	Inpp5k
mmu05321	Inflammatory bowel disease (IBD)	0.396592	-0.924847	59	4	0.00917431	436	8063	2.08492e+19	Stat4,Rora,Tlr4,Stat3
ko05321	Inflammatory bowel disease (IBD)	0.396592	-0.924847	59	4	0.00917431	436	8063	2.08482e+19	Stat3,Tlr4,Rora,Stat4
ko04973	Carbohydrate digestion and absorption	0.413188	-0.883853	43	3	0.00688073	436	8063	2120321870818700	Hk3,Pik3r1,Pik3ca
mmu04973	Carbohydrate digestion and absorption	0.413188	-0.883853	43	3	0.00688073	436	8063	1870621203218700	Pik3ca,Hk3,Pik3r1
ko01230	Biosynthesis of amino acids	0.414932	-0.879641	78	5	0.0114679	436	8063	1.08645e+25	Mat2b,Glul,Rpe,Pfkp,Arg1
mmu01230	Biosynthesis of amino acids	0.414932	-0.879641	78	5	0.0114679	436	8063	1.18461e+25	Arg1,Glul,Pfkp,Rpe,Mat2b
ko04141	Protein processing in endoplasmic reticulum	0.416636	-0.875542	167	10	0.0229358	436	8063	1.71567e+50	Man1a2,Ube2g1,Sec24b,Eif2ak3,Casp12,Tusc3,Man1c1,Sec23a,Sec61a2,Sel1l
mmu04141	Protein processing in endoplasmic reticulum	0.416636	-0.875542	167	10	0.0229358	436	8063	5.77432e+50	Sec61a2,Sel1l,Sec23a,Man1c1,Tusc3,Eif2ak3,Casp12,Sec24b,Man1a2,Ube2g1
M00693	Cell cycle - G2/M transition	0.426634	-0.85183	10	1	0.00229358	436	8063	22390	Wee1
mmu_M00059	Glycosaminoglycan biosynthesis, heparan sulfate backbone	0.426634	-0.85183	10	1	0.00229358	436	8063	54616	Extl3
M00413	FA core complex	0.426634	-0.85183	10	1	0.00229358	436	8063	14088	Fancc
M00059	Glycosaminoglycan biosynthesis, heparan sulfate backbone	0.426634	-0.85183	10	1	0.00229358	436	8063	54616	Extl3
mmu_M00413	FA core complex	0.426634	-0.85183	10	1	0.00229358	436	8063	14088	Fancc
mmu_M00693	Cell cycle - G2/M transition	0.426634	-0.85183	10	1	0.00229358	436	8063	22390	Wee1
ko04621	NOD-like receptor signaling pathway	0.431436	-0.840637	169	10	0.0229358	436	8063	7.40067e+49	Dnm1l,Antxr2,Traf6,Gabarapl1,Ifnar2,Tab3,Plcb4,Casp12,Tlr4,Plcb1
mmu04621	NOD-like receptor signaling pathway	0.431436	-0.840637	169	10	0.0229358	436	8063	1.87951e+49	Plcb1,Casp12,Tlr4,Plcb4,Tab3,Ifnar2,Gabarapl1,Traf6,Antxr2,Dnm1l
mmu04744	Phototransduction	0.433259	-0.836419	27	2	0.00458716	436	8063	12314214111	Calm2,Slc24a1
ko04744	Phototransduction	0.433259	-0.836419	27	2	0.00458716	436	8063	12314214111	Calm2,Slc24a1
mmu_M00001	Glycolysis (Embden-Meyerhof pathway), glucose => pyruvate	0.433259	-0.836419	27	2	0.00458716	436	8063	56421212032	Pfkp,Hk3
mmu00650	Butanoate metabolism	0.433259	-0.836419	27	2	0.00458716	436	8063	6977215107	Bdh2,Hadh
M00001	Glycolysis (Embden-Meyerhof pathway), glucose => pyruvate	0.433259	-0.836419	27	2	0.00458716	436	8063	56421212032	Pfkp,Hk3
ko00650	Butanoate metabolism	0.433259	-0.836419	27	2	0.00458716	436	8063	1510769772	Hadh,Bdh2
ko04978	Mineral absorption	0.442373	-0.815603	45	3	0.00688073	436	8063	220412054111977	Trf,Slc8a1,Atp7a
mmu04978	Mineral absorption	0.442373	-0.815603	45	3	0.00688073	436	8063	220411197720541	Trf,Atp7a,Slc8a1
ko04210	Apoptosis	0.455717	-0.785884	136	8	0.0183486	436	8063	1.23661e+39	Casp2,Dffb,Pik3ca,Mcl1,Ctsd,Pik3r1,Eif2ak3,Casp12
mmu04210	Apoptosis	0.455717	-0.785884	136	8	0.0183486	436	8063	1.36661e+39	Eif2ak3,Casp12,Pik3r1,Ctsd,Mcl1,Dffb,Casp2,Pik3ca
mmu02010	ABC transporters	0.456754	-0.78361	46	3	0.00688073	436	8063	2392731929911300	Abcc4,Abcd3,Abca4
ko02010	ABC transporters	0.456754	-0.78361	46	3	0.00688073	436	8063	2392731929911300	Abcc4,Abcd3,Abca4
M00076	Dermatan sulfate degradation	0.457676	-0.781593	11	1	0.00229358	436	8063	15931	Ids
M00678	Hedgehog signaling	0.457676	-0.781593	11	1	0.00229358	436	8063	19206	Ptch1
mmu_M00035	Methionine degradation	0.457676	-0.781593	11	1	0.00229358	436	8063	108645	Mat2b
mmu_M00412	ESCRT-III complex	0.457676	-0.781593	11	1	0.00229358	436	8063	68942	Chmp2b
M00412	ESCRT-III complex	0.457676	-0.781593	11	1	0.00229358	436	8063	68942	Chmp2b
M00032	Lysine degradation, lysine => saccharopine => acetoacetyl-CoA	0.457676	-0.781593	11	1	0.00229358	436	8063	15107	Hadh
ko00072	Synthesis and degradation of ketone bodies	0.457676	-0.781593	11	1	0.00229358	436	8063	69772	Bdh2
mmu_M00032	Lysine degradation, lysine => saccharopine => acetoacetyl-CoA	0.457676	-0.781593	11	1	0.00229358	436	8063	15107	Hadh
M00035	Methionine degradation	0.457676	-0.781593	11	1	0.00229358	436	8063	108645	Mat2b
mmu_M00076	Dermatan sulfate degradation	0.457676	-0.781593	11	1	0.00229358	436	8063	15931	Ids
mmu_M00678	Hedgehog signaling	0.457676	-0.781593	11	1	0.00229358	436	8063	19206	Ptch1
mmu00072	Synthesis and degradation of ketone bodies	0.457676	-0.781593	11	1	0.00229358	436	8063	69772	Bdh2
ko04146	Peroxisome	0.468654	-0.75789	83	5	0.0114679	436	8063	5.65359e+24	Pex3,Mpv17l,Abcd3,Crot,Pex14
mmu04146	Peroxisome	0.468654	-0.75789	83	5	0.0114679	436	8063	9.37342e+24	Mpv17l,Abcd3,Crot,Pex3,Pex14
mmu00980	Metabolism of xenobiotics by cytochrome P450	0.470047	-0.754922	65	4	0.00917431	436	8063	5.44866e+20	Hpgds,Mgst1,Gstm1,Mgst2
ko00980	Metabolism of xenobiotics by cytochrome P450	0.470047	-0.754922	65	4	0.00917431	436	8063	2.11666e+20	Mgst2,Gstm1,Hpgds,Mgst1
mmu04723	Retrograde endocannabinoid signaling	0.476709	-0.740849	102	6	0.0137615	436	8063	1.87951e+29	Plcb1,Adcy7,Adcy9,Plcb4,Gabre,Gng11
ko04723	Retrograde endocannabinoid signaling	0.476709	-0.740849	102	6	0.0137615	436	8063	1.87951e+29	Plcb1,Adcy9,Adcy7,Plcb4,Gabre,Gng11
mmu05410	Hypertrophic cardiomyopathy (HCM)	0.47923	-0.735576	84	5	0.0114679	436	8063	1.90791e+24	Prkab1,Cacnb2,Dmd,Slc8a1,Itga6
ko05410	Hypertrophic cardiomyopathy (HCM)	0.47923	-0.735576	84	5	0.0114679	436	8063	1.64032e+24	Itga6,Slc8a1,Prkab1,Dmd,Cacnb2
mmu00270	Cysteine and methionine metabolism	0.48503	-0.723544	48	3	0.00688073	436	8063	1.04923e+16	Adi1,Gclm,Mat2b
ko00270	Cysteine and methionine metabolism	0.48503	-0.723544	48	3	0.00688073	436	8063	1.46301e+16	Gclm,Mat2b,Adi1
ko04972	Pancreatic secretion	0.48625	-0.721033	103	6	0.0137615	436	8063	8.07182e+29	Rab27b,Plcb4,Adcy7,Adcy9,Rac1,Plcb1
mmu04064	NF-kappa B signaling pathway	0.48625	-0.721033	103	6	0.0137615	436	8063	2.18987e+30	Tlr4,Tab3,Prkcq,Ly96,Traf6,Erc1
mmu04972	Pancreatic secretion	0.48625	-0.721033	103	6	0.0137615	436	8063	1.87981e+29	Plcb4,Adcy9,Rac1,Plcb1,Rab27b,Adcy7
ko04064	NF-kappa B signaling pathway	0.48625	-0.721033	103	6	0.0137615	436	8063	2.20342e+30	Traf6,Ly96,Erc1,Tlr4,Tab3,Prkcq
mmu_M00004	Pentose phosphate pathway (Pentose phosphate cycle)	0.487042	-0.719404	12	1	0.00229358	436	8063	66646	Rpe
M00050	Guanine ribonucleotide biosynthesis IMP => GDP,GTP	0.487042	-0.719404	12	1	0.00229358	436	8063	171567	Nme7
M00004	Pentose phosphate pathway (Pentose phosphate cycle)	0.487042	-0.719404	12	1	0.00229358	436	8063	66646	Rpe
mmu_M00050	Guanine ribonucleotide biosynthesis IMP => GDP,GTP	0.487042	-0.719404	12	1	0.00229358	436	8063	171567	Nme7
mmu03060	Protein export	0.488107	-0.71722	30	2	0.00458716	436	8063	6908957743	Oxa1l,Sec61a2
ko03060	Protein export	0.488107	-0.71722	30	2	0.00458716	436	8063	6908957743	Oxa1l,Sec61a2
mmu00982	Drug metabolism - cytochrome P450	0.493835	-0.705554	67	4	0.00917431	436	8063	2.11667e+20	Mgst2,Hpgds,Mgst1,Gstm1
ko00982	Drug metabolism - cytochrome P450	0.493835	-0.705554	67	4	0.00917431	436	8063	1.48626e+20	Gstm1,Mgst1,Hpgds,Mgst2
mmu00230	Purine metabolism	0.49748	-0.6982	178	10	0.0229358	436	8063	1.71567e+51	Nme7,Pde4d,Enpp1,Pde8a,Adcy7,Gda,Entpd5,Adcy9,Gucy1a1,Pde4b
mmu05152	Tuberculosis	0.49748	-0.6982	178	10	0.0229358	436	8063	1.23142e+50	Calm2,Ppp3ca,Plk3,Traf6,Lsp1,Lamp2,Tlr4,Ctsd,Nfyc,Camk2d
ko00230	Purine metabolism	0.49748	-0.6982	178	10	0.0229358	436	8063	1.45442e+51	Gda,Pde8a,Adcy7,Enpp1,Nme7,Pde4d,Pde4b,Gucy1a1,Adcy9,Entpd5
ko05152	Tuberculosis	0.49748	-0.6982	178	10	0.0229358	436	8063	2.18982e+50	Tlr4,Lamp2,Ctsd,Camk2d,Nfyc,Ppp3ca,Lsp1,Traf6,Plk3,Calm2
ko05031	Amphetamine addiction	0.50556	-0.682088	68	4	0.00917431	436	8063	1.08058e+20	Camk2d,Ppp3ca,Atf2,Calm2
mmu05031	Amphetamine addiction	0.50556	-0.682088	68	4	0.00917431	436	8063	1.19091e+20	Atf2,Calm2,Camk2d,Ppp3ca
mmu_M00094	Ceramide biosynthesis	0.514821	-0.663935	13	1	0.00229358	436	8063	268656	Sptlc1
M00403	HRD1/SEL1 ERAD complex	0.514821	-0.663935	13	1	0.00229358	436	8063	20338	Sel1l
mmu_M00403	HRD1/SEL1 ERAD complex	0.514821	-0.663935	13	1	0.00229358	436	8063	20338	Sel1l
M00087	beta-Oxidation	0.514821	-0.663935	13	1	0.00229358	436	8063	15107	Hadh
ko03450	Non-homologous end-joining	0.514821	-0.663935	13	1	0.00229358	436	8063	19360	Rad50
mmu03450	Non-homologous end-joining	0.514821	-0.663935	13	1	0.00229358	436	8063	19360	Rad50
M00094	Ceramide biosynthesis	0.514821	-0.663935	13	1	0.00229358	436	8063	268656	Sptlc1
mmu_M00087	beta-Oxidation	0.514821	-0.663935	13	1	0.00229358	436	8063	15107	Hadh
mmu00030	Pentose phosphate pathway	0.522781	-0.648592	32	2	0.00458716	436	8063	5642166646	Pfkp,Rpe
ko00030	Pentose phosphate pathway	0.522781	-0.648592	32	2	0.00458716	436	8063	5642166646	Pfkp,Rpe
ko05145	Toxoplasmosis	0.533044	-0.629152	108	6	0.0137615	436	8063	2.63992e+29	Map2k6,Itga6,Tlr4,Stat3,Traf6,Ly96
mmu05145	Toxoplasmosis	0.533044	-0.629152	108	6	0.0137615	436	8063	2.63992e+29	Map2k6,Itga6,Tlr4,Stat3,Traf6,Ly96
ko04920	Adipocytokine signaling pathway	0.539981	-0.616221	71	4	0.00917431	436	8063	7.26742e+19	Adipor1,Prkab1,Prkcq,Stat3
mmu04920	Adipocytokine signaling pathway	0.539981	-0.616221	71	4	0.00917431	436	8063	2.08487e+19	Stat3,Adipor1,Prkcq,Prkab1
mmu_M00389	APC/C complex	0.541099	-0.614152	14	1	0.00229358	436	8063	56317	Anapc7
M00389	APC/C complex	0.541099	-0.614152	14	1	0.00229358	436	8063	56317	Anapc7
ko00604	Glycosphingolipid biosynthesis - ganglio series	0.565957	-0.569237	15	1	0.00229358	436	8063	26938	St6galnac5
mmu00604	Glycosphingolipid biosynthesis - ganglio series	0.565957	-0.569237	15	1	0.00229358	436	8063	26938	St6galnac5
ko00760	Nicotinate and nicotinamide metabolism	0.571757	-0.559041	35	2	0.00458716	436	8063	1811518605	Nnt,Enpp1
mmu00760	Nicotinate and nicotinamide metabolism	0.571757	-0.559041	35	2	0.00458716	436	8063	1860518115	Enpp1,Nnt
mmu03410	Base excision repair	0.571757	-0.559041	35	2	0.00458716	436	8063	72774234258	Neil1,Neil3
mmu00051	Fructose and mannose metabolism	0.571757	-0.559041	35	2	0.00458716	436	8063	56421212032	Pfkp,Hk3
ko03410	Base excision repair	0.571757	-0.559041	35	2	0.00458716	436	8063	72774234258	Neil1,Neil3
ko00051	Fructose and mannose metabolism	0.571757	-0.559041	35	2	0.00458716	436	8063	21203256421	Hk3,Pfkp
ko04614	Renin-angiotensin system	0.571757	-0.559041	35	2	0.00458716	436	8063	72461240028	Prcp,Lnpep
mmu04614	Renin-angiotensin system	0.571757	-0.559041	35	2	0.00458716	436	8063	72461240028	Prcp,Lnpep
mmu04726	Serotonergic synapse	0.576587	-0.550628	132	7	0.016055	436	8063	1.55587e+36	Htr2a,Gng11,Pla2g4c,Plcb1,Araf,Braf,Plcb4
mmu05133	Pertussis	0.583901	-0.538024	75	4	0.00917431	436	8063	1.23142e+19	Calm2,Ly96,Traf6,Tlr4
ko05133	Pertussis	0.583901	-0.538024	75	4	0.00917431	436	8063	1.70872e+19	Ly96,Traf6,Tlr4,Calm2
M00355	Spliceosome, 35S U5-snRNP	0.587252	-0.532302	36	2	0.00458716	436	8063	6681071715	Rbm22,Dhx35
mmu_M00355	Spliceosome, 35S U5-snRNP	0.587252	-0.532302	36	2	0.00458716	436	8063	7171566810	Dhx35,Rbm22
ko05143	African trypanosomiasis	0.587252	-0.532302	36	2	0.00458716	436	8063	1879518798	Plcb1,Plcb4
mmu05143	African trypanosomiasis	0.587252	-0.532302	36	2	0.00458716	436	8063	1879818795	Plcb4,Plcb1
mmu00120	Primary bile acid biosynthesis	0.589471	-0.528529	16	1	0.00229358	436	8063	13123	Cyp7b1
M00089	Triacylglycerol biosynthesis	0.589471	-0.528529	16	1	0.00229358	436	8063	68262	Agpat4
mmu_M00089	Triacylglycerol biosynthesis	0.589471	-0.528529	16	1	0.00229358	436	8063	68262	Agpat4
ko00120	Primary bile acid biosynthesis	0.589471	-0.528529	16	1	0.00229358	436	8063	13123	Cyp7b1
mmu05203	Viral carcinogenesis	0.600149	-0.510578	231	12	0.0275229	436	8063	1.09711e+60	Actn1,Sp100,Rac1,Stat3,Atf2,Ubr4,Srf,Stat5b,Pik3r1,Hdac9,Pik3ca,Egr2
ko05203	Viral carcinogenesis	0.600149	-0.510578	231	12	0.0275229	436	8063	1.87061e+60	Pik3ca,Egr2,Hdac9,Pik3r1,Stat5b,Srf,Atf2,Ubr4,Sp100,Stat3,Rac1,Actn1
mmu_M00682	Notch signaling	0.611715	-0.49149	17	1	0.00229358	436	8063	19164	Psen1
M00682	Notch signaling	0.611715	-0.49149	17	1	0.00229358	436	8063	19164	Psen1
mmu04260	Cardiac muscle contraction	0.615201	-0.485806	78	4	0.00917431	436	8063	2.04632e+20	Cox7a2l,Slc8a1,Slc9a6,Cacnb2
ko04260	Cardiac muscle contraction	0.615201	-0.485806	78	4	0.00917431	436	8063	2.05412e+20	Slc8a1,Cox7a2l,Cacnb2,Slc9a6
ko00770	Pantothenate and CoA biosynthesis	0.632755	-0.457672	18	1	0.00229358	436	8063	18605	Enpp1
mmu00770	Pantothenate and CoA biosynthesis	0.632755	-0.457672	18	1	0.00229358	436	8063	18605	Enpp1
ko00511	Other glycan degradation	0.632755	-0.457672	18	1	0.00229358	436	8063	66848	Fuca2
mmu00511	Other glycan degradation	0.632755	-0.457672	18	1	0.00229358	436	8063	66848	Fuca2
mmu03018	RNA degradation	0.645	-0.438504	81	4	0.00917431	436	8063	5.64214e+20	Pfkp,Edc3,Btg3,Cnot2
ko03018	RNA degradation	0.645	-0.438504	81	4	0.00917431	436	8063	7.20681e+20	Cnot2,Btg3,Edc3,Pfkp
mmu05169	Epstein-Barr virus infection	0.650244	-0.430407	220	11	0.0252294	436	8063	1.36662e+54	Eif2ak3,Pik3r1,Vim,Akap8l,Traf6,Gsk3b,Map2k4,Pik3ca,Map2k6,Stat3,Atf2
ko05169	Epstein-Barr virus infection	0.650244	-0.430407	220	11	0.0252294	436	8063	1.87082e+54	Pik3r1,Stat3,Eif2ak3,Map2k6,Akap8l,Vim,Gsk3b,Traf6,Map2k4,Pik3ca,Atf2
mmu00100	Steroid biosynthesis	0.652658	-0.426702	19	1	0.00229358	436	8063	20652	Soat1
ko00100	Steroid biosynthesis	0.652658	-0.426702	19	1	0.00229358	436	8063	20652	Soat1
mmu05219	Bladder cancer	0.658456	-0.417857	41	2	0.00458716	436	8063	11836109880	Araf,Braf
ko05219	Bladder cancer	0.658456	-0.417857	41	2	0.00458716	436	8063	10988011836	Braf,Araf
mmu05222	Small cell lung cancer	0.664004	-0.409467	83	4	0.00917431	436	8063	1.87062e+19	Pik3ca,Itga6,Traf6,Pik3r1
mmu05323	Rheumatoid arthritis	0.664004	-0.409467	83	4	0.00917431	436	8063	1.61682e+19	Il15,Tlr4,Angpt1,Tek
ko05222	Small cell lung cancer	0.664004	-0.409467	83	4	0.00917431	436	8063	1.87062e+19	Pik3ca,Pik3r1,Itga6,Traf6
ko05323	Rheumatoid arthritis	0.664004	-0.409467	83	4	0.00917431	436	8063	1.61682e+19	Il15,Tlr4,Angpt1,Tek
ko00240	Pyrimidine metabolism	0.669806	-0.400767	104	5	0.0114679	436	8063	1.71567e+25	Nme7,Tyms,Enpp1,Cmpk2,Entpd5
mmu00240	Pyrimidine metabolism	0.669806	-0.400767	104	5	0.0114679	436	8063	1.71567e+25	Nme7,Tyms,Enpp1,Cmpk2,Entpd5
M00049	Adenine ribonucleotide biosynthesis, IMP => ADP,ATP	0.671485	-0.398264	20	1	0.00229358	436	8063	171567	Nme7
mmu_M00049	Adenine ribonucleotide biosynthesis, IMP => ADP,ATP	0.671485	-0.398264	20	1	0.00229358	436	8063	171567	Nme7
mmu04962	Vasopressin-regulated water reabsorption	0.684057	-0.379714	43	2	0.00458716	436	8063	11515213575	Adcy9,Dync2li1
ko04962	Vasopressin-regulated water reabsorption	0.684057	-0.379714	43	2	0.00458716	436	8063	21357511515	Dync2li1,Adcy9
ko04672	Intestinal immune network for IgA production	0.684057	-0.379714	43	2	0.00458716	436	8063	1276716168	Cxcr4,Il15
mmu04672	Intestinal immune network for IgA production	0.684057	-0.379714	43	2	0.00458716	436	8063	1276716168	Cxcr4,Il15
ko00565	Ether lipid metabolism	0.696257	-0.362036	44	2	0.00458716	436	8063	232889210992	Pla2g4c,Lpcat1
ko03420	Nucleotide excision repair	0.696257	-0.362036	44	2	0.00458716	436	8063	10798669263	Ddb2,Rfc3
mmu00565	Ether lipid metabolism	0.696257	-0.362036	44	2	0.00458716	436	8063	232889210992	Pla2g4c,Lpcat1
mmu03420	Nucleotide excision repair	0.696257	-0.362036	44	2	0.00458716	436	8063	69263107986	Rfc3,Ddb2
mmu00010	Glycolysis / Gluconeogenesis	0.700668	-0.355722	66	3	0.00688073	436	8063	3.19625e+16	Galm,Hk3,Pfkp
ko00010	Glycolysis / Gluconeogenesis	0.700668	-0.355722	66	3	0.00688073	436	8063	2.12033e+16	Hk3,Pfkp,Galm
ko00514	Other types of O-glycan biosynthesis	0.706138	-0.347945	22	1	0.00229358	436	8063	108155	Ogt
mmu03430	Mismatch repair	0.706138	-0.347945	22	1	0.00229358	436	8063	69263	Rfc3
ko03430	Mismatch repair	0.706138	-0.347945	22	1	0.00229358	436	8063	69263	Rfc3
mmu04964	Proximal tubule bicarbonate reclamation	0.706138	-0.347945	22	1	0.00229358	436	8063	11826	Aqp1
mmu00514	Other types of O-glycan biosynthesis	0.706138	-0.347945	22	1	0.00229358	436	8063	108155	Ogt
ko04964	Proximal tubule bicarbonate reclamation	0.706138	-0.347945	22	1	0.00229358	436	8063	11826	Aqp1
mmu04060	Cytokine-cytokine receptor interaction	0.70838	-0.344775	270	13	0.0298165	436	8063	2.23412e+64	Vegfc,Hgf,Acvr1b,Kdr,Tnfrsf21,Tgfbr2,Il1rap,Kit,Ifnar2,Acvr2a,Cxcr4,Ghr,Il15
ko04060	Cytokine-cytokine receptor interaction	0.70838	-0.344775	270	13	0.0298165	436	8063	2.23412e+64	Vegfc,Hgf,Acvr1b,Kdr,Tnfrsf21,Tgfbr2,Kit,Il1rap,Ifnar2,Cxcr4,Acvr2a,Il15,Ghr
mmu04115	p53 signaling pathway	0.719815	-0.32876	68	3	0.00688073	436	8063	6.80981e+16	Rchy1,Ddb2,Sesn1
ko04115	p53 signaling pathway	0.719815	-0.32876	68	3	0.00688073	436	8063	1.40742e+16	Sesn1,Ddb2,Rchy1
mmu00515	Mannose type O-glycan biosynthesis	0.722072	-0.325631	23	1	0.00229358	436	8063	16795	Large1
ko00515	Mannose type O-glycan biosynthesis	0.722072	-0.325631	23	1	0.00229358	436	8063	16795	Large1
mmu04657	IL-17 signaling pathway	0.732956	-0.31067	91	4	0.00917431	436	8063	5.66372e+19	Gsk3b,Traf6,Usp25,Tab3
ko04657	IL-17 signaling pathway	0.732956	-0.31067	91	4	0.00917431	436	8063	5.66372e+19	Gsk3b,Traf6,Usp25,Tab3
M00056	O-glycan biosynthesis, mucin type core	0.737144	-0.304973	24	1	0.00229358	436	8063	14537	Gcnt1
mmu_M00056	O-glycan biosynthesis, mucin type core	0.737144	-0.304973	24	1	0.00229358	436	8063	14537	Gcnt1
ko05204	Chemical carcinogenesis	0.748429	-0.289779	93	4	0.00917431	436	8063	1.48625e+20	Gstm1,Hpgds,Mgst1,Mgst2
mmu05204	Chemical carcinogenesis	0.748429	-0.289779	93	4	0.00917431	436	8063	1.48626e+20	Gstm1,Mgst1,Hpgds,Mgst2
mmu00563	Glycosylphosphatidylinositol (GPI)-anchor biosynthesis	0.7514	-0.285817	25	1	0.00229358	436	8063	55981	Pigb
M00154	Cytochrome c oxidase	0.7514	-0.285817	25	1	0.00229358	436	8063	20463	Cox7a2l
mmu00592	alpha-Linolenic acid metabolism	0.7514	-0.285817	25	1	0.00229358	436	8063	232889	Pla2g4c
mmu_M00154	Cytochrome c oxidase	0.7514	-0.285817	25	1	0.00229358	436	8063	20463	Cox7a2l
ko00563	Glycosylphosphatidylinositol (GPI)-anchor biosynthesis	0.7514	-0.285817	25	1	0.00229358	436	8063	55981	Pigb
ko00592	alpha-Linolenic acid metabolism	0.7514	-0.285817	25	1	0.00229358	436	8063	232889	Pla2g4c
mmu00071	Fatty acid degradation	0.751519	-0.285659	49	2	0.00458716	436	8063	1510766885	Hadh,Acadsb
ko00071	Fatty acid degradation	0.751519	-0.285659	49	2	0.00458716	436	8063	1510766885	Hadh,Acadsb
mmu00330	Arginine and proline metabolism	0.761475	-0.272498	50	2	0.00458716	436	8063	5618911846	Prodh2,Arg1
ko00330	Arginine and proline metabolism	0.761475	-0.272498	50	2	0.00458716	436	8063	1184656189	Arg1,Prodh2
ko04392	Hippo signaling pathway -multiple species	0.764884	-0.268031	26	1	0.00229358	436	8063	215653	Rassf2
mmu04392	Hippo signaling pathway -multiple species	0.764884	-0.268031	26	1	0.00229358	436	8063	215653	Rassf2
ko03460	Fanconi anemia pathway	0.771084	-0.259959	51	2	0.00458716	436	8063	11471414088	Rad51c,Fancc
mmu03460	Fanconi anemia pathway	0.771084	-0.259959	51	2	0.00458716	436	8063	14088114714	Fancc,Rad51c
ko04950	Maturity onset diabetes of the young	0.777639	-0.251493	27	1	0.00229358	436	8063	15242	Hhex
mmu04950	Maturity onset diabetes of the young	0.777639	-0.251493	27	1	0.00229358	436	8063	15242	Hhex
mmu05150	Staphylococcus aureus infection	0.780353	-0.248008	52	2	0.00458716	436	8063	2034419204	Selp,Ptafr
ko05150	Staphylococcus aureus infection	0.780353	-0.248008	52	2	0.00458716	436	8063	1920420344	Ptafr,Selp
mmu00512	Mucin type O-glycan biosynthesis	0.789704	-0.236098	28	1	0.00229358	436	8063	14537	Gcnt1
ko00512	Mucin type O-glycan biosynthesis	0.789704	-0.236098	28	1	0.00229358	436	8063	14537	Gcnt1
mmu00630	Glyoxylate and dicarboxylate metabolism	0.801115	-0.221751	29	1	0.00229358	436	8063	14645	Glul
ko00630	Glyoxylate and dicarboxylate metabolism	0.801115	-0.221751	29	1	0.00229358	436	8063	14645	Glul
mmu05132	Salmonella infection	0.801515	-0.221252	78	3	0.00688073	436	8063	767092189819353	Arpc2,Tlr4,Rac1
ko05132	Salmonella infection	0.801515	-0.221252	78	3	0.00688073	436	8063	193532189876709	Rac1,Tlr4,Arpc2
ko00280	Valine, leucine and isoleucine degradation	0.814216	-0.20553	56	2	0.00458716	436	8063	6688515107	Acadsb,Hadh
mmu00280	Valine, leucine and isoleucine degradation	0.814216	-0.20553	56	2	0.00458716	436	8063	6688515107	Acadsb,Hadh
ko05134	Legionellosis	0.829336	-0.18713	58	2	0.00458716	436	8063	1217621898	Bnip3,Tlr4
mmu05134	Legionellosis	0.829336	-0.18713	58	2	0.00458716	436	8063	1217621898	Bnip3,Tlr4
mmu05168	Herpes simplex infection	0.829892	-0.186459	215	9	0.0206422	436	8063	2.06841e+44	Sp100,Clock,Eif2ak3,Il15,Ube2r2,Traf6,Ifnar2,Nectin1,Gtf2i
ko05168	Herpes simplex infection	0.829892	-0.186459	215	9	0.0206422	436	8063	6.76152e+44	Ube2r2,Il15,Clock,Eif2ak3,Sp100,Gtf2i,Nectin1,Traf6,Ifnar2
mmu00561	Glycerolipid metabolism	0.836474	-0.17856	59	2	0.00458716	436	8063	11019768262	Dgkg,Agpat4
ko00561	Glycerolipid metabolism	0.836474	-0.17856	59	2	0.00458716	436	8063	11019768262	Dgkg,Agpat4
mmu04130	SNARE interactions in vesicular transport	0.840906	-0.173275	33	1	0.00229358	436	8063	53334	Gosr1
ko04130	SNARE interactions in vesicular transport	0.840906	-0.173275	33	1	0.00229358	436	8063	53334	Gosr1
mmu00040	Pentose and glucuronate interconversions	0.849544	-0.163055	34	1	0.00229358	436	8063	66646	Rpe
ko00040	Pentose and glucuronate interconversions	0.849544	-0.163055	34	1	0.00229358	436	8063	66646	Rpe
mmu04721	Synaptic vesicle cycle	0.856295	-0.15514	62	2	0.00458716	436	8063	2224913430	Unc13b,Dnm2
ko04721	Synaptic vesicle cycle	0.856295	-0.15514	62	2	0.00458716	436	8063	2224913430	Unc13b,Dnm2
ko03030	DNA replication	0.857715	-0.153484	35	1	0.00229358	436	8063	69263	Rfc3
mmu03030	DNA replication	0.857715	-0.153484	35	1	0.00229358	436	8063	69263	Rfc3
mmu05416	Viral myocarditis	0.86227	-0.148187	88	3	0.00688073	436	8063	134051135019353	Dmd,Abl1,Rac1
mmu04974	Protein digestion and absorption	0.872255	-0.136673	90	3	0.00688073	436	8063	677602054172461	Slc38a2,Slc8a1,Prcp
ko04974	Protein digestion and absorption	0.872255	-0.136673	90	3	0.00688073	436	8063	677607246120541	Slc38a2,Prcp,Slc8a1
ko00250	Alanine, aspartate and glutamate metabolism	0.872751	-0.136105	37	1	0.00229358	436	8063	14645	Glul
mmu00250	Alanine, aspartate and glutamate metabolism	0.872751	-0.136105	37	1	0.00229358	436	8063	14645	Glul
ko05140	Leishmaniasis	0.879316	-0.128611	66	2	0.00458716	436	8063	2203421898	Traf6,Tlr4
ko00970	Aminoacyl-tRNA biosynthesis	0.879316	-0.128611	66	2	0.00458716	436	8063	22948771807	Gatb,Tars2
mmu05140	Leishmaniasis	0.879316	-0.128611	66	2	0.00458716	436	8063	2203421898	Traf6,Tlr4
mmu00970	Aminoacyl-tRNA biosynthesis	0.879316	-0.128611	66	2	0.00458716	436	8063	22948771807	Gatb,Tars2
M00359	Aminoacyl-tRNA biosynthesis, eukaryotes	0.879663	-0.128216	38	1	0.00229358	436	8063	71807	Tars2
mmu_M00359	Aminoacyl-tRNA biosynthesis, eukaryotes	0.879663	-0.128216	38	1	0.00229358	436	8063	71807	Tars2
ko04622	RIG-I-like receptor signaling pathway	0.889505	-0.11709	68	2	0.00458716	436	8063	2640122034	Map3k1,Traf6
mmu04622	RIG-I-like receptor signaling pathway	0.889505	-0.11709	68	2	0.00458716	436	8063	2203426401	Traf6,Map3k1
mmu05033	Nicotine addiction	0.892385	-0.113858	40	1	0.00229358	436	8063	14404	Gabre
mmu04975	Fat digestion and absorption	0.892385	-0.113858	40	1	0.00229358	436	8063	20778	Scarb1
ko05033	Nicotine addiction	0.892385	-0.113858	40	1	0.00229358	436	8063	14404	Gabre
ko04975	Fat digestion and absorption	0.892385	-0.113858	40	1	0.00229358	436	8063	20778	Scarb1
mmu03015	mRNA surveillance pathway	0.898474	-0.107057	96	3	0.00688073	436	8063	7432023554276620	Wdr33,Ppp2r3a,Msi2
ko03015	mRNA surveillance pathway	0.898474	-0.107057	96	3	0.00688073	436	8063	7432076626235540	Wdr33,Msi2,Ppp2r3a
mmu01100	Metabolic pathways	0.901472	-0.103726	1315	62	0.142202	436	8063	14630,19062,18115,18802,26938,232889,18798,104015,80286,14645,54616,56189,14420,110197,55981,71883,72947,108645,69772,56738,104923,230815,11846,17156,16795,320634,14387,15931,66885,66646,14538,68262,229487,15442,53332,26878,54447,70827,54384,18605,14544,56421,53618,52120,26877,18795,56386,22169,14537,268656,17158,52858,212032,15107,665563,171567,210992,319625,54486,22171,18720,75320	Gclm,Inpp5k,Nnt,Plcd4,St6galnac5,Pla2g4c,Plcb4,Synj1,Tusc3,Glul,Extl3,Prodh2,Galc,Dgkg,Pigb,Coq2,Phykpl,Mat2b,Bdh2,Mocs1,Adi1,Man1c1,Arg1,Man1a2,Large1,Ocrl,Gaa,Ids,Acadsb,Rpe,Gcnt2,Agpat4,Gatb,Hpse,Mtmr1,B3galt2,Asah2,Trak2,Mtmr7,Enpp1,Gda,Pfkp,Fut8,Hgsnat,B3galt1,Plcb1,B4galt6,Cmpk2,Gcnt1,Sptlc1,Man2a1,Cdipt,Hk3,Hadh,Mthfd2l,Nme7,Lpcat1,Galm,Hpgds,Tyms,Pip5k1a,Etnk1
mmu03022	Basal transcription factors	0.913943	-0.0899875	44	1	0.00229358	436	8063	14886	Gtf2i
ko03022	Basal transcription factors	0.913943	-0.0899875	44	1	0.00229358	436	8063	14886	Gtf2i
ko05034	Alcoholism	0.919561	-0.0838584	199	7	0.016055	436	8063	7.92211e+35	Hdac9,Araf,Braf,Sos2,Calm2,Gng11,Atf2
mmu05034	Alcoholism	0.919561	-0.0838584	199	7	0.016055	436	8063	7.92211e+35	Hdac9,Araf,Sos2,Braf,Atf2,Gng11,Calm2
ko00380	Tryptophan metabolism	0.923047	-0.0800754	46	1	0.00229358	436	8063	15107	Hadh
mmu00380	Tryptophan metabolism	0.923047	-0.0800754	46	1	0.00229358	436	8063	15107	Hadh
mmu05030	Cocaine addiction	0.93119	-0.0712922	48	1	0.00229358	436	8063	11909	Atf2
ko05030	Cocaine addiction	0.93119	-0.0712922	48	1	0.00229358	436	8063	11909	Atf2
mmu00520	Amino sugar and nucleotide sugar metabolism	0.934933	-0.0672805	49	1	0.00229358	436	8063	212032	Hk3
ko00520	Amino sugar and nucleotide sugar metabolism	0.934933	-0.0672805	49	1	0.00229358	436	8063	212032	Hk3
mmu00591	Linoleic acid metabolism	0.938473	-0.0635013	50	1	0.00229358	436	8063	232889	Pla2g4c
ko00591	Linoleic acid metabolism	0.938473	-0.0635013	50	1	0.00229358	436	8063	232889	Pla2g4c
ko04512	ECM-receptor interaction	0.943929	-0.057704	83	2	0.00458716	436	8063	1642316403	Cd47,Itga6
mmu04512	ECM-receptor interaction	0.943929	-0.057704	83	2	0.00458716	436	8063	1640316423	Itga6,Cd47
ko03320	PPAR signaling pathway	0.948879	-0.0524741	85	2	0.00458716	436	8063	22557919015	Slc27a6,Ppard
mmu03320	PPAR signaling pathway	0.948879	-0.0524741	85	2	0.00458716	436	8063	19015225579	Ppard,Slc27a6
mmu04610	Complement and coagulation cascades	0.953411	-0.0477096	87	2	0.00458716	436	8063	1722114069	Cd46,F8
ko04610	Complement and coagulation cascades	0.953411	-0.0477096	87	2	0.00458716	436	8063	1406917221	F8,Cd46
mmu05016	Huntington's disease	0.955548	-0.0454707	194	6	0.0137615	436	8063	2.06832e+30	Sp1,Cox7a2l,Plcb1,Hip1,Dnah8,Plcb4
ko05016	Huntington's disease	0.955548	-0.0454707	194	6	0.0137615	436	8063	1.87981e+30	Plcb4,Dnah8,Hip1,Plcb1,Cox7a2l,Sp1
mmu00590	Arachidonic acid metabolism	0.957557	-0.0433696	89	2	0.00458716	436	8063	54486232889	Hpgds,Pla2g4c
ko00590	Arachidonic acid metabolism	0.957557	-0.0433696	89	2	0.00458716	436	8063	23288954486	Pla2g4c,Hpgds
ko01200	Carbon metabolism	0.958133	-0.0427692	118	3	0.00688073	436	8063	6664656421212030	Rpe,Pfkp,Hk3
mmu01200	Carbon metabolism	0.958133	-0.0427692	118	3	0.00688073	436	8063	2120326664656420	Hk3,Rpe,Pfkp
ko04640	Hematopoietic cell lineage	0.967983	-0.0325403	95	2	0.00458716	436	8063	1659016403	Kit,Itga6
mmu04640	Hematopoietic cell lineage	0.967983	-0.0325403	95	2	0.00458716	436	8063	1640316590	Itga6,Kit
mmu04145	Phagosome	0.974114	-0.0262273	184	5	0.0114679	436	8063	1.67842e+24	Lamp2,Tlr4,Scarb1,Rac1,Sec61a2
ko04145	Phagosome	0.974114	-0.0262273	184	5	0.0114679	436	8063	2.18982e+24	Tlr4,Lamp2,Rac1,Scarb1,Sec61a2
mmu04080	Neuroactive ligand-receptor interaction	0.988769	-0.0112941	285	8	0.0183486	436	8063	1.44042e+39	Gabre,Ptafr,Htr2a,Lpar4,Calcrl,Ghr,Sstr2,S1pr1
ko04080	Neuroactive ligand-receptor interaction	0.988769	-0.0112941	285	8	0.0183486	436	8063	5.45988e+39	Calcrl,Lpar4,Gabre,Ptafr,Htr2a,S1pr1,Sstr2,Ghr
mmu00140	Steroid hormone biosynthesis	0.992274	-0.00775614	87	1	0.00229358	436	8063	13123	Cyp7b1
ko00140	Steroid hormone biosynthesis	0.992274	-0.00775614	87	1	0.00229358	436	8063	13123	Cyp7b1
mmu04612	Antigen processing and presentation	0.99383	-0.00618916	91	1	0.00229358	436	8063	18046	Nfyc
ko04612	Antigen processing and presentation	0.99383	-0.00618916	91	1	0.00229358	436	8063	18046	Nfyc
mmu05206	MicroRNAs in cancer	0.99469	-0.00532414	280	7	0.016055	436	8063	2.06632e+34	Sos2,Vim,Abl1,Mcl1,Rptor,Stat3,Apc
ko05206	MicroRNAs in cancer	0.99469	-0.00532414	280	7	0.016055	436	8063	2.08487e+34	Stat3,Rptor,Apc,Abl1,Mcl1,Vim,Sos2
ko03040	Spliceosome	0.994953	-0.00505954	133	2	0.00458716	436	8063	6692166810	Prpf38b,Rbm22
mmu03040	Spliceosome	0.994953	-0.00505954	133	2	0.00458716	436	8063	6681066921	Rbm22,Prpf38b
mmu05012	Parkinson's disease	0.99709	-0.00291462	144	2	0.00458716	436	8063	2046367128	Cox7a2l,Ube2g1
ko03008	Ribosome biogenesis in eukaryotes	0.998491	-0.00151011	116	1	0.00229358	436	8063	117109	Pop5
mmu03008	Ribosome biogenesis in eukaryotes	0.998491	-0.00151011	116	1	0.00229358	436	8063	117109	Pop5
ko03013	RNA transport	0.999095	-0.000905335	167	2	0.00458716	436	8063	11710968135	Pop5,Eif3h
mmu03013	RNA transport	0.999095	-0.000905335	167	2	0.00458716	436	8063	11710968135	Pop5,Eif3h
mmu00190	Oxidative phosphorylation	0.999454	-0.000546028	134	1	0.00229358	436	8063	20463	Cox7a2l
ko00190	Oxidative phosphorylation	0.999454	-0.000546028	134	1	0.00229358	436	8063	20463	Cox7a2l
mmu05322	Systemic lupus erythematosus	0.999653	-0.000347201	142	1	0.00229358	436	8063	109711	Actn1
ko05322	Systemic lupus erythematosus	0.999653	-0.000347201	142	1	0.00229358	436	8063	109711	Actn1
ko03010	Ribosome	0.999952	-4.76456e-05	177	1	0.00229358	436	8063	121022	Mrps6
mmu03010	Ribosome	0.999952	-4.76456e-05	177	1	0.00229358	436	8063	121022	Mrps6
mmu04740	Olfactory transduction	1	-6.62137e-11	1119	5	0.0114679	436	8063	1.23142e+26	Calm2,Prkg1,Arrb1,Slc8a1,Camk2d
ko04740	Olfactory transduction	1	-6.62137e-11	1119	5	0.0114679	436	8063	1.09689e+26	Arrb1,Prkg1,Slc8a1,Camk2d,Calm2
M00101	Cholesterol biosynthesis, squalene 2,3-epoxide => cholesterol	1	-1.9455e-11	10	0	0	436	8063
mmu_M00010	Citrate cycle, first carbon oxidation, oxaloacetate => 2-oxoglutarate	1	-1.9455e-11	10	0	0	436	8063
mmu_M00406	TREX complex	1	-1.9455e-11	10	0	0	436	8063
M00077	Chondroitin sulfate degradation	1	-1.9455e-11	10	0	0	436	8063
M00098	Acylglycerol degradation	1	-1.9455e-11	10	0	0	436	8063
M00152	Cytochrome bc1 complex	1	-1.9455e-11	10	0	0	436	8063
mmu_M00077	Chondroitin sulfate degradation	1	-1.9455e-11	10	0	0	436	8063
M00391	Exosome, eukaryotes	1	-1.9455e-11	10	0	0	436	8063
M00290	Holo-TFIIH complex	1	-1.9455e-11	10	0	0	436	8063
M00406	TREX complex	1	-1.9455e-11	10	0	0	436	8063
M00296	BER complex	1	-1.9455e-11	10	0	0	436	8063
mmu_M00101	Cholesterol biosynthesis, squalene 2,3-epoxide => cholesterol	1	-1.9455e-11	10	0	0	436	8063
mmu_M00296	BER complex	1	-1.9455e-11	10	0	0	436	8063
mmu_M00391	Exosome, eukaryotes	1	-1.9455e-11	10	0	0	436	8063
mmu_M00152	Cytochrome bc1 complex	1	-1.9455e-11	10	0	0	436	8063
M00010	Citrate cycle, first carbon oxidation, oxaloacetate => 2-oxoglutarate	1	-1.9455e-11	10	0	0	436	8063
mmu_M00290	Holo-TFIIH complex	1	-1.9455e-11	10	0	0	436	8063
mmu_M00098	Acylglycerol degradation	1	-1.9455e-11	10	0	0	436	8063
ko04122	Sulfur relay system	1	-1.74779e-11	8	0	0	436	8063
M00110	C19/C18-Steroid hormone biosynthesis, pregnenolone => androstenedione => estrone	1	-1.74779e-11	8	0	0	436	8063
mmu_M00086	beta-Oxidation, acyl-CoA synthesis	1	-1.74779e-11	8	0	0	436	8063
mmu04122	Sulfur relay system	1	-1.74779e-11	8	0	0	436	8063
mmu00400	Phenylalanine, tyrosine and tryptophan biosynthesis	1	-1.74779e-11	8	0	0	436	8063
mmu_M00428	eIF4F complex	1	-1.74779e-11	8	0	0	436	8063
M00409	ESCRT-I complex	1	-1.74779e-11	8	0	0	436	8063
M00086	beta-Oxidation, acyl-CoA synthesis	1	-1.74779e-11	8	0	0	436	8063
M00428	eIF4F complex	1	-1.74779e-11	8	0	0	436	8063
mmu_M00398	Sm core complex	1	-1.74779e-11	8	0	0	436	8063
ko00400	Phenylalanine, tyrosine and tryptophan biosynthesis	1	-1.74779e-11	8	0	0	436	8063
mmu_M00044	Tyrosine degradation, tyrosine => homogentisate	1	-1.74779e-11	8	0	0	436	8063
mmu_M00110	C19/C18-Steroid hormone biosynthesis, pregnenolone => androstenedione => estrone	1	-1.74779e-11	8	0	0	436	8063
M00398	Sm core complex	1	-1.74779e-11	8	0	0	436	8063
M00044	Tyrosine degradation, tyrosine => homogentisate	1	-1.74779e-11	8	0	0	436	8063
mmu_M00409	ESCRT-I complex	1	-1.74779e-11	8	0	0	436	8063
mmu00430	Taurine and hypotaurine metabolism	1	-1.73928e-11	11	0	0	436	8063
M00143	NADH dehydrogenase (ubiquinone) Fe-S protein/flavoprotein complex, mitochondria	1	-1.73928e-11	11	0	0	436	8063
M00351	Spliceosome, U1-snRNP	1	-1.73928e-11	11	0	0	436	8063
mmu_M00095	C5 isoprenoid biosynthesis, mevalonate pathway	1	-1.73928e-11	11	0	0	436	8063
mmu_M00143	NADH dehydrogenase (ubiquinone) Fe-S protein/flavoprotein complex, mitochondria	1	-1.73928e-11	11	0	0	436	8063
ko00430	Taurine and hypotaurine metabolism	1	-1.73928e-11	11	0	0	436	8063
mmu_M00351	Spliceosome, U1-snRNP	1	-1.73928e-11	11	0	0	436	8063
M00095	C5 isoprenoid biosynthesis, mevalonate pathway	1	-1.73928e-11	11	0	0	436	8063
mmu_M00036	Leucine degradation, leucine => acetoacetate + acetyl-CoA	1	-1.73427e-11	13	0	0	436	8063
M00692	Cell cycle - G1/S transition	1	-1.73427e-11	13	0	0	436	8063
mmu_M00692	Cell cycle - G1/S transition	1	-1.73427e-11	13	0	0	436	8063
mmu_M00182	RNA polymerase I, eukaryotes	1	-1.73427e-11	13	0	0	436	8063
M00353	Spliceosome, Prp19/CDC5L complex	1	-1.73427e-11	13	0	0	436	8063
mmu_M00002	Glycolysis, core module involving three-carbon compounds	1	-1.73427e-11	13	0	0	436	8063
M00002	Glycolysis, core module involving three-carbon compounds	1	-1.73427e-11	13	0	0	436	8063
M00182	RNA polymerase I, eukaryotes	1	-1.73427e-11	13	0	0	436	8063
mmu_M00180	RNA polymerase II, eukaryotes	1	-1.73427e-11	13	0	0	436	8063
M00036	Leucine degradation, leucine => acetoacetate + acetyl-CoA	1	-1.73427e-11	13	0	0	436	8063
mmu_M00353	Spliceosome, Prp19/CDC5L complex	1	-1.73427e-11	13	0	0	436	8063
M00180	RNA polymerase II, eukaryotes	1	-1.73427e-11	13	0	0	436	8063
M00340	Proteasome, 20S core particle	1	-1.6335e-11	15	0	0	436	8063
mmu_M00683	Hippo signaling	1	-1.6335e-11	15	0	0	436	8063
mmu_M00340	Proteasome, 20S core particle	1	-1.6335e-11	15	0	0	436	8063
ko00730	Thiamine metabolism	1	-1.6335e-11	15	0	0	436	8063
mmu00730	Thiamine metabolism	1	-1.6335e-11	15	0	0	436	8063
M00683	Hippo signaling	1	-1.6335e-11	15	0	0	436	8063
mmu_M00158	F-type ATPase, eukaryotes	1	-1.62814e-11	17	0	0	436	8063
mmu00450	Selenocompound metabolism	1	-1.62814e-11	17	0	0	436	8063
ko00450	Selenocompound metabolism	1	-1.62814e-11	17	0	0	436	8063
M00158	F-type ATPase, eukaryotes	1	-1.62814e-11	17	0	0	436	8063
mmu_M00338	Cysteine biosynthesis, homocysteine + serine => cysteine	1	-1.4766e-11	2	0	0	436	8063
M00083	Fatty acid biosynthesis, elongation	1	-1.4766e-11	2	0	0	436	8063
mmu_M00294	DNA polymerase gamma complex	1	-1.4766e-11	2	0	0	436	8063
mmu_M00106	Conjugated bile acid biosynthesis, cholate => taurocholate/glycocholate	1	-1.4766e-11	2	0	0	436	8063
M00294	DNA polymerase gamma complex	1	-1.4766e-11	2	0	0	436	8063
mmu00300	Lysine biosynthesis	1	-1.4766e-11	2	0	0	436	8063
M00399	Cap binding complex	1	-1.4766e-11	2	0	0	436	8063
M00103	Cholecalciferol biosynthesis	1	-1.4766e-11	2	0	0	436	8063
mmu_M00399	Cap binding complex	1	-1.4766e-11	2	0	0	436	8063
mmu_M00067	Sulfoglycolipids biosynthesis, ceramide/1-alkyl-2-acylglycerol => sulfatide/seminolipid	1	-1.4766e-11	2	0	0	436	8063
M00106	Conjugated bile acid biosynthesis, cholate => taurocholate/glycocholate	1	-1.4766e-11	2	0	0	436	8063
M00068	Glycosphingolipid biosynthesis, globo-series, LacCer => Gb4Cer	1	-1.4766e-11	2	0	0	436	8063
mmu_M00083	Fatty acid biosynthesis, elongation	1	-1.4766e-11	2	0	0	436	8063
mmu_M00554	Nucleotide sugar biosynthesis, galactose => UDP-galactose	1	-1.4766e-11	2	0	0	436	8063
mmu_M00103	Cholecalciferol biosynthesis	1	-1.4766e-11	2	0	0	436	8063
M00554	Nucleotide sugar biosynthesis, galactose => UDP-galactose	1	-1.4766e-11	2	0	0	436	8063
M00067	Sulfoglycolipids biosynthesis, ceramide/1-alkyl-2-acylglycerol => sulfatide/seminolipid	1	-1.4766e-11	2	0	0	436	8063
M00338	Cysteine biosynthesis, homocysteine + serine => cysteine	1	-1.4766e-11	2	0	0	436	8063
mmu_M00068	Glycosphingolipid biosynthesis, globo-series, LacCer => Gb4Cer	1	-1.4766e-11	2	0	0	436	8063
ko00300	Lysine biosynthesis	1	-1.4766e-11	2	0	0	436	8063
mmu_M00352	Spliceosome, U2-snRNP	1	-1.30086e-11	21	0	0	436	8063
M00352	Spliceosome, U2-snRNP	1	-1.30086e-11	21	0	0	436	8063
mmu_M00057	Glycosaminoglycan biosynthesis, linkage tetrasaccharide	1	-9.68352e-12	5	0	0	436	8063
M00079	Keratan sulfate degradation	1	-9.68352e-12	5	0	0	436	8063
mmu_M00405	THC complex	1	-9.68352e-12	5	0	0	436	8063
mmu_M00381	SCF-SKP2 complex	1	-9.68352e-12	5	0	0	436	8063
M00405	THC complex	1	-9.68352e-12	5	0	0	436	8063
M00414	Bloom's syndrome complex	1	-9.68352e-12	5	0	0	436	8063
mmu_M00414	Bloom's syndrome complex	1	-9.68352e-12	5	0	0	436	8063
M00307	Pyruvate oxidation, pyruvate => acetyl-CoA	1	-9.68352e-12	5	0	0	436	8063
mmu_M00079	Keratan sulfate degradation	1	-9.68352e-12	5	0	0	436	8063
mmu_M00307	Pyruvate oxidation, pyruvate => acetyl-CoA	1	-9.68352e-12	5	0	0	436	8063
M00381	SCF-SKP2 complex	1	-9.68352e-12	5	0	0	436	8063
M00384	Cul3-SPOP complex	1	-9.68352e-12	5	0	0	436	8063
mmu_M00387	SCF-FBW7 complex	1	-9.68352e-12	5	0	0	436	8063
M00057	Glycosaminoglycan biosynthesis, linkage tetrasaccharide	1	-9.68352e-12	5	0	0	436	8063
mmu_M00042	Catecholamine biosynthesis, tyrosine => dopamine => noradrenaline => adrenaline	1	-9.68352e-12	5	0	0	436	8063
M00006	Pentose phosphate pathway, oxidative phase, glucose 6P => ribulose 5P	1	-9.68352e-12	5	0	0	436	8063
M00387	SCF-FBW7 complex	1	-9.68352e-12	5	0	0	436	8063
mmu_M00006	Pentose phosphate pathway, oxidative phase, glucose 6P => ribulose 5P	1	-9.68352e-12	5	0	0	436	8063
M00042	Catecholamine biosynthesis, tyrosine => dopamine => noradrenaline => adrenaline	1	-9.68352e-12	5	0	0	436	8063
M00037	Melatonin biosynthesis, tryptophan => serotonin => melatonin	1	-9.68352e-12	5	0	0	436	8063
mmu_M00037	Melatonin biosynthesis, tryptophan => serotonin => melatonin	1	-9.68352e-12	5	0	0	436	8063
mmu_M00384	Cul3-SPOP complex	1	-9.68352e-12	5	0	0	436	8063
mmu_M00388	ECS complex	1	-9.44735e-12	12	0	0	436	8063
M00388	ECS complex	1	-9.44735e-12	12	0	0	436	8063
mmu00532	Glycosaminoglycan biosynthesis - chondroitin sulfate / dermatan sulfate	1	-8.02778e-12	20	0	0	436	8063
ko00532	Glycosaminoglycan biosynthesis - chondroitin sulfate / dermatan sulfate	1	-8.02778e-12	20	0	0	436	8063
M00147	NADH dehydrogenase (ubiquinone) 1 beta subcomplex	1	-7.84458e-12	14	0	0	436	8063
mmu_M00147	NADH dehydrogenase (ubiquinone) 1 beta subcomplex	1	-7.84458e-12	14	0	0	436	8063
mmu_M00011	Citrate cycle, second carbon oxidation, 2-oxoglutarate => oxaloacetate	1	-7.84458e-12	14	0	0	436	8063
mmu_M00055	N-glycan precursor biosynthesis	1	-7.84458e-12	14	0	0	436	8063
M00055	N-glycan precursor biosynthesis	1	-7.84458e-12	14	0	0	436	8063
mmu00061	Fatty acid biosynthesis	1	-7.84458e-12	14	0	0	436	8063
ko00061	Fatty acid biosynthesis	1	-7.84458e-12	14	0	0	436	8063
M00011	Citrate cycle, second carbon oxidation, 2-oxoglutarate => oxaloacetate	1	-7.84458e-12	14	0	0	436	8063
M00262	DNA polymerase delta complex	1	-7.42223e-12	4	0	0	436	8063
mmu_M00286	GINS complex	1	-7.42223e-12	4	0	0	436	8063
mmu_M00685	Apoptotic machinery	1	-7.42223e-12	4	0	0	436	8063
mmu_M00425	H/ACA ribonucleoprotein complex	1	-7.42223e-12	4	0	0	436	8063
M00425	H/ACA ribonucleoprotein complex	1	-7.42223e-12	4	0	0	436	8063
M00390	Exosome, archaea	1	-7.42223e-12	4	0	0	436	8063
mmu_M00262	DNA polymerase delta complex	1	-7.42223e-12	4	0	0	436	8063
M00261	DNA polymerase alpha / primase complex	1	-7.42223e-12	4	0	0	436	8063
M00133	Polyamine biosynthesis, arginine => agmatine => putrescine => spermidine	1	-7.42223e-12	4	0	0	436	8063
mmu_M00027	GABA (gamma-Aminobutyrate) shunt	1	-7.42223e-12	4	0	0	436	8063
M00263	DNA polymerase epsilon complex	1	-7.42223e-12	4	0	0	436	8063
mmu_M00015	Proline biosynthesis, glutamate => proline	1	-7.42223e-12	4	0	0	436	8063
M00402	Translocon-associated protein (TRAP) complex	1	-7.42223e-12	4	0	0	436	8063
M00393	TRAMP complex	1	-7.42223e-12	4	0	0	436	8063
mmu00290	Valine, leucine and isoleucine biosynthesis	1	-7.42223e-12	4	0	0	436	8063
M00005	PRPP biosynthesis, ribose 5P => PRPP	1	-7.42223e-12	4	0	0	436	8063
mmu_M00133	Polyamine biosynthesis, arginine => agmatine => putrescine => spermidine	1	-7.42223e-12	4	0	0	436	8063
mmu_M00741	Propanoyl-CoA metabolism, propanoyl-CoA => succinyl-CoA	1	-7.42223e-12	4	0	0	436	8063
M00741	Propanoyl-CoA metabolism, propanoyl-CoA => succinyl-CoA	1	-7.42223e-12	4	0	0	436	8063
mmu_M00393	TRAMP complex	1	-7.42223e-12	4	0	0	436	8063
mmu_M00148	Succinate dehydrogenase (ubiquinone)	1	-7.42223e-12	4	0	0	436	8063
mmu_M00402	Translocon-associated protein (TRAP) complex	1	-7.42223e-12	4	0	0	436	8063
M00286	GINS complex	1	-7.42223e-12	4	0	0	436	8063
mmu_M00005	PRPP biosynthesis, ribose 5P => PRPP	1	-7.42223e-12	4	0	0	436	8063
mmu_M00261	DNA polymerase alpha / primase complex	1	-7.42223e-12	4	0	0	436	8063
mmu_M00263	DNA polymerase epsilon complex	1	-7.42223e-12	4	0	0	436	8063
mmu_M00390	Exosome, archaea	1	-7.42223e-12	4	0	0	436	8063
M00015	Proline biosynthesis, glutamate => proline	1	-7.42223e-12	4	0	0	436	8063
ko00290	Valine, leucine and isoleucine biosynthesis	1	-7.42223e-12	4	0	0	436	8063
M00148	Succinate dehydrogenase (ubiquinone)	1	-7.42223e-12	4	0	0	436	8063
M00027	GABA (gamma-Aminobutyrate) shunt	1	-7.42223e-12	4	0	0	436	8063
M00685	Apoptotic machinery	1	-7.42223e-12	4	0	0	436	8063
mmu_M00014	Glucuronate pathway (uronate pathway)	1	-5.99158e-12	26	0	0	436	8063
M00014	Glucuronate pathway (uronate pathway)	1	-5.99158e-12	26	0	0	436	8063
M00427	Nuclear pore complex	1	-5.82339e-12	41	0	0	436	8063
ko00860	Porphyrin and chlorophyll metabolism	1	-5.82339e-12	41	0	0	436	8063
mmu00860	Porphyrin and chlorophyll metabolism	1	-5.82339e-12	41	0	0	436	8063
mmu_M00427	Nuclear pore complex	1	-5.82339e-12	41	0	0	436	8063
mmu_M00043	Thyroid hormone biosynthesis, tyrosine => triiodothyronine/thyroxine	1	-5.67987e-12	1	0	0	436	8063
mmu00472	D-Arginine and D-ornithine metabolism	1	-5.67987e-12	1	0	0	436	8063
M00091	Phosphatidylcholine (PC) biosynthesis, PE => PC	1	-5.67987e-12	1	0	0	436	8063
M00043	Thyroid hormone biosynthesis, tyrosine => triiodothyronine/thyroxine	1	-5.67987e-12	1	0	0	436	8063
mmu_M00091	Phosphatidylcholine (PC) biosynthesis, PE => PC	1	-5.67987e-12	1	0	0	436	8063
ko00472	D-Arginine and D-ornithine metabolism	1	-5.67987e-12	1	0	0	436	8063
M00135	GABA biosynthesis, eukaryotes, putrescine => GABA	1	-4.97777e-12	9	0	0	436	8063
mmu_M00426	Survival motor neuron (SMN) complex	1	-4.97777e-12	9	0	0	436	8063
ko00750	Vitamin B6 metabolism	1	-4.97777e-12	9	0	0	436	8063
M00426	Survival motor neuron (SMN) complex	1	-4.97777e-12	9	0	0	436	8063
M00361	Nucleotide sugar biosynthesis, eukaryotes	1	-4.97777e-12	9	0	0	436	8063
mmu00750	Vitamin B6 metabolism	1	-4.97777e-12	9	0	0	436	8063
mmu_M00361	Nucleotide sugar biosynthesis, eukaryotes	1	-4.97777e-12	9	0	0	436	8063
mmu_M00135	GABA biosynthesis, eukaryotes, putrescine => GABA	1	-4.97777e-12	9	0	0	436	8063
mmu00260	Glycine, serine and threonine metabolism	1	-4.47593e-12	40	0	0	436	8063
ko00260	Glycine, serine and threonine metabolism	1	-4.47593e-12	40	0	0	436	8063
mmu_M00400	p97-Ufd1-Npl4 complex	1	-4.06731e-12	3	0	0	436	8063
mmu00780	Biotin metabolism	1	-4.06731e-12	3	0	0	436	8063
M00132	Inositol phosphate metabolism, Ins(1,3,4)P3 => phytate	1	-4.06731e-12	3	0	0	436	8063
mmu00785	Lipoic acid metabolism	1	-4.06731e-12	3	0	0	436	8063
ko00785	Lipoic acid metabolism	1	-4.06731e-12	3	0	0	436	8063
M00082	Fatty acid biosynthesis, initiation	1	-4.06731e-12	3	0	0	436	8063
mmu_M00046	Pyrimidine degradation, uracil => beta-alanine, thymine => 3-aminoisobutanoate	1	-4.06731e-12	3	0	0	436	8063
M00410	ESCRT-II complex	1	-4.06731e-12	3	0	0	436	8063
mmu_M00100	Sphingosine degradation	1	-4.06731e-12	3	0	0	436	8063
M00297	DNA-PK complex	1	-4.06731e-12	3	0	0	436	8063
M00100	Sphingosine degradation	1	-4.06731e-12	3	0	0	436	8063
mmu_M00408	ESCRT-0 complex	1	-4.06731e-12	3	0	0	436	8063
M00288	RPA complex	1	-4.06731e-12	3	0	0	436	8063
mmu_M00297	DNA-PK complex	1	-4.06731e-12	3	0	0	436	8063
mmu_M00132	Inositol phosphate metabolism, Ins(1,3,4)P3 => phytate	1	-4.06731e-12	3	0	0	436	8063
mmu_M00288	RPA complex	1	-4.06731e-12	3	0	0	436	8063
mmu_M00108	C21-Steroid hormone biosynthesis, progesterone => corticosterone/aldosterone	1	-4.06731e-12	3	0	0	436	8063
M00400	p97-Ufd1-Npl4 complex	1	-4.06731e-12	3	0	0	436	8063
M00151	Cytochrome bc1 complex respiratory unit	1	-4.06731e-12	3	0	0	436	8063
mmu_M00151	Cytochrome bc1 complex respiratory unit	1	-4.06731e-12	3	0	0	436	8063
M00392	Ski complex	1	-4.06731e-12	3	0	0	436	8063
mmu00471	D-Glutamine and D-glutamate metabolism	1	-4.06731e-12	3	0	0	436	8063
mmu_M00392	Ski complex	1	-4.06731e-12	3	0	0	436	8063
mmu_M00069	Glycosphingolipid biosynthesis, ganglio series, LacCer => GT3	1	-4.06731e-12	3	0	0	436	8063
mmu_M00082	Fatty acid biosynthesis, initiation	1	-4.06731e-12	3	0	0	436	8063
M00069	Glycosphingolipid biosynthesis, ganglio series, LacCer => GT3	1	-4.06731e-12	3	0	0	436	8063
M00408	ESCRT-0 complex	1	-4.06731e-12	3	0	0	436	8063
mmu_M00051	Uridine monophosphate biosynthesis, glutamine (+ PRPP) => UMP	1	-4.06731e-12	3	0	0	436	8063
ko00471	D-Glutamine and D-glutamate metabolism	1	-4.06731e-12	3	0	0	436	8063
M00046	Pyrimidine degradation, uracil => beta-alanine, thymine => 3-aminoisobutanoate	1	-4.06731e-12	3	0	0	436	8063
M00108	C21-Steroid hormone biosynthesis, progesterone => corticosterone/aldosterone	1	-4.06731e-12	3	0	0	436	8063
M00020	Serine biosynthesis, glycerate-3P => serine	1	-4.06731e-12	3	0	0	436	8063
ko00780	Biotin metabolism	1	-4.06731e-12	3	0	0	436	8063
mmu_M00020	Serine biosynthesis, glycerate-3P => serine	1	-4.06731e-12	3	0	0	436	8063
M00051	Uridine monophosphate biosynthesis, glutamine (+ PRPP) => UMP	1	-4.06731e-12	3	0	0	436	8063
mmu_M00410	ESCRT-II complex	1	-4.06731e-12	3	0	0	436	8063
mmu_M00120	Coenzyme A biosynthesis, pantothenate => CoA	1	-4.04553e-12	7	0	0	436	8063
mmu_M00397	Lsm 1-7 complex	1	-4.04553e-12	7	0	0	436	8063
M00691	DNA damage-induced cell cycle checkpoints	1	-4.04553e-12	7	0	0	436	8063
M00397	Lsm 1-7 complex	1	-4.04553e-12	7	0	0	436	8063
M00396	Lsm 2-8 complex	1	-4.04553e-12	7	0	0	436	8063
M00120	Coenzyme A biosynthesis, pantothenate => CoA	1	-4.04553e-12	7	0	0	436	8063
mmu_M00142	NADH:ubiquinone oxidoreductase, mitochondria	1	-4.04553e-12	7	0	0	436	8063
M00142	NADH:ubiquinone oxidoreductase, mitochondria	1	-4.04553e-12	7	0	0	436	8063
M00107	Steroid hormone biosynthesis, cholesterol => prognenolone => progesterone	1	-4.04553e-12	7	0	0	436	8063
mmu_M00691	DNA damage-induced cell cycle checkpoints	1	-4.04553e-12	7	0	0	436	8063
mmu_M00107	Steroid hormone biosynthesis, cholesterol => prognenolone => progesterone	1	-4.04553e-12	7	0	0	436	8063
mmu_M00396	Lsm 2-8 complex	1	-4.04553e-12	7	0	0	436	8063
ko04966	Collecting duct acid secretion	1	-3.78206e-12	27	0	0	436	8063
mmu04966	Collecting duct acid secretion	1	-3.78206e-12	27	0	0	436	8063
ko00053	Ascorbate and aldarate metabolism	1	-3.78206e-12	27	0	0	436	8063
mmu00053	Ascorbate and aldarate metabolism	1	-3.78206e-12	27	0	0	436	8063
mmu00620	Pyruvate metabolism	1	-2.51482e-12	38	0	0	436	8063
ko00620	Pyruvate metabolism	1	-2.51482e-12	38	0	0	436	8063
ko00350	Tyrosine metabolism	1	-2.49611e-12	39	0	0	436	8063
mmu00350	Tyrosine metabolism	1	-2.49611e-12	39	0	0	436	8063
M00430	Exon junction complex (EJC)	1	-1.8897e-12	22	0	0	436	8063
mmu_M00430	Exon junction complex (EJC)	1	-1.8897e-12	22	0	0	436	8063
ko04742	Taste transduction	1	-1.24477e-12	88	0	0	436	8063
mmu04742	Taste transduction	1	-1.24477e-12	88	0	0	436	8063
mmu05310	Asthma	1	-1.10045e-12	25	0	0	436	8063
ko00340	Histidine metabolism	1	-1.10045e-12	25	0	0	436	8063
ko05310	Asthma	1	-1.10045e-12	25	0	0	436	8063
mmu00340	Histidine metabolism	1	-1.10045e-12	25	0	0	436	8063
mmu00232	Caffeine metabolism	1	-9.93619e-13	6	0	0	436	8063
mmu_M00383	ECV complex	1	-9.93619e-13	6	0	0	436	8063
mmu_M00285	MCM complex	1	-9.93619e-13	6	0	0	436	8063
M00048	Inosine monophosphate biosynthesis, PRPP + glutamine => IMP	1	-9.93619e-13	6	0	0	436	8063
mmu_M00048	Inosine monophosphate biosynthesis, PRPP + glutamine => IMP	1	-9.93619e-13	6	0	0	436	8063
M00109	C21-Steroid hormone biosynthesis, progesterone => cortisol/cortisone	1	-9.93619e-13	6	0	0	436	8063
mmu_M00013	Malonate semialdehyde pathway, propanoyl-CoA => acetyl-CoA	1	-9.93619e-13	6	0	0	436	8063
M00058	Glycosaminoglycan biosynthesis, chondroitin sulfate backbone	1	-9.93619e-13	6	0	0	436	8063
M00071	Glycosphingolipid biosynthesis, neolacto-series, LacCer => nLc4Cer	1	-9.93619e-13	6	0	0	436	8063
mmu_M00386	Cul4-DDB1-CSA complex	1	-9.93619e-13	6	0	0	436	8063
M00047	Creatine pathway	1	-9.93619e-13	6	0	0	436	8063
mmu_M00058	Glycosaminoglycan biosynthesis, chondroitin sulfate backbone	1	-9.93619e-13	6	0	0	436	8063
M00383	ECV complex	1	-9.93619e-13	6	0	0	436	8063
mmu_M00090	Phosphatidylcholine (PC) biosynthesis, choline => PC	1	-9.93619e-13	6	0	0	436	8063
M00090	Phosphatidylcholine (PC) biosynthesis, choline => PC	1	-9.93619e-13	6	0	0	436	8063
M00382	SCF-FBS complex	1	-9.93619e-13	6	0	0	436	8063
mmu_M00071	Glycosphingolipid biosynthesis, neolacto-series, LacCer => nLc4Cer	1	-9.93619e-13	6	0	0	436	8063
mmu_M00047	Creatine pathway	1	-9.93619e-13	6	0	0	436	8063
ko00440	Phosphonate and phosphinate metabolism	1	-9.93619e-13	6	0	0	436	8063
ko00232	Caffeine metabolism	1	-9.93619e-13	6	0	0	436	8063
mmu_M00109	C21-Steroid hormone biosynthesis, progesterone => cortisol/cortisone	1	-9.93619e-13	6	0	0	436	8063
M00013	Malonate semialdehyde pathway, propanoyl-CoA => acetyl-CoA	1	-9.93619e-13	6	0	0	436	8063
M00285	MCM complex	1	-9.93619e-13	6	0	0	436	8063
mmu_M00382	SCF-FBS complex	1	-9.93619e-13	6	0	0	436	8063
mmu00440	Phosphonate and phosphinate metabolism	1	-9.93619e-13	6	0	0	436	8063
M00386	Cul4-DDB1-CSA complex	1	-9.93619e-13	6	0	0	436	8063
mmu00410	beta-Alanine metabolism	1	3.98104e-13	33	0	0	436	8063
ko00410	beta-Alanine metabolism	1	3.98104e-13	33	0	0	436	8063
mmu03020	RNA polymerase	1	4.08224e-13	30	0	0	436	8063
ko03020	RNA polymerase	1	4.08224e-13	30	0	0	436	8063
ko03050	Proteasome	1	2.5138e-12	46	0	0	436	8063
mmu03050	Proteasome	1	2.5138e-12	46	0	0	436	8063
mmu00360	Phenylalanine metabolism	1	3.66117e-12	23	0	0	436	8063
mmu00900	Terpenoid backbone biosynthesis	1	3.66117e-12	23	0	0	436	8063
ko00900	Terpenoid backbone biosynthesis	1	3.66117e-12	23	0	0	436	8063
ko00360	Phenylalanine metabolism	1	3.66117e-12	23	0	0	436	8063
mmu_M00341	Proteasome, 19S regulatory particle (PA700)	1	3.72128e-12	19	0	0	436	8063
ko01210	2-Oxocarboxylic acid metabolism	1	3.72128e-12	19	0	0	436	8063
mmu01210	2-Oxocarboxylic acid metabolism	1	3.72128e-12	19	0	0	436	8063
M00341	Proteasome, 19S regulatory particle (PA700)	1	3.72128e-12	19	0	0	436	8063
mmu_M00003	Gluconeogenesis, oxaloacetate => fructose-6P	1	3.72128e-12	19	0	0	436	8063
M00003	Gluconeogenesis, oxaloacetate => fructose-6P	1	3.72128e-12	19	0	0	436	8063
mmu05340	Primary immunodeficiency	1	3.85753e-12	36	0	0	436	8063
ko05340	Primary immunodeficiency	1	3.85753e-12	36	0	0	436	8063
mmu00603	Glycosphingolipid biosynthesis - globo and isoglobo series	1	4.42885e-12	16	0	0	436	8063
M00146	NADH dehydrogenase (ubiquinone) 1 alpha subcomplex	1	4.42885e-12	16	0	0	436	8063
mmu_M00146	NADH dehydrogenase (ubiquinone) 1 alpha subcomplex	1	4.42885e-12	16	0	0	436	8063
mmu_M00354	Spliceosome, U4/U6.U5 tri-snRNP	1	5.39791e-12	32	0	0	436	8063
mmu00020	Citrate cycle (TCA cycle)	1	5.39791e-12	32	0	0	436	8063
mmu04215	Apoptosis - multiple species	1	5.39791e-12	32	0	0	436	8063
M00354	Spliceosome, U4/U6.U5 tri-snRNP	1	5.39791e-12	32	0	0	436	8063
ko00020	Citrate cycle (TCA cycle)	1	5.39791e-12	32	0	0	436	8063
ko04215	Apoptosis - multiple species	1	5.39791e-12	32	0	0	436	8063
M00160	V-type ATPase, eukaryotes	1	8.00819e-12	24	0	0	436	8063
mmu_M00009	Citrate cycle (TCA cycle, Krebs cycle)	1	8.00819e-12	24	0	0	436	8063
M00129	Ascorbate biosynthesis, animals, glucose-1P => ascorbate	1	8.00819e-12	24	0	0	436	8063
mmu_M00160	V-type ATPase, eukaryotes	1	8.00819e-12	24	0	0	436	8063
M00009	Citrate cycle (TCA cycle, Krebs cycle)	1	8.00819e-12	24	0	0	436	8063
mmu_M00129	Ascorbate biosynthesis, animals, glucose-1P => ascorbate	1	8.00819e-12	24	0	0	436	8063
mmu05332	Graft-versus-host disease	1	8.32878e-12	65	0	0	436	8063
ko05332	Graft-versus-host disease	1	8.32878e-12	65	0	0	436	8063
M00337	Immunoproteasome	1	9.03488e-12	18	0	0	436	8063
mmu_M00337	Immunoproteasome	1	9.03488e-12	18	0	0	436	8063
mmu_M00181	RNA polymerase III, eukaryotes	1	9.03488e-12	18	0	0	436	8063
M00181	RNA polymerase III, eukaryotes	1	9.03488e-12	18	0	0	436	8063
mmu05320	Autoimmune thyroid disease	1	9.4859e-12	79	0	0	436	8063
ko05320	Autoimmune thyroid disease	1	9.4859e-12	79	0	0	436	8063
mmu00983	Drug metabolism - other enzymes	1	1.29195e-11	51	0	0	436	8063
ko00983	Drug metabolism - other enzymes	1	1.29195e-11	51	0	0	436	8063
mmu00640	Propanoate metabolism	1	1.35098e-11	31	0	0	436	8063
ko00640	Propanoate metabolism	1	1.35098e-11	31	0	0	436	8063
M00177	Ribosome, eukaryotes	1	1.60711e-11	98	0	0	436	8063
mmu_M00177	Ribosome, eukaryotes	1	1.60711e-11	98	0	0	436	8063
ko00830	Retinol metabolism	1	1.84956e-11	89	0	0	436	8063
mmu00830	Retinol metabolism	1	1.84956e-11	89	0	0	436	8063
mmu04623	Cytosolic DNA-sensing pathway	1	2.11309e-11	64	0	0	436	8063
ko04623	Cytosolic DNA-sensing pathway	1	2.11309e-11	64	0	0	436	8063
mmu05330	Allograft rejection	1	2.11309e-11	64	0	0	436	8063
ko05330	Allograft rejection	1	2.11309e-11	64	0	0	436	8063
ko04940	Type I diabetes mellitus	1	2.4293e-11	70	0	0	436	8063
mmu04940	Type I diabetes mellitus	1	2.4293e-11	70	0	0	436	8063

## Sheet: Cluster3
Dataset EV8. Gene ontology enrichment analyses of genes in five clusters in HSCs after the TNF-a treatment.
Gene ontology enrichment analyses of cluster 3
TermID	Term	Enrichment	logP	Genes in Term	Target Genes in Term	Fraction of Targets in Term	Total Target Genes	Total Genes	Entrez Gene IDs	Gene Symbols
mmu_M00036	Leucine degradation, leucine => acetoacetate + acetyl-CoA	2.37239e-05	-10.649	13	5	0.0208333	240	8063	1.20401e+24	Bckdhb,Auh,Ivd,Mccc1,Mccc2
M00036	Leucine degradation, leucine => acetoacetate + acetyl-CoA	2.37239e-05	-10.649	13	5	0.0208333	240	8063	1.19926e+24	Auh,Ivd,Bckdhb,Mccc1,Mccc2
ko04922	Glucagon signaling pathway	0.000210992	-8.46369	102	11	0.0458333	240	8063	1.64398e+55	Itpr2,Cpt1c,Sik1,Ppp3cc,Prkacb,Pkm,Prkaa2,Sirt1,Gnaq,Crebbp,Akt3
mmu04922	Glucagon signaling pathway	0.000210992	-8.46369	102	11	0.0458333	240	8063	1.29141e+55	Crebbp,Gnaq,Sirt1,Prkaa2,Akt3,Itpr2,Ppp3cc,Sik1,Cpt1c,Prkacb,Pkm
mmu05200	Pathways in cancer	0.000620037	-7.38573	393	24	0.1	240	8063	1.17971e+122	Birc2,Gnb4,Cbl,Gng2,Fzd3,Mecom,Egln3,Bcl2,Tgfbr1,Lamc1,Rasgrp4,Crebbp,Fzd6,Fgfr1,Rock1,Akt3,Rb1,Gnaq,Lpar6,Mmp2,Rasgrp2,Smad2,Xiap,Prkacb
ko04550	Signaling pathways regulating pluripotency of stem cells	0.000759197	-7.18325	137	12	0.05	240	8063	1.43651e+59	Fzd3,Acvr1,Fgfr1,Fzd6,Akt3,Smad1,Smarcad1,Jak3,Bmpr2,Pcgf2,Skil,Smad2
mmu04550	Signaling pathways regulating pluripotency of stem cells	0.000759197	-7.18325	137	12	0.05	240	8063	2.37972e+59	Akt3,Smad1,Smarcad1,Jak3,Skil,Pcgf2,Bmpr2,Smad2,Fzd3,Acvr1,Fzd6,Fgfr1
mmu04371	Apelin signaling pathway	0.000920197	-6.99092	140	12	0.05	240	8063	1.08079e+61	Prkaa2,Tgfbr1,Gnaq,Akt3,Itpr2,Smad2,Prkacb,Mylk,Notch3,Gng2,Gnb4,Rras2
ko05205	Proteoglycans in cancer	0.00120871	-6.7182	206	15	0.0625	240	8063	1.43681e+74	Fzd6,Fgfr1,Rock1,Cbl,Rras2,Pak1,Fzd3,Mmp2,Smad2,Itpr2,Itgb5,Prkacb,Ppp1r12a,Ezr,Akt3
mmu05205	Proteoglycans in cancer	0.00120871	-6.7182	206	15	0.0625	240	8063	1.41821e+74	Fgfr1,Fzd6,Rock1,Cbl,Rras2,Pak1,Fzd3,Smad2,Mmp2,Itpr2,Itgb5,Prkacb,Ppp1r12a,Ezr,Akt3
mmu04014	Ras signaling pathway	0.00123708	-6.695	228	16	0.0666667	240	8063	2.37972e+81	Akt3,Pld1,Insr,Efna4,Pdgfd,Prkacb,Rasgrp2,Gnb4,Pak1,Rras2,Gng2,Pak4,Rasgrp4,Rasa4,Rapgef5,Fgfr1
ko04152	AMPK signaling pathway	0.00128634	-6.65595	126	11	0.0458333	240	8063	1.0808e+56	Prkaa2,Rab2a,Sirt1,Akt3,Ulk1,Ppp2r5c,Insr,Pfkfb2,Pfkfb4,Cpt1c,Adipor2
mmu04152	AMPK signaling pathway	0.00128634	-6.65595	126	11	0.0458333	240	8063	2.69312e+56	Ppp2r5c,Pfkfb2,Insr,Sirt1,Rab2a,Prkaa2,Akt3,Ulk1,Adipor2,Cpt1c,Pfkfb4
mmu04144	Endocytosis	0.00214353	-6.1453	286	18	0.075	240	8063	1.71263e+93	Smad2,Git2,Tfrc,Pld1,Rab11a,Rab11fip5,Tgfbr1,Psd3,Ap2s1,Vta1,Snx6,Wipf1,Vps45,Snx12,Rab11fip2,Rab11fip3,Sh3kbp1,Cbl
ko04144	Endocytosis	0.00214353	-6.1453	286	18	0.075	240	8063	5.59882e+93	Snx12,Vps45,Wipf1,Snx6,Vta1,Ap2s1,Psd3,Cbl,Rab11fip2,Sh3kbp1,Rab11fip3,Rab11fip5,Pld1,Rab11a,Git2,Tfrc,Smad2,Tgfbr1
ko04510	Focal adhesion	0.00241348	-6.02669	199	14	0.0583333	240	8063	2.37971e+71	Akt3,Bcl2,Lamc1,Ppp1r12a,Itgb5,Pdgfd,Xiap,Birc2,Pak1,Mylk,Pak4,Vasp,Rock1,Vav1
mmu04510	Focal adhesion	0.00241348	-6.02669	199	14	0.0583333	240	8063	1.17972e+71	Birc2,Pak1,Pak4,Mylk,Rock1,Vasp,Vav1,Lamc1,Akt3,Bcl2,Ppp1r12a,Itgb5,Pdgfd,Xiap
mmu04350	TGF-beta signaling pathway	0.00366239	-5.60964	85	8	0.0333333	240	8063	1.14772e+40	Acvr1,Rock1,Tgif2,Bmpr2,Smad2,Crebbp,Tgfbr1,Smad1
ko04350	TGF-beta signaling pathway	0.00366239	-5.60964	85	8	0.0333333	240	8063	1.71261e+40	Smad2,Bmpr2,Tgif2,Rock1,Acvr1,Smad1,Crebbp,Tgfbr1
mmu04611	Platelet activation	0.00378732	-5.5761	124	10	0.0416667	240	8063	1.87492e+50	Prkacb,Rock1,Stim1,Vasp,Itpr2,Rasgrp2,Gnaq,Akt3,Ppp1r12a,Mylk
mmu04022	cGMP-PKG signaling pathway	0.00428962	-5.45156	168	12	0.05	240	8063	1.79311e+61	Ppp1r12a,Gnaq,Akt3,Itpr2,Ppp3cc,Insr,Atp2b1,Mylk,Npr2,Atp1b1,Rock1,Vasp
ko04022	cGMP-PKG signaling pathway	0.00428962	-5.45156	168	12	0.05	240	8063	2.37971e+61	Akt3,Gnaq,Ppp1r12a,Insr,Atp2b1,Ppp3cc,Itpr2,Mylk,Vasp,Rock1,Atp1b1,Npr2
mmu04961	Endocrine and other factor-regulated calcium reabsorption	0.00510704	-5.27713	54	6	0.025	240	8063	1.87491e+30	Prkacb,Atp1b1,Atp2b1,Rab11a,Ap2s1,Gnaq
ko04961	Endocrine and other factor-regulated calcium reabsorption	0.00510704	-5.27713	54	6	0.025	240	8063	5.38697e+30	Rab11a,Atp2b1,Atp1b1,Prkacb,Gnaq,Ap2s1
ko04140	Autophagy - animal	0.00529745	-5.24053	130	10	0.0416667	240	8063	2.22417e+52	Ulk1,Atg4a,Prkaa2,Rras2,Atg10,Bcl2,Akt3,Atg4c,Prkacb,Supt20
mmu04140	Autophagy - animal	0.00529745	-5.24053	130	10	0.0416667	240	8063	2.22417e+52	Ulk1,Atg4a,Prkaa2,Bcl2,Rras2,Atg10,Akt3,Atg4c,Prkacb,Supt20
mmu04024	cAMP signaling pathway	0.00586522	-5.13872	197	13	0.0541667	240	8063	1.98771e+64	Rock1,Atp1b1,Vav1,Pak1,Rras2,Crebbp,Pld1,Atp2b1,Prkacb,Gabbr1,Akt3,Ppp1r12a,Gria3
ko04024	cAMP signaling pathway	0.00586522	-5.13872	197	13	0.0541667	240	8063	1.29147e+64	Crebbp,Rras2,Pak1,Vav1,Rock1,Atp1b1,Gria3,Ppp1r12a,Akt3,Gabbr1,Prkacb,Pld1,Atp2b1
mmu04068	FoxO signaling pathway	0.005894	-5.13382	132	10	0.0416667	240	8063	2.06202e+51	Plk2,Insr,Ccng2,Smad2,Sgk3,Prkaa2,Sirt1,Crebbp,Tgfbr1,Akt3
ko00280	Valine, leucine and isoleucine degradation	0.0061121	-5.09749	56	6	0.025	240	8063	6.69041e+29	Pccb,Bckdhb,Ivd,Mccc2,Auh,Mccc1
mmu00280	Valine, leucine and isoleucine degradation	0.0061121	-5.09749	56	6	0.025	240	8063	7.20391e+29	Mccc1,Auh,Pccb,Bckdhb,Ivd,Mccc2
mmu04724	Glutamatergic synapse	0.00678025	-4.99374	114	9	0.0375	240	8063	1.88052e+44	Pld1,Prkacb,Ppp3cc,Itpr2,Gnb4,Gng2,Gnaq,Shank3,Gria3
ko04724	Glutamatergic synapse	0.00678025	-4.99374	114	9	0.0375	240	8063	1.64392e+44	Itpr2,Ppp3cc,Prkacb,Pld1,Gria3,Shank3,Gng2,Gnaq,Gnb4
mmu01524	Platinum drug resistance	0.00723867	-4.92832	76	7	0.0291667	240	8063	1.20432e+34	Bcl2,Akt3,Birc2,Abcc2,Top2b,Xiap,Xpa
ko01524	Platinum drug resistance	0.00723867	-4.92832	76	7	0.0291667	240	8063	2.19742e+34	Top2b,Akt3,Birc2,Bcl2,Abcc2,Xpa,Xiap
ko04010	MAPK signaling pathway	0.00815586	-4.80902	252	15	0.0625	240	8063	2.69212e+77	Map4k4,Akt3,Rps6ka5,Tgfbr1,Rapgef2,Ppp3cc,Rasgrp2,Rps6ka3,Prkacb,Rasgrp4,Map4k3,Pak1,Rras2,Mecom,Fgfr1
mmu04010	MAPK signaling pathway	0.00815586	-4.80902	252	15	0.0625	240	8063	2.25028e+77	Map4k3,Pak1,Rras2,Rasgrp4,Mecom,Fgfr1,Akt3,Rps6ka5,Rapgef2,Tgfbr1,Map4k4,Prkacb,Ppp3cc,Rasgrp2,Rps6ka3
ko04015	Rap1 signaling pathway	0.0109986	-4.50999	213	13	0.0541667	240	8063	9.94708e+65	Magi3,Rapgef2,Gnaq,Akt3,Rasgrp2,Sipa1l3,Pdgfd,Efna4,Insr,Pfn2,Fgfr1,Rapgef5,Vasp
mmu04015	Rap1 signaling pathway	0.0109986	-4.50999	213	13	0.0541667	240	8063	2.23232e+65	Vasp,Rapgef5,Fgfr1,Pfn2,Insr,Efna4,Pdgfd,Sipa1l3,Rasgrp2,Akt3,Rapgef2,Gnaq,Magi3
ko04810	Regulation of actin cytoskeleton	0.0114088	-4.47337	214	13	0.0541667	240	8063	1.79312e+65	Ppp1r12a,Ezr,Diaph3,Pdgfd,Itgb5,Mylk,Pak4,Rras2,Pak1,Pfn2,Fgfr1,Vav1,Rock1
mmu04810	Regulation of actin cytoskeleton	0.0114088	-4.47337	214	13	0.0541667	240	8063	1.98772e+65	Rock1,Vav1,Fgfr1,Rras2,Pak1,Pfn2,Mylk,Pak4,Itgb5,Pdgfd,Diaph3,Ppp1r12a,Ezr
ko04660	T cell receptor signaling pathway	0.0114799	-4.46715	103	8	0.0333333	240	8063	2.23242e+40	Vav1,Lck,Ppp3cc,Cbl,Pak1,Akt3,Pak4,Malt1
mmu04660	T cell receptor signaling pathway	0.0114799	-4.46715	103	8	0.0333333	240	8063	2.23242e+40	Vav1,Lck,Ppp3cc,Pak4,Malt1,Pak1,Cbl,Akt3
mmu05222	Small cell lung cancer	0.0115472	-4.46131	83	7	0.0291667	240	8063	2.26519e+35	Lamc1,Birc2,Akt3,Bcl2,Rb1,Xiap,Fhit
ko05222	Small cell lung cancer	0.0115472	-4.46131	83	7	0.0291667	240	8063	1.17981e+35	Xiap,Fhit,Lamc1,Akt3,Birc2,Rb1,Bcl2
mmu04062	Chemokine signaling pathway	0.0120146	-4.42163	192	12	0.05	240	8063	1.87493e+60	Prkacb,Prex1,Jak3,Rasgrp2,Akt3,Ccl25,Rock1,Vav1,Ptk2b,Gng2,Gnb4,Pak1
ko04062	Chemokine signaling pathway	0.0120146	-4.42163	192	12	0.05	240	8063	1.47022e+60	Gng2,Akt3,Gnb4,Pak1,Prkacb,Prex1,Rock1,Ccl25,Jak3,Ptk2b,Vav1,Rasgrp2
ko04261	Adrenergic signaling in cardiomyocytes	0.0122011	-4.40623	147	10	0.0416667	240	8063	7.30862e+49	Rps6ka5,Akt3,Bcl2,Gnaq,Tpm2,Atp2b1,Prkacb,Ppp2r5c,Atp1b1,Crem
mmu04261	Adrenergic signaling in cardiomyocytes	0.0122011	-4.40623	147	10	0.0416667	240	8063	1.20437e+49	Bcl2,Rps6ka5,Akt3,Gnaq,Tpm2,Atp2b1,Atp1b1,Ppp2r5c,Prkacb,Crem
ko04720	Long-term potentiation	0.0143484	-4.24411	67	6	0.025	240	8063	1.90571e+30	Ppp3cc,Rps6ka3,Itpr2,Prkacb,Gnaq,Crebbp
mmu04720	Long-term potentiation	0.0143484	-4.24411	67	6	0.025	240	8063	1.29141e+30	Crebbp,Gnaq,Ppp3cc,Itpr2,Rps6ka3,Prkacb
mmu04211	Longevity regulating pathway	0.0174645	-4.04758	90	7	0.0291667	240	8063	2.22412e+35	Ulk1,Akt3,Sirt1,Prkaa2,Adipor2,Insr,Prkacb
mmu_M00684	JAK-STAT signaling	0.0177386	-4.03201	19	3	0.0125	240	8063	164535460756468	Jak3,Socs6,Socs5
M00684	JAK-STAT signaling	0.0177386	-4.03201	19	3	0.0125	240	8063	546075646816453	Socs6,Socs5,Jak3
mmu04728	Dopaminergic synapse	0.0183488	-3.99819	134	9	0.0375	240	8063	5.36231e+44	Gria3,Gnaq,Gng2,Akt3,Gnb4,Itpr2,Ppp3cc,Prkacb,Ppp2r5c
ko04728	Dopaminergic synapse	0.0183488	-3.99819	134	9	0.0375	240	8063	5.36231e+44	Gria3,Gnaq,Gng2,Akt3,Gnb4,Itpr2,Ppp3cc,Prkacb,Ppp2r5c
M00679	BMP signaling	0.0204195	-3.89126	20	3	0.0125	240	8063	121681712511477	Bmpr2,Smad1,Acvr1
mmu_M00679	BMP signaling	0.0204195	-3.89126	20	3	0.0125	240	8063	171251147712168	Smad1,Acvr1,Bmpr2
ko05166	HTLV-I infection	0.0216292	-3.83371	283	15	0.0625	240	8063	2.18122e+75	Tgfbr1,Akt3,Rb1,Xiap,Ppp3cc,Smad2,Lck,Prkacb,Tbpl1,Jak3,Fzd3,Crebbp,Rras2,Fzd6,Crem
mmu05166	HTLV-I infection	0.0216292	-3.83371	283	15	0.0625	240	8063	1.29161e+75	Crem,Fzd6,Fzd3,Crebbp,Rras2,Prkacb,Tbpl1,Jak3,Xiap,Ppp3cc,Smad2,Lck,Tgfbr1,Akt3,Rb1
mmu_M00680	TGF-beta signaling	0.0219454	-3.8192	8	2	0.00833333	240	8063	1712621812	Smad2,Tgfbr1
M00680	TGF-beta signaling	0.0219454	-3.8192	8	2	0.00833333	240	8063	2181217126	Tgfbr1,Smad2
ko04971	Gastric acid secretion	0.0224596	-3.79604	74	6	0.025	240	8063	1.64392e+30	Itpr2,Prkacb,Atp1b1,Mylk,Ezr,Gnaq
mmu04971	Gastric acid secretion	0.0224596	-3.79604	74	6	0.025	240	8063	1.64391e+30	Itpr2,Atp1b1,Prkacb,Ezr,Mylk,Gnaq
ko04120	Ubiquitin mediated proteolysis	0.0236634	-3.74382	140	9	0.0375	240	8063	5.67917e+45	Ube2l6,Herc3,Cop1,Birc2,Cbl,Xiap,Ube2z,Prkn,Fancl
mmu04120	Ubiquitin mediated proteolysis	0.0236634	-3.74382	140	9	0.0375	240	8063	1.17983e+45	Xiap,Ube2z,Fancl,Prkn,Ube2l6,Herc3,Birc2,Cbl,Cop1
mmu04530	Tight junction	0.0272352	-3.60324	167	10	0.0416667	240	8063	2.74942e+50	Amot,Mpdz,Ezr,Rapgef2,Prkaa2,Epb41l4b,Tuba1a,Vasp,Prkacb,Rock1
ko04530	Tight junction	0.0272352	-3.60324	167	10	0.0416667	240	8063	2.23232e+50	Vasp,Tuba1a,Prkacb,Rock1,Epb41l4b,Prkaa2,Rapgef2,Amot,Mpdz,Ezr
mmu_M00131	Inositol phosphate metabolism, Ins(1,3,4,5)P4 => Ins(1,3,4)P3 => myo-inositol	0.0276683	-3.58747	9	2	0.00833333	240	8063	269180114663	Inpp4a,Impa2
M00131	Inositol phosphate metabolism, Ins(1,3,4,5)P4 => Ins(1,3,4)P3 => myo-inositol	0.0276683	-3.58747	9	2	0.00833333	240	8063	114663269180	Impa2,Inpp4a
mmu04071	Sphingolipid signaling pathway	0.0288675	-3.54504	122	8	0.0333333	240	8063	6.72602e+40	Cers4,Pld1,Ppp2r5c,Rock1,Bcl2,Akt3,Sgms1,Gnaq
ko04071	Sphingolipid signaling pathway	0.0288675	-3.54504	122	8	0.0333333	240	8063	1.46822e+40	Gnaq,Sgms1,Akt3,Bcl2,Rock1,Ppp2r5c,Pld1,Cers4
ko04151	PI3K-Akt signaling pathway	0.0288989	-3.54395	346	17	0.0708333	240	8063	1.41822e+88	Fgfr1,Sgk3,Pkn1,Gng2,Gnb4,Pik3ap1,Ppp2r5c,Jak3,Efna4,Pdgfd,Itgb5,Insr,Prkaa2,Lpar6,Lamc1,Bcl2,Akt3
mmu04151	PI3K-Akt signaling pathway	0.0288989	-3.54395	346	17	0.0708333	240	8063	1.64192e+88	Itgb5,Insr,Jak3,Efna4,Pdgfd,Ppp2r5c,Akt3,Bcl2,Lamc1,Lpar6,Prkaa2,Fgfr1,Pik3ap1,Gnb4,Gng2,Pkn1,Sgk3
ko04723	Retrograde endocannabinoid signaling	0.0320944	-3.43908	102	7	0.0291667	240	8063	1.64391e+34	Itpr2,Faah,Prkacb,Gria3,Gnb4,Gnaq,Gng2
mmu04723	Retrograde endocannabinoid signaling	0.0320944	-3.43908	102	7	0.0291667	240	8063	1.64391e+34	Itpr2,Faah,Prkacb,Gria3,Gnb4,Gnaq,Gng2
mmu04213	Longevity regulating pathway - multiple species	0.0366938	-3.30515	62	5	0.0208333	240	8063	1.63372e+25	Insr,Akt3,Prkaa2,Prkacb,Sirt1
ko04213	Longevity regulating pathway - multiple species	0.0366938	-3.30515	62	5	0.0208333	240	8063	1.0808e+25	Prkaa2,Sirt1,Prkacb,Insr,Akt3
ko04921	Oxytocin signaling pathway	0.0387835	-3.24976	153	9	0.0375	240	8063	1.98772e+47	Rock1,Prkacb,Ppp3cc,Npr2,Itpr2,Gnaq,Prkaa2,Mylk,Ppp1r12a
mmu04921	Oxytocin signaling pathway	0.0387835	-3.24976	153	9	0.0375	240	8063	1.79311e+47	Ppp1r12a,Mylk,Prkaa2,Gnaq,Itpr2,Npr2,Ppp3cc,Rock1,Prkacb
ko05206	MicroRNAs in cancer	0.0397699	-3.22465	280	14	0.0583333	240	8063	9.37591e+69	Sirt1,Dnmt3a,Rps6ka5,Bcl2,Ezr,Zeb1,Bmpr2,Spry2,Fzd3,Crebbp,Notch3,Pak4,Mmp16,Rock1
mmu05206	MicroRNAs in cancer	0.0397699	-3.22465	280	14	0.0583333	240	8063	1.34357e+69	Dnmt3a,Rps6ka5,Bcl2,Sirt1,Zeb1,Ezr,Bmpr2,Spry2,Fzd3,Crebbp,Notch3,Pak4,Mmp16,Rock1
ko04390	Hippo signaling pathway	0.0401679	-3.21469	154	9	0.0375	240	8063	1.71251e+44	Smad1,Birc2,Fzd3,Tgfbr1,Amot,Lats2,Smad2,Fzd6,Bmpr2
mmu04390	Hippo signaling pathway	0.0401679	-3.21469	154	9	0.0375	240	8063	1.17972e+44	Birc2,Smad1,Tgfbr1,Fzd3,Amot,Lats2,Smad2,Fzd6,Bmpr2
mmu05212	Pancreatic cancer	0.0412444	-3.18824	64	5	0.0208333	240	8063	1.71262e+24	Smad2,Tgfbr1,Akt3,Pld1,Rb1
ko05212	Pancreatic cancer	0.0412444	-3.18824	64	5	0.0208333	240	8063	1.96452e+24	Rb1,Akt3,Pld1,Tgfbr1,Smad2
ko04540	Gap junction	0.0426344	-3.15509	86	6	0.025	240	8063	1.87491e+29	Prkacb,Gnaq,Gja1,Tuba1a,Pdgfd,Itpr2
mmu04540	Gap junction	0.0426344	-3.15509	86	6	0.025	240	8063	1.64397e+29	Itpr2,Pdgfd,Tuba1a,Gja1,Gnaq,Prkacb
mmu05211	Renal cell carcinoma	0.0436422	-3.13173	65	5	0.0208333	240	8063	7.05841e+25	Pak4,Egln3,Crebbp,Akt3,Pak1
ko05211	Renal cell carcinoma	0.0436422	-3.13173	65	5	0.0208333	240	8063	1.84792e+25	Pak1,Akt3,Crebbp,Egln3,Pak4
ko05215	Prostate cancer	0.0447025	-3.10772	87	6	0.025	240	8063	1.41827e+29	Fgfr1,Pdgfd,Crebbp,Bcl2,Rb1,Akt3
mmu05215	Prostate cancer	0.0447025	-3.10772	87	6	0.025	240	8063	1.41827e+29	Fgfr1,Pdgfd,Rb1,Bcl2,Akt3,Crebbp
M00388	ECS complex	0.0478451	-3.03979	12	2	0.00833333	240	8063	5646854607	Socs5,Socs6
mmu_M00388	ECS complex	0.0478451	-3.03979	12	2	0.00833333	240	8063	5646854607	Socs5,Socs6
ko04912	GnRH signaling pathway	0.0490244	-3.01544	89	6	0.025	240	8063	1.92292e+29	Ptk2b,Itpr2,Mmp2,Gnaq,Prkacb,Pld1
mmu04912	GnRH signaling pathway	0.0490244	-3.01544	89	6	0.025	240	8063	1.46822e+29	Gnaq,Prkacb,Pld1,Ptk2b,Itpr2,Mmp2
ko04210	Apoptosis	0.0497956	-2.99983	136	8	0.0333333	240	8063	2.37971e+39	Akt3,Birc2,Bcl2,Sptan1,Tuba1a,Ctsc,Xiap,Itpr2
mmu04210	Apoptosis	0.0497956	-2.99983	136	8	0.0333333	240	8063	1.20431e+39	Bcl2,Birc2,Akt3,Tuba1a,Sptan1,Itpr2,Xiap,Ctsc
mmu04725	Cholinergic synapse	0.0512423	-2.97119	113	7	0.0291667	240	8063	1.46821e+34	Gnaq,Gng2,Akt3,Bcl2,Gnb4,Itpr2,Prkacb
M00094	Ceramide biosynthesis	0.0554587	-2.89212	13	2	0.00833333	240	8063	6726070750	Cers4,Kdsr
ko03450	Non-homologous end-joining	0.0554587	-2.89212	13	2	0.00833333	240	8063	22596108138	Xrcc5,Xrcc4
mmu_M00676	PI3K-Akt signaling	0.0554587	-2.89212	13	2	0.00833333	240	8063	1633723797	Insr,Akt3
M00676	PI3K-Akt signaling	0.0554587	-2.89212	13	2	0.00833333	240	8063	1633723797	Insr,Akt3
mmu_M00094	Ceramide biosynthesis	0.0554587	-2.89212	13	2	0.00833333	240	8063	7075067260	Kdsr,Cers4
mmu03450	Non-homologous end-joining	0.0554587	-2.89212	13	2	0.00833333	240	8063	10813822596	Xrcc4,Xrcc5
mmu01522	Endocrine resistance	0.0584175	-2.84014	93	6	0.025	240	8063	2.37972e+29	Akt3,Rb1,Bcl2,Notch3,Prkacb,Mmp2
ko01522	Endocrine resistance	0.0584175	-2.84014	93	6	0.025	240	8063	1.73902e+29	Mmp2,Prkacb,Notch3,Akt3,Bcl2,Rb1
ko04920	Adipocytokine signaling pathway	0.0597609	-2.8174	71	5	0.0208333	240	8063	1.40818e+25	Acsl1,Cpt1c,Adipor2,Prkaa2,Akt3
mmu04920	Adipocytokine signaling pathway	0.0597609	-2.8174	71	5	0.0208333	240	8063	1.08079e+25	Prkaa2,Akt3,Acsl1,Cpt1c,Adipor2
ko05220	Chronic myeloid leukemia	0.0597609	-2.8174	71	5	0.0208333	240	8063	2.18122e+24	Tgfbr1,Akt3,Rb1,Cbl,Mecom
mmu05220	Chronic myeloid leukemia	0.0597609	-2.8174	71	5	0.0208333	240	8063	2.18122e+24	Tgfbr1,Akt3,Rb1,Cbl,Mecom
mmu04520	Adherens junction	0.0627367	-2.76881	72	5	0.0208333	240	8063	1.41822e+24	Fgfr1,Smad2,Tgfbr1,Crebbp,Insr
ko04662	B cell receptor signaling pathway	0.0627367	-2.76881	72	5	0.0208333	240	8063	2.23242e+25	Vav1,Malt1,Ppp3cc,Pik3ap1,Akt3
ko04520	Adherens junction	0.0627367	-2.76881	72	5	0.0208333	240	8063	1.71261e+24	Smad2,Fgfr1,Insr,Tgfbr1,Crebbp
mmu04662	B cell receptor signaling pathway	0.0627367	-2.76881	72	5	0.0208333	240	8063	2.23242e+25	Vav1,Ppp3cc,Malt1,Akt3,Pik3ap1
mmu04915	Estrogen signaling pathway	0.0661231	-2.71624	96	6	0.025	240	8063	1.46822e+29	Gnaq,Akt3,Itpr2,Gabbr1,Mmp2,Prkacb
ko04915	Estrogen signaling pathway	0.0661231	-2.71624	96	6	0.025	240	8063	5.43932e+29	Gabbr1,Itpr2,Mmp2,Gnaq,Prkacb,Akt3
mmu04136	Autophagy - other	0.0686051	-2.67939	32	3	0.0125	240	8063	6.66469e+16	Atg4a,Atg10,Atg4c
ko04215	Apoptosis - multiple species	0.0686051	-2.67939	32	3	0.0125	240	8063	117981204311797	Xiap,Bcl2,Birc2
ko04136	Autophagy - other	0.0686051	-2.67939	32	3	0.0125	240	8063	6.67952e+16	Atg10,Atg4c,Atg4a
mmu04215	Apoptosis - multiple species	0.0686051	-2.67939	32	3	0.0125	240	8063	117981179712043	Xiap,Birc2,Bcl2
ko04713	Circadian entrainment	0.0715753	-2.63701	98	6	0.025	240	8063	1.46967e+29	Gnb4,Rps6ka5,Prkacb,Gng2,Gnaq,Gria3
mmu04713	Circadian entrainment	0.0715753	-2.63701	98	6	0.025	240	8063	5.36231e+29	Gria3,Gng2,Gnaq,Gnb4,Rps6ka5,Prkacb
mmu04970	Salivary secretion	0.0823095	-2.49727	78	5	0.0208333	240	8063	1.64397e+24	Itpr2,Atp2b1,Gnaq,Prkacb,Atp1b1
ko04970	Salivary secretion	0.0823095	-2.49727	78	5	0.0208333	240	8063	6.79721e+24	Atp2b1,Gnaq,Prkacb,Atp1b1,Itpr2
mmu_M00297	DNA-PK complex	0.0866756	-2.44558	3	1	0.00416667	240	8063	22596	Xrcc5
M00297	DNA-PK complex	0.0866756	-2.44558	3	1	0.00416667	240	8063	22596	Xrcc5
mmu_M00099	Sphingosine biosynthesis	0.0895283	-2.4132	17	2	0.00833333	240	8063	6726070750	Cers4,Kdsr
mmu_M00682	Notch signaling	0.0895283	-2.4132	17	2	0.00833333	240	8063	1813168318	Notch3,Aph1c
M00682	Notch signaling	0.0895283	-2.4132	17	2	0.00833333	240	8063	6831818131	Aph1c,Notch3
M00099	Sphingosine biosynthesis	0.0895283	-2.4132	17	2	0.00833333	240	8063	6726070750	Cers4,Kdsr
mmu04270	Vascular smooth muscle contraction	0.0898496	-2.40962	129	7	0.0291667	240	8063	1.46821e+36	Gnaq,Mylk,Ppp1r12a,Rock1,Prkacb,Npr2,Itpr2
ko04270	Vascular smooth muscle contraction	0.0898496	-2.40962	129	7	0.0291667	240	8063	2.30103e+36	Npr2,Itpr2,Prkacb,Rock1,Mylk,Ppp1r12a,Gnaq
ko05223	Non-small cell lung cancer	0.0935047	-2.36974	58	4	0.0166667	240	8063	1.64532e+19	Jak3,Rb1,Akt3,Fhit
mmu05223	Non-small cell lung cancer	0.0935047	-2.36974	58	4	0.0166667	240	8063	1.96452e+19	Rb1,Jak3,Akt3,Fhit
ko04020	Calcium signaling pathway	0.0955728	-2.34787	183	9	0.0375	240	8063	1.87492e+45	Prkacb,Stim1,Atp2b1,Itpr2,Ptk2b,Lhcgr,Ppp3cc,Gnaq,Mylk
mmu04020	Calcium signaling pathway	0.0955728	-2.34787	183	9	0.0375	240	8063	1.07589e+45	Mylk,Gnaq,Ptk2b,Itpr2,Ppp3cc,Lhcgr,Prkacb,Atp2b1,Stim1
mmu04066	HIF-1 signaling pathway	0.0991985	-2.31063	107	6	0.025	240	8063	1.29141e+30	Crebbp,Bcl2,Insr,Akt3,Tfrc,Egln3
mmu04960	Aldosterone-regulated sodium reabsorption	0.102738	-2.27557	38	3	0.0125	240	8063	1193111078416330	Atp1b1,Nr3c2,Insr
ko04960	Aldosterone-regulated sodium reabsorption	0.102738	-2.27557	38	3	0.0125	240	8063	1633711078411930	Insr,Nr3c2,Atp1b1
mmu04012	ErbB signaling pathway	0.108756	-2.21865	85	5	0.0208333	240	8063	7.05842e+24	Pak4,Akt3,Cbl,Pak1,Btc
ko04012	ErbB signaling pathway	0.108756	-2.21865	85	5	0.0208333	240	8063	1.22232e+24	Btc,Akt3,Cbl,Pak1,Pak4
ko05210	Colorectal cancer	0.112452	-2.18523	62	4	0.0166667	240	8063	1.20432e+19	Bcl2,Akt3,Tgfbr1,Smad2
mmu05210	Colorectal cancer	0.112452	-2.18523	62	4	0.0166667	240	8063	1.71261e+19	Smad2,Bcl2,Akt3,Tgfbr1
mmu_M00393	TRAMP complex	0.113871	-2.17269	4	1	0.00416667	240	8063	210106	Tent4a
M00393	TRAMP complex	0.113871	-2.17269	4	1	0.00416667	240	8063	210106	Tent4a
M00741	Propanoyl-CoA metabolism, propanoyl-CoA => succinyl-CoA	0.113871	-2.17269	4	1	0.00416667	240	8063	66904	Pccb
mmu_M00741	Propanoyl-CoA metabolism, propanoyl-CoA => succinyl-CoA	0.113871	-2.17269	4	1	0.00416667	240	8063	66904	Pccb
ko04914	Progesterone-mediated oocyte maturation	0.116993	-2.14564	87	5	0.0208333	240	8063	1.10651e+26	Rps6ka3,Cpeb2,Prkacb,Akt3,Mad1l1
ko04666	Fc gamma R-mediated phagocytosis	0.116993	-2.14564	87	5	0.0208333	240	8063	2.23232e+24	Vasp,Pak1,Pld1,Akt3,Vav1
mmu04666	Fc gamma R-mediated phagocytosis	0.116993	-2.14564	87	5	0.0208333	240	8063	1.88052e+24	Pld1,Akt3,Vasp,Pak1,Vav1
mmu04914	Progesterone-mediated oocyte maturation	0.116993	-2.14564	87	5	0.0208333	240	8063	1.10651e+26	Rps6ka3,Mad1l1,Akt3,Prkacb,Cpeb2
ko04137	Mitophagy - animal	0.117437	-2.14185	63	4	0.0166667	240	8063	6.69225e+19	Rras2,Prkn,Cited2,Ulk1
mmu04137	Mitophagy - animal	0.117437	-2.14185	63	4	0.0166667	240	8063	1.76842e+19	Cited2,Ulk1,Rras2,Prkn
mmu00532	Glycosaminoglycan biosynthesis - chondroitin sulfate / dermatan sulfate	0.118119	-2.13606	20	2	0.00833333	240	8063	77590233781	Chst15,Xylt1
ko00532	Glycosaminoglycan biosynthesis - chondroitin sulfate / dermatan sulfate	0.118119	-2.13606	20	2	0.00833333	240	8063	77590233781	Chst15,Xylt1
ko05219	Bladder cancer	0.121881	-2.10471	41	3	0.0125	240	8063	173907308619645	Mmp2,Rps6ka5,Rb1
mmu05219	Bladder cancer	0.121881	-2.10471	41	3	0.0125	240	8063	196457308617390	Rb1,Rps6ka5,Mmp2
ko04216	Ferroptosis	0.121881	-2.10471	41	3	0.0125	240	8063	140812204266734	Acsl1,Tfrc,Map1lc3a
mmu04216	Ferroptosis	0.121881	-2.10471	41	3	0.0125	240	8063	667341408122042	Map1lc3a,Acsl1,Tfrc
mmu04910	Insulin signaling pathway	0.12721	-2.06191	141	7	0.0291667	240	8063	5.46462e+36	Ppp1r3f,Insr,Prkacb,Cbl,Akt3,Prkaa2,Rhoq
ko04910	Insulin signaling pathway	0.12721	-2.06191	141	7	0.0291667	240	8063	1.08079e+36	Prkaa2,Rhoq,Cbl,Akt3,Prkacb,Insr,Ppp1r3f
ko00980	Metabolism of xenobiotics by cytochrome P450	0.127688	-2.05816	65	4	0.0166667	240	8063	7.62631e+20	Gstk1,Adh5,Cbr1,Cbr3
mmu00980	Metabolism of xenobiotics by cytochrome P450	0.127688	-2.05816	65	4	0.0166667	240	8063	1.24081e+20	Cbr1,Adh5,Cbr3,Gstk1
mmu04919	Thyroid hormone signaling pathway	0.127844	-2.05694	115	6	0.025	240	8063	1.81311e+29	Notch3,Crebbp,Akt3,Atp1b1,Prkacb,Pfkfb2
mmu04114	Oocyte meiosis	0.131681	-2.02737	116	6	0.025	240	8063	2.31207e+31	Cpeb2,Prkacb,Ppp2r5c,Itpr2,Rps6ka3,Ppp3cc
ko04114	Oocyte meiosis	0.131681	-2.02737	116	6	0.025	240	8063	1.90571e+31	Ppp3cc,Rps6ka3,Itpr2,Ppp2r5c,Prkacb,Cpeb2
mmu05161	Hepatitis B	0.134104	-2.00914	143	7	0.0291667	240	8063	1.92291e+34	Ptk2b,Bcl2,Rb1,Ifih1,Akt3,Crebbp,Tgfbr1
mmu04670	Leukocyte transendothelial migration	0.135573	-1.99824	117	6	0.025	240	8063	1.98772e+29	Rock1,Vasp,Vav1,Ptk2b,Mmp2,Ezr
ko04670	Leukocyte transendothelial migration	0.135573	-1.99824	117	6	0.025	240	8063	1.92292e+29	Ptk2b,Ezr,Vav1,Mmp2,Rock1,Vasp
ko05032	Morphine addiction	0.138821	-1.97457	92	5	0.0208333	240	8063	5.43931e+24	Gabbr1,Gnb4,Prkacb,Gng2,Pde7a
mmu05032	Morphine addiction	0.138821	-1.97457	92	5	0.0208333	240	8063	1.46962e+24	Gnb4,Pde7a,Gng2,Prkacb,Gabbr1
M00057	Glycosaminoglycan biosynthesis, linkage tetrasaccharide	0.140261	-1.96425	5	1	0.00416667	240	8063	233781	Xylt1
mmu_M00057	Glycosaminoglycan biosynthesis, linkage tetrasaccharide	0.140261	-1.96425	5	1	0.00416667	240	8063	233781	Xylt1
ko03022	Basal transcription factors	0.14221	-1.95045	44	3	0.0125	240	8063	2.70627e+16	Taf1,Tbpl1,Ccnh
mmu04340	Hedgehog signaling pathway	0.14221	-1.95045	44	3	0.0125	240	8063	165761204318749	Kif7,Bcl2,Prkacb
ko04340	Hedgehog signaling pathway	0.14221	-1.95045	44	3	0.0125	240	8063	187491204316576	Prkacb,Bcl2,Kif7
mmu03022	Basal transcription factors	0.14221	-1.95045	44	3	0.0125	240	8063	2.37337e+16	Tbpl1,Ccnh,Taf1
ko05031	Amphetamine addiction	0.143737	-1.93977	68	4	0.0166667	240	8063	5.36232e+19	Gria3,Ppp3cc,Sirt1,Prkacb
mmu05031	Amphetamine addiction	0.143737	-1.93977	68	4	0.0166667	240	8063	1.90575e+19	Ppp3cc,Gria3,Prkacb,Sirt1
mmu04072	Phospholipase D signaling pathway	0.148433	-1.90762	147	7	0.0291667	240	8063	1.92297e+34	Ptk2b,Pdgfd,Insr,Pld1,Lpar6,Rras2,Akt3
ko04072	Phospholipase D signaling pathway	0.148433	-1.90762	147	7	0.0291667	240	8063	6.69222e+34	Rras2,Akt3,Lpar6,Ptk2b,Pdgfd,Pld1,Insr
mmu04978	Mineral absorption	0.149224	-1.90231	45	3	0.0125	240	8063	679721193112309	Atp2b1,Atp1b1,S100g
ko04978	Mineral absorption	0.149224	-1.90231	45	3	0.0125	240	8063	679721193112309	Atp2b1,Atp1b1,S100g
mmu05218	Melanoma	0.149255	-1.9021	69	4	0.0166667	240	8063	1.41822e+19	Fgfr1,Akt3,Pdgfd,Rb1
ko05218	Melanoma	0.149255	-1.9021	69	4	0.0166667	240	8063	1.41827e+19	Fgfr1,Pdgfd,Rb1,Akt3
mmu04360	Axon guidance	0.150746	-1.89216	175	8	0.0333333	240	8063	1.36392e+39	Efna4,Rock1,Ppp3cc,Bmpr2,Pak1,Fzd3,Sema3f,Pak4
ko04360	Axon guidance	0.150746	-1.89216	175	8	0.0333333	240	8063	7.05842e+39	Pak4,Sema3f,Fzd3,Pak1,Bmpr2,Ppp3cc,Rock1,Efna4
ko00230	Purine metabolism	0.161045	-1.82607	178	8	0.0333333	240	8063	2.30104e+44	Npr2,Nt5c2,Fhit,Twistnb,Pde7a,Entpd1,Pkm,Entpd4b
mmu00230	Purine metabolism	0.161045	-1.82607	178	8	0.0333333	240	8063	1.24952e+44	Entpd1,Pde7a,Entpd4b,Pkm,Npr2,Nt5c2,Fhit,Twistnb
ko04110	Cell cycle	0.164285	-1.80615	124	6	0.025	240	8063	2.26422e+29	Zbtb17,Smad2,Crebbp,Ccnh,Mad1l1,Rb1
mmu04110	Cell cycle	0.164285	-1.80615	124	6	0.025	240	8063	6.66712e+29	Ccnh,Mad1l1,Rb1,Crebbp,Smad2,Zbtb17
ko04917	Prolactin signaling pathway	0.166285	-1.79405	72	4	0.0166667	240	8063	2.37972e+19	Akt3,Lhcgr,Socs5,Socs6
mmu04917	Prolactin signaling pathway	0.166285	-1.79405	72	4	0.0166667	240	8063	2.37972e+19	Akt3,Lhcgr,Socs5,Socs6
ko04924	Renin secretion	0.166285	-1.79405	72	4	0.0166667	240	8063	1.64392e+19	Itpr2,Ppp3cc,Gnaq,Prkacb
mmu04924	Renin secretion	0.166285	-1.79405	72	4	0.0166667	240	8063	1.90572e+19	Ppp3cc,Itpr2,Gnaq,Prkacb
mmu00600	Sphingolipid metabolism	0.170898	-1.76669	48	3	0.0125	240	8063	6726020844970750	Cers4,Sgms1,Kdsr
ko00600	Sphingolipid metabolism	0.170898	-1.76669	48	3	0.0125	240	8063	7075020844967260	Kdsr,Sgms1,Cers4
mmu04150	mTOR signaling pathway	0.171213	-1.76485	153	7	0.0291667	240	8063	2.37971e+36	Akt3,Fzd3,Prkaa2,Ulk1,Insr,Rps6ka3,Fzd6
ko04150	mTOR signaling pathway	0.171213	-1.76485	153	7	0.0291667	240	8063	1.08079e+36	Prkaa2,Fzd3,Akt3,Ulk1,Insr,Rps6ka3,Fzd6
ko04918	Thyroid hormone synthesis	0.17211	-1.75962	73	4	0.0166667	240	8063	1.64392e+19	Itpr2,Prkacb,Gnaq,Atp1b1
mmu04918	Thyroid hormone synthesis	0.17211	-1.75962	73	4	0.0166667	240	8063	1.46822e+19	Gnaq,Prkacb,Atp1b1,Itpr2
mmu04933	AGE-RAGE signaling pathway in diabetic complications	0.177098	-1.73105	100	5	0.0208333	240	8063	1.20432e+24	Bcl2,Akt3,Tgfbr1,Smad2,Mmp2
ko04916	Melanogenesis	0.177098	-1.73105	100	5	0.0208333	240	8063	1.43682e+24	Fzd6,Prkacb,Gnaq,Fzd3,Crebbp
ko04933	AGE-RAGE signaling pathway in diabetic complications	0.177098	-1.73105	100	5	0.0208333	240	8063	1.20432e+24	Bcl2,Akt3,Tgfbr1,Smad2,Mmp2
mmu04916	Melanogenesis	0.177098	-1.73105	100	5	0.0208333	240	8063	1.43681e+24	Fzd6,Crebbp,Fzd3,Prkacb,Gnaq
mmu04330	Notch signaling pathway	0.178315	-1.7242	49	3	0.0125	240	8063	683181291418131	Aph1c,Crebbp,Notch3
ko00071	Fatty acid degradation	0.178315	-1.7242	49	3	0.0125	240	8063	780701153214081	Cpt1c,Adh5,Acsl1
mmu00071	Fatty acid degradation	0.178315	-1.7242	49	3	0.0125	240	8063	780701408111532	Cpt1c,Acsl1,Adh5
ko04330	Notch signaling pathway	0.178315	-1.7242	49	3	0.0125	240	8063	683181813112914	Aph1c,Notch3,Crebbp
mmu04392	Hippo signaling pathway -multiple species	0.180447	-1.71232	26	2	0.00833333	240	8063	5052318479	Lats2,Pak1
ko04392	Hippo signaling pathway -multiple species	0.180447	-1.71232	26	2	0.00833333	240	8063	5052318479	Lats2,Pak1
mmu04320	Dorso-ventral axis formation	0.180447	-1.71232	26	2	0.00833333	240	8063	18131231207	Notch3,Cpeb2
ko04320	Dorso-ventral axis formation	0.180447	-1.71232	26	2	0.00833333	240	8063	23120718131	Cpeb2,Notch3
ko04659	Th17 cell differentiation	0.187242	-1.67535	102	5	0.0208333	240	8063	1.71262e+24	Smad2,Lck,Ppp3cc,Jak3,Tgfbr1
mmu04659	Th17 cell differentiation	0.187242	-1.67535	102	5	0.0208333	240	8063	2.18122e+24	Tgfbr1,Jak3,Ppp3cc,Lck,Smad2
mmu_M00120	Coenzyme A biosynthesis, pantothenate => CoA	0.190714	-1.65698	7	1	0.00416667	240	8063	75735	Pank1
M00120	Coenzyme A biosynthesis, pantothenate => CoA	0.190714	-1.65698	7	1	0.00416667	240	8063	75735	Pank1
ko04972	Pancreatic secretion	0.192392	-1.64822	103	5	0.0208333	240	8063	1.64397e+24	Itpr2,Atp2b1,Rab11a,Gnaq,Atp1b1
mmu04064	NF-kappa B signaling pathway	0.192392	-1.64822	103	5	0.0208333	240	8063	1.17971e+25	Birc2,Bcl2,Xiap,Malt1,Lck
ko04064	NF-kappa B signaling pathway	0.192392	-1.64822	103	5	0.0208333	240	8063	1.17982e+25	Xiap,Lck,Malt1,Bcl2,Birc2
mmu04972	Pancreatic secretion	0.192392	-1.64822	103	5	0.0208333	240	8063	1.64395e+24	Itpr2,Rab11a,Atp2b1,Atp1b1,Gnaq
ko04630	Jak-STAT signaling pathway	0.195416	-1.63262	159	7	0.0291667	240	8063	1.20432e+34	Bcl2,Jak3,Akt3,Crebbp,Socs5,Socs6,Crlf2
mmu04630	Jak-STAT signaling pathway	0.195416	-1.63262	159	7	0.0291667	240	8063	5.46076e+34	Socs6,Crlf2,Socs5,Jak3,Crebbp,Akt3,Bcl2
ko00630	Glyoxylate and dicarboxylate metabolism	0.213182	-1.54561	29	2	0.00833333	240	8063	1142866904	Aco1,Pccb
mmu00630	Glyoxylate and dicarboxylate metabolism	0.213182	-1.54561	29	2	0.00833333	240	8063	1142866904	Aco1,Pccb
mmu_M00086	beta-Oxidation, acyl-CoA synthesis	0.214824	-1.53794	8	1	0.00416667	240	8063	14081	Acsl1
M00086	beta-Oxidation, acyl-CoA synthesis	0.214824	-1.53794	8	1	0.00416667	240	8063	14081	Acsl1
ko05145	Toxoplasmosis	0.218859	-1.51933	108	5	0.0208333	240	8063	1.20431e+25	Bcl2,Birc2,Akt3,Lamc1,Xiap
mmu05145	Toxoplasmosis	0.218859	-1.51933	108	5	0.0208333	240	8063	2.26519e+25	Lamc1,Akt3,Birc2,Bcl2,Xiap
mmu04931	Insulin resistance	0.224284	-1.49484	109	5	0.0208333	240	8063	1.08079e+26	Prkaa2,Akt3,Nr1h2,Insr,Rps6ka3
mmu04923	Regulation of lipolysis in adipocytes	0.224454	-1.49408	55	3	0.0125	240	8063	187491633723797	Prkacb,Insr,Akt3
mmu04146	Peroxisome	0.23379	-1.45333	83	4	0.0166667	240	8063	7.62637e+19	Gstk1,Nudt12,Acsl1,Pex2
ko04146	Peroxisome	0.23379	-1.45333	83	4	0.0166667	240	8063	1.40812e+19	Acsl1,Pex2,Nudt12,Gstk1
ko00640	Propanoate metabolism	0.235307	-1.44686	31	2	0.00833333	240	8063	1204066904	Bckdhb,Pccb
mmu00640	Propanoate metabolism	0.235307	-1.44686	31	2	0.00833333	240	8063	1204066904	Bckdhb,Pccb
mmu04913	Ovarian steroidogenesis	0.248339	-1.39296	58	3	0.0125	240	8063	187491633716867	Prkacb,Insr,Lhcgr
ko04913	Ovarian steroidogenesis	0.248339	-1.39296	58	3	0.0125	240	8063	163371874916867	Insr,Prkacb,Lhcgr
mmu00310	Lysine degradation	0.256388	-1.36106	59	3	0.0125	240	8063	2.31051e+16	Kmt2c,Prdm9,Setmar
ko00310	Lysine degradation	0.256388	-1.36106	59	3	0.0125	240	8063	7.47292e+16	Setmar,Kmt2c,Prdm9
mmu05224	Breast cancer	0.258105	-1.35439	144	6	0.025	240	8063	1.43681e+29	Fzd6,Fgfr1,Notch3,Fzd3,Rb1,Akt3
ko05224	Breast cancer	0.258105	-1.35439	144	6	0.025	240	8063	1.81311e+29	Notch3,Fzd3,Rb1,Akt3,Fzd6,Fgfr1
mmu04658	Th1 and Th2 cell differentiation	0.259834	-1.34771	87	4	0.0166667	240	8063	1.90572e+19	Ppp3cc,Lck,Jak3,Notch3
ko04658	Th1 and Th2 cell differentiation	0.259834	-1.34771	87	4	0.0166667	240	8063	1.90572e+19	Ppp3cc,Lck,Notch3,Jak3
mmu_M00010	Citrate cycle, first carbon oxidation, oxaloacetate => 2-oxoglutarate	0.260919	-1.34355	10	1	0.00416667	240	8063	11428	Aco1
mmu_M00290	Holo-TFIIH complex	0.260919	-1.34355	10	1	0.00416667	240	8063	66671	Ccnh
M00290	Holo-TFIIH complex	0.260919	-1.34355	10	1	0.00416667	240	8063	66671	Ccnh
M00694	cGMP signaling	0.260919	-1.34355	10	1	0.00416667	240	8063	230103	Npr2
M00413	FA core complex	0.260919	-1.34355	10	1	0.00416667	240	8063	67030	Fancl
M00681	Activin signaling	0.260919	-1.34355	10	1	0.00416667	240	8063	17126	Smad2
M00010	Citrate cycle, first carbon oxidation, oxaloacetate => 2-oxoglutarate	0.260919	-1.34355	10	1	0.00416667	240	8063	11428	Aco1
mmu_M00413	FA core complex	0.260919	-1.34355	10	1	0.00416667	240	8063	67030	Fancl
mmu_M00681	Activin signaling	0.260919	-1.34355	10	1	0.00416667	240	8063	17126	Smad2
mmu_M00694	cGMP signaling	0.260919	-1.34355	10	1	0.00416667	240	8063	230103	Npr2
mmu05418	Fluid shear stress and atherosclerosis	0.263152	-1.33502	145	6	0.025	240	8063	1.73901e+30	Mmp2,Bmpr2,Bcl2,Akt3,Prkaa2,Acvr1
ko05418	Fluid shear stress and atherosclerosis	0.263152	-1.33502	145	6	0.025	240	8063	1.21682e+30	Bmpr2,Mmp2,Acvr1,Prkaa2,Akt3,Bcl2
mmu04727	GABAergic synapse	0.266435	-1.32262	88	4	0.0166667	240	8063	1.46961e+19	Gnb4,Gng2,Prkacb,Gabbr1
ko04727	GABAergic synapse	0.266435	-1.32262	88	4	0.0166667	240	8063	1.46961e+19	Gnb4,Gng2,Prkacb,Gabbr1
ko04310	Wnt signaling pathway	0.268225	-1.31593	146	6	0.025	240	8063	1.06042e+30	Prickle1,Prkacb,Fzd6,Ppp3cc,Fzd3,Crebbp
mmu04310	Wnt signaling pathway	0.268225	-1.31593	146	6	0.025	240	8063	1.90571e+30	Ppp3cc,Fzd6,Crebbp,Fzd3,Prkacb,Prickle1
mmu05020	Prion diseases	0.268692	-1.31419	34	2	0.00833333	240	8063	18749226519	Prkacb,Lamc1
ko05020	Prion diseases	0.268692	-1.31419	34	2	0.00833333	240	8063	18749226519	Prkacb,Lamc1
ko04730	Long-term depression	0.272589	-1.29979	61	3	0.0125	240	8063	536231643914682	Gria3,Itpr2,Gnaq
mmu04730	Long-term depression	0.272589	-1.29979	61	3	0.0125	240	8063	146821643953623	Gnaq,Itpr2,Gria3
ko04650	Natural killer cell mediated cytotoxicity	0.27473	-1.29197	118	5	0.0208333	240	8063	1.84792e+24	Pak1,Ptk2b,Vav1,Ppp3cc,Lck
mmu04650	Natural killer cell mediated cytotoxicity	0.27473	-1.29197	118	5	0.0208333	240	8063	1.84792e+24	Pak1,Ptk2b,Vav1,Ppp3cc,Lck
ko05202	Transcriptional misregulation in cancer	0.275	-1.29098	177	7	0.0291667	240	8063	5.36232e+34	Gria3,Zeb1,Zbtb17,Cdk14,Smad1,Mlf1,Erg
mmu05202	Transcriptional misregulation in cancer	0.275	-1.29098	177	7	0.0291667	240	8063	1.38762e+34	Erg,Mlf1,Smad1,Cdk14,Zeb1,Zbtb17,Gria3
mmu00760	Nicotinate and nicotinamide metabolism	0.279829	-1.27358	35	2	0.00833333	240	8063	7695267993	Nt5c2,Nudt12
mmu00051	Fructose and mannose metabolism	0.279829	-1.27358	35	2	0.00833333	240	8063	27019818640	Pfkfb4,Pfkfb2
ko00760	Nicotinate and nicotinamide metabolism	0.279829	-1.27358	35	2	0.00833333	240	8063	7695267993	Nt5c2,Nudt12
ko00051	Fructose and mannose metabolism	0.279829	-1.27358	35	2	0.00833333	240	8063	27019818640	Pfkfb4,Pfkfb2
mmu_M00035	Methionine degradation	0.282945	-1.2625	11	1	0.00416667	240	8063	13435	Dnmt3a
M00035	Methionine degradation	0.282945	-1.2625	11	1	0.00416667	240	8063	13435	Dnmt3a
mmu_M00678	Hedgehog signaling	0.282945	-1.2625	11	1	0.00416667	240	8063	16576	Kif7
M00678	Hedgehog signaling	0.282945	-1.2625	11	1	0.00416667	240	8063	16576	Kif7
mmu_M00355	Spliceosome, 35S U5-snRNP	0.290953	-1.23459	36	2	0.00833333	240	8063	6747171713	Gpatch1,Cdc40
ko05340	Primary immunodeficiency	0.290953	-1.23459	36	2	0.00833333	240	8063	1645316818	Jak3,Lck
mmu05340	Primary immunodeficiency	0.290953	-1.23459	36	2	0.00833333	240	8063	1645316818	Jak3,Lck
M00355	Spliceosome, 35S U5-snRNP	0.290953	-1.23459	36	2	0.00833333	240	8063	7171367471	Cdc40,Gpatch1
mmu04722	Neurotrophin signaling pathway	0.292065	-1.23078	121	5	0.0208333	240	8063	1.10651e+25	Rps6ka3,Bcl2,Maged1,Akt3,Rps6ka5
ko04722	Neurotrophin signaling pathway	0.292065	-1.23078	121	5	0.0208333	240	8063	1.10652e+25	Rps6ka3,Maged1,Rps6ka5,Akt3,Bcl2
mmu05230	Central carbon metabolism in cancer	0.297079	-1.21376	64	3	0.0125	240	8063	187462379714182	Pkm,Akt3,Fgfr1
ko05230	Central carbon metabolism in cancer	0.297079	-1.21376	64	3	0.0125	240	8063	141822379718746	Fgfr1,Akt3,Pkm
mmu_M00050	Guanine ribonucleotide biosynthesis IMP => GDP,GTP	0.304318	-1.18968	12	1	0.00416667	240	8063	18746	Pkm
M00050	Guanine ribonucleotide biosynthesis IMP => GDP,GTP	0.304318	-1.18968	12	1	0.00416667	240	8063	18746	Pkm
mmu04142	Lysosome	0.309588	-1.17251	124	5	0.0208333	240	8063	1.00862e+30	Entpd4b,Slc17a5,Manba,Psap,Ctsc
ko04142	Lysosome	0.309588	-1.17251	124	5	0.0208333	240	8063	1.00862e+30	Entpd4b,Slc17a5,Manba,Psap,Ctsc
mmu_M00677	Wnt signaling	0.31313	-1.16114	38	2	0.00833333	240	8063	1436814365	Fzd6,Fzd3
M00677	Wnt signaling	0.31313	-1.16114	38	2	0.00833333	240	8063	1436514368	Fzd3,Fzd6
ko04070	Phosphatidylinositol signaling system	0.320139	-1.139	96	4	0.0166667	240	8063	7.65001e+21	Ip6k2,Impa2,Inpp4a,Itpr2
mmu04070	Phosphatidylinositol signaling system	0.320139	-1.139	96	4	0.0166667	240	8063	1.14664e+21	Impa2,Ip6k2,Itpr2,Inpp4a
mmu_M00182	RNA polymerase I, eukaryotes	0.325056	-1.12376	13	1	0.00416667	240	8063	28071	Twistnb
mmu_M00002	Glycolysis, core module involving three-carbon compounds	0.325056	-1.12376	13	1	0.00416667	240	8063	18746	Pkm
M00692	Cell cycle - G1/S transition	0.325056	-1.12376	13	1	0.00416667	240	8063	19645	Rb1
M00002	Glycolysis, core module involving three-carbon compounds	0.325056	-1.12376	13	1	0.00416667	240	8063	18746	Pkm
mmu_M00692	Cell cycle - G1/S transition	0.325056	-1.12376	13	1	0.00416667	240	8063	19645	Rb1
M00182	RNA polymerase I, eukaryotes	0.325056	-1.12376	13	1	0.00416667	240	8063	28071	Twistnb
ko04115	p53 signaling pathway	0.329906	-1.10895	68	3	0.0125	240	8063	983762637412452	Gorab,Cop1,Ccng2
mmu04115	p53 signaling pathway	0.329906	-1.10895	68	3	0.0125	240	8063	124522637498376	Ccng2,Cop1,Gorab
mmu05169	Epstein-Barr virus infection	0.33231	-1.10169	220	8	0.0333333	240	8063	1.64532e+40	Jak3,Prkacb,Entpd1,Tbpl1,Akt3,Rb1,Bcl2,Crebbp
ko05169	Epstein-Barr virus infection	0.33231	-1.10169	220	8	0.0333333	240	8063	1.29142e+40	Crebbp,Akt3,Bcl2,Rb1,Prkacb,Entpd1,Tbpl1,Jak3
mmu00061	Fatty acid biosynthesis	0.345179	-1.06369	14	1	0.00416667	240	8063	14081	Acsl1
ko00061	Fatty acid biosynthesis	0.345179	-1.06369	14	1	0.00416667	240	8063	14081	Acsl1
ko05142	Chagas disease (American trypanosomiasis)	0.354153	-1.03803	101	4	0.0166667	240	8063	1.71261e+19	Smad2,Gnaq,Tgfbr1,Akt3
mmu05142	Chagas disease (American trypanosomiasis)	0.354153	-1.03803	101	4	0.0166667	240	8063	1.46822e+19	Gnaq,Tgfbr1,Akt3,Smad2
ko04976	Bile secretion	0.35452	-1.03699	71	3	0.0125	240	8063	127801874911931	Abcc2,Prkacb,Atp1b1
mmu04976	Bile secretion	0.35452	-1.03699	71	3	0.0125	240	8063	187491193112780	Prkacb,Atp1b1,Abcc2
mmu04726	Serotonergic synapse	0.356911	-1.03027	132	5	0.0208333	240	8063	1.47022e+24	Gng2,Prkacb,Gnaq,Gnb4,Itpr2
mmu_M00683	Hippo signaling	0.364704	-1.00867	15	1	0.00416667	240	8063	50523	Lats2
M00683	Hippo signaling	0.364704	-1.00867	15	1	0.00416667	240	8063	50523	Lats2
M00695	cAMP signaling	0.364704	-1.00867	15	1	0.00416667	240	8063	18749	Prkacb
mmu00730	Thiamine metabolism	0.364704	-1.00867	15	1	0.00416667	240	8063	29807	Tpk1
mmu_M00695	cAMP signaling	0.364704	-1.00867	15	1	0.00416667	240	8063	18749	Prkacb
ko00730	Thiamine metabolism	0.364704	-1.00867	15	1	0.00416667	240	8063	29807	Tpk1
mmu04973	Carbohydrate digestion and absorption	0.367783	-1.00026	43	2	0.00833333	240	8063	1193123797	Atp1b1,Akt3
ko04973	Carbohydrate digestion and absorption	0.367783	-1.00026	43	2	0.00833333	240	8063	1193123797	Atp1b1,Akt3
ko04962	Vasopressin-regulated water reabsorption	0.367783	-1.00026	43	2	0.00833333	240	8063	1874953869	Prkacb,Rab11a
mmu04962	Vasopressin-regulated water reabsorption	0.367783	-1.00026	43	2	0.00833333	240	8063	1874953869	Prkacb,Rab11a
ko00240	Pyrimidine metabolism	0.374584	-0.981938	104	4	0.0166667	240	8063	2.80718e+23	Twistnb,Nt5c2,Entpd4b,Entpd1
mmu00240	Pyrimidine metabolism	0.374584	-0.981938	104	4	0.0166667	240	8063	1.24951e+23	Entpd1,Entpd4b,Nt5c2,Twistnb
mmu03420	Nucleotide excision repair	0.378524	-0.971476	44	2	0.00833333	240	8063	2259066671	Xpa,Ccnh
ko03420	Nucleotide excision repair	0.378524	-0.971476	44	2	0.00833333	240	8063	2259066671	Xpa,Ccnh
mmu_M00075	N-glycan biosynthesis, complex type	0.383649	-0.958027	16	1	0.00416667	240	8063	269181	Mgat4a
mmu_M00089	Triacylglycerol biosynthesis	0.383649	-0.958027	16	1	0.00416667	240	8063	67216	Mboat2
M00089	Triacylglycerol biosynthesis	0.383649	-0.958027	16	1	0.00416667	240	8063	67216	Mboat2
M00075	N-glycan biosynthesis, complex type	0.383649	-0.958027	16	1	0.00416667	240	8063	269181	Mgat4a
ko05164	Influenza A	0.384075	-0.956917	168	6	0.025	240	8063	5.64171e+30	Adar,Crebbp,Nxt2,Rnasel,Ifih1,Akt3
mmu05164	Influenza A	0.384075	-0.956917	168	6	0.025	240	8063	1.29142e+30	Crebbp,Rnasel,Akt3,Ifih1,Nxt2,Adar
ko05146	Amoebiasis	0.38818	-0.946285	106	4	0.0166667	240	8063	2.41196e+21	Serpinb13,Lamc1,Prkacb,Gnaq
mmu05146	Amoebiasis	0.38818	-0.946285	106	4	0.0166667	240	8063	1.46822e+21	Gnaq,Lamc1,Prkacb,Serpinb13
mmu04621	NOD-like receptor signaling pathway	0.389434	-0.943062	169	6	0.025	240	8063	1.64391e+29	Itpr2,Xiap,Gsdmd,Bcl2,Rnasel,Birc2
ko04621	NOD-like receptor signaling pathway	0.389434	-0.943062	169	6	0.025	240	8063	1.20437e+29	Bcl2,Gsdmd,Rnasel,Birc2,Itpr2,Xiap
ko05132	Salmonella infection	0.411369	-0.888264	78	3	0.0125	240	8063	1987732079518640	Rock1,Pkn1,Pfn2
mmu05132	Salmonella infection	0.411369	-0.888264	78	3	0.0125	240	8063	1864532079519870	Pfn2,Pkn1,Rock1
mmu00770	Pantothenate and CoA biosynthesis	0.419868	-0.867815	18	1	0.00416667	240	8063	75735	Pank1
mmu00511	Other glycan degradation	0.419868	-0.867815	18	1	0.00416667	240	8063	110173	Manba
ko00770	Pantothenate and CoA biosynthesis	0.419868	-0.867815	18	1	0.00416667	240	8063	75735	Pank1
ko00511	Other glycan degradation	0.419868	-0.867815	18	1	0.00416667	240	8063	110173	Manba
mmu04930	Type II diabetes mellitus	0.420678	-0.865887	48	2	0.00833333	240	8063	1633718746	Insr,Pkm
ko04930	Type II diabetes mellitus	0.420678	-0.865887	48	2	0.00833333	240	8063	1633718746	Insr,Pkm
mmu01521	EGFR tyrosine kinase inhibitor resistance	0.427354	-0.850144	80	3	0.0125	240	8063	717851204323797	Pdgfd,Bcl2,Akt3
ko01521	EGFR tyrosine kinase inhibitor resistance	0.427354	-0.850144	80	3	0.0125	240	8063	237977178512043	Akt3,Pdgfd,Bcl2
mmu03018	RNA degradation	0.435289	-0.831744	81	3	0.0125	240	8063	2205712226210100	Tob1,Btg1,Tent4a
ko03018	RNA degradation	0.435289	-0.831744	81	3	0.0125	240	8063	2101061222622050	Tent4a,Btg1,Tob1
mmu01210	2-Oxocarboxylic acid metabolism	0.437175	-0.827423	19	1	0.00416667	240	8063	11428	Aco1
ko01210	2-Oxocarboxylic acid metabolism	0.437175	-0.827423	19	1	0.00416667	240	8063	11428	Aco1
mmu03460	Fanconi anemia pathway	0.451322	-0.795575	51	2	0.00833333	240	8063	2701567030	Polk,Fancl
ko03460	Fanconi anemia pathway	0.451322	-0.795575	51	2	0.00833333	240	8063	6703027015	Fancl,Polk
mmu_M00049	Adenine ribonucleotide biosynthesis, IMP => ADP,ATP	0.453967	-0.789731	20	1	0.00416667	240	8063	18746	Pkm
M00049	Adenine ribonucleotide biosynthesis, IMP => ADP,ATP	0.453967	-0.789731	20	1	0.00416667	240	8063	18746	Pkm
mmu05410	Hypertrophic cardiomyopathy (HCM)	0.458844	-0.779045	84	3	0.0125	240	8063	1641910807922000	Itgb5,Prkaa2,Tpm2
ko05410	Hypertrophic cardiomyopathy (HCM)	0.458844	-0.779045	84	3	0.0125	240	8063	2200410807916410	Tpm2,Prkaa2,Itgb5
mmu01212	Fatty acid metabolism	0.461332	-0.773638	52	2	0.00833333	240	8063	1408178070	Acsl1,Cpt1c
ko01212	Fatty acid metabolism	0.461332	-0.773638	52	2	0.00833333	240	8063	7807014081	Cpt1c,Acsl1
ko05014	Amyotrophic lateral sclerosis (ALS)	0.461332	-0.773638	52	2	0.00833333	240	8063	1905712043	Ppp3cc,Bcl2
mmu05014	Amyotrophic lateral sclerosis (ALS)	0.461332	-0.773638	52	2	0.00833333	240	8063	1204319057	Bcl2,Ppp3cc
mmu04911	Insulin secretion	0.466604	-0.762274	85	3	0.0125	240	8063	187491468211931	Prkacb,Gnaq,Atp1b1
ko03320	PPAR signaling pathway	0.466604	-0.762274	85	3	0.0125	240	8063	140817807011520	Acsl1,Cpt1c,Plin2
mmu03320	PPAR signaling pathway	0.466604	-0.762274	85	3	0.0125	240	8063	780701408111520	Cpt1c,Acsl1,Plin2
mmu01200	Carbon metabolism	0.46847	-0.758282	118	4	0.0166667	240	8063	1.15327e+19	Adh5,Pccb,Aco1,Pkm
ko01200	Carbon metabolism	0.46847	-0.758282	118	4	0.0166667	240	8063	6.69041e+19	Pccb,Adh5,Pkm,Aco1
ko04925	Aldosterone synthesis and secretion	0.474315	-0.745883	86	3	0.0125	240	8063	164391874914682	Itpr2,Prkacb,Gnaq
mmu04925	Aldosterone synthesis and secretion	0.474315	-0.745883	86	3	0.0125	240	8063	164391468218749	Itpr2,Gnaq,Prkacb
mmu_M00430	Exon junction complex (EJC)	0.48607	-0.721404	22	1	0.00416667	240	8063	237082	Nxt2
ko00514	Other types of O-glycan biosynthesis	0.48607	-0.721404	22	1	0.00416667	240	8063	223827	Gxylt1
M00430	Exon junction complex (EJC)	0.48607	-0.721404	22	1	0.00416667	240	8063	237082	Nxt2
mmu00514	Other types of O-glycan biosynthesis	0.48607	-0.721404	22	1	0.00416667	240	8063	223827	Gxylt1
ko04964	Proximal tubule bicarbonate reclamation	0.48607	-0.721404	22	1	0.00416667	240	8063	11931	Atp1b1
mmu04964	Proximal tubule bicarbonate reclamation	0.48607	-0.721404	22	1	0.00416667	240	8063	11931	Atp1b1
ko05217	Basal cell carcinoma	0.490711	-0.7119	55	2	0.00833333	240	8063	1436814365	Fzd6,Fzd3
mmu05217	Basal cell carcinoma	0.490711	-0.7119	55	2	0.00833333	240	8063	1436514368	Fzd3,Fzd6
mmu00590	Arachidonic acid metabolism	0.497135	-0.698893	89	3	0.0125	240	8063	1699312408109850	Lta4h,Cbr1,Cbr3
ko05414	Dilated cardiomyopathy	0.497135	-0.698893	89	3	0.0125	240	8063	220041641918749	Tpm2,Itgb5,Prkacb
ko00590	Arachidonic acid metabolism	0.497135	-0.698893	89	3	0.0125	240	8063	1240810985716990	Cbr1,Cbr3,Lta4h
mmu05414	Dilated cardiomyopathy	0.497135	-0.698893	89	3	0.0125	240	8063	220041641918749	Tpm2,Itgb5,Prkacb
mmu00900	Terpenoid backbone biosynthesis	0.501409	-0.690333	23	1	0.00416667	240	8063	19671	Rce1
ko00900	Terpenoid backbone biosynthesis	0.501409	-0.690333	23	1	0.00416667	240	8063	19671	Rce1
M00056	O-glycan biosynthesis, mucin type core	0.516292	-0.661082	24	1	0.00416667	240	8063	59048	C1galt1c1
mmu_M00009	Citrate cycle (TCA cycle, Krebs cycle)	0.516292	-0.661082	24	1	0.00416667	240	8063	11428	Aco1
mmu_M00056	O-glycan biosynthesis, mucin type core	0.516292	-0.661082	24	1	0.00416667	240	8063	59048	C1galt1c1
mmu00534	Glycosaminoglycan biosynthesis - heparan sulfate / heparin	0.516292	-0.661082	24	1	0.00416667	240	8063	233781	Xylt1
M00009	Citrate cycle (TCA cycle, Krebs cycle)	0.516292	-0.661082	24	1	0.00416667	240	8063	11428	Aco1
ko00534	Glycosaminoglycan biosynthesis - heparan sulfate / heparin	0.516292	-0.661082	24	1	0.00416667	240	8063	233781	Xylt1
mmu04370	VEGF signaling pathway	0.519067	-0.655722	58	2	0.00833333	240	8063	1905723797	Ppp3cc,Akt3
ko04370	VEGF signaling pathway	0.519067	-0.655722	58	2	0.00833333	240	8063	1905723797	Ppp3cc,Akt3
ko05204	Chemical carcinogenesis	0.526772	-0.640987	93	3	0.0125	240	8063	124081153276263	Cbr1,Adh5,Gstk1
mmu05204	Chemical carcinogenesis	0.526772	-0.640987	93	3	0.0125	240	8063	115321240876263	Adh5,Cbr1,Gstk1
ko00340	Histidine metabolism	0.530733	-0.633496	25	1	0.00416667	240	8063	140483	Hnmt
mmu00340	Histidine metabolism	0.530733	-0.633496	25	1	0.00416667	240	8063	140483	Hnmt
mmu00564	Glycerophospholipid metabolism	0.534031	-0.627302	94	3	0.0125	240	8063	1880532095167210	Pld1,Pisd,Mboat2
ko00564	Glycerophospholipid metabolism	0.534031	-0.627302	94	3	0.0125	240	8063	1880567216320950	Pld1,Mboat2,Pisd
mmu05203	Viral carcinogenesis	0.535534	-0.62449	231	7	0.0291667	240	8063	1.96451e+35	Rb1,Crebbp,Pkm,Jak3,Mad1l1,Prkacb,Tbpl1
ko05203	Viral carcinogenesis	0.535534	-0.62449	231	7	0.0291667	240	8063	1.64532e+35	Jak3,Mad1l1,Pkm,Tbpl1,Prkacb,Rb1,Crebbp
mmu04380	Osteoclast differentiation	0.544682	-0.607554	130	4	0.0166667	240	8063	1.90572e+19	Ppp3cc,Lck,Akt3,Tgfbr1
ko04380	Osteoclast differentiation	0.544682	-0.607554	130	4	0.0166667	240	8063	2.18122e+19	Tgfbr1,Akt3,Lck,Ppp3cc
ko03015	mRNA surveillance pathway	0.548358	-0.600827	96	3	0.0125	240	8063	1485326931237080	Gspt2,Ppp2r5c,Nxt2
mmu03015	mRNA surveillance pathway	0.548358	-0.600827	96	3	0.0125	240	8063	1485326931237080	Gspt2,Ppp2r5c,Nxt2
M00001	Glycolysis (Embden-Meyerhof pathway), glucose => pyruvate	0.558339	-0.582789	27	1	0.00416667	240	8063	18746	Pkm
mmu_M00001	Glycolysis (Embden-Meyerhof pathway), glucose => pyruvate	0.558339	-0.582789	27	1	0.00416667	240	8063	18746	Pkm
ko05231	Choline metabolism in cancer	0.56936	-0.563242	99	3	0.0125	240	8063	717852379718805	Pdgfd,Akt3,Pld1
mmu05231	Choline metabolism in cancer	0.56936	-0.563242	99	3	0.0125	240	8063	717851880523797	Pdgfd,Pld1,Akt3
ko00512	Mucin type O-glycan biosynthesis	0.57153	-0.559439	28	1	0.00416667	240	8063	59048	C1galt1c1
mmu00512	Mucin type O-glycan biosynthesis	0.57153	-0.559439	28	1	0.00416667	240	8063	59048	C1galt1c1
mmu05214	Glioma	0.572551	-0.557653	64	2	0.00833333	240	8063	2379719645	Akt3,Rb1
ko05214	Glioma	0.572551	-0.557653	64	2	0.00833333	240	8063	2379719645	Akt3,Rb1
ko05162	Measles	0.580632	-0.543638	136	4	0.0166667	240	8063	5.64172e+19	Adar,Jak3,Akt3,Ifih1
mmu05162	Measles	0.580632	-0.543638	136	4	0.0166667	240	8063	5.64172e+19	Adar,Jak3,Akt3,Ifih1
mmu00010	Glycolysis / Gluconeogenesis	0.589398	-0.528654	66	2	0.00833333	240	8063	1874611532	Pkm,Adh5
ko00010	Glycolysis / Gluconeogenesis	0.589398	-0.528654	66	2	0.00833333	240	8063	1874611532	Pkm,Adh5
mmu03060	Protein export	0.596745	-0.516265	30	1	0.00416667	240	8063	93757	Immp2l
mmu03020	RNA polymerase	0.596745	-0.516265	30	1	0.00416667	240	8063	28071	Twistnb
ko03060	Protein export	0.596745	-0.516265	30	1	0.00416667	240	8063	93757	Immp2l
mmu01523	Antifolate resistance	0.596745	-0.516265	30	1	0.00416667	240	8063	12780	Abcc2
ko01523	Antifolate resistance	0.596745	-0.516265	30	1	0.00416667	240	8063	12780	Abcc2
ko03020	RNA polymerase	0.596745	-0.516265	30	1	0.00416667	240	8063	28071	Twistnb
mmu00982	Drug metabolism - cytochrome P450	0.597635	-0.514776	67	2	0.00833333	240	8063	1153276263	Adh5,Gstk1
ko00982	Drug metabolism - cytochrome P450	0.597635	-0.514776	67	2	0.00833333	240	8063	7626311532	Gstk1,Adh5
ko05010	Alzheimer's disease	0.600652	-0.509739	175	5	0.0208333	240	8063	1.46822e+25	Gnaq,Itpr2,Aph1c,Atf6,Ppp3cc
mmu05010	Alzheimer's disease	0.600652	-0.509739	175	5	0.0208333	240	8063	1.46822e+25	Gnaq,Itpr2,Atf6,Aph1c,Ppp3cc
ko04622	RIG-I-like receptor signaling pathway	0.605748	-0.501292	68	2	0.00833333	240	8063	7317471586	Tbkbp1,Ifih1
mmu04664	Fc epsilon RI signaling pathway	0.605748	-0.501292	68	2	0.00833333	240	8063	2232423797	Vav1,Akt3
ko04664	Fc epsilon RI signaling pathway	0.605748	-0.501292	68	2	0.00833333	240	8063	2232423797	Vav1,Akt3
mmu04622	RIG-I-like receptor signaling pathway	0.605748	-0.501292	68	2	0.00833333	240	8063	7317471586	Tbkbp1,Ifih1
ko04710	Circadian rhythm	0.608793	-0.496277	31	1	0.00416667	240	8063	108079	Prkaa2
mmu04710	Circadian rhythm	0.608793	-0.496277	31	1	0.00416667	240	8063	108079	Prkaa2
ko05152	Tuberculosis	0.615785	-0.484858	178	5	0.0208333	240	8063	1.20432e+25	Bcl2,Akt3,Crebbp,Malt1,Ppp3cc
mmu05152	Tuberculosis	0.615785	-0.484858	178	5	0.0208333	240	8063	1.29141e+25	Crebbp,Bcl2,Akt3,Ppp3cc,Malt1
ko00020	Citrate cycle (TCA cycle)	0.620483	-0.477258	32	1	0.00416667	240	8063	11428	Aco1
mmu00020	Citrate cycle (TCA cycle)	0.620483	-0.477258	32	1	0.00416667	240	8063	11428	Aco1
mmu00562	Inositol phosphate metabolism	0.621602	-0.475456	70	2	0.00833333	240	8063	269180114663	Inpp4a,Impa2
ko00562	Inositol phosphate metabolism	0.621602	-0.475456	70	2	0.00833333	240	8063	269180114663	Inpp4a,Impa2
mmu04668	TNF signaling pathway	0.622342	-0.474265	107	3	0.0125	240	8063	237971179773086	Akt3,Birc2,Rps6ka5
ko04668	TNF signaling pathway	0.622342	-0.474265	107	3	0.0125	240	8063	117972379773086	Birc2,Akt3,Rps6ka5
mmu00500	Starch and sucrose metabolism	0.631824	-0.459144	33	1	0.00416667	240	8063	77559	Agl
mmu04130	SNARE interactions in vesicular transport	0.631824	-0.459144	33	1	0.00416667	240	8063	67023	Use1
ko00500	Starch and sucrose metabolism	0.631824	-0.459144	33	1	0.00416667	240	8063	77559	Agl
ko04130	SNARE interactions in vesicular transport	0.631824	-0.459144	33	1	0.00416667	240	8063	67023	Use1
ko05412	Arrhythmogenic right ventricular cardiomyopathy (ARVC)	0.636961	-0.451046	72	2	0.00833333	240	8063	1460916419	Gja1,Itgb5
mmu05412	Arrhythmogenic right ventricular cardiomyopathy (ARVC)	0.636961	-0.451046	72	2	0.00833333	240	8063	1641914609	Itgb5,Gja1
mmu04932	Non-alcoholic fatty liver disease (NAFLD)	0.662984	-0.411005	151	4	0.0166667	240	8063	1.08079e+20	Prkaa2,Akt3,Insr,Adipor2
ko04932	Non-alcoholic fatty liver disease (NAFLD)	0.662984	-0.411005	151	4	0.0166667	240	8063	2.37972e+20	Akt3,Insr,Prkaa2,Adipor2
mmu05143	African trypanosomiasis	0.663863	-0.409679	36	1	0.00416667	240	8063	14682	Gnaq
ko05143	African trypanosomiasis	0.663863	-0.409679	36	1	0.00416667	240	8063	14682	Gnaq
mmu04260	Cardiac muscle contraction	0.680113	-0.385496	78	2	0.00833333	240	8063	2200411931	Tpm2,Atp1b1
ko01230	Biosynthesis of amino acids	0.680113	-0.385496	78	2	0.00833333	240	8063	1142818746	Aco1,Pkm
mmu01230	Biosynthesis of amino acids	0.680113	-0.385496	78	2	0.00833333	240	8063	1874611428	Pkm,Aco1
ko04260	Cardiac muscle contraction	0.680113	-0.385496	78	2	0.00833333	240	8063	2200411931	Tpm2,Atp1b1
mmu00620	Pyruvate metabolism	0.683664	-0.380288	38	1	0.00416667	240	8063	18746	Pkm
M00359	Aminoacyl-tRNA biosynthesis, eukaryotes	0.683664	-0.380288	38	1	0.00416667	240	8063	69955	Fars2
mmu_M00359	Aminoacyl-tRNA biosynthesis, eukaryotes	0.683664	-0.380288	38	1	0.00416667	240	8063	69955	Fars2
ko00620	Pyruvate metabolism	0.683664	-0.380288	38	1	0.00416667	240	8063	18746	Pkm
ko00350	Tyrosine metabolism	0.693125	-0.366545	39	1	0.00416667	240	8063	11532	Adh5
mmu00350	Tyrosine metabolism	0.693125	-0.366545	39	1	0.00416667	240	8063	11532	Adh5
mmu04060	Cytokine-cytokine receptor interaction	0.699005	-0.358097	270	7	0.0291667	240	8063	5.67081e+34	Clcf1,Bmpr2,Crlf2,Pdgfd,Acvr1,Tgfbr1,Ccl25
ko04060	Cytokine-cytokine receptor interaction	0.699005	-0.358097	270	7	0.0291667	240	8063	5.67082e+34	Clcf1,Tgfbr1,Crlf2,Bmpr2,Pdgfd,Ccl25,Acvr1
mmu05033	Nicotine addiction	0.702304	-0.35339	40	1	0.00416667	240	8063	53623	Gria3
ko05033	Nicotine addiction	0.702304	-0.35339	40	1	0.00416667	240	8063	53623	Gria3
mmu04512	ECM-receptor interaction	0.712808	-0.338543	83	2	0.00833333	240	8063	16419226519	Itgb5,Lamc1
ko04512	ECM-receptor interaction	0.712808	-0.338543	83	2	0.00833333	240	8063	22651916419	Lamc1,Itgb5
mmu04750	Inflammatory mediator regulation of TRP channels	0.724641	-0.322079	125	3	0.0125	240	8063	164391468218749	Itpr2,Gnaq,Prkacb
ko04750	Inflammatory mediator regulation of TRP channels	0.724641	-0.322079	125	3	0.0125	240	8063	187491468216439	Prkacb,Gnaq,Itpr2
ko04672	Intestinal immune network for IgA production	0.728231	-0.317136	43	1	0.00416667	240	8063	20300	Ccl25
mmu04672	Intestinal immune network for IgA production	0.728231	-0.317136	43	1	0.00416667	240	8063	20300	Ccl25
ko00565	Ether lipid metabolism	0.736364	-0.306031	44	1	0.00416667	240	8063	18805	Pld1
mmu00565	Ether lipid metabolism	0.736364	-0.306031	44	1	0.00416667	240	8063	18805	Pld1
mmu04141	Protein processing in endoplasmic reticulum	0.737993	-0.30382	167	4	0.0166667	240	8063	2.26642e+20	Atf6,Uggt2,Bcl2,Prkn
ko04141	Protein processing in endoplasmic reticulum	0.737993	-0.30382	167	4	0.0166667	240	8063	1.20437e+20	Bcl2,Uggt2,Prkn,Atf6
ko04742	Taste transduction	0.742668	-0.297507	88	2	0.00833333	240	8063	1874954393	Prkacb,Gabbr1
mmu04742	Taste transduction	0.742668	-0.297507	88	2	0.00833333	240	8063	1874954393	Prkacb,Gabbr1
mmu00830	Retinol metabolism	0.748312	-0.289935	89	2	0.00833333	240	8063	1153277974	Adh5,Rdh12
ko00830	Retinol metabolism	0.748312	-0.289935	89	2	0.00833333	240	8063	7797411532	Rdh12,Adh5
ko02010	ABC transporters	0.75191	-0.285139	46	1	0.00416667	240	8063	12780	Abcc2
mmu02010	ABC transporters	0.75191	-0.285139	46	1	0.00416667	240	8063	12780	Abcc2
ko03040	Spliceosome	0.762632	-0.27098	133	3	0.0125	240	8063	7693671713193110	Hnrnpm,Cdc40,Slu7
mmu03040	Spliceosome	0.762632	-0.27098	133	3	0.0125	240	8063	7171376936193110	Cdc40,Hnrnpm,Slu7
mmu05030	Cocaine addiction	0.766542	-0.265866	48	1	0.00416667	240	8063	18749	Prkacb
ko00270	Cysteine and methionine metabolism	0.766542	-0.265866	48	1	0.00416667	240	8063	13435	Dnmt3a
ko05030	Cocaine addiction	0.766542	-0.265866	48	1	0.00416667	240	8063	18749	Prkacb
mmu00270	Cysteine and methionine metabolism	0.766542	-0.265866	48	1	0.00416667	240	8063	13435	Dnmt3a
ko00520	Amino sugar and nucleotide sugar metabolism	0.773533	-0.256787	49	1	0.00416667	240	8063	54342	Gnpnat1
mmu00520	Amino sugar and nucleotide sugar metabolism	0.773533	-0.256787	49	1	0.00416667	240	8063	54342	Gnpnat1
ko05144	Malaria	0.773533	-0.256787	49	1	0.00416667	240	8063	71683	Gypc
mmu05144	Malaria	0.773533	-0.256787	49	1	0.00416667	240	8063	71683	Gypc
ko00510	N-Glycan biosynthesis	0.773533	-0.256787	49	1	0.00416667	240	8063	269181	Mgat4a
mmu00510	N-Glycan biosynthesis	0.773533	-0.256787	49	1	0.00416667	240	8063	269181	Mgat4a
ko05213	Endometrial cancer	0.780315	-0.248058	50	1	0.00416667	240	8063	23797	Akt3
mmu05213	Endometrial cancer	0.780315	-0.248058	50	1	0.00416667	240	8063	23797	Akt3
mmu01100	Metabolic pathways	0.793139	-0.231757	1315	35	0.145833	240	8063	1.19928e+182	Auh,Agl,Nudt12,Mccc1,Dnmt3a,Adh5,Cbr1,Ivd,Pisd,Mccc2,Aco1,Impa2,Pkm,Pld1,Sgms1,Tpk1,Cmbl,Acsl1,Pccb,B4galnt4,Pank1,Lta4h,Mboat2,Mgat4a,Cbr3,Inpp4a,Twistnb,Trit1,Rdh12,Kdsr,Cers4,C1galt1c1,Xylt1,Nt5c2,Bckdhb
mmu05012	Parkinson's disease	0.807836	-0.213397	144	3	0.0125	240	8063	187495087356791	Prkacb,Prkn,Ube2l6
ko05221	Acute myeloid leukemia	0.811309	-0.209107	55	1	0.00416667	240	8063	23797	Akt3
mmu05221	Acute myeloid leukemia	0.811309	-0.209107	55	1	0.00416667	240	8063	23797	Akt3
ko05321	Inflammatory bowel disease (IBD)	0.832936	-0.182798	59	1	0.00416667	240	8063	17126	Smad2
ko00480	Glutathione metabolism	0.832936	-0.182798	59	1	0.00416667	240	8063	76263	Gstk1
mmu00480	Glutathione metabolism	0.832936	-0.182798	59	1	0.00416667	240	8063	76263	Gstk1
mmu05321	Inflammatory bowel disease (IBD)	0.832936	-0.182798	59	1	0.00416667	240	8063	17126	Smad2
mmu00561	Glycerolipid metabolism	0.832936	-0.182798	59	1	0.00416667	240	8063	67216	Mboat2
ko00561	Glycerolipid metabolism	0.832936	-0.182798	59	1	0.00416667	240	8063	67216	Mboat2
ko05016	Huntington's disease	0.834997	-0.180327	194	4	0.0166667	240	8063	1.29141e+21	Crebbp,Gnaq,Tbpl1,Ap2s1
mmu05016	Huntington's disease	0.834997	-0.180327	194	4	0.0166667	240	8063	2.3291e+21	Ap2s1,Gnaq,Crebbp,Tbpl1
mmu04721	Synaptic vesicle cycle	0.84752	-0.165441	62	1	0.00416667	240	8063	232910	Ap2s1
ko04721	Synaptic vesicle cycle	0.84752	-0.165441	62	1	0.00416667	240	8063	232910	Ap2s1
mmu04623	Cytosolic DNA-sensing pathway	0.856531	-0.154865	64	1	0.00416667	240	8063	56417	Adar
ko04623	Cytosolic DNA-sensing pathway	0.856531	-0.154865	64	1	0.00416667	240	8063	56417	Adar
ko03008	Ribosome biogenesis in eukaryotes	0.864968	-0.145063	116	2	0.00833333	240	8063	23708257815	Nxt2,Spata5
mmu03008	Ribosome biogenesis in eukaryotes	0.864968	-0.145063	116	2	0.00833333	240	8063	57815237082	Spata5,Nxt2
ko00970	Aminoacyl-tRNA biosynthesis	0.865012	-0.145012	66	1	0.00416667	240	8063	69955	Fars2
mmu00970	Aminoacyl-tRNA biosynthesis	0.865012	-0.145012	66	1	0.00416667	240	8063	69955	Fars2
mmu03013	RNA transport	0.879303	-0.128626	167	3	0.0125	240	8063	6896914265237080	Eif1b,Fmr1,Nxt2
ko03013	RNA transport	0.879303	-0.128626	167	3	0.0125	240	8063	1426523708268960	Fmr1,Nxt2,Eif1b
mmu05168	Herpes simplex infection	0.888019	-0.118762	215	4	0.0166667	240	8063	2.40147e+20	Rnasel,Ifih1,Crebbp,Tbpl1
ko05168	Herpes simplex infection	0.888019	-0.118762	215	4	0.0166667	240	8063	7.15862e+20	Ifih1,Rnasel,Tbpl1,Crebbp
ko05100	Bacterial invasion of epithelial cells	0.900485	-0.104821	76	1	0.00416667	240	8063	12402	Cbl
mmu05100	Bacterial invasion of epithelial cells	0.900485	-0.104821	76	1	0.00416667	240	8063	12402	Cbl
mmu05160	Hepatitis C	0.912686	-0.0913634	134	2	0.00833333	240	8063	2401423797	Rnasel,Akt3
ko05160	Hepatitis C	0.912686	-0.0913634	134	2	0.00833333	240	8063	2379724014	Akt3,Rnasel
mmu04145	Phagosome	0.915893	-0.0878553	184	3	0.0125	240	8063	164192214222042	Itgb5,Tuba1a,Tfrc
ko04145	Phagosome	0.915893	-0.0878553	184	3	0.0125	240	8063	221421641922042	Tuba1a,Itgb5,Tfrc
mmu04610	Complement and coagulation cascades	0.928872	-0.0737848	87	1	0.00416667	240	8063	19128	Pros1
ko04610	Complement and coagulation cascades	0.928872	-0.0737848	87	1	0.00416667	240	8063	19128	Pros1
ko04974	Protein digestion and absorption	0.935102	-0.0670998	90	1	0.00416667	240	8063	11931	Atp1b1
mmu04974	Protein digestion and absorption	0.935102	-0.0670998	90	1	0.00416667	240	8063	11931	Atp1b1
mmu04640	Hematopoietic cell lineage	0.944301	-0.0573102	95	1	0.00416667	240	8063	22042	Tfrc
ko04640	Hematopoietic cell lineage	0.944301	-0.0573102	95	1	0.00416667	240	8063	22042	Tfrc
M00177	Ribosome, eukaryotes	0.949185	-0.0521519	98	1	0.00416667	240	8063	100043813	Rps27rt
mmu_M00177	Ribosome, eukaryotes	0.949185	-0.0521519	98	1	0.00416667	240	8063	100043813	Rps27rt
ko04620	Toll-like receptor signaling pathway	0.950716	-0.0505401	99	1	0.00416667	240	8063	23797	Akt3
mmu04620	Toll-like receptor signaling pathway	0.950716	-0.0505401	99	1	0.00416667	240	8063	23797	Akt3
ko04514	Cell adhesion molecules (CAMs)	0.963892	-0.0367756	169	2	0.00833333	240	8063	10265752118	Cd276,Pvr
mmu04514	Cell adhesion molecules (CAMs)	0.963892	-0.0367756	169	2	0.00833333	240	8063	10265752118	Cd276,Pvr
ko04080	Neuroactive ligand-receptor interaction	0.973202	-0.0271638	285	4	0.0166667	240	8063	6.71682e+19	Lpar6,Lhcgr,Gria3,Gabbr1
mmu04080	Neuroactive ligand-receptor interaction	0.973202	-0.0271638	285	4	0.0166667	240	8063	6.71682e+19	Lpar6,Lhcgr,Gabbr1,Gria3
ko00190	Oxidative phosphorylation	0.983151	-0.0169929	134	1	0.00416667	240	8063	74776	Ppa2
mmu00190	Oxidative phosphorylation	0.983151	-0.0169929	134	1	0.00416667	240	8063	74776	Ppa2
ko05034	Alcoholism	0.983537	-0.0165998	199	2	0.00833333	240	8063	1469614702	Gnb4,Gng2
mmu05034	Alcoholism	0.983537	-0.0165998	199	2	0.00833333	240	8063	1470214696	Gng2,Gnb4
mmu03010	Ribosome	0.995522	-0.00448765	177	1	0.00416667	240	8063	100043813	Rps27rt
ko03010	Ribosome	0.995522	-0.00448765	177	1	0.00416667	240	8063	100043813	Rps27rt
ko00910	Nitrogen metabolism	1	-3.4313e-11	17	0	0	240	8063
mmu_M00158	F-type ATPase, eukaryotes	1	-3.4313e-11	17	0	0	240	8063
mmu00450	Selenocompound metabolism	1	-3.4313e-11	17	0	0	240	8063
ko00450	Selenocompound metabolism	1	-3.4313e-11	17	0	0	240	8063
M00158	F-type ATPase, eukaryotes	1	-3.4313e-11	17	0	0	240	8063
mmu00910	Nitrogen metabolism	1	-3.4313e-11	17	0	0	240	8063
M00059	Glycosaminoglycan biosynthesis, heparan sulfate backbone	1	-3.10078e-11	10	0	0	240	8063
M00098	Acylglycerol degradation	1	-3.10078e-11	10	0	0	240	8063
mmu_M00296	BER complex	1	-3.10078e-11	10	0	0	240	8063
M00152	Cytochrome bc1 complex	1	-3.10078e-11	10	0	0	240	8063
M00693	Cell cycle - G2/M transition	1	-3.10078e-11	10	0	0	240	8063
mmu_M00406	TREX complex	1	-3.10078e-11	10	0	0	240	8063
mmu_M00077	Chondroitin sulfate degradation	1	-3.10078e-11	10	0	0	240	8063
mmu_M00152	Cytochrome bc1 complex	1	-3.10078e-11	10	0	0	240	8063
mmu_M00101	Cholesterol biosynthesis, squalene 2,3-epoxide => cholesterol	1	-3.10078e-11	10	0	0	240	8063
M00077	Chondroitin sulfate degradation	1	-3.10078e-11	10	0	0	240	8063
mmu_M00098	Acylglycerol degradation	1	-3.10078e-11	10	0	0	240	8063
M00296	BER complex	1	-3.10078e-11	10	0	0	240	8063
M00101	Cholesterol biosynthesis, squalene 2,3-epoxide => cholesterol	1	-3.10078e-11	10	0	0	240	8063
mmu_M00059	Glycosaminoglycan biosynthesis, heparan sulfate backbone	1	-3.10078e-11	10	0	0	240	8063
M00406	TREX complex	1	-3.10078e-11	10	0	0	240	8063
mmu_M00693	Cell cycle - G2/M transition	1	-3.10078e-11	10	0	0	240	8063
mmu_M00391	Exosome, eukaryotes	1	-3.10078e-11	10	0	0	240	8063
M00391	Exosome, eukaryotes	1	-3.10078e-11	10	0	0	240	8063
mmu04740	Olfactory transduction	1	-2.46469e-11	1119	1	0.00416667	240	8063	18749	Prkacb
ko04740	Olfactory transduction	1	-2.46469e-11	1119	1	0.00416667	240	8063	18749	Prkacb
mmu_M00014	Glucuronate pathway (uronate pathway)	1	-2.17216e-11	26	0	0	240	8063
M00014	Glucuronate pathway (uronate pathway)	1	-2.17216e-11	26	0	0	240	8063
mmu_M00340	Proteasome, 20S core particle	1	-1.77317e-11	15	0	0	240	8063
M00686	Toll-like receptor signaling	1	-1.77317e-11	15	0	0	240	8063
M00340	Proteasome, 20S core particle	1	-1.77317e-11	15	0	0	240	8063
ko00604	Glycosphingolipid biosynthesis - ganglio series	1	-1.77317e-11	15	0	0	240	8063
mmu00604	Glycosphingolipid biosynthesis - ganglio series	1	-1.77317e-11	15	0	0	240	8063
mmu_M00686	Toll-like receptor signaling	1	-1.77317e-11	15	0	0	240	8063
mmu_M00065	GPI-anchor biosynthesis, core oligosaccharide	1	-1.73061e-11	8	0	0	240	8063
ko04122	Sulfur relay system	1	-1.73061e-11	8	0	0	240	8063
mmu_M00687	MAPK (ERK1/2) signaling	1	-1.73061e-11	8	0	0	240	8063
mmu_M00398	Sm core complex	1	-1.73061e-11	8	0	0	240	8063
mmu04122	Sulfur relay system	1	-1.73061e-11	8	0	0	240	8063
mmu00740	Riboflavin metabolism	1	-1.73061e-11	8	0	0	240	8063
mmu_M00428	eIF4F complex	1	-1.73061e-11	8	0	0	240	8063
ko00740	Riboflavin metabolism	1	-1.73061e-11	8	0	0	240	8063
M00428	eIF4F complex	1	-1.73061e-11	8	0	0	240	8063
M00044	Tyrosine degradation, tyrosine => homogentisate	1	-1.73061e-11	8	0	0	240	8063
ko00400	Phenylalanine, tyrosine and tryptophan biosynthesis	1	-1.73061e-11	8	0	0	240	8063
mmu_M00044	Tyrosine degradation, tyrosine => homogentisate	1	-1.73061e-11	8	0	0	240	8063
mmu_M00110	C19/C18-Steroid hormone biosynthesis, pregnenolone => androstenedione => estrone	1	-1.73061e-11	8	0	0	240	8063
M00065	GPI-anchor biosynthesis, core oligosaccharide	1	-1.73061e-11	8	0	0	240	8063
mmu00400	Phenylalanine, tyrosine and tryptophan biosynthesis	1	-1.73061e-11	8	0	0	240	8063
M00409	ESCRT-I complex	1	-1.73061e-11	8	0	0	240	8063
mmu_M00409	ESCRT-I complex	1	-1.73061e-11	8	0	0	240	8063
M00398	Sm core complex	1	-1.73061e-11	8	0	0	240	8063
M00687	MAPK (ERK1/2) signaling	1	-1.73061e-11	8	0	0	240	8063
M00110	C19/C18-Steroid hormone biosynthesis, pregnenolone => androstenedione => estrone	1	-1.73061e-11	8	0	0	240	8063
mmu00650	Butanoate metabolism	1	-1.69269e-11	27	0	0	240	8063
mmu04744	Phototransduction	1	-1.69269e-11	27	0	0	240	8063
ko04950	Maturity onset diabetes of the young	1	-1.69269e-11	27	0	0	240	8063
ko04744	Phototransduction	1	-1.69269e-11	27	0	0	240	8063
mmu00053	Ascorbate and aldarate metabolism	1	-1.69269e-11	27	0	0	240	8063
mmu00062	Fatty acid elongation	1	-1.69269e-11	27	0	0	240	8063
ko04966	Collecting duct acid secretion	1	-1.69269e-11	27	0	0	240	8063
mmu04950	Maturity onset diabetes of the young	1	-1.69269e-11	27	0	0	240	8063
ko00062	Fatty acid elongation	1	-1.69269e-11	27	0	0	240	8063
mmu04966	Collecting duct acid secretion	1	-1.69269e-11	27	0	0	240	8063
ko00650	Butanoate metabolism	1	-1.69269e-11	27	0	0	240	8063
ko00053	Ascorbate and aldarate metabolism	1	-1.69269e-11	27	0	0	240	8063
ko00601	Glycosphingolipid biosynthesis - lacto and neolacto series	1	-1.69269e-11	27	0	0	240	8063
mmu00601	Glycosphingolipid biosynthesis - lacto and neolacto series	1	-1.69269e-11	27	0	0	240	8063
mmu03030	DNA replication	1	-1.6423e-11	35	0	0	240	8063
ko04614	Renin-angiotensin system	1	-1.6423e-11	35	0	0	240	8063
mmu03410	Base excision repair	1	-1.6423e-11	35	0	0	240	8063
ko03030	DNA replication	1	-1.6423e-11	35	0	0	240	8063
ko03410	Base excision repair	1	-1.6423e-11	35	0	0	240	8063
mmu04614	Renin-angiotensin system	1	-1.6423e-11	35	0	0	240	8063
ko05134	Legionellosis	1	-1.64051e-11	58	0	0	240	8063
mmu05134	Legionellosis	1	-1.64051e-11	58	0	0	240	8063
mmu_M00688	MAPK (JNK) signaling	1	-1.61801e-11	21	0	0	240	8063
mmu00531	Glycosaminoglycan degradation	1	-1.61801e-11	21	0	0	240	8063
M00352	Spliceosome, U2-snRNP	1	-1.61801e-11	21	0	0	240	8063
ko00531	Glycosaminoglycan degradation	1	-1.61801e-11	21	0	0	240	8063
mmu_M00352	Spliceosome, U2-snRNP	1	-1.61801e-11	21	0	0	240	8063
M00688	MAPK (JNK) signaling	1	-1.61801e-11	21	0	0	240	8063
mmu_M00361	Nucleotide sugar biosynthesis, eukaryotes	1	-1.58721e-11	9	0	0	240	8063
mmu_M00078	Heparan sulfate degradation	1	-1.58721e-11	9	0	0	240	8063
M00078	Heparan sulfate degradation	1	-1.58721e-11	9	0	0	240	8063
M00135	GABA biosynthesis, eukaryotes, putrescine => GABA	1	-1.58721e-11	9	0	0	240	8063
M00426	Survival motor neuron (SMN) complex	1	-1.58721e-11	9	0	0	240	8063
mmu00750	Vitamin B6 metabolism	1	-1.58721e-11	9	0	0	240	8063
mmu_M00426	Survival motor neuron (SMN) complex	1	-1.58721e-11	9	0	0	240	8063
ko00750	Vitamin B6 metabolism	1	-1.58721e-11	9	0	0	240	8063
M00361	Nucleotide sugar biosynthesis, eukaryotes	1	-1.58721e-11	9	0	0	240	8063
mmu_M00135	GABA biosynthesis, eukaryotes, putrescine => GABA	1	-1.58721e-11	9	0	0	240	8063
mmu00040	Pentose and glucuronate interconversions	1	-1.50455e-11	34	0	0	240	8063
ko00040	Pentose and glucuronate interconversions	1	-1.50455e-11	34	0	0	240	8063
mmu01040	Biosynthesis of unsaturated fatty acids	1	-1.49338e-11	28	0	0	240	8063
ko01040	Biosynthesis of unsaturated fatty acids	1	-1.49338e-11	28	0	0	240	8063
M00091	Phosphatidylcholine (PC) biosynthesis, PE => PC	1	-1.44795e-11	1	0	0	240	8063
mmu_M00043	Thyroid hormone biosynthesis, tyrosine => triiodothyronine/thyroxine	1	-1.44795e-11	1	0	0	240	8063
M00043	Thyroid hormone biosynthesis, tyrosine => triiodothyronine/thyroxine	1	-1.44795e-11	1	0	0	240	8063
mmu_M00091	Phosphatidylcholine (PC) biosynthesis, PE => PC	1	-1.44795e-11	1	0	0	240	8063
ko00472	D-Arginine and D-ornithine metabolism	1	-1.44795e-11	1	0	0	240	8063
mmu00472	D-Arginine and D-ornithine metabolism	1	-1.44795e-11	1	0	0	240	8063
ko00220	Arginine biosynthesis	1	-1.33726e-11	19	0	0	240	8063
M00003	Gluconeogenesis, oxaloacetate => fructose-6P	1	-1.33726e-11	19	0	0	240	8063
mmu_M00003	Gluconeogenesis, oxaloacetate => fructose-6P	1	-1.33726e-11	19	0	0	240	8063
ko00670	One carbon pool by folate	1	-1.33726e-11	19	0	0	240	8063
mmu00670	One carbon pool by folate	1	-1.33726e-11	19	0	0	240	8063
ko00100	Steroid biosynthesis	1	-1.33726e-11	19	0	0	240	8063
M00341	Proteasome, 19S regulatory particle (PA700)	1	-1.33726e-11	19	0	0	240	8063
mmu00220	Arginine biosynthesis	1	-1.33726e-11	19	0	0	240	8063
mmu_M00341	Proteasome, 19S regulatory particle (PA700)	1	-1.33726e-11	19	0	0	240	8063
mmu00100	Steroid biosynthesis	1	-1.33726e-11	19	0	0	240	8063
ko05310	Asthma	1	-1.25408e-11	25	0	0	240	8063
mmu_M00154	Cytochrome c oxidase	1	-1.25408e-11	25	0	0	240	8063
M00154	Cytochrome c oxidase	1	-1.25408e-11	25	0	0	240	8063
ko00563	Glycosylphosphatidylinositol (GPI)-anchor biosynthesis	1	-1.25408e-11	25	0	0	240	8063
ko00592	alpha-Linolenic acid metabolism	1	-1.25408e-11	25	0	0	240	8063
mmu00563	Glycosylphosphatidylinositol (GPI)-anchor biosynthesis	1	-1.25408e-11	25	0	0	240	8063
mmu05310	Asthma	1	-1.25408e-11	25	0	0	240	8063
mmu00592	alpha-Linolenic acid metabolism	1	-1.25408e-11	25	0	0	240	8063
M00180	RNA polymerase II, eukaryotes	1	-1.25397e-11	13	0	0	240	8063
mmu_M00180	RNA polymerase II, eukaryotes	1	-1.25397e-11	13	0	0	240	8063
mmu_M00415	Fatty acid biosynthesis, elongation, endoplasmic reticulum	1	-1.25397e-11	13	0	0	240	8063
M00087	beta-Oxidation	1	-1.25397e-11	13	0	0	240	8063
mmu_M00087	beta-Oxidation	1	-1.25397e-11	13	0	0	240	8063
mmu_M00353	Spliceosome, Prp19/CDC5L complex	1	-1.25397e-11	13	0	0	240	8063
mmu_M00403	HRD1/SEL1 ERAD complex	1	-1.25397e-11	13	0	0	240	8063
M00353	Spliceosome, Prp19/CDC5L complex	1	-1.25397e-11	13	0	0	240	8063
M00403	HRD1/SEL1 ERAD complex	1	-1.25397e-11	13	0	0	240	8063
M00415	Fatty acid biosynthesis, elongation, endoplasmic reticulum	1	-1.25397e-11	13	0	0	240	8063
M00427	Nuclear pore complex	1	-1.22269e-11	41	0	0	240	8063
mmu03440	Homologous recombination	1	-1.22269e-11	41	0	0	240	8063
mmu00860	Porphyrin and chlorophyll metabolism	1	-1.22269e-11	41	0	0	240	8063
mmu_M00427	Nuclear pore complex	1	-1.22269e-11	41	0	0	240	8063
ko00860	Porphyrin and chlorophyll metabolism	1	-1.22269e-11	41	0	0	240	8063
ko03440	Homologous recombination	1	-1.22269e-11	41	0	0	240	8063
mmu_M00004	Pentose phosphate pathway (Pentose phosphate cycle)	1	-1.21689e-11	12	0	0	240	8063
M00004	Pentose phosphate pathway (Pentose phosphate cycle)	1	-1.21689e-11	12	0	0	240	8063
ko00380	Tryptophan metabolism	1	-1.20386e-11	46	0	0	240	8063
ko03050	Proteasome	1	-1.20386e-11	46	0	0	240	8063
mmu00380	Tryptophan metabolism	1	-1.20386e-11	46	0	0	240	8063
mmu03050	Proteasome	1	-1.20386e-11	46	0	0	240	8063
mmu_M00390	Exosome, archaea	1	-1.16234e-11	4	0	0	240	8063
mmu_M00262	DNA polymerase delta complex	1	-1.16234e-11	4	0	0	240	8063
M00263	DNA polymerase epsilon complex	1	-1.16234e-11	4	0	0	240	8063
ko00290	Valine, leucine and isoleucine biosynthesis	1	-1.16234e-11	4	0	0	240	8063
M00015	Proline biosynthesis, glutamate => proline	1	-1.16234e-11	4	0	0	240	8063
M00286	GINS complex	1	-1.16234e-11	4	0	0	240	8063
mmu00290	Valine, leucine and isoleucine biosynthesis	1	-1.16234e-11	4	0	0	240	8063
M00133	Polyamine biosynthesis, arginine => agmatine => putrescine => spermidine	1	-1.16234e-11	4	0	0	240	8063
M00685	Apoptotic machinery	1	-1.16234e-11	4	0	0	240	8063
mmu_M00263	DNA polymerase epsilon complex	1	-1.16234e-11	4	0	0	240	8063
M00262	DNA polymerase delta complex	1	-1.16234e-11	4	0	0	240	8063
mmu_M00133	Polyamine biosynthesis, arginine => agmatine => putrescine => spermidine	1	-1.16234e-11	4	0	0	240	8063
mmu_M00632	Galactose degradation, Leloir pathway, galactose => alpha-D-glucose-1P	1	-1.16234e-11	4	0	0	240	8063
M00005	PRPP biosynthesis, ribose 5P => PRPP	1	-1.16234e-11	4	0	0	240	8063
M00148	Succinate dehydrogenase (ubiquinone)	1	-1.16234e-11	4	0	0	240	8063
mmu_M00134	Polyamine biosynthesis, arginine => ornithine => putrescine	1	-1.16234e-11	4	0	0	240	8063
mmu_M00148	Succinate dehydrogenase (ubiquinone)	1	-1.16234e-11	4	0	0	240	8063
mmu_M00685	Apoptotic machinery	1	-1.16234e-11	4	0	0	240	8063
mmu_M00261	DNA polymerase alpha / primase complex	1	-1.16234e-11	4	0	0	240	8063
M00402	Translocon-associated protein (TRAP) complex	1	-1.16234e-11	4	0	0	240	8063
M00425	H/ACA ribonucleoprotein complex	1	-1.16234e-11	4	0	0	240	8063
mmu_M00425	H/ACA ribonucleoprotein complex	1	-1.16234e-11	4	0	0	240	8063
mmu_M00027	GABA (gamma-Aminobutyrate) shunt	1	-1.16234e-11	4	0	0	240	8063
M00261	DNA polymerase alpha / primase complex	1	-1.16234e-11	4	0	0	240	8063
mmu_M00402	Translocon-associated protein (TRAP) complex	1	-1.16234e-11	4	0	0	240	8063
mmu_M00005	PRPP biosynthesis, ribose 5P => PRPP	1	-1.16234e-11	4	0	0	240	8063
M00027	GABA (gamma-Aminobutyrate) shunt	1	-1.16234e-11	4	0	0	240	8063
M00134	Polyamine biosynthesis, arginine => ornithine => putrescine	1	-1.16234e-11	4	0	0	240	8063
M00390	Exosome, archaea	1	-1.16234e-11	4	0	0	240	8063
M00632	Galactose degradation, Leloir pathway, galactose => alpha-D-glucose-1P	1	-1.16234e-11	4	0	0	240	8063
M00690	MAPK (ERK5) signaling	1	-1.16234e-11	4	0	0	240	8063
mmu_M00286	GINS complex	1	-1.16234e-11	4	0	0	240	8063
mmu_M00015	Proline biosynthesis, glutamate => proline	1	-1.16234e-11	4	0	0	240	8063
mmu_M00690	MAPK (ERK5) signaling	1	-1.16234e-11	4	0	0	240	8063
M00410	ESCRT-II complex	1	-1.04581e-11	3	0	0	240	8063
M00408	ESCRT-0 complex	1	-1.04581e-11	3	0	0	240	8063
ko00780	Biotin metabolism	1	-1.04581e-11	3	0	0	240	8063
ko00785	Lipoic acid metabolism	1	-1.04581e-11	3	0	0	240	8063
mmu_M00132	Inositol phosphate metabolism, Ins(1,3,4)P3 => phytate	1	-1.04581e-11	3	0	0	240	8063
mmu_M00051	Uridine monophosphate biosynthesis, glutamine (+ PRPP) => UMP	1	-1.04581e-11	3	0	0	240	8063
M00392	Ski complex	1	-1.04581e-11	3	0	0	240	8063
M00132	Inositol phosphate metabolism, Ins(1,3,4)P3 => phytate	1	-1.04581e-11	3	0	0	240	8063
mmu00780	Biotin metabolism	1	-1.04581e-11	3	0	0	240	8063
M00400	p97-Ufd1-Npl4 complex	1	-1.04581e-11	3	0	0	240	8063
mmu_M00291	MRN complex	1	-1.04581e-11	3	0	0	240	8063
mmu_M00392	Ski complex	1	-1.04581e-11	3	0	0	240	8063
mmu_M00288	RPA complex	1	-1.04581e-11	3	0	0	240	8063
M00100	Sphingosine degradation	1	-1.04581e-11	3	0	0	240	8063
M00291	MRN complex	1	-1.04581e-11	3	0	0	240	8063
M00118	Glutathione biosynthesis, glutamate => glutathione	1	-1.04581e-11	3	0	0	240	8063
M00069	Glycosphingolipid biosynthesis, ganglio series, LacCer => GT3	1	-1.04581e-11	3	0	0	240	8063
M00288	RPA complex	1	-1.04581e-11	3	0	0	240	8063
mmu_M00118	Glutathione biosynthesis, glutamate => glutathione	1	-1.04581e-11	3	0	0	240	8063
mmu_M00108	C21-Steroid hormone biosynthesis, progesterone => corticosterone/aldosterone	1	-1.04581e-11	3	0	0	240	8063
mmu_M00100	Sphingosine degradation	1	-1.04581e-11	3	0	0	240	8063
mmu_M00020	Serine biosynthesis, glycerate-3P => serine	1	-1.04581e-11	3	0	0	240	8063
mmu00785	Lipoic acid metabolism	1	-1.04581e-11	3	0	0	240	8063
M00020	Serine biosynthesis, glycerate-3P => serine	1	-1.04581e-11	3	0	0	240	8063
mmu_M00151	Cytochrome bc1 complex respiratory unit	1	-1.04581e-11	3	0	0	240	8063
mmu_M00400	p97-Ufd1-Npl4 complex	1	-1.04581e-11	3	0	0	240	8063
M00046	Pyrimidine degradation, uracil => beta-alanine, thymine => 3-aminoisobutanoate	1	-1.04581e-11	3	0	0	240	8063
mmu_M00408	ESCRT-0 complex	1	-1.04581e-11	3	0	0	240	8063
M00082	Fatty acid biosynthesis, initiation	1	-1.04581e-11	3	0	0	240	8063
ko00471	D-Glutamine and D-glutamate metabolism	1	-1.04581e-11	3	0	0	240	8063
M00108	C21-Steroid hormone biosynthesis, progesterone => corticosterone/aldosterone	1	-1.04581e-11	3	0	0	240	8063
mmu00471	D-Glutamine and D-glutamate metabolism	1	-1.04581e-11	3	0	0	240	8063
mmu_M00069	Glycosphingolipid biosynthesis, ganglio series, LacCer => GT3	1	-1.04581e-11	3	0	0	240	8063
M00051	Uridine monophosphate biosynthesis, glutamine (+ PRPP) => UMP	1	-1.04581e-11	3	0	0	240	8063
mmu_M00082	Fatty acid biosynthesis, initiation	1	-1.04581e-11	3	0	0	240	8063
mmu_M00410	ESCRT-II complex	1	-1.04581e-11	3	0	0	240	8063
mmu_M00046	Pyrimidine degradation, uracil => beta-alanine, thymine => 3-aminoisobutanoate	1	-1.04581e-11	3	0	0	240	8063
M00151	Cytochrome bc1 complex respiratory unit	1	-1.04581e-11	3	0	0	240	8063
M00399	Cap binding complex	1	-9.78661e-12	2	0	0	240	8063
mmu_M00066	Lactosylceramide biosynthesis	1	-9.78661e-12	2	0	0	240	8063
M00067	Sulfoglycolipids biosynthesis, ceramide/1-alkyl-2-acylglycerol => sulfatide/seminolipid	1	-9.78661e-12	2	0	0	240	8063
mmu_M00106	Conjugated bile acid biosynthesis, cholate => taurocholate/glycocholate	1	-9.78661e-12	2	0	0	240	8063
mmu_M00554	Nucleotide sugar biosynthesis, galactose => UDP-galactose	1	-9.78661e-12	2	0	0	240	8063
M00103	Cholecalciferol biosynthesis	1	-9.78661e-12	2	0	0	240	8063
M00293	DNA polymerase zeta complex	1	-9.78661e-12	2	0	0	240	8063
M00068	Glycosphingolipid biosynthesis, globo-series, LacCer => Gb4Cer	1	-9.78661e-12	2	0	0	240	8063
mmu00300	Lysine biosynthesis	1	-9.78661e-12	2	0	0	240	8063
M00106	Conjugated bile acid biosynthesis, cholate => taurocholate/glycocholate	1	-9.78661e-12	2	0	0	240	8063
mmu_M00399	Cap binding complex	1	-9.78661e-12	2	0	0	240	8063
M00338	Cysteine biosynthesis, homocysteine + serine => cysteine	1	-9.78661e-12	2	0	0	240	8063
M00554	Nucleotide sugar biosynthesis, galactose => UDP-galactose	1	-9.78661e-12	2	0	0	240	8063
mmu_M00083	Fatty acid biosynthesis, elongation	1	-9.78661e-12	2	0	0	240	8063
M00066	Lactosylceramide biosynthesis	1	-9.78661e-12	2	0	0	240	8063
mmu_M00293	DNA polymerase zeta complex	1	-9.78661e-12	2	0	0	240	8063
mmu_M00294	DNA polymerase gamma complex	1	-9.78661e-12	2	0	0	240	8063
mmu_M00067	Sulfoglycolipids biosynthesis, ceramide/1-alkyl-2-acylglycerol => sulfatide/seminolipid	1	-9.78661e-12	2	0	0	240	8063
mmu_M00068	Glycosphingolipid biosynthesis, globo-series, LacCer => Gb4Cer	1	-9.78661e-12	2	0	0	240	8063
M00083	Fatty acid biosynthesis, elongation	1	-9.78661e-12	2	0	0	240	8063
mmu_M00103	Cholecalciferol biosynthesis	1	-9.78661e-12	2	0	0	240	8063
ko00300	Lysine biosynthesis	1	-9.78661e-12	2	0	0	240	8063
mmu_M00338	Cysteine biosynthesis, homocysteine + serine => cysteine	1	-9.78661e-12	2	0	0	240	8063
M00294	DNA polymerase gamma complex	1	-9.78661e-12	2	0	0	240	8063
ko00260	Glycine, serine and threonine metabolism	1	-9.72776e-12	40	0	0	240	8063
mmu00260	Glycine, serine and threonine metabolism	1	-9.72776e-12	40	0	0	240	8063
ko04975	Fat digestion and absorption	1	-9.72776e-12	40	0	0	240	8063
mmu04975	Fat digestion and absorption	1	-9.72776e-12	40	0	0	240	8063
mmu_M00381	SCF-SKP2 complex	1	-9.17889e-12	5	0	0	240	8063
mmu_M00289	RF-C complex	1	-9.17889e-12	5	0	0	240	8063
M00070	Glycosphingolipid biosynthesis, lacto-series, LacCer => Lc4Cer	1	-9.17889e-12	5	0	0	240	8063
mmu00524	Neomycin, kanamycin and gentamicin biosynthesis	1	-9.17889e-12	5	0	0	240	8063
mmu_M00042	Catecholamine biosynthesis, tyrosine => dopamine => noradrenaline => adrenaline	1	-9.17889e-12	5	0	0	240	8063
mmu_M00079	Keratan sulfate degradation	1	-9.17889e-12	5	0	0	240	8063
mmu_M00307	Pyruvate oxidation, pyruvate => acetyl-CoA	1	-9.17889e-12	5	0	0	240	8063
M00289	RF-C complex	1	-9.17889e-12	5	0	0	240	8063
mmu_M00070	Glycosphingolipid biosynthesis, lacto-series, LacCer => Lc4Cer	1	-9.17889e-12	5	0	0	240	8063
mmu_M00128	Ubiquinone biosynthesis, eukaryotes, 4-hydroxybenzoate => ubiquinone	1	-9.17889e-12	5	0	0	240	8063
mmu_M00405	THC complex	1	-9.17889e-12	5	0	0	240	8063
M00307	Pyruvate oxidation, pyruvate => acetyl-CoA	1	-9.17889e-12	5	0	0	240	8063
M00006	Pentose phosphate pathway, oxidative phase, glucose 6P => ribulose 5P	1	-9.17889e-12	5	0	0	240	8063
M00414	Bloom's syndrome complex	1	-9.17889e-12	5	0	0	240	8063
mmu_M00037	Melatonin biosynthesis, tryptophan => serotonin => melatonin	1	-9.17889e-12	5	0	0	240	8063
M00405	THC complex	1	-9.17889e-12	5	0	0	240	8063
M00381	SCF-SKP2 complex	1	-9.17889e-12	5	0	0	240	8063
M00387	SCF-FBW7 complex	1	-9.17889e-12	5	0	0	240	8063
ko00524	Neomycin, kanamycin and gentamicin biosynthesis	1	-9.17889e-12	5	0	0	240	8063
mmu_M00006	Pentose phosphate pathway, oxidative phase, glucose 6P => ribulose 5P	1	-9.17889e-12	5	0	0	240	8063
M00384	Cul3-SPOP complex	1	-9.17889e-12	5	0	0	240	8063
M00079	Keratan sulfate degradation	1	-9.17889e-12	5	0	0	240	8063
M00128	Ubiquinone biosynthesis, eukaryotes, 4-hydroxybenzoate => ubiquinone	1	-9.17889e-12	5	0	0	240	8063
M00037	Melatonin biosynthesis, tryptophan => serotonin => melatonin	1	-9.17889e-12	5	0	0	240	8063
mmu_M00414	Bloom's syndrome complex	1	-9.17889e-12	5	0	0	240	8063
mmu_M00384	Cul3-SPOP complex	1	-9.17889e-12	5	0	0	240	8063
mmu_M00387	SCF-FBW7 complex	1	-9.17889e-12	5	0	0	240	8063
M00042	Catecholamine biosynthesis, tyrosine => dopamine => noradrenaline => adrenaline	1	-9.17889e-12	5	0	0	240	8063
mmu00130	Ubiquinone and other terpenoid-quinone biosynthesis	1	-8.74723e-12	11	0	0	240	8063
M00404	COPII complex	1	-8.74723e-12	11	0	0	240	8063
ko00072	Synthesis and degradation of ketone bodies	1	-8.74723e-12	11	0	0	240	8063
ko00130	Ubiquinone and other terpenoid-quinone biosynthesis	1	-8.74723e-12	11	0	0	240	8063
M00052	Pyrimidine ribonucleotide biosynthesis, UMP => UDP/UTP,CDP/CTP	1	-8.74723e-12	11	0	0	240	8063
mmu00430	Taurine and hypotaurine metabolism	1	-8.74723e-12	11	0	0	240	8063
M00032	Lysine degradation, lysine => saccharopine => acetoacetyl-CoA	1	-8.74723e-12	11	0	0	240	8063
M00351	Spliceosome, U1-snRNP	1	-8.74723e-12	11	0	0	240	8063
mmu_M00351	Spliceosome, U1-snRNP	1	-8.74723e-12	11	0	0	240	8063
mmu00920	Sulfur metabolism	1	-8.74723e-12	11	0	0	240	8063
mmu00072	Synthesis and degradation of ketone bodies	1	-8.74723e-12	11	0	0	240	8063
M00143	NADH dehydrogenase (ubiquinone) Fe-S protein/flavoprotein complex, mitochondria	1	-8.74723e-12	11	0	0	240	8063
mmu_M00034	Methionine salvage pathway	1	-8.74723e-12	11	0	0	240	8063
mmu_M00143	NADH dehydrogenase (ubiquinone) Fe-S protein/flavoprotein complex, mitochondria	1	-8.74723e-12	11	0	0	240	8063
mmu_M00412	ESCRT-III complex	1	-8.74723e-12	11	0	0	240	8063
mmu_M00052	Pyrimidine ribonucleotide biosynthesis, UMP => UDP/UTP,CDP/CTP	1	-8.74723e-12	11	0	0	240	8063
M00095	C5 isoprenoid biosynthesis, mevalonate pathway	1	-8.74723e-12	11	0	0	240	8063
ko00430	Taurine and hypotaurine metabolism	1	-8.74723e-12	11	0	0	240	8063
mmu_M00404	COPII complex	1	-8.74723e-12	11	0	0	240	8063
mmu_M00076	Dermatan sulfate degradation	1	-8.74723e-12	11	0	0	240	8063
M00412	ESCRT-III complex	1	-8.74723e-12	11	0	0	240	8063
ko00920	Sulfur metabolism	1	-8.74723e-12	11	0	0	240	8063
mmu_M00095	C5 isoprenoid biosynthesis, mevalonate pathway	1	-8.74723e-12	11	0	0	240	8063
M00076	Dermatan sulfate degradation	1	-8.74723e-12	11	0	0	240	8063
M00034	Methionine salvage pathway	1	-8.74723e-12	11	0	0	240	8063
mmu_M00032	Lysine degradation, lysine => saccharopine => acetoacetyl-CoA	1	-8.74723e-12	11	0	0	240	8063
mmu05332	Graft-versus-host disease	1	-8.65094e-12	65	0	0	240	8063
ko05332	Graft-versus-host disease	1	-8.65094e-12	65	0	0	240	8063
ko05150	Staphylococcus aureus infection	1	-7.02082e-12	52	0	0	240	8063
mmu05150	Staphylococcus aureus infection	1	-7.02082e-12	52	0	0	240	8063
M00055	N-glycan precursor biosynthesis	1	-6.62581e-12	14	0	0	240	8063
M00389	APC/C complex	1	-6.62581e-12	14	0	0	240	8063
mmu_M00055	N-glycan precursor biosynthesis	1	-6.62581e-12	14	0	0	240	8063
M00147	NADH dehydrogenase (ubiquinone) 1 beta subcomplex	1	-6.62581e-12	14	0	0	240	8063
mmu_M00147	NADH dehydrogenase (ubiquinone) 1 beta subcomplex	1	-6.62581e-12	14	0	0	240	8063
mmu_M00389	APC/C complex	1	-6.62581e-12	14	0	0	240	8063
mmu_M00011	Citrate cycle, second carbon oxidation, 2-oxoglutarate => oxaloacetate	1	-6.62581e-12	14	0	0	240	8063
mmu00790	Folate biosynthesis	1	-6.62581e-12	14	0	0	240	8063
ko00790	Folate biosynthesis	1	-6.62581e-12	14	0	0	240	8063
mmu00533	Glycosaminoglycan biosynthesis - keratan sulfate	1	-6.62581e-12	14	0	0	240	8063
M00011	Citrate cycle, second carbon oxidation, 2-oxoglutarate => oxaloacetate	1	-6.62581e-12	14	0	0	240	8063
ko00533	Glycosaminoglycan biosynthesis - keratan sulfate	1	-6.62581e-12	14	0	0	240	8063
mmu00410	beta-Alanine metabolism	1	-6.45151e-12	33	0	0	240	8063
ko00410	beta-Alanine metabolism	1	-6.45151e-12	33	0	0	240	8063
mmu05416	Viral myocarditis	1	-6.27014e-12	88	0	0	240	8063
M00181	RNA polymerase III, eukaryotes	1	-5.51074e-12	18	0	0	240	8063
M00337	Immunoproteasome	1	-5.51074e-12	18	0	0	240	8063
mmu_M00181	RNA polymerase III, eukaryotes	1	-5.51074e-12	18	0	0	240	8063
mmu_M00337	Immunoproteasome	1	-5.51074e-12	18	0	0	240	8063
mmu_M00691	DNA damage-induced cell cycle checkpoints	1	-5.14239e-12	7	0	0	240	8063
M00396	Lsm 2-8 complex	1	-5.14239e-12	7	0	0	240	8063
mmu_M00397	Lsm 1-7 complex	1	-5.14239e-12	7	0	0	240	8063
M00424	Shelterin complex	1	-5.14239e-12	7	0	0	240	8063
mmu_M00092	Phosphatidylethanolamine (PE) biosynthesis, ethanolamine => PE	1	-5.14239e-12	7	0	0	240	8063
mmu_M00072	N-glycosylation by oligosaccharyltransferase	1	-5.14239e-12	7	0	0	240	8063
M00549	Nucleotide sugar biosynthesis, glucose => UDP-glucose	1	-5.14239e-12	7	0	0	240	8063
mmu_M00401	Sec61 complex	1	-5.14239e-12	7	0	0	240	8063
mmu_M00424	Shelterin complex	1	-5.14239e-12	7	0	0	240	8063
M00401	Sec61 complex	1	-5.14239e-12	7	0	0	240	8063
M00397	Lsm 1-7 complex	1	-5.14239e-12	7	0	0	240	8063
mmu_M00396	Lsm 2-8 complex	1	-5.14239e-12	7	0	0	240	8063
M00092	Phosphatidylethanolamine (PE) biosynthesis, ethanolamine => PE	1	-5.14239e-12	7	0	0	240	8063
mmu_M00107	Steroid hormone biosynthesis, cholesterol => prognenolone => progesterone	1	-5.14239e-12	7	0	0	240	8063
M00072	N-glycosylation by oligosaccharyltransferase	1	-5.14239e-12	7	0	0	240	8063
mmu_M00549	Nucleotide sugar biosynthesis, glucose => UDP-glucose	1	-5.14239e-12	7	0	0	240	8063
mmu_M00142	NADH:ubiquinone oxidoreductase, mitochondria	1	-5.14239e-12	7	0	0	240	8063
M00142	NADH:ubiquinone oxidoreductase, mitochondria	1	-5.14239e-12	7	0	0	240	8063
M00691	DNA damage-induced cell cycle checkpoints	1	-5.14239e-12	7	0	0	240	8063
M00107	Steroid hormone biosynthesis, cholesterol => prognenolone => progesterone	1	-5.14239e-12	7	0	0	240	8063
mmu05320	Autoimmune thyroid disease	1	-5.00136e-12	79	0	0	240	8063
ko05320	Autoimmune thyroid disease	1	-5.00136e-12	79	0	0	240	8063
M00689	MAPK (p38) signaling	1	-4.84687e-12	22	0	0	240	8063
mmu03430	Mismatch repair	1	-4.84687e-12	22	0	0	240	8063
mmu_M00689	MAPK (p38) signaling	1	-4.84687e-12	22	0	0	240	8063
ko03430	Mismatch repair	1	-4.84687e-12	22	0	0	240	8063
mmu_M00130	Inositol phosphate metabolism, PI=> PIP2 => Ins(1,4,5)P3 => Ins(1,3,4,5)P4	1	-4.84687e-12	22	0	0	240	8063
M00130	Inositol phosphate metabolism, PI=> PIP2 => Ins(1,4,5)P3 => Ins(1,3,4,5)P4	1	-4.84687e-12	22	0	0	240	8063
mmu00052	Galactose metabolism	1	-4.4501e-12	32	0	0	240	8063
M00354	Spliceosome, U4/U6.U5 tri-snRNP	1	-4.4501e-12	32	0	0	240	8063
mmu00030	Pentose phosphate pathway	1	-4.4501e-12	32	0	0	240	8063
ko00030	Pentose phosphate pathway	1	-4.4501e-12	32	0	0	240	8063
mmu_M00354	Spliceosome, U4/U6.U5 tri-snRNP	1	-4.4501e-12	32	0	0	240	8063
ko00052	Galactose metabolism	1	-4.4501e-12	32	0	0	240	8063
mmu00515	Mannose type O-glycan biosynthesis	1	-3.77695e-12	23	0	0	240	8063
ko00360	Phenylalanine metabolism	1	-3.77695e-12	23	0	0	240	8063
ko00515	Mannose type O-glycan biosynthesis	1	-3.77695e-12	23	0	0	240	8063
mmu00360	Phenylalanine metabolism	1	-3.77695e-12	23	0	0	240	8063
mmu_M00295	BRCA1-associated genome surveillance complex (BASC)	1	-3.08825e-12	16	0	0	240	8063
mmu_M00146	NADH dehydrogenase (ubiquinone) 1 alpha subcomplex	1	-3.08825e-12	16	0	0	240	8063
ko00120	Primary bile acid biosynthesis	1	-3.08825e-12	16	0	0	240	8063
mmu00603	Glycosphingolipid biosynthesis - globo and isoglobo series	1	-3.08825e-12	16	0	0	240	8063
M00295	BRCA1-associated genome surveillance complex (BASC)	1	-3.08825e-12	16	0	0	240	8063
mmu00120	Primary bile acid biosynthesis	1	-3.08825e-12	16	0	0	240	8063
M00146	NADH dehydrogenase (ubiquinone) 1 alpha subcomplex	1	-3.08825e-12	16	0	0	240	8063
ko00983	Drug metabolism - other enzymes	1	-2.17724e-12	51	0	0	240	8063
mmu00983	Drug metabolism - other enzymes	1	-2.17724e-12	51	0	0	240	8063
M00383	ECV complex	1	-2.04006e-12	6	0	0	240	8063
mmu00232	Caffeine metabolism	1	-2.04006e-12	6	0	0	240	8063
mmu_M00085	Fatty acid biosynthesis, elongation, mitochondria	1	-2.04006e-12	6	0	0	240	8063
M00071	Glycosphingolipid biosynthesis, neolacto-series, LacCer => nLc4Cer	1	-2.04006e-12	6	0	0	240	8063
M00395	Decapping complex	1	-2.04006e-12	6	0	0	240	8063
ko00440	Phosphonate and phosphinate metabolism	1	-2.04006e-12	6	0	0	240	8063
M00285	MCM complex	1	-2.04006e-12	6	0	0	240	8063
mmu00440	Phosphonate and phosphinate metabolism	1	-2.04006e-12	6	0	0	240	8063
M00141	C1-unit interconversion, eukaryotes	1	-2.04006e-12	6	0	0	240	8063
M00090	Phosphatidylcholine (PC) biosynthesis, choline => PC	1	-2.04006e-12	6	0	0	240	8063
M00386	Cul4-DDB1-CSA complex	1	-2.04006e-12	6	0	0	240	8063
M00385	Cul4-DDB1-DDB2 complex	1	-2.04006e-12	6	0	0	240	8063
M00047	Creatine pathway	1	-2.04006e-12	6	0	0	240	8063
mmu_M00073	N-glycan precursor trimming	1	-2.04006e-12	6	0	0	240	8063
mmu_M00007	Pentose phosphate pathway, non-oxidative phase, fructose 6P => ribose 5P	1	-2.04006e-12	6	0	0	240	8063
M00029	Urea cycle	1	-2.04006e-12	6	0	0	240	8063
mmu_M00385	Cul4-DDB1-DDB2 complex	1	-2.04006e-12	6	0	0	240	8063
M00109	C21-Steroid hormone biosynthesis, progesterone => cortisol/cortisone	1	-2.04006e-12	6	0	0	240	8063
mmu_M00047	Creatine pathway	1	-2.04006e-12	6	0	0	240	8063
mmu_M00048	Inosine monophosphate biosynthesis, PRPP + glutamine => IMP	1	-2.04006e-12	6	0	0	240	8063
mmu_M00386	Cul4-DDB1-CSA complex	1	-2.04006e-12	6	0	0	240	8063
M00048	Inosine monophosphate biosynthesis, PRPP + glutamine => IMP	1	-2.04006e-12	6	0	0	240	8063
mmu_M00013	Malonate semialdehyde pathway, propanoyl-CoA => acetyl-CoA	1	-2.04006e-12	6	0	0	240	8063
M00382	SCF-FBS complex	1	-2.04006e-12	6	0	0	240	8063
M00013	Malonate semialdehyde pathway, propanoyl-CoA => acetyl-CoA	1	-2.04006e-12	6	0	0	240	8063
mmu_M00284	Origin recognition complex	1	-2.04006e-12	6	0	0	240	8063
mmu_M00090	Phosphatidylcholine (PC) biosynthesis, choline => PC	1	-2.04006e-12	6	0	0	240	8063
mmu_M00141	C1-unit interconversion, eukaryotes	1	-2.04006e-12	6	0	0	240	8063
mmu_M00395	Decapping complex	1	-2.04006e-12	6	0	0	240	8063
mmu_M00382	SCF-FBS complex	1	-2.04006e-12	6	0	0	240	8063
M00284	Origin recognition complex	1	-2.04006e-12	6	0	0	240	8063
M00073	N-glycan precursor trimming	1	-2.04006e-12	6	0	0	240	8063
M00380	SCF-BTRC complex	1	-2.04006e-12	6	0	0	240	8063
M00058	Glycosaminoglycan biosynthesis, chondroitin sulfate backbone	1	-2.04006e-12	6	0	0	240	8063
mmu_M00071	Glycosphingolipid biosynthesis, neolacto-series, LacCer => nLc4Cer	1	-2.04006e-12	6	0	0	240	8063
mmu_M00058	Glycosaminoglycan biosynthesis, chondroitin sulfate backbone	1	-2.04006e-12	6	0	0	240	8063
mmu_M00109	C21-Steroid hormone biosynthesis, progesterone => cortisol/cortisone	1	-2.04006e-12	6	0	0	240	8063
mmu_M00029	Urea cycle	1	-2.04006e-12	6	0	0	240	8063
ko00232	Caffeine metabolism	1	-2.04006e-12	6	0	0	240	8063
mmu_M00285	MCM complex	1	-2.04006e-12	6	0	0	240	8063
mmu_M00383	ECV complex	1	-2.04006e-12	6	0	0	240	8063
M00007	Pentose phosphate pathway, non-oxidative phase, fructose 6P => ribose 5P	1	-2.04006e-12	6	0	0	240	8063
M00085	Fatty acid biosynthesis, elongation, mitochondria	1	-2.04006e-12	6	0	0	240	8063
mmu_M00380	SCF-BTRC complex	1	-2.04006e-12	6	0	0	240	8063
mmu04977	Vitamin digestion and absorption	1	9.9471e-13	24	0	0	240	8063
mmu_M00129	Ascorbate biosynthesis, animals, glucose-1P => ascorbate	1	9.9471e-13	24	0	0	240	8063
ko04977	Vitamin digestion and absorption	1	9.9471e-13	24	0	0	240	8063
M00129	Ascorbate biosynthesis, animals, glucose-1P => ascorbate	1	9.9471e-13	24	0	0	240	8063
mmu_M00160	V-type ATPase, eukaryotes	1	9.9471e-13	24	0	0	240	8063
M00160	V-type ATPase, eukaryotes	1	9.9471e-13	24	0	0	240	8063
ko05140	Leishmaniasis	1	1.55956e-12	66	0	0	240	8063
mmu05140	Leishmaniasis	1	1.55956e-12	66	0	0	240	8063
ko05133	Pertussis	1	1.79182e-12	75	0	0	240	8063
mmu05133	Pertussis	1	1.79182e-12	75	0	0	240	8063
mmu05216	Thyroid cancer	1	4.24346e-12	29	0	0	240	8063
ko05216	Thyroid cancer	1	4.24346e-12	29	0	0	240	8063
ko05330	Allograft rejection	1	4.35406e-12	64	0	0	240	8063
mmu05330	Allograft rejection	1	4.35406e-12	64	0	0	240	8063
mmu05322	Systemic lupus erythematosus	1	6.66658e-12	142	0	0	240	8063
ko05322	Systemic lupus erythematosus	1	6.66658e-12	142	0	0	240	8063
ko00330	Arginine and proline metabolism	1	7.0079e-12	50	0	0	240	8063
ko00591	Linoleic acid metabolism	1	7.0079e-12	50	0	0	240	8063
mmu00330	Arginine and proline metabolism	1	7.0079e-12	50	0	0	240	8063
mmu00591	Linoleic acid metabolism	1	7.0079e-12	50	0	0	240	8063
ko05323	Rheumatoid arthritis	1	7.48362e-12	83	0	0	240	8063
mmu05323	Rheumatoid arthritis	1	7.48362e-12	83	0	0	240	8063
ko00250	Alanine, aspartate and glutamate metabolism	1	9.75637e-12	37	0	0	240	8063
mmu00250	Alanine, aspartate and glutamate metabolism	1	9.75637e-12	37	0	0	240	8063
mmu04940	Type I diabetes mellitus	1	1.04039e-11	70	0	0	240	8063
ko04940	Type I diabetes mellitus	1	1.04039e-11	70	0	0	240	8063
ko04612	Antigen processing and presentation	1	1.40967e-11	91	0	0	240	8063
ko04657	IL-17 signaling pathway	1	1.40967e-11	91	0	0	240	8063
mmu04612	Antigen processing and presentation	1	1.40967e-11	91	0	0	240	8063
mmu04657	IL-17 signaling pathway	1	1.40967e-11	91	0	0	240	8063
mmu00140	Steroid hormone biosynthesis	1	1.75431e-11	87	0	0	240	8063
ko00140	Steroid hormone biosynthesis	1	1.75431e-11	87	0	0	240	8063

## Sheet: Cluster4
Dataset EV8. Gene ontology enrichment analyses of genes in five clusters in HSCs after the TNF-a treatment.
Gene ontology enrichment analyses of cluster 4
TermID	Term	Enrichment	logP	Genes in Term	Target Genes in Term	Fraction of Targets in Term	Total Target Genes	Total Genes	Entrez Gene IDs	Gene Symbols
ko04110	Cell cycle	6.67053e-05	-9.61523	124	13	0.0548523	237	8063	1.25452e+67	Cdc7,Gadd45g,Cdk1,Ccnd3,Cdc23,Ywhab,Anapc1,Tfdp2,Cdc14a,Fzr1,Bub3,E2f3,Ep300
mmu04110	Cell cycle	6.67053e-05	-9.61523	124	13	0.0548523	237	8063	2.38821e+67	Gadd45g,Cdk1,Cdc7,Anapc1,Cdc14a,Tfdp2,Fzr1,Bub3,E2f3,Ep300,Ccnd3,Cdc23,Ywhab
mmu04120	Ubiquitin mediated proteolysis	0.000230131	-8.37686	140	13	0.0548523	237	8063	1.22114e+68	Birc6,Ube2u,Nhlrc1,Cul4b,Ube2e1,Trim32,Fbxo2,Rhobtb2,Pias2,Rhobtb1,Anapc1,Fzr1,Cdc23
ko04120	Ubiquitin mediated proteolysis	0.000230131	-8.37686	140	13	0.0548523	237	8063	5.25637e+68	Cdc23,Rhobtb1,Pias2,Fzr1,Anapc1,Trim32,Fbxo2,Rhobtb2,Ube2e1,Nhlrc1,Cul4b,Birc6,Ube2u
mmu_M00083	Fatty acid biosynthesis, elongation	0.000860441	-7.05807	2	2	0.00843882	237	8063	1410471147	Fasn,Oxsm
M00083	Fatty acid biosynthesis, elongation	0.000860441	-7.05807	2	2	0.00843882	237	8063	7114714104	Oxsm,Fasn
ko00561	Glycerolipid metabolism	0.00160906	-6.43211	59	7	0.0295359	237	8063	1.16771e+35	Akr1b3,Gpam,Aldh3a2,Agk,Dgkd,Lpin2,Agpat3
mmu00561	Glycerolipid metabolism	0.00160906	-6.43211	59	7	0.0295359	237	8063	1.47321e+35	Gpam,Akr1b3,Lpin2,Agpat3,Dgkd,Agk,Aldh3a2
M00002	Glycolysis, core module involving three-carbon compounds	0.0057646	-5.15602	13	3	0.0126582	237	8063	138062199114433	Eno1,Tpi1,Gapdh
mmu_M00002	Glycolysis, core module involving three-carbon compounds	0.0057646	-5.15602	13	3	0.0126582	237	8063	138061443321991	Eno1,Gapdh,Tpi1
mmu03440	Homologous recombination	0.00664799	-5.01344	41	5	0.021097	237	8063	6.23474e+25	Rad54b,Pold1,Rad51b,Bard1,Rad54l
ko03440	Homologous recombination	0.00664799	-5.01344	41	5	0.021097	237	8063	6.23474e+25	Rad54b,Pold1,Rad51b,Bard1,Rad54l
M00389	APC/C complex	0.00717928	-4.93656	14	3	0.0126582	237	8063	525631722256371	Cdc23,Anapc1,Fzr1
mmu_M00389	APC/C complex	0.00717928	-4.93656	14	3	0.0126582	237	8063	172225637152563	Anapc1,Fzr1,Cdc23
ko04140	Autophagy - animal	0.0142193	-4.25316	130	9	0.0379747	237	8063	1.05787e+47	Prkaa1,Pten,Atg7,Mlst8,Atg16l2,Map3k7,Camkk2,Rragb,Pdpk1
mmu04140	Autophagy - animal	0.0142193	-4.25316	130	9	0.0379747	237	8063	2.07565e+47	Camkk2,Rragb,Pdpk1,Atg7,Prkaa1,Pten,Atg16l2,Mlst8,Map3k7
mmu04115	p53 signaling pathway	0.014511	-4.23285	68	6	0.0253165	237	8063	2.38821e+29	Gadd45g,Cdk1,Ccnd3,Pten,Fas,Rrm2
ko04115	p53 signaling pathway	0.014511	-4.23285	68	6	0.0253165	237	8063	2.01351e+29	Rrm2,Fas,Pten,Cdk1,Gadd45g,Ccnd3
mmu_M00003	Gluconeogenesis, oxaloacetate => fructose-6P	0.0171553	-4.06545	19	3	0.0126582	237	8063	219911443313806	Tpi1,Gapdh,Eno1
M00003	Gluconeogenesis, oxaloacetate => fructose-6P	0.0171553	-4.06545	19	3	0.0126582	237	8063	138062199114433	Eno1,Tpi1,Gapdh
mmu04919	Thyroid hormone signaling pathway	0.0197527	-3.92446	115	8	0.0337553	237	8063	1.79792e+40	Ncoa3,Thra,Pdpk1,Itgav,Atp1a1,Notch2,Dio2,Ep300
mmu01100	Metabolic pathways	0.0293284	-3.5292	1315	50	0.21097	237	8063	171212,52538,69241,217119,23917,212111,69718,11677,19714,19076,66594,68646,14151,69923,12846,21991,106557,66268,18971,14104,14732,64898,241447,98388,107895,67980,227333,66054,27392,11671,71949,218138,14936,98711,381903,17434,14043,14433,14874,66335,71147,13806,74653,103850,15586,14719,20135,28169,50798,269614	Galnt10,Acaa2,Polr2d,Xylt2,Impdh1,Inpp5a,Ipmk,Akr1b3,Rev3l,Prim2,Uqcr11,Nadk2,Fech,Agk,Comt,Tpi1,Ldhal6b,Pigyl,Pold1,Fasn,Gpam,Lpin2,Cers6,Chst10,Mgat5,Gnpda2,Dgkd,Cndp2,Pign,Aldh3a2,Cers5,Gmds,Gys1,Rdh10,Alg8,Mocs2,Ext2,Gapdh,Gstz1,Atp6v1c1,Oxsm,Eno1,Pomk,Nt5m,Hyal1,Got2,Rrm2,Agpat3,Gne,Pank4
mmu00534	Glycosaminoglycan biosynthesis - heparan sulfate / heparin	0.0321919	-3.43604	24	3	0.0126582	237	8063	1547614043217110	Hs3st1,Ext2,Xylt2
ko00534	Glycosaminoglycan biosynthesis - heparan sulfate / heparin	0.0321919	-3.43604	24	3	0.0126582	237	8063	2171191547614040	Xylt2,Hs3st1,Ext2
mmu_M00413	FA core complex	0.0331378	-3.40708	10	2	0.00843882	237	8063	72775237211	Fance,Fancb
M00413	FA core complex	0.0331378	-3.40708	10	2	0.00843882	237	8063	72775237211	Fance,Fancb
mmu05222	Small cell lung cancer	0.0349239	-3.35458	83	6	0.0253165	237	8063	1.71872e+29	Max,Itgav,Pias2,Pten,E2f3,Fn1
ko05222	Small cell lung cancer	0.0349239	-3.35458	83	6	0.0253165	237	8063	1.92112e+29	Pten,Pias2,Itgav,Fn1,E2f3,Max
ko04962	Vasopressin-regulated water reabsorption	0.036689	-3.30528	43	4	0.0168776	237	8063	1.81951e+19	Nsf,Dync1i1,Dynll2,Dctn6
mmu04962	Vasopressin-regulated water reabsorption	0.036689	-3.30528	43	4	0.0168776	237	8063	2.24281e+19	Dctn6,Dync1i1,Dynll2,Nsf
mmu04068	FoxO signaling pathway	0.0404429	-3.20787	132	8	0.0337553	237	8063	1.05787e+41	Prkaa1,Pten,Nlk,Gadd45g,Stk4,Ep300,Pdpk1,Bcl2l11
mmu05200	Pathways in cancer	0.0407313	-3.20076	393	18	0.0759494	237	8063	1.73442e+93	Pias2,Itgav,Smo,Runx1,Ep300,E2f3,Ptger1,Ctnna1,Max,Vegfb,Egln1,Fas,Pten,Stk4,Ptger3,Fn1,Ralbp1,Zbtb16
mmu_M00001	Glycolysis (Embden-Meyerhof pathway), glucose => pyruvate	0.0436432	-3.13171	27	3	0.0126582	237	8063	219911443313806	Tpi1,Gapdh,Eno1
M00001	Glycolysis (Embden-Meyerhof pathway), glucose => pyruvate	0.0436432	-3.13171	27	3	0.0126582	237	8063	138061443321991	Eno1,Gapdh,Tpi1
ko00010	Glycolysis / Gluconeogenesis	0.0440947	-3.12142	66	5	0.021097	237	8063	1.38061e+25	Eno1,Ldhal6b,Gapdh,Aldh3a2,Tpi1
mmu00010	Glycolysis / Gluconeogenesis	0.0440947	-3.12142	66	5	0.021097	237	8063	1.44332e+25	Gapdh,Tpi1,Aldh3a2,Eno1,Ldhal6b
M00094	Ceramide biosynthesis	0.054225	-2.91461	13	2	0.00843882	237	8063	71949241447	Cers5,Cers6
M00692	Cell cycle - G1/S transition	0.054225	-2.91461	13	2	0.00843882	237	8063	1244513557	Ccnd3,E2f3
mmu_M00692	Cell cycle - G1/S transition	0.054225	-2.91461	13	2	0.00843882	237	8063	1244513557	Ccnd3,E2f3
mmu_M00094	Ceramide biosynthesis	0.054225	-2.91461	13	2	0.00843882	237	8063	24144771949	Cers6,Cers5
ko00562	Inositol phosphate metabolism	0.0544295	-2.91085	70	5	0.021097	237	8063	1.63312e+25	Inpp5d,Tpi1,Ipmk,Inpp5a,Pten
mmu00562	Inositol phosphate metabolism	0.0544295	-2.91085	70	5	0.021097	237	8063	2.19912e+25	Tpi1,Inpp5d,Inpp5a,Pten,Ipmk
mmu00520	Amino sugar and nucleotide sugar metabolism	0.0550614	-2.89931	49	4	0.0168776	237	8063	7.40915e+20	Npl,Gne,Gmds,Gnpda2
ko00520	Amino sugar and nucleotide sugar metabolism	0.0550614	-2.89931	49	4	0.0168776	237	8063	6.79802e+20	Gnpda2,Gmds,Npl,Gne
M00293	DNA polymerase zeta complex	0.0579266	-2.84858	2	1	0.00421941	237	8063	19714	Rev3l
mmu_M00293	DNA polymerase zeta complex	0.0579266	-2.84858	2	1	0.00421941	237	8063	19714	Rev3l
ko00564	Glycerophospholipid metabolism	0.0580079	-2.84718	94	6	0.0253165	237	8063	6.48983e+31	Lpin2,Agpat3,Dgkd,Gpam,Gpd2,Gpd1l
mmu00564	Glycerophospholipid metabolism	0.0580079	-2.84718	94	6	0.0253165	237	8063	3.33433e+31	Gpd1l,Gpd2,Dgkd,Agpat3,Gpam,Lpin2
ko04520	Adherens junction	0.0600806	-2.81207	72	5	0.021097	237	8063	1.23852e+25	Ctnna1,Tjp1,Nlk,Ep300,Map3k7
mmu04520	Adherens junction	0.0600806	-2.81207	72	5	0.021097	237	8063	3.28572e+25	Ep300,Map3k7,Ctnna1,Tjp1,Nlk
ko04710	Circadian rhythm	0.0616224	-2.78673	31	3	0.0126582	237	8063	1186512952105780	Arntl,Cry1,Prkaa1
mmu04710	Circadian rhythm	0.0616224	-2.78673	31	3	0.0126582	237	8063	1057871295211860	Prkaa1,Cry1,Arntl
mmu00061	Fatty acid biosynthesis	0.0620659	-2.77956	14	2	0.00843882	237	8063	7114714104	Oxsm,Fasn
ko00061	Fatty acid biosynthesis	0.0620659	-2.77956	14	2	0.00843882	237	8063	7114714104	Oxsm,Fasn
ko03460	Fanconi anemia pathway	0.0621085	-2.77887	51	4	0.0168776	237	8063	1.38707e+20	Ercc1,Fance,Rev3l,Fancb
mmu03460	Fanconi anemia pathway	0.0621085	-2.77887	51	4	0.0168776	237	8063	2.37211e+20	Fancb,Rev3l,Fance,Ercc1
mmu04070	Phosphatidylinositol signaling system	0.0629953	-2.7647	96	6	0.0253165	237	8063	1.23132e+31	Calm1,Inpp5d,Pten,Inpp5a,Dgkd,Ipmk
ko04070	Phosphatidylinositol signaling system	0.0629953	-2.7647	96	6	0.0253165	237	8063	1.63311e+31	Inpp5d,Calm1,Ipmk,Pten,Inpp5a,Dgkd
ko04215	Apoptosis - multiple species	0.0665785	-2.70937	32	3	0.0126582	237	8063	518001221112125	Bok,Birc6,Bcl2l11
mmu04215	Apoptosis - multiple species	0.0665785	-2.70937	32	3	0.0126582	237	8063	518001221112125	Bok,Birc6,Bcl2l11
ko04071	Sphingolipid signaling pathway	0.067682	-2.69294	122	7	0.0295359	237	8063	1.86071e+36	Pdpk1,Fcer1a,Ppp2r5a,Cers6,Cers5,Pten,Sgpp1
mmu04071	Sphingolipid signaling pathway	0.067682	-2.69294	122	7	0.0295359	237	8063	1.86071e+36	Pdpk1,Fcer1a,Ppp2r5a,Cers6,Cers5,Pten,Sgpp1
mmu04152	AMPK signaling pathway	0.0775035	-2.55743	126	7	0.0295359	237	8063	2.07565e+37	Camkk2,Fasn,Gys1,Ppp2r5a,Prkaa1,Map3k7,Pdpk1
ko04152	AMPK signaling pathway	0.0775035	-2.55743	126	7	0.0295359	237	8063	1.49361e+37	Gys1,Fasn,Camkk2,Ppp2r5a,Pdpk1,Prkaa1,Map3k7
M00089	Triacylglycerol biosynthesis	0.0787901	-2.54097	16	2	0.00843882	237	8063	2816914732	Agpat3,Gpam
mmu_M00089	Triacylglycerol biosynthesis	0.0787901	-2.54097	16	2	0.00843882	237	8063	1473228169	Gpam,Agpat3
mmu03030	DNA replication	0.0824869	-2.49512	35	3	0.0126582	237	8063	671531897119076	Rnaseh2b,Pold1,Prim2
mmu00051	Fructose and mannose metabolism	0.0824869	-2.49512	35	3	0.0126582	237	8063	2181381167721990	Gmds,Akr1b3,Tpi1
ko00051	Fructose and mannose metabolism	0.0824869	-2.49512	35	3	0.0126582	237	8063	1167721813821990	Akr1b3,Gmds,Tpi1
ko03030	DNA replication	0.0824869	-2.49512	35	3	0.0126582	237	8063	190761897167153	Prim2,Pold1,Rnaseh2b
M00082	Fatty acid biosynthesis, initiation	0.0856243	-2.45779	3	1	0.00421941	237	8063	14104	Fasn
mmu00780	Biotin metabolism	0.0856243	-2.45779	3	1	0.00421941	237	8063	71147	Oxsm
M00132	Inositol phosphate metabolism, Ins(1,3,4)P3 => phytate	0.0856243	-2.45779	3	1	0.00421941	237	8063	69718	Ipmk
ko00780	Biotin metabolism	0.0856243	-2.45779	3	1	0.00421941	237	8063	71147	Oxsm
mmu_M00132	Inositol phosphate metabolism, Ins(1,3,4)P3 => phytate	0.0856243	-2.45779	3	1	0.00421941	237	8063	69718	Ipmk
mmu_M00082	Fatty acid biosynthesis, initiation	0.0856243	-2.45779	3	1	0.00421941	237	8063	14104	Fasn
mmu_M00099	Sphingosine biosynthesis	0.0876196	-2.43475	17	2	0.00843882	237	8063	24144771949	Cers6,Cers5
M00099	Sphingosine biosynthesis	0.0876196	-2.43475	17	2	0.00843882	237	8063	24144771949	Cers6,Cers5
mmu00350	Tyrosine metabolism	0.105948	-2.24481	39	3	0.0126582	237	8063	147191284614874	Got2,Comt,Gstz1
ko00350	Tyrosine metabolism	0.105948	-2.24481	39	3	0.0126582	237	8063	147191284614874	Got2,Comt,Gstz1
M00684	JAK-STAT signaling	0.106088	-2.24348	19	2	0.00843882	237	8063	19215720852	Socs7,Stat6
mmu_M00684	JAK-STAT signaling	0.106088	-2.24348	19	2	0.00843882	237	8063	20852192157	Stat6,Socs7
mmu_M00261	DNA polymerase alpha / primase complex	0.112511	-2.1847	4	1	0.00421941	237	8063	19076	Prim2
M00262	DNA polymerase delta complex	0.112511	-2.1847	4	1	0.00421941	237	8063	18971	Pold1
mmu_M00262	DNA polymerase delta complex	0.112511	-2.1847	4	1	0.00421941	237	8063	18971	Pold1
M00261	DNA polymerase alpha / primase complex	0.112511	-2.1847	4	1	0.00421941	237	8063	19076	Prim2
mmu00532	Glycosaminoglycan biosynthesis - chondroitin sulfate / dermatan sulfate	0.115681	-2.15692	20	2	0.00843882	237	8063	72136217119	Chst14,Xylt2
ko00532	Glycosaminoglycan biosynthesis - chondroitin sulfate / dermatan sulfate	0.115681	-2.15692	20	2	0.00843882	237	8063	72136217119	Chst14,Xylt2
M00427	Nuclear pore complex	0.118551	-2.13241	41	3	0.0126582	237	8063	6948219387103460	Nup35,Rangap1,Nup107
mmu_M00427	Nuclear pore complex	0.118551	-2.13241	41	3	0.0126582	237	8063	1034681938769480	Nup107,Rangap1,Nup35
mmu04114	Oocyte meiosis	0.126156	-2.07024	116	6	0.0253165	237	8063	5.44011e+30	Ywhab,Calm1,Cdc23,Ppp2r5a,Cdk1,Anapc1
ko04114	Oocyte meiosis	0.126156	-2.07024	116	6	0.0253165	237	8063	1.23131e+30	Calm1,Cdk1,Ywhab,Cdc23,Ppp2r5a,Anapc1
mmu05161	Hepatitis B	0.127951	-2.05611	143	7	0.0295359	237	8063	1.92111e+35	Pten,Fas,Tbk1,Ywhab,Stat6,E2f3,Ep300
ko05166	HTLV-I infection	0.129113	-2.04707	283	12	0.0506329	237	8063	1.17392e+60	Slc25a4,Nfyb,Pold1,Ccnd3,Cdc23,Tcf3,Ep300,E2f3,Anapc1,Vcam1,Bub3,Itgb2
mmu05166	HTLV-I infection	0.129113	-2.04707	283	12	0.0506329	237	8063	1.17392e+60	Slc25a4,Nfyb,Ccnd3,Pold1,Cdc23,Tcf3,E2f3,Ep300,Anapc1,Bub3,Itgb2,Vcam1
mmu05418	Fluid shear stress and atherosclerosis	0.134776	-2.00414	145	7	0.0295359	237	8063	1.23131e+35	Calm1,Prkaa1,Cdh5,Itgav,Vcam1,Map3k7,Sdc1
ko05418	Fluid shear stress and atherosclerosis	0.134776	-2.00414	145	7	0.0295359	237	8063	1.23132e+35	Calm1,Sdc1,Map3k7,Itgav,Vcam1,Prkaa1,Cdh5
mmu03022	Basal transcription factors	0.138428	-1.97741	44	3	0.0126582	237	8063	6646422898083600	Taf12,Taf4,Gtf2a1
ko03022	Basal transcription factors	0.138428	-1.97741	44	3	0.0126582	237	8063	8360222898066460	Gtf2a1,Taf4,Taf12
mmu03420	Nucleotide excision repair	0.138428	-1.97741	44	3	0.0126582	237	8063	725841387018971	Cul4b,Ercc1,Pold1
ko03420	Nucleotide excision repair	0.138428	-1.97741	44	3	0.0126582	237	8063	725841387018971	Cul4b,Ercc1,Pold1
M00405	THC complex	0.13861	-1.97609	5	1	0.00421941	237	8063	66231	Thoc7
mmu_M00057	Glycosaminoglycan biosynthesis, linkage tetrasaccharide	0.13861	-1.97609	5	1	0.00421941	237	8063	217119	Xylt2
mmu_M00405	THC complex	0.13861	-1.97609	5	1	0.00421941	237	8063	66231	Thoc7
M00057	Glycosaminoglycan biosynthesis, linkage tetrasaccharide	0.13861	-1.97609	5	1	0.00421941	237	8063	217119	Xylt2
ko00515	Mannose type O-glycan biosynthesis	0.145637	-1.92664	23	2	0.00843882	237	8063	9838874653	Chst10,Pomk
mmu00515	Mannose type O-glycan biosynthesis	0.145637	-1.92664	23	2	0.00843882	237	8063	7465398388	Pomk,Chst10
ko04150	mTOR signaling pathway	0.163804	-1.80908	153	7	0.0295359	237	8063	1.86072e+37	Pdpk1,Rragb,Atp6v1c1,Mlst8,Prkaa1,Pten,Depdc5
mmu04150	mTOR signaling pathway	0.163804	-1.80908	153	7	0.0295359	237	8063	1.92111e+37	Pten,Prkaa1,Depdc5,Mlst8,Atp6v1c1,Pdpk1,Rragb
mmu_M00382	SCF-FBS complex	0.163945	-1.80822	6	1	0.00421941	237	8063	230904	Fbxo2
M00386	Cul4-DDB1-CSA complex	0.163945	-1.80822	6	1	0.00421941	237	8063	72584	Cul4b
M00385	Cul4-DDB1-DDB2 complex	0.163945	-1.80822	6	1	0.00421941	237	8063	72584	Cul4b
mmu_M00385	Cul4-DDB1-DDB2 complex	0.163945	-1.80822	6	1	0.00421941	237	8063	72584	Cul4b
mmu_M00386	Cul4-DDB1-CSA complex	0.163945	-1.80822	6	1	0.00421941	237	8063	72584	Cul4b
M00085	Fatty acid biosynthesis, elongation, mitochondria	0.163945	-1.80822	6	1	0.00421941	237	8063	52538	Acaa2
M00382	SCF-FBS complex	0.163945	-1.80822	6	1	0.00421941	237	8063	230904	Fbxo2
mmu_M00085	Fatty acid biosynthesis, elongation, mitochondria	0.163945	-1.80822	6	1	0.00421941	237	8063	52538	Acaa2
mmu00340	Histidine metabolism	0.166398	-1.79337	25	2	0.00843882	237	8063	1167166054	Aldh3a2,Cndp2
ko00563	Glycosylphosphatidylinositol (GPI)-anchor biosynthesis	0.166398	-1.79337	25	2	0.00843882	237	8063	2739266268	Pign,Pigyl
ko00340	Histidine metabolism	0.166398	-1.79337	25	2	0.00843882	237	8063	1167166054	Aldh3a2,Cndp2
mmu00563	Glycosylphosphatidylinositol (GPI)-anchor biosynthesis	0.166398	-1.79337	25	2	0.00843882	237	8063	2739266268	Pign,Pigyl
ko00600	Sphingolipid metabolism	0.166515	-1.79267	48	3	0.0126582	237	8063	2414477194981530	Cers6,Cers5,Sgpp1
mmu00600	Sphingolipid metabolism	0.166515	-1.79267	48	3	0.0126582	237	8063	7194924144781530	Cers5,Cers6,Sgpp1
mmu04330	Notch signaling pathway	0.173783	-1.74995	49	3	0.0126582	237	8063	3285722060218120	Ep300,Ncor2,Notch2
ko05144	Malaria	0.173783	-1.74995	49	3	0.0126582	237	8063	223291641420969	Vcam1,Itgb2,Sdc1
mmu00071	Fatty acid degradation	0.173783	-1.74995	49	3	0.0126582	237	8063	116712398652538	Aldh3a2,Eci2,Acaa2
mmu05144	Malaria	0.173783	-1.74995	49	3	0.0126582	237	8063	209692232916414	Sdc1,Vcam1,Itgb2
ko00071	Fatty acid degradation	0.173783	-1.74995	49	3	0.0126582	237	8063	116715253823986	Aldh3a2,Acaa2,Eci2
ko04330	Notch signaling pathway	0.173783	-1.74995	49	3	0.0126582	237	8063	3285722060218120	Ep300,Ncor2,Notch2
ko04320	Dorso-ventral axis formation	0.176962	-1.73182	26	2	0.00843882	237	8063	1812968166	Notch2,Spire1
mmu04320	Dorso-ventral axis formation	0.176962	-1.73182	26	2	0.00843882	237	8063	6816618129	Spire1,Notch2
mmu04922	Glucagon signaling pathway	0.18077	-1.71053	102	5	0.021097	237	8063	3.28572e+27	Ep300,Calm1,Ldhal6b,Gys1,Prkaa1
ko04922	Glucagon signaling pathway	0.18077	-1.71053	102	5	0.021097	237	8063	3.28572e+27	Ep300,Calm1,Ldhal6b,Gys1,Prkaa1
ko00330	Arginine and proline metabolism	0.18114	-1.70849	50	3	0.0126582	237	8063	660541471911671	Cndp2,Got2,Aldh3a2
mmu05213	Endometrial cancer	0.18114	-1.70849	50	3	0.0126582	237	8063	186071921112385	Pdpk1,Pten,Ctnna1
mmu00330	Arginine and proline metabolism	0.18114	-1.70849	50	3	0.0126582	237	8063	116711471966054	Aldh3a2,Got2,Cndp2
ko05213	Endometrial cancer	0.18114	-1.70849	50	3	0.0126582	237	8063	186071238519211	Pdpk1,Ctnna1,Pten
mmu01524	Platinum drug resistance	0.18429	-1.69125	76	4	0.0168776	237	8063	1.86072e+19	Pdpk1,Rev3l,Fas,Ercc1
ko01524	Platinum drug resistance	0.18429	-1.69125	76	4	0.0168776	237	8063	1.86072e+19	Pdpk1,Rev3l,Fas,Ercc1
mmu_M00120	Coenzyme A biosynthesis, pantothenate => CoA	0.188538	-1.66845	7	1	0.00421941	237	8063	269614	Pank4
M00120	Coenzyme A biosynthesis, pantothenate => CoA	0.188538	-1.66845	7	1	0.00421941	237	8063	269614	Pank4
ko00240	Pyrimidine metabolism	0.19086	-1.65621	104	5	0.021097	237	8063	6.92411e+25	Polr2d,Nt5m,Prim2,Rrm2,Pold1
mmu00240	Pyrimidine metabolism	0.19086	-1.65621	104	5	0.021097	237	8063	1.89712e+25	Pold1,Rrm2,Prim2,Nt5m,Polr2d
ko01212	Fatty acid metabolism	0.196096	-1.62915	52	3	0.0126582	237	8063	525387114714104	Acaa2,Oxsm,Fasn
mmu01212	Fatty acid metabolism	0.196096	-1.62915	52	3	0.0126582	237	8063	525387114714104	Acaa2,Oxsm,Fasn
mmu01230	Biosynthesis of amino acids	0.19626	-1.62831	78	4	0.0168776	237	8063	2.19911e+19	Tpi1,Gapdh,Got2,Eno1
ko01230	Biosynthesis of amino acids	0.19626	-1.62831	78	4	0.0168776	237	8063	1.44332e+19	Gapdh,Tpi1,Eno1,Got2
mmu04122	Sulfur relay system	0.212411	-1.54923	8	1	0.00421941	237	8063	17434	Mocs2
ko04122	Sulfur relay system	0.212411	-1.54923	8	1	0.00421941	237	8063	17434	Mocs2
M00409	ESCRT-I complex	0.212411	-1.54923	8	1	0.00421941	237	8063	330192	Vps37b
M00065	GPI-anchor biosynthesis, core oligosaccharide	0.212411	-1.54923	8	1	0.00421941	237	8063	27392	Pign
ko00400	Phenylalanine, tyrosine and tryptophan biosynthesis	0.212411	-1.54923	8	1	0.00421941	237	8063	14719	Got2
mmu_M00044	Tyrosine degradation, tyrosine => homogentisate	0.212411	-1.54923	8	1	0.00421941	237	8063	14874	Gstz1
mmu00400	Phenylalanine, tyrosine and tryptophan biosynthesis	0.212411	-1.54923	8	1	0.00421941	237	8063	14719	Got2
mmu_M00428	eIF4F complex	0.212411	-1.54923	8	1	0.00421941	237	8063	230861	Eif4g3
M00428	eIF4F complex	0.212411	-1.54923	8	1	0.00421941	237	8063	230861	Eif4g3
mmu_M00409	ESCRT-I complex	0.212411	-1.54923	8	1	0.00421941	237	8063	330192	Vps37b
mmu_M00065	GPI-anchor biosynthesis, core oligosaccharide	0.212411	-1.54923	8	1	0.00421941	237	8063	27392	Pign
M00044	Tyrosine degradation, tyrosine => homogentisate	0.212411	-1.54923	8	1	0.00421941	237	8063	14874	Gstz1
ko03018	RNA degradation	0.214645	-1.53877	81	4	0.0168776	237	8063	1.04625e+20	Cnot6,Eno1,Cnot7,Xrn1
mmu03018	RNA degradation	0.214645	-1.53877	81	4	0.0168776	237	8063	2.41271e+20	Xrn1,Eno1,Cnot7,Cnot6
ko04550	Signaling pathways regulating pluripotency of stem cells	0.215406	-1.53523	137	6	0.0253165	237	8063	5.18692e+29	Rif1,Il6st,Tcf3,Id1,Jarid2,Pcgf5
mmu04550	Signaling pathways regulating pluripotency of stem cells	0.215406	-1.53523	137	6	0.0253165	237	8063	5.18692e+29	Rif1,Il6st,Tcf3,Pcgf5,Id1,Jarid2
mmu03013	RNA transport	0.220524	-1.51175	167	7	0.0295359	237	8063	2.37221e+37	Gemin8,Rangap1,Nup107,Upf1,Eif4g3,Thoc7,Nup35
ko03013	RNA transport	0.220524	-1.51175	167	7	0.0295359	237	8063	2.30862e+37	Eif4g3,Nup35,Rangap1,Upf1,Nup107,Gemin8,Thoc7
mmu04512	ECM-receptor interaction	0.227158	-1.48211	83	4	0.0168776	237	8063	1.42682e+19	Fn1,Sdc1,Dag1,Itgav
ko04512	ECM-receptor interaction	0.227158	-1.48211	83	4	0.0168776	237	8063	1.42682e+19	Fn1,Sdc1,Itgav,Dag1
ko04510	Focal adhesion	0.231212	-1.46442	199	8	0.0337553	237	8063	1.64102e+40	Itgav,Pten,Parvg,Fn1,Ccnd3,Vegfb,Pdpk1,Ppp1r12b
mmu04510	Focal adhesion	0.231212	-1.46442	199	8	0.0337553	237	8063	1.42686e+40	Fn1,Parvg,Pten,Itgav,Pdpk1,Ppp1r12b,Vegfb,Ccnd3
ko05410	Hypertrophic cardiomyopathy (HCM)	0.233484	-1.45464	84	4	0.0168776	237	8063	1.31382e+20	Dag1,Itgav,Tpm1,Prkaa1
mmu05410	Hypertrophic cardiomyopathy (HCM)	0.233484	-1.45464	84	4	0.0168776	237	8063	1.64101e+20	Itgav,Dag1,Prkaa1,Tpm1
mmu04910	Insulin signaling pathway	0.234468	-1.45043	141	6	0.0253165	237	8063	1.90881e+30	Prkar2b,Prkaa1,Fasn,Gys1,Pdpk1,Calm1
ko04910	Insulin signaling pathway	0.234468	-1.45043	141	6	0.0253165	237	8063	1.05787e+30	Prkaa1,Prkar2b,Calm1,Pdpk1,Fasn,Gys1
M00131	Inositol phosphate metabolism, Ins(1,3,4,5)P4 => Ins(1,3,4)P3 => myo-inositol	0.235584	-1.44569	9	1	0.00421941	237	8063	212111	Inpp5a
M00135	GABA biosynthesis, eukaryotes, putrescine => GABA	0.235584	-1.44569	9	1	0.00421941	237	8063	11671	Aldh3a2
mmu_M00426	Survival motor neuron (SMN) complex	0.235584	-1.44569	9	1	0.00421941	237	8063	237221	Gemin8
M00426	Survival motor neuron (SMN) complex	0.235584	-1.44569	9	1	0.00421941	237	8063	237221	Gemin8
mmu_M00131	Inositol phosphate metabolism, Ins(1,3,4,5)P4 => Ins(1,3,4)P3 => myo-inositol	0.235584	-1.44569	9	1	0.00421941	237	8063	212111	Inpp5a
mmu_M00135	GABA biosynthesis, eukaryotes, putrescine => GABA	0.235584	-1.44569	9	1	0.00421941	237	8063	11671	Aldh3a2
ko04136	Autophagy - other	0.241977	-1.41891	32	2	0.00843882	237	8063	5671674244	Mlst8,Atg7
mmu04136	Autophagy - other	0.241977	-1.41891	32	2	0.00843882	237	8063	5671674244	Mlst8,Atg7
mmu05223	Non-small cell lung cancer	0.242541	-1.41659	58	3	0.0126582	237	8063	186075823113557	Pdpk1,Stk4,E2f3
ko05223	Non-small cell lung cancer	0.242541	-1.41659	58	3	0.0126582	237	8063	186075823113557	Pdpk1,Stk4,E2f3
mmu00310	Lysine degradation	0.250459	-1.38446	59	3	0.0126582	237	8063	1819311671233900	Nsd1,Aldh3a2,Setd1a
ko00310	Lysine degradation	0.250459	-1.38446	59	3	0.0126582	237	8063	1819311671233900	Nsd1,Aldh3a2,Setd1a
ko04914	Progesterone-mediated oocyte maturation	0.252706	-1.37553	87	4	0.0168776	237	8063	5.63712e+19	Fzr1,Anapc1,Cdc23,Cdk1
mmu04914	Progesterone-mediated oocyte maturation	0.252706	-1.37553	87	4	0.0168776	237	8063	1.25346e+19	Cdk1,Fzr1,Anapc1,Cdc23
ko05215	Prostate cancer	0.252706	-1.37553	87	4	0.0168776	237	8063	3.28572e+20	Ep300,E2f3,Pdpk1,Pten
mmu05215	Prostate cancer	0.252706	-1.37553	87	4	0.0168776	237	8063	1.86073e+20	Pdpk1,Ep300,E2f3,Pten
mmu00410	beta-Alanine metabolism	0.252961	-1.37452	33	2	0.00843882	237	8063	1167166054	Aldh3a2,Cndp2
ko00410	beta-Alanine metabolism	0.252961	-1.37452	33	2	0.00843882	237	8063	6605411671	Cndp2,Aldh3a2
M00406	TREX complex	0.258078	-1.35449	10	1	0.00421941	237	8063	66231	Thoc7
mmu_M00152	Cytochrome bc1 complex	0.258078	-1.35449	10	1	0.00421941	237	8063	66594	Uqcr11
mmu_M00693	Cell cycle - G2/M transition	0.258078	-1.35449	10	1	0.00421941	237	8063	12534	Cdk1
mmu_M00406	TREX complex	0.258078	-1.35449	10	1	0.00421941	237	8063	66231	Thoc7
M00077	Chondroitin sulfate degradation	0.258078	-1.35449	10	1	0.00421941	237	8063	15586	Hyal1
M00693	Cell cycle - G2/M transition	0.258078	-1.35449	10	1	0.00421941	237	8063	12534	Cdk1
M00152	Cytochrome bc1 complex	0.258078	-1.35449	10	1	0.00421941	237	8063	66594	Uqcr11
mmu_M00077	Chondroitin sulfate degradation	0.258078	-1.35449	10	1	0.00421941	237	8063	15586	Hyal1
M00059	Glycosaminoglycan biosynthesis, heparan sulfate backbone	0.258078	-1.35449	10	1	0.00421941	237	8063	14043	Ext2
mmu_M00059	Glycosaminoglycan biosynthesis, heparan sulfate backbone	0.258078	-1.35449	10	1	0.00421941	237	8063	14043	Ext2
mmu04310	Wnt signaling pathway	0.258996	-1.35094	146	6	0.0253165	237	8063	1.80998e+31	Nlk,Tbl1xr1,Ep300,Daam1,Map3k7,Ccnd3
ko04310	Wnt signaling pathway	0.258996	-1.35094	146	6	0.0253165	237	8063	3.28572e+31	Ep300,Daam1,Map3k7,Nlk,Tbl1xr1,Ccnd3
mmu05205	Proteoglycans in cancer	0.259864	-1.3476	206	8	0.0337553	237	8063	8.33833e+41	Tfap4,Ppp1r12b,Pdpk1,Sdc1,Fn1,Itgav,Smo,Fas
ko05205	Proteoglycans in cancer	0.259864	-1.3476	206	8	0.0337553	237	8063	2.09691e+41	Sdc1,Fn1,Itgav,Smo,Fas,Tfap4,Ppp1r12b,Pdpk1
ko05202	Transcriptional misregulation in cancer	0.264761	-1.32893	177	7	0.0295359	237	8063	1.71872e+35	Max,Hmga2,Zbtb16,Runx1,Klf3,Pbx1,Tcf3
mmu05202	Transcriptional misregulation in cancer	0.264761	-1.32893	177	7	0.0295359	237	8063	1.71872e+35	Max,Zbtb16,Hmga2,Runx1,Pbx1,Tcf3,Klf3
mmu00230	Purine metabolism	0.269321	-1.31185	178	7	0.0295359	237	8063	1.89712e+35	Pold1,Impdh1,Nt5m,Prim2,Gmpr,Rrm2,Polr2d
ko00230	Purine metabolism	0.269321	-1.31185	178	7	0.0295359	237	8063	6.92412e+35	Polr2d,Rrm2,Nt5m,Prim2,Gmpr,Impdh1,Pold1
mmu00760	Nicotinate and nicotinamide metabolism	0.274956	-1.29114	35	2	0.00843882	237	8063	10385068646	Nt5m,Nadk2
ko00760	Nicotinate and nicotinamide metabolism	0.274956	-1.29114	35	2	0.00843882	237	8063	68646103850	Nadk2,Nt5m
M00076	Dermatan sulfate degradation	0.279913	-1.27328	11	1	0.00421941	237	8063	15586	Hyal1
mmu_M00076	Dermatan sulfate degradation	0.279913	-1.27328	11	1	0.00421941	237	8063	15586	Hyal1
M00678	Hedgehog signaling	0.279913	-1.27328	11	1	0.00421941	237	8063	319757	Smo
mmu_M00678	Hedgehog signaling	0.279913	-1.27328	11	1	0.00421941	237	8063	319757	Smo
mmu00130	Ubiquinone and other terpenoid-quinone biosynthesis	0.279913	-1.27328	11	1	0.00421941	237	8063	69568	Vkorc1l1
ko00130	Ubiquinone and other terpenoid-quinone biosynthesis	0.279913	-1.27328	11	1	0.00421941	237	8063	69568	Vkorc1l1
mmu04137	Mitophagy - animal	0.282471	-1.26418	63	3	0.0126582	237	8063	179665648021425	Nbr1,Tbk1,Tfeb
ko04137	Mitophagy - animal	0.282471	-1.26418	63	3	0.0126582	237	8063	214251796656480	Tfeb,Nbr1,Tbk1
ko05143	African trypanosomiasis	0.285947	-1.25195	36	2	0.00843882	237	8063	2232914102	Vcam1,Fas
mmu05143	African trypanosomiasis	0.285947	-1.25195	36	2	0.00843882	237	8063	1410222329	Fas,Vcam1
mmu05214	Glioma	0.290537	-1.23602	64	3	0.0126582	237	8063	135571231319211	E2f3,Calm1,Pten
ko05214	Glioma	0.290537	-1.23602	64	3	0.0126582	237	8063	123131355719211	Calm1,E2f3,Pten
mmu04390	Hippo signaling pathway	0.299537	-1.20552	154	6	0.0253165	237	8063	1.24451e+30	Ccnd3,Ctnna1,Itgb2,Ywhab,Id1,Frmd6
ko04390	Hippo signaling pathway	0.299537	-1.20552	154	6	0.0253165	237	8063	1.64141e+30	Itgb2,Ctnna1,Ccnd3,Frmd6,Id1,Ywhab
mmu_M00388	ECS complex	0.301107	-1.20029	12	1	0.00421941	237	8063	192157	Socs7
M00050	Guanine ribonucleotide biosynthesis IMP => GDP,GTP	0.301107	-1.20029	12	1	0.00421941	237	8063	23917	Impdh1
M00388	ECS complex	0.301107	-1.20029	12	1	0.00421941	237	8063	192157	Socs7
mmu_M00050	Guanine ribonucleotide biosynthesis IMP => GDP,GTP	0.301107	-1.20029	12	1	0.00421941	237	8063	23917	Impdh1
ko00620	Pyruvate metabolism	0.307868	-1.17808	38	2	0.00843882	237	8063	11671106557	Aldh3a2,Ldhal6b
mmu00620	Pyruvate metabolism	0.307868	-1.17808	38	2	0.00843882	237	8063	10655711671	Ldhal6b,Aldh3a2
mmu04960	Aldosterone-regulated sodium reabsorption	0.307868	-1.17808	38	2	0.00843882	237	8063	1860711928	Pdpk1,Atp1a1
ko04960	Aldosterone-regulated sodium reabsorption	0.307868	-1.17808	38	2	0.00843882	237	8063	1860711928	Pdpk1,Atp1a1
mmu04151	PI3K-Akt signaling pathway	0.319037	-1.14245	346	12	0.0506329	237	8063	1.21252e+61	Bcl2l11,Pdpk1,Ppp2r5a,Fn1,Pten,Ywhab,Vegfb,Gys1,Ccnd3,Mlst8,Itgav,Prkaa1
ko04151	PI3K-Akt signaling pathway	0.319037	-1.14245	346	12	0.0506329	237	8063	1.42682e+61	Fn1,Pten,Pdpk1,Bcl2l11,Ppp2r5a,Mlst8,Prkaa1,Itgav,Vegfb,Ywhab,Ccnd3,Gys1
mmu05169	Epstein-Barr virus infection	0.320012	-1.1394	220	8	0.0337553	237	8063	5.64802e+41	Tbk1,Hdac4,Ywhab,Ncor2,Map3k7,Cdk1,Ep300,Polr2d
ko05169	Epstein-Barr virus infection	0.320012	-1.1394	220	8	0.0337553	237	8063	1.25343e+41	Cdk1,Map3k7,Polr2d,Ep300,Tbk1,Ywhab,Hdac4,Ncor2
M00353	Spliceosome, Prp19/CDC5L complex	0.321681	-1.1342	13	1	0.00421941	237	8063	66642	Ctnnbl1
mmu_M00180	RNA polymerase II, eukaryotes	0.321681	-1.1342	13	1	0.00421941	237	8063	69241	Polr2d
mmu_M00087	beta-Oxidation	0.321681	-1.1342	13	1	0.00421941	237	8063	52538	Acaa2
M00180	RNA polymerase II, eukaryotes	0.321681	-1.1342	13	1	0.00421941	237	8063	69241	Polr2d
mmu_M00353	Spliceosome, Prp19/CDC5L complex	0.321681	-1.1342	13	1	0.00421941	237	8063	66642	Ctnnbl1
M00087	beta-Oxidation	0.321681	-1.1342	13	1	0.00421941	237	8063	52538	Acaa2
mmu04664	Fc epsilon RI signaling pathway	0.322925	-1.13033	68	3	0.0126582	237	8063	141251633118607	Fcer1a,Inpp5d,Pdpk1
ko04664	Fc epsilon RI signaling pathway	0.322925	-1.13033	68	3	0.0126582	237	8063	163311412518607	Inpp5d,Fcer1a,Pdpk1
ko04630	Jak-STAT signaling pathway	0.325474	-1.12247	159	6	0.0253165	237	8063	3.28572e+31	Ep300,Stat6,Pias2,Il6st,Ccnd3,Socs7
mmu04630	Jak-STAT signaling pathway	0.325474	-1.12247	159	6	0.0253165	237	8063	1.24452e+31	Ccnd3,Socs7,Il6st,Pias2,Stat6,Ep300
mmu00790	Folate biosynthesis	0.341651	-1.07396	14	1	0.00421941	237	8063	17434	Mocs2
ko00790	Folate biosynthesis	0.341651	-1.07396	14	1	0.00421941	237	8063	17434	Mocs2
M00055	N-glycan precursor biosynthesis	0.341651	-1.07396	14	1	0.00421941	237	8063	381903	Alg8
mmu_M00055	N-glycan precursor biosynthesis	0.341651	-1.07396	14	1	0.00421941	237	8063	381903	Alg8
ko04920	Adipocytokine signaling pathway	0.347243	-1.05773	71	3	0.0126582	237	8063	2.19382e+16	Tnfrsf1b,Camkk2,Prkaa1
mmu04920	Adipocytokine signaling pathway	0.347243	-1.05773	71	3	0.0126582	237	8063	2.19382e+16	Tnfrsf1b,Camkk2,Prkaa1
mmu04659	Th17 cell differentiation	0.35228	-1.04333	102	4	0.0168776	237	8063	2.08522e+19	Stat6,Il6st,Ahr,Runx1
ko04659	Th17 cell differentiation	0.35228	-1.04333	102	4	0.0168776	237	8063	1.61951e+19	Il6st,Runx1,Ahr,Stat6
mmu05412	Arrhythmogenic right ventricular cardiomyopathy (ARVC)	0.355335	-1.03469	72	3	0.0126582	237	8063	123851641013138	Ctnna1,Itgav,Dag1
ko05412	Arrhythmogenic right ventricular cardiomyopathy (ARVC)	0.355335	-1.03469	72	3	0.0126582	237	8063	123851313816410	Ctnna1,Dag1,Itgav
M00340	Proteasome, 20S core particle	0.361036	-1.01878	15	1	0.00421941	237	8063	73677	Psma8
mmu_M00686	Toll-like receptor signaling	0.361036	-1.01878	15	1	0.00421941	237	8063	26409	Map3k7
mmu_M00340	Proteasome, 20S core particle	0.361036	-1.01878	15	1	0.00421941	237	8063	73677	Psma8
M00683	Hippo signaling	0.361036	-1.01878	15	1	0.00421941	237	8063	319710	Frmd6
mmu_M00683	Hippo signaling	0.361036	-1.01878	15	1	0.00421941	237	8063	319710	Frmd6
M00686	Toll-like receptor signaling	0.361036	-1.01878	15	1	0.00421941	237	8063	26409	Map3k7
mmu04973	Carbohydrate digestion and absorption	0.361965	-1.01621	43	2	0.00843882	237	8063	1438511928	Slc37a4,Atp1a1
ko04973	Carbohydrate digestion and absorption	0.361965	-1.01621	43	2	0.00843882	237	8063	1438511928	Slc37a4,Atp1a1
mmu04210	Apoptosis	0.370598	-0.992637	136	5	0.021097	237	8063	1.21252e+24	Bcl2l11,Pdpk1,Gadd45g,Fas,Lmnb1
ko04210	Apoptosis	0.370598	-0.992637	136	5	0.021097	237	8063	1.69061e+24	Lmnb1,Fas,Gadd45g,Pdpk1,Bcl2l11
mmu04514	Cell adhesion molecules (CAMs)	0.378115	-0.972556	169	6	0.0253165	237	8063	2.09692e+29	Sdc1,Itgb2,Itgav,Vcam1,Selplg,Cdh5
ko04514	Cell adhesion molecules (CAMs)	0.378115	-0.972556	169	6	0.0253165	237	8063	1.25622e+29	Cdh5,Selplg,Vcam1,Itgav,Itgb2,Sdc1
ko05133	Pertussis	0.379524	-0.968838	75	3	0.0126582	237	8063	123131641412632	Calm1,Itgb2,Cfl2
mmu05133	Pertussis	0.379524	-0.968838	75	3	0.0126582	237	8063	123131641412632	Calm1,Itgb2,Cfl2
mmu_M00075	N-glycan biosynthesis, complex type	0.379853	-0.967972	16	1	0.00421941	237	8063	107895	Mgat5
M00075	N-glycan biosynthesis, complex type	0.379853	-0.967972	16	1	0.00421941	237	8063	107895	Mgat5
mmu04668	TNF signaling pathway	0.385885	-0.952216	107	4	0.0168776	237	8063	2.19383e+19	Tnfrsf1b,Map3k7,Fas,Vcam1
ko04668	TNF signaling pathway	0.385885	-0.952216	107	4	0.0168776	237	8063	1.41022e+19	Fas,Vcam1,Map3k7,Tnfrsf1b
mmu04066	HIF-1 signaling pathway	0.385885	-0.952216	107	4	0.0168776	237	8063	1.38061e+21	Eno1,Egln1,Gapdh,Ep300
ko02010	ABC transporters	0.393679	-0.932221	46	2	0.00843882	237	8063	2740518670	Abcg3,Abcb4
mmu02010	ABC transporters	0.393679	-0.932221	46	2	0.00843882	237	8063	1867027405	Abcb4,Abcg3
mmu_M00682	Notch signaling	0.398117	-0.921009	17	1	0.00421941	237	8063	18129	Notch2
M00682	Notch signaling	0.398117	-0.921009	17	1	0.00421941	237	8063	18129	Notch2
mmu04931	Insulin resistance	0.39928	-0.918093	109	4	0.0168776	237	8063	1.86071e+20	Pdpk1,Prkaa1,Pten,Gys1
mmu04260	Cardiac muscle contraction	0.403517	-0.907536	78	3	0.0126582	237	8063	119286659422003	Atp1a1,Uqcr11,Tpm1
ko04260	Cardiac muscle contraction	0.403517	-0.907536	78	3	0.0126582	237	8063	119286659422003	Atp1a1,Uqcr11,Tpm1
ko00270	Cysteine and methionine metabolism	0.414423	-0.880868	48	2	0.00843882	237	8063	14719106557	Got2,Ldhal6b
mmu00270	Cysteine and methionine metabolism	0.414423	-0.880868	48	2	0.00843882	237	8063	14719106557	Got2,Ldhal6b
M00337	Immunoproteasome	0.415846	-0.87744	18	1	0.00421941	237	8063	73677	Psma8
mmu00770	Pantothenate and CoA biosynthesis	0.415846	-0.87744	18	1	0.00421941	237	8063	269614	Pank4
mmu_M00337	Immunoproteasome	0.415846	-0.87744	18	1	0.00421941	237	8063	73677	Psma8
ko00511	Other glycan degradation	0.415846	-0.87744	18	1	0.00421941	237	8063	11593	Aga
mmu00511	Other glycan degradation	0.415846	-0.87744	18	1	0.00421941	237	8063	11593	Aga
ko00770	Pantothenate and CoA biosynthesis	0.415846	-0.87744	18	1	0.00421941	237	8063	269614	Pank4
ko00510	N-Glycan biosynthesis	0.424663	-0.856459	49	2	0.00843882	237	8063	381903107895	Alg8,Mgat5
mmu00510	N-Glycan biosynthesis	0.424663	-0.856459	49	2	0.00843882	237	8063	107895381903	Mgat5,Alg8
mmu05152	Tuberculosis	0.425678	-0.854073	178	6	0.0253165	237	8063	3.28572e+31	Ep300,Nfyb,Itgb2,Ksr1,Calm1,Eea1
ko05152	Tuberculosis	0.425678	-0.854073	178	6	0.0253165	237	8063	1.23133e+31	Calm1,Ep300,Eea1,Ksr1,Nfyb,Itgb2
mmu01210	2-Oxocarboxylic acid metabolism	0.433055	-0.836891	19	1	0.00421941	237	8063	14719	Got2
ko00100	Steroid biosynthesis	0.433055	-0.836891	19	1	0.00421941	237	8063	223920	Soat2
ko00220	Arginine biosynthesis	0.433055	-0.836891	19	1	0.00421941	237	8063	14719	Got2
mmu00100	Steroid biosynthesis	0.433055	-0.836891	19	1	0.00421941	237	8063	223920	Soat2
mmu00220	Arginine biosynthesis	0.433055	-0.836891	19	1	0.00421941	237	8063	14719	Got2
ko01210	2-Oxocarboxylic acid metabolism	0.433055	-0.836891	19	1	0.00421941	237	8063	14719	Got2
mmu05206	MicroRNAs in cancer	0.440512	-0.819817	280	9	0.0379747	237	8063	3.28572e+46	Ep300,E2f3,Dicer1,Notch2,Tpm1,St14,Pten,Bcl2l11,Hmga2
ko05206	MicroRNAs in cancer	0.440512	-0.819817	280	9	0.0379747	237	8063	1.53641e+46	Hmga2,Bcl2l11,Notch2,Dicer1,St14,Tpm1,Pten,Ep300,E2f3
mmu05168	Herpes simplex infection	0.446276	-0.806818	215	7	0.0295359	237	8063	2.64091e+36	Map3k7,Cdk1,Arntl,Ep300,Taf4,Fas,Tbk1
ko05168	Herpes simplex infection	0.446276	-0.806818	215	7	0.0295359	237	8063	1.41022e+36	Fas,Taf4,Arntl,Map3k7,Cdk1,Ep300,Tbk1
ko04020	Calcium signaling pathway	0.451915	-0.794262	183	6	0.0253165	237	8063	5.33132e+30	Atp2a3,Ptger3,Ptger1,Slc25a4,Calm1,Orai1
mmu04020	Calcium signaling pathway	0.451915	-0.794262	183	6	0.0253165	237	8063	5.33132e+30	Atp2a3,Ptger1,Ptger3,Slc25a4,Calm1,Orai1
ko04670	Leukocyte transendothelial migration	0.45224	-0.793543	117	4	0.0168776	237	8063	1.64142e+19	Itgb2,Vcam1,Ctnna1,Cdh5
mmu04670	Leukocyte transendothelial migration	0.45224	-0.793543	117	4	0.0168776	237	8063	1.25621e+19	Cdh5,Ctnna1,Vcam1,Itgb2
ko05150	Staphylococcus aureus infection	0.454811	-0.787874	52	2	0.00843882	237	8063	1641420345	Itgb2,Selplg
mmu05150	Staphylococcus aureus infection	0.454811	-0.787874	52	2	0.00843882	237	8063	2034516414	Selplg,Itgb2
ko01200	Carbon metabolism	0.458764	-0.77922	118	4	0.0168776	237	8063	1.38061e+19	Eno1,Got2,Gapdh,Tpi1
mmu01200	Carbon metabolism	0.458764	-0.77922	118	4	0.0168776	237	8063	1.47191e+19	Got2,Eno1,Tpi1,Gapdh
mmu04010	MAPK signaling pathway	0.463507	-0.768933	252	8	0.0337553	237	8063	2.64112e+40	Map4k1,Max,Stk4,Map3k7,Gadd45g,Dusp4,Fas,Nlk
ko04010	MAPK signaling pathway	0.463507	-0.768933	252	8	0.0337553	237	8063	1.41022e+40	Fas,Nlk,Max,Dusp4,Map3k7,Gadd45g,Map4k1,Stk4
mmu00531	Glycosaminoglycan degradation	0.465972	-0.763629	21	1	0.00421941	237	8063	15586	Hyal1
mmu_M00688	MAPK (JNK) signaling	0.465972	-0.763629	21	1	0.00421941	237	8063	26409	Map3k7
ko00531	Glycosaminoglycan degradation	0.465972	-0.763629	21	1	0.00421941	237	8063	15586	Hyal1
M00688	MAPK (JNK) signaling	0.465972	-0.763629	21	1	0.00421941	237	8063	26409	Map3k7
mmu04925	Aldosterone synthesis and secretion	0.466007	-0.763554	86	3	0.0126582	237	8063	1.09305e+16	Orai1,Calm1,Daglb
ko04925	Aldosterone synthesis and secretion	0.466007	-0.763554	86	3	0.0126582	237	8063	1.09305e+16	Orai1,Calm1,Daglb
mmu04921	Oxytocin signaling pathway	0.469635	-0.755799	153	5	0.021097	237	8063	3.29251e+27	Ppp1r12b,Calm1,Camkk2,Trpm2,Prkaa1
ko04921	Oxytocin signaling pathway	0.469635	-0.755799	153	5	0.021097	237	8063	3.29251e+27	Ppp1r12b,Calm1,Trpm2,Prkaa1,Camkk2
mmu04666	Fc gamma R-mediated phagocytosis	0.473625	-0.747339	87	3	0.0126582	237	8063	1633121191412630	Inpp5d,Asap2,Cfl2
ko04666	Fc gamma R-mediated phagocytosis	0.473625	-0.747339	87	3	0.0126582	237	8063	1263221191416330	Cfl2,Asap2,Inpp5d
ko04722	Neurotrophin signaling pathway	0.478174	-0.73778	121	4	0.0168776	237	8063	1.70936e+20	Zfp369,Sh2b3,Pdpk1,Calm1
mmu04722	Neurotrophin signaling pathway	0.478174	-0.73778	121	4	0.0168776	237	8063	1.69232e+20	Sh2b3,Zfp369,Pdpk1,Calm1
mmu05416	Viral myocarditis	0.481194	-0.731486	88	3	0.0126582	237	8063	1313816414230860	Dag1,Itgb2,Eif4g3
ko03430	Mismatch repair	0.48171	-0.730412	22	1	0.00421941	237	8063	18971	Pold1
ko04964	Proximal tubule bicarbonate reclamation	0.48171	-0.730412	22	1	0.00421941	237	8063	11928	Atp1a1
mmu03430	Mismatch repair	0.48171	-0.730412	22	1	0.00421941	237	8063	18971	Pold1
mmu_M00689	MAPK (p38) signaling	0.48171	-0.730412	22	1	0.00421941	237	8063	26409	Map3k7
mmu04964	Proximal tubule bicarbonate reclamation	0.48171	-0.730412	22	1	0.00421941	237	8063	11928	Atp1a1
M00689	MAPK (p38) signaling	0.48171	-0.730412	22	1	0.00421941	237	8063	26409	Map3k7
M00430	Exon junction complex (EJC)	0.48171	-0.730412	22	1	0.00421941	237	8063	19704	Upf1
mmu_M00430	Exon junction complex (EJC)	0.48171	-0.730412	22	1	0.00421941	237	8063	19704	Upf1
mmu05221	Acute myeloid leukemia	0.484037	-0.725593	55	2	0.00843882	237	8063	23532012394	Zbtb16,Runx1
ko05221	Acute myeloid leukemia	0.484037	-0.725593	55	2	0.00843882	237	8063	23532012394	Zbtb16,Runx1
mmu05414	Dilated cardiomyopathy	0.488711	-0.715985	89	3	0.0126582	237	8063	220031313816410	Tpm1,Dag1,Itgav
ko05414	Dilated cardiomyopathy	0.488711	-0.715985	89	3	0.0126582	237	8063	220031313816410	Tpm1,Dag1,Itgav
ko00280	Valine, leucine and isoleucine degradation	0.493563	-0.706104	56	2	0.00843882	237	8063	5253811671	Acaa2,Aldh3a2
mmu00280	Valine, leucine and isoleucine degradation	0.493563	-0.706104	56	2	0.00843882	237	8063	5253811671	Acaa2,Aldh3a2
mmu04974	Protein digestion and absorption	0.496175	-0.700827	90	3	0.0126582	237	8063	134825093411928	Dpp4,Slc7a8,Atp1a1
ko04974	Protein digestion and absorption	0.496175	-0.700827	90	3	0.0126582	237	8063	134825093411928	Dpp4,Slc7a8,Atp1a1
ko00360	Phenylalanine metabolism	0.496986	-0.699193	23	1	0.00421941	237	8063	14719	Got2
mmu00360	Phenylalanine metabolism	0.496986	-0.699193	23	1	0.00421941	237	8063	14719	Got2
mmu00900	Terpenoid backbone biosynthesis	0.496986	-0.699193	23	1	0.00421941	237	8063	71365	Pdss2
ko00900	Terpenoid backbone biosynthesis	0.496986	-0.699193	23	1	0.00421941	237	8063	71365	Pdss2
mmu04142	Lysosome	0.497315	-0.698532	124	4	0.0168776	237	8063	1.15931e+19	Aga,Ap1s1,Hyal1,Ap3s1
ko04142	Lysosome	0.497315	-0.698532	124	4	0.0168776	237	8063	1.15931e+19	Aga,Ap3s1,Hyal1,Ap1s1
ko04657	IL-17 signaling pathway	0.503585	-0.686003	91	3	0.0126582	237	8063	161722640956480	Il17ra,Map3k7,Tbk1
mmu04657	IL-17 signaling pathway	0.503585	-0.686003	91	3	0.0126582	237	8063	564802640916172	Tbk1,Map3k7,Il17ra
mmu04014	Ras signaling pathway	0.508103	-0.677071	228	7	0.0295359	237	8063	5.64801e+34	Tbk1,Calm1,Vegfb,Ksr1,Stk4,Shoc2,Ralbp1
M00160	V-type ATPase, eukaryotes	0.511814	-0.669794	24	1	0.00421941	237	8063	66335	Atp6v1c1
mmu_M00160	V-type ATPase, eukaryotes	0.511814	-0.669794	24	1	0.00421941	237	8063	66335	Atp6v1c1
ko04977	Vitamin digestion and absorption	0.511814	-0.669794	24	1	0.00421941	237	8063	330064	Slc5a6
mmu04977	Vitamin digestion and absorption	0.511814	-0.669794	24	1	0.00421941	237	8063	330064	Slc5a6
mmu_M00056	O-glycan biosynthesis, mucin type core	0.511814	-0.669794	24	1	0.00421941	237	8063	171212	Galnt10
M00056	O-glycan biosynthesis, mucin type core	0.511814	-0.669794	24	1	0.00421941	237	8063	171212	Galnt10
mmu01522	Endocrine resistance	0.518236	-0.657325	93	3	0.0126582	237	8063	179791812913557	Ncoa3,Notch2,E2f3
ko01522	Endocrine resistance	0.518236	-0.657325	93	3	0.0126582	237	8063	135571812917979	E2f3,Notch2,Ncoa3
ko05203	Viral carcinogenesis	0.522065	-0.649963	231	7	0.0295359	237	8063	1.24458e+36	Ccnd3,Gtf2a1,Hdac4,Ywhab,Il6st,Ep300,Cdk1
mmu05203	Viral carcinogenesis	0.522065	-0.649963	231	7	0.0295359	237	8063	8.36022e+36	Gtf2a1,Hdac4,Ywhab,Ccnd3,Cdk1,Ep300,Il6st
mmu05310	Asthma	0.526206	-0.642062	25	1	0.00421941	237	8063	14125	Fcer1a
ko05310	Asthma	0.526206	-0.642062	25	1	0.00421941	237	8063	14125	Fcer1a
ko03015	mRNA surveillance pathway	0.53977	-0.616613	96	3	0.0126582	237	8063	1.97042e+16	Upf1,Ppp2r5a,Cpsf6
mmu03015	mRNA surveillance pathway	0.53977	-0.616613	96	3	0.0126582	237	8063	1.97044e+16	Upf1,Cpsf6,Ppp2r5a
ko04392	Hippo signaling pathway -multiple species	0.540176	-0.61586	26	1	0.00421941	237	8063	319710	Frmd6
mmu04392	Hippo signaling pathway -multiple species	0.540176	-0.61586	26	1	0.00421941	237	8063	319710	Frmd6
mmu04530	Tight junction	0.54744	-0.602502	167	5	0.021097	237	8063	2.18727e+25	Tjp1,Arhgap17,Runx1,Prkaa1,Magi1
ko04530	Tight junction	0.54744	-0.602502	167	5	0.021097	237	8063	7.04972e+25	Arhgap17,Tjp1,Runx1,Prkaa1,Magi1
ko04721	Synaptic vesicle cycle	0.548325	-0.600887	62	2	0.00843882	237	8063	1819566335	Nsf,Atp6v1c1
mmu04721	Synaptic vesicle cycle	0.548325	-0.600887	62	2	0.00843882	237	8063	1819566335	Nsf,Atp6v1c1
mmu00062	Fatty acid elongation	0.553736	-0.591068	27	1	0.00421941	237	8063	52538	Acaa2
mmu04966	Collecting duct acid secretion	0.553736	-0.591068	27	1	0.00421941	237	8063	66335	Atp6v1c1
ko00053	Ascorbate and aldarate metabolism	0.553736	-0.591068	27	1	0.00421941	237	8063	11671	Aldh3a2
mmu04744	Phototransduction	0.553736	-0.591068	27	1	0.00421941	237	8063	12313	Calm1
mmu00053	Ascorbate and aldarate metabolism	0.553736	-0.591068	27	1	0.00421941	237	8063	11671	Aldh3a2
ko04744	Phototransduction	0.553736	-0.591068	27	1	0.00421941	237	8063	12313	Calm1
ko04966	Collecting duct acid secretion	0.553736	-0.591068	27	1	0.00421941	237	8063	66335	Atp6v1c1
ko00062	Fatty acid elongation	0.553736	-0.591068	27	1	0.00421941	237	8063	52538	Acaa2
ko04728	Dopaminergic synapse	0.558785	-0.58199	134	4	0.0168776	237	8063	2.26849e+20	Ppp2r5a,Comt,Calm1,Arntl
mmu04728	Dopaminergic synapse	0.558785	-0.58199	134	4	0.0168776	237	8063	1.28462e+20	Comt,Ppp2r5a,Arntl,Calm1
mmu05212	Pancreatic cancer	0.565639	-0.5698	64	2	0.00843882	237	8063	1976513557	Ralbp1,E2f3
ko05212	Pancreatic cancer	0.565639	-0.5698	64	2	0.00843882	237	8063	1976513557	Ralbp1,E2f3
mmu00512	Mucin type O-glycan biosynthesis	0.566897	-0.567578	28	1	0.00421941	237	8063	171212	Galnt10
ko00512	Mucin type O-glycan biosynthesis	0.566897	-0.567578	28	1	0.00421941	237	8063	171212	Galnt10
mmu04933	AGE-RAGE signaling pathway in diabetic complications	0.567609	-0.566323	100	3	0.0126582	237	8063	223291426822340	Vcam1,Fn1,Vegfb
ko04933	AGE-RAGE signaling pathway in diabetic complications	0.567609	-0.566323	100	3	0.0126582	237	8063	223401426822329	Vegfb,Fn1,Vcam1
ko05162	Measles	0.570593	-0.561079	136	4	0.0168776	237	8063	2.64096e+19	Map3k7,Tbk1,Ccnd3,Fas
mmu05162	Measles	0.570593	-0.561079	136	4	0.0168776	237	8063	2.64096e+19	Map3k7,Tbk1,Fas,Ccnd3
mmu05211	Renal cell carcinoma	0.574116	-0.554925	65	2	0.00843882	237	8063	112405328572	Egln1,Ep300
ko05211	Renal cell carcinoma	0.574116	-0.554925	65	2	0.00843882	237	8063	328572112405	Ep300,Egln1
mmu05140	Leishmaniasis	0.582472	-0.540474	66	2	0.00843882	237	8063	2640916414	Map3k7,Itgb2
ko05140	Leishmaniasis	0.582472	-0.540474	66	2	0.00843882	237	8063	2640916414	Map3k7,Itgb2
mmu05010	Alzheimer's disease	0.589401	-0.528649	175	5	0.021097	237	8063	6.65945e+24	Uqcr11,Atp2a3,Fas,Calm1,Gapdh
ko05010	Alzheimer's disease	0.589401	-0.528649	175	5	0.021097	237	8063	1.41027e+24	Fas,Uqcr11,Atp2a3,Calm1,Gapdh
mmu04720	Long-term potentiation	0.590707	-0.526435	67	2	0.00843882	237	8063	32857212313	Ep300,Calm1
ko04720	Long-term potentiation	0.590707	-0.526435	67	2	0.00843882	237	8063	12313328572	Calm1,Ep300
ko03020	RNA polymerase	0.592071	-0.524128	30	1	0.00421941	237	8063	69241	Polr2d
mmu03020	RNA polymerase	0.592071	-0.524128	30	1	0.00421941	237	8063	69241	Polr2d
mmu04622	RIG-I-like receptor signaling pathway	0.598822	-0.512791	68	2	0.00843882	237	8063	2640956480	Map3k7,Tbk1
ko04622	RIG-I-like receptor signaling pathway	0.598822	-0.512791	68	2	0.00843882	237	8063	2640956480	Map3k7,Tbk1
ko04015	Rap1 signaling pathway	0.600703	-0.509654	213	6	0.0253165	237	8063	2.17692e+30	Sipa1l1,Id1,Vegfb,Magi1,Calm1,Itgb2
mmu04015	Rap1 signaling pathway	0.600703	-0.509654	213	6	0.0253165	237	8063	1.59012e+30	Id1,Itgb2,Sipa1l1,Vegfb,Magi1,Calm1
mmu00640	Propanoate metabolism	0.604107	-0.504005	31	1	0.00421941	237	8063	106557	Ldhal6b
ko00640	Propanoate metabolism	0.604107	-0.504005	31	1	0.00421941	237	8063	106557	Ldhal6b
mmu04810	Regulation of actin cytoskeleton	0.605297	-0.502036	214	6	0.0253165	237	8063	1.64102e+31	Itgav,Itgb2,Abi2,Cfl2,Fn1,Ppp1r12b
ko04810	Regulation of actin cytoskeleton	0.605297	-0.502036	214	6	0.0253165	237	8063	1.64142e+31	Itgb2,Itgav,Fn1,Abi2,Cfl2,Ppp1r12b
mmu05218	Melanoma	0.606816	-0.49953	69	2	0.00843882	237	8063	1921113557	Pten,E2f3
ko05218	Melanoma	0.606816	-0.49953	69	2	0.00843882	237	8063	1355719211	E2f3,Pten
mmu00052	Galactose metabolism	0.615788	-0.484852	32	1	0.00421941	237	8063	11677	Akr1b3
mmu_M00354	Spliceosome, U4/U6.U5 tri-snRNP	0.615788	-0.484852	32	1	0.00421941	237	8063	66585	Snrnp40
ko00052	Galactose metabolism	0.615788	-0.484852	32	1	0.00421941	237	8063	11677	Akr1b3
M00354	Spliceosome, U4/U6.U5 tri-snRNP	0.615788	-0.484852	32	1	0.00421941	237	8063	66585	Snrnp40
mmu05224	Breast cancer	0.616012	-0.484488	144	4	0.0168776	237	8063	1.35572e+19	E2f3,Notch2,Ncoa3,Pten
ko05224	Breast cancer	0.616012	-0.484488	144	4	0.0168776	237	8063	1.79792e+19	Ncoa3,Pten,Notch2,E2f3
ko05220	Chronic myeloid leukemia	0.62244	-0.474107	71	2	0.00843882	237	8063	1239413557	Runx1,E2f3
ko04976	Bile secretion	0.62244	-0.474107	71	2	0.00843882	237	8063	1192818670	Atp1a1,Abcb4
mmu04976	Bile secretion	0.62244	-0.474107	71	2	0.00843882	237	8063	1192818670	Atp1a1,Abcb4
mmu05220	Chronic myeloid leukemia	0.62244	-0.474107	71	2	0.00843882	237	8063	1239413557	Runx1,E2f3
ko00500	Starch and sucrose metabolism	0.627127	-0.466607	33	1	0.00421941	237	8063	14936	Gys1
mmu00500	Starch and sucrose metabolism	0.627127	-0.466607	33	1	0.00421941	237	8063	14936	Gys1
mmu04924	Renin secretion	0.630072	-0.461921	72	2	0.00843882	237	8063	10930512313	Orai1,Calm1
ko04924	Renin secretion	0.630072	-0.461921	72	2	0.00843882	237	8063	10930512313	Orai1,Calm1
ko04261	Adrenergic signaling in cardiomyocytes	0.63226	-0.458455	147	4	0.0168776	237	8063	1.23131e+20	Calm1,Atp1a1,Tpm1,Ppp2r5a
mmu04261	Adrenergic signaling in cardiomyocytes	0.63226	-0.458455	147	4	0.0168776	237	8063	1.23131e+20	Calm1,Atp1a1,Tpm1,Ppp2r5a
ko04145	Phagosome	0.633971	-0.455751	184	5	0.021097	237	8063	2.16238e+25	Eea1,Dync1i1,Itgav,Itgb2,Atp6v1c1
mmu04145	Phagosome	0.633971	-0.455751	184	5	0.021097	237	8063	2.16238e+25	Eea1,Dync1i1,Itgb2,Itgav,Atp6v1c1
mmu00040	Pentose and glucuronate interconversions	0.638132	-0.449211	34	1	0.00421941	237	8063	11677	Akr1b3
ko00040	Pentose and glucuronate interconversions	0.638132	-0.449211	34	1	0.00421941	237	8063	11677	Akr1b3
mmu04971	Gastric acid secretion	0.644975	-0.438543	74	2	0.00843882	237	8063	1231311928	Calm1,Atp1a1
ko04971	Gastric acid secretion	0.644975	-0.438543	74	2	0.00843882	237	8063	1192812313	Atp1a1,Calm1
ko03410	Base excision repair	0.648813	-0.43261	35	1	0.00421941	237	8063	18971	Pold1
mmu03410	Base excision repair	0.648813	-0.43261	35	1	0.00421941	237	8063	18971	Pold1
ko04932	Non-alcoholic fatty liver disease (NAFLD)	0.65323	-0.425827	151	4	0.0168776	237	8063	6.65941e+20	Uqcr11,Fas,Prkaa1,Bcl2l11
mmu04932	Non-alcoholic fatty liver disease (NAFLD)	0.65323	-0.425827	151	4	0.0168776	237	8063	1.21257e+20	Bcl2l11,Uqcr11,Fas,Prkaa1
mmu_M00355	Spliceosome, 35S U5-snRNP	0.659181	-0.416757	36	1	0.00421941	237	8063	66585	Snrnp40
mmu05340	Primary immunodeficiency	0.659181	-0.416757	36	1	0.00421941	237	8063	109305	Orai1
ko05340	Primary immunodeficiency	0.659181	-0.416757	36	1	0.00421941	237	8063	109305	Orai1
M00355	Spliceosome, 35S U5-snRNP	0.659181	-0.416757	36	1	0.00421941	237	8063	66585	Snrnp40
mmu05100	Bacterial invasion of epithelial cells	0.659402	-0.416422	76	2	0.00843882	237	8063	1426812385	Fn1,Ctnna1
ko05100	Bacterial invasion of epithelial cells	0.659402	-0.416422	76	2	0.00843882	237	8063	1426812385	Fn1,Ctnna1
ko00250	Alanine, aspartate and glutamate metabolism	0.669244	-0.401607	37	1	0.00421941	237	8063	14719	Got2
mmu00250	Alanine, aspartate and glutamate metabolism	0.669244	-0.401607	37	1	0.00421941	237	8063	14719	Got2
mmu05132	Salmonella infection	0.673357	-0.39548	78	2	0.00843882	237	8063	1342621872	Dync1i1,Tjp1
ko05132	Salmonella infection	0.673357	-0.39548	78	2	0.00843882	237	8063	1342621872	Dync1i1,Tjp1
ko04970	Salivary secretion	0.673357	-0.39548	78	2	0.00843882	237	8063	1192812313	Atp1a1,Calm1
mmu04970	Salivary secretion	0.673357	-0.39548	78	2	0.00843882	237	8063	1231311928	Calm1,Atp1a1
mmu_M00359	Aminoacyl-tRNA biosynthesis, eukaryotes	0.679011	-0.387119	38	1	0.00421941	237	8063	70560	Wars2
M00359	Aminoacyl-tRNA biosynthesis, eukaryotes	0.679011	-0.387119	38	1	0.00421941	237	8063	70560	Wars2
mmu05016	Huntington's disease	0.679902	-0.385807	194	5	0.021097	237	8063	6.92411e+26	Polr2d,Slc25a4,Ep300,Taf4,Uqcr11
ko05016	Huntington's disease	0.679902	-0.385807	194	5	0.021097	237	8063	2.28981e+26	Taf4,Uqcr11,Polr2d,Slc25a4,Ep300
mmu01521	EGFR tyrosine kinase inhibitor resistance	0.686847	-0.375644	80	2	0.00843882	237	8063	1212519211	Bcl2l11,Pten
ko01521	EGFR tyrosine kinase inhibitor resistance	0.686847	-0.375644	80	2	0.00843882	237	8063	1921112125	Pten,Bcl2l11
mmu04024	cAMP signaling pathway	0.692909	-0.366856	197	5	0.021097	237	8063	1.92181e+26	Ptger3,Calm1,Ep300,Orai1,Atp1a1
ko04024	cAMP signaling pathway	0.692909	-0.366856	197	5	0.021097	237	8063	1.09305e+26	Orai1,Ep300,Calm1,Ptger3,Atp1a1
ko04975	Fat digestion and absorption	0.697691	-0.359979	40	1	0.00421941	237	8063	14719	Got2
mmu04975	Fat digestion and absorption	0.697691	-0.359979	40	1	0.00421941	237	8063	14719	Got2
ko05323	Rheumatoid arthritis	0.706223	-0.347824	83	2	0.00843882	237	8063	6633516414	Atp6v1c1,Itgb2
mmu05323	Rheumatoid arthritis	0.706223	-0.347824	83	2	0.00843882	237	8063	1641466335	Itgb2,Atp6v1c1
ko00860	Porphyrin and chlorophyll metabolism	0.706621	-0.34726	41	1	0.00421941	237	8063	14151	Fech
mmu00860	Porphyrin and chlorophyll metabolism	0.706621	-0.34726	41	1	0.00421941	237	8063	14151	Fech
ko04216	Ferroptosis	0.706621	-0.34726	41	1	0.00421941	237	8063	74244	Atg7
ko05219	Bladder cancer	0.706621	-0.34726	41	1	0.00421941	237	8063	13557	E2f3
mmu05219	Bladder cancer	0.706621	-0.34726	41	1	0.00421941	237	8063	13557	E2f3
mmu04216	Ferroptosis	0.706621	-0.34726	41	1	0.00421941	237	8063	74244	Atg7
ko04350	TGF-beta signaling pathway	0.71858	-0.330478	85	2	0.00843882	237	8063	15901328572	Id1,Ep300
mmu04350	TGF-beta signaling pathway	0.71858	-0.330478	85	2	0.00843882	237	8063	32857215901	Ep300,Id1
ko04540	Gap junction	0.724594	-0.322144	86	2	0.00843882	237	8063	1253421872	Cdk1,Tjp1
mmu04540	Gap junction	0.724594	-0.322144	86	2	0.00843882	237	8063	1253421872	Cdk1,Tjp1
mmu04658	Th1 and Th2 cell differentiation	0.730499	-0.314027	87	2	0.00843882	237	8063	1812920852	Notch2,Stat6
ko04610	Complement and coagulation cascades	0.730499	-0.314027	87	2	0.00843882	237	8063	1641414064	Itgb2,F2rl2
ko04658	Th1 and Th2 cell differentiation	0.730499	-0.314027	87	2	0.00843882	237	8063	1812920852	Notch2,Stat6
mmu04610	Complement and coagulation cascades	0.730499	-0.314027	87	2	0.00843882	237	8063	1406416414	F2rl2,Itgb2
ko04340	Hedgehog signaling pathway	0.731866	-0.312157	44	1	0.00421941	237	8063	319757	Smo
mmu04340	Hedgehog signaling pathway	0.731866	-0.312157	44	1	0.00421941	237	8063	319757	Smo
mmu04022	cGMP-PKG signaling pathway	0.733251	-0.310267	168	4	0.0168776	237	8063	1.19285e+19	Atp1a1,Atp2a3,Calm1,Slc25a4
ko04022	cGMP-PKG signaling pathway	0.733251	-0.310267	168	4	0.0168776	237	8063	1.17391e+19	Slc25a4,Calm1,Atp2a3,Atp1a1
ko04727	GABAergic synapse	0.736297	-0.306122	88	2	0.00843882	237	8063	10572718195	Slc38a1,Nsf
mmu04727	GABAergic synapse	0.736297	-0.306122	88	2	0.00843882	237	8063	10572718195	Slc38a1,Nsf
mmu04978	Mineral absorption	0.739791	-0.301388	45	1	0.00421941	237	8063	11928	Atp1a1
ko04978	Mineral absorption	0.739791	-0.301388	45	1	0.00421941	237	8063	11928	Atp1a1
mmu04144	Endocytosis	0.7424	-0.297867	286	7	0.0295359	237	8063	7.26857e+38	Dnajc6,Stambp,Rufy1,Asap2,Grk5,Eea1,Vps37b
ko04144	Endocytosis	0.7424	-0.297867	286	7	0.0295359	237	8063	7.26852e+38	Dnajc6,Asap2,Stambp,Rufy1,Eea1,Grk5,Vps37b
mmu00380	Tryptophan metabolism	0.747482	-0.291045	46	1	0.00421941	237	8063	11671	Aldh3a2
ko00380	Tryptophan metabolism	0.747482	-0.291045	46	1	0.00421941	237	8063	11671	Aldh3a2
mmu03050	Proteasome	0.747482	-0.291045	46	1	0.00421941	237	8063	73677	Psma8
ko03050	Proteasome	0.747482	-0.291045	46	1	0.00421941	237	8063	73677	Psma8
mmu04211	Longevity regulating pathway	0.747575	-0.29092	90	2	0.00843882	237	8063	105787207565	Prkaa1,Camkk2
ko00983	Drug metabolism - other enzymes	0.782673	-0.24504	51	1	0.00421941	237	8063	23917	Impdh1
mmu00983	Drug metabolism - other enzymes	0.782673	-0.24504	51	1	0.00421941	237	8063	23917	Impdh1
mmu04371	Apelin signaling pathway	0.785164	-0.241863	140	3	0.0126582	237	8063	1.05787e+16	Prkaa1,Hdac4,Calm1
ko05014	Amyotrophic lateral sclerosis (ALS)	0.789102	-0.23686	52	1	0.00421941	237	8063	21938	Tnfrsf1b
mmu05014	Amyotrophic lateral sclerosis (ALS)	0.789102	-0.23686	52	1	0.00421941	237	8063	21938	Tnfrsf1b
ko05231	Choline metabolism in cancer	0.793339	-0.231505	99	2	0.00843882	237	8063	18607227333	Pdpk1,Dgkd
mmu05231	Choline metabolism in cancer	0.793339	-0.231505	99	2	0.00843882	237	8063	18607227333	Pdpk1,Dgkd
ko04620	Toll-like receptor signaling pathway	0.793339	-0.231505	99	2	0.00843882	237	8063	5648026409	Tbk1,Map3k7
mmu04620	Toll-like receptor signaling pathway	0.793339	-0.231505	99	2	0.00843882	237	8063	5648026409	Tbk1,Map3k7
mmu04916	Melanogenesis	0.797946	-0.225715	100	2	0.00843882	237	8063	12313328572	Calm1,Ep300
ko04916	Melanogenesis	0.797946	-0.225715	100	2	0.00843882	237	8063	12313328572	Calm1,Ep300
ko04961	Endocrine and other factor-regulated calcium reabsorption	0.801396	-0.2214	54	1	0.00421941	237	8063	11928	Atp1a1
mmu04961	Endocrine and other factor-regulated calcium reabsorption	0.801396	-0.2214	54	1	0.00421941	237	8063	11928	Atp1a1
mmu04923	Regulation of lipolysis in adipocytes	0.807273	-0.214093	55	1	0.00421941	237	8063	19218	Ptger3
ko05217	Basal cell carcinoma	0.807273	-0.214093	55	1	0.00421941	237	8063	319757	Smo
mmu05217	Basal cell carcinoma	0.807273	-0.214093	55	1	0.00421941	237	8063	319757	Smo
mmu04972	Pancreatic secretion	0.811226	-0.209208	103	2	0.00843882	237	8063	1192853313	Atp1a1,Atp2a3
ko04972	Pancreatic secretion	0.811226	-0.209208	103	2	0.00843882	237	8063	5331311928	Atp2a3,Atp1a1
ko04064	NF-kappa B signaling pathway	0.811226	-0.209208	103	2	0.00843882	237	8063	2232926409	Vcam1,Map3k7
ko04660	T cell receptor signaling pathway	0.811226	-0.209208	103	2	0.00843882	237	8063	1860726409	Pdpk1,Map3k7
mmu04660	T cell receptor signaling pathway	0.811226	-0.209208	103	2	0.00843882	237	8063	1860726409	Pdpk1,Map3k7
mmu04064	NF-kappa B signaling pathway	0.811226	-0.209208	103	2	0.00843882	237	8063	2640922329	Map3k7,Vcam1
mmu04060	Cytokine-cytokine receptor interaction	0.8116	-0.208747	270	6	0.0253165	237	8063	1.61722e+29	Il17ra,Tnfrsf1b,Vegfb,Tnfrsf18,Il6st,Fas
ko04060	Cytokine-cytokine receptor interaction	0.8116	-0.208747	270	6	0.0253165	237	8063	1.61951e+29	Il6st,Fas,Il17ra,Vegfb,Tnfrsf1b,Tnfrsf18
ko04072	Phospholipase D signaling pathway	0.812142	-0.20808	147	3	0.0126582	237	8063	1412522733328160	Fcer1a,Dgkd,Agpat3
mmu04072	Phospholipase D signaling pathway	0.812142	-0.20808	147	3	0.0126582	237	8063	1412522733328160	Fcer1a,Dgkd,Agpat3
ko05146	Amoebiasis	0.823726	-0.193917	106	2	0.00843882	237	8063	1426816414	Fn1,Itgb2
mmu05146	Amoebiasis	0.823726	-0.193917	106	2	0.00843882	237	8063	1641414268	Itgb2,Fn1
mmu05134	Legionellosis	0.823885	-0.193724	58	1	0.00421941	237	8063	16414	Itgb2
ko05134	Legionellosis	0.823885	-0.193724	58	1	0.00421941	237	8063	16414	Itgb2
ko05321	Inflammatory bowel disease (IBD)	0.8291	-0.187415	59	1	0.00421941	237	8063	20852	Stat6
mmu00480	Glutathione metabolism	0.8291	-0.187415	59	1	0.00421941	237	8063	20135	Rrm2
ko00480	Glutathione metabolism	0.8291	-0.187415	59	1	0.00421941	237	8063	20135	Rrm2
mmu05321	Inflammatory bowel disease (IBD)	0.8291	-0.187415	59	1	0.00421941	237	8063	20852	Stat6
ko05145	Toxoplasmosis	0.831643	-0.184352	108	2	0.00843882	237	8063	1860726409	Pdpk1,Map3k7
mmu05145	Toxoplasmosis	0.831643	-0.184352	108	2	0.00843882	237	8063	2640918607	Map3k7,Pdpk1
ko05034	Alcoholism	0.842276	-0.171647	199	4	0.0168776	237	8063	2.07565e+21	Camkk2,Pkia,Hdac4,Calm1
mmu05034	Alcoholism	0.842276	-0.171647	199	4	0.0168776	237	8063	2.07565e+21	Camkk2,Calm1,Hdac4,Pkia
mmu04213	Longevity regulating pathway - multiple species	0.843837	-0.169795	62	1	0.00421941	237	8063	105787	Prkaa1
ko04213	Longevity regulating pathway - multiple species	0.843837	-0.169795	62	1	0.00421941	237	8063	105787	Prkaa1
mmu04080	Neuroactive ligand-receptor interaction	0.84963	-0.162954	285	6	0.0253165	237	8063	1.40642e+30	F2rl2,Thra,P2ry10b,Nr3c1,Ptger3,Ptger1
ko04080	Neuroactive ligand-receptor interaction	0.84963	-0.162954	285	6	0.0253165	237	8063	2.18332e+30	Thra,P2ry10b,Nr3c1,F2rl2,Ptger1,Ptger3
mmu04623	Cytosolic DNA-sensing pathway	0.852952	-0.159051	64	1	0.00421941	237	8063	56480	Tbk1
mmu05230	Central carbon metabolism in cancer	0.852952	-0.159051	64	1	0.00421941	237	8063	19211	Pten
mmu05330	Allograft rejection	0.852952	-0.159051	64	1	0.00421941	237	8063	14102	Fas
ko05330	Allograft rejection	0.852952	-0.159051	64	1	0.00421941	237	8063	14102	Fas
ko04623	Cytosolic DNA-sensing pathway	0.852952	-0.159051	64	1	0.00421941	237	8063	56480	Tbk1
ko05230	Central carbon metabolism in cancer	0.852952	-0.159051	64	1	0.00421941	237	8063	19211	Pten
ko05332	Graft-versus-host disease	0.857309	-0.153957	65	1	0.00421941	237	8063	14102	Fas
mmu05332	Graft-versus-host disease	0.857309	-0.153957	65	1	0.00421941	237	8063	14102	Fas
mmu03008	Ribosome biogenesis in eukaryotes	0.860205	-0.150585	116	2	0.00843882	237	8063	6704524127	Riok2,Xrn1
ko03008	Ribosome biogenesis in eukaryotes	0.860205	-0.150585	116	2	0.00843882	237	8063	6704524127	Riok2,Xrn1
ko00970	Aminoacyl-tRNA biosynthesis	0.861538	-0.149037	66	1	0.00421941	237	8063	70560	Wars2
mmu00970	Aminoacyl-tRNA biosynthesis	0.861538	-0.149037	66	1	0.00421941	237	8063	70560	Wars2
ko04650	Natural killer cell mediated cytotoxicity	0.86662	-0.143154	118	2	0.00843882	237	8063	1410216414	Fas,Itgb2
mmu04650	Natural killer cell mediated cytotoxicity	0.86662	-0.143154	118	2	0.00843882	237	8063	1641414102	Itgb2,Fas
ko05031	Amphetamine addiction	0.869623	-0.139695	68	1	0.00421941	237	8063	12313	Calm1
mmu05031	Amphetamine addiction	0.869623	-0.139695	68	1	0.00421941	237	8063	12313	Calm1
mmu04141	Protein processing in endoplasmic reticulum	0.873935	-0.134749	167	3	0.0126582	237	8063	2309041908972260	Fbxo2,Prkcsh,Tram1
ko04141	Protein processing in endoplasmic reticulum	0.873935	-0.134749	167	3	0.0126582	237	8063	1908972265230900	Prkcsh,Tram1,Fbxo2
ko05164	Influenza A	0.876493	-0.131826	168	3	0.0126582	237	8063	3285721410256480	Ep300,Fas,Tbk1
mmu05164	Influenza A	0.876493	-0.131826	168	3	0.0126582	237	8063	5648014102328570	Tbk1,Fas,Ep300
ko04940	Type I diabetes mellitus	0.877239	-0.130976	70	1	0.00421941	237	8063	14102	Fas
mmu04940	Type I diabetes mellitus	0.877239	-0.130976	70	1	0.00421941	237	8063	14102	Fas
ko04621	NOD-like receptor signaling pathway	0.879005	-0.128964	169	3	0.0126582	237	8063	264095648028240	Map3k7,Tbk1,Trpm2
mmu04621	NOD-like receptor signaling pathway	0.879005	-0.128964	169	3	0.0126582	237	8063	264092824056480	Map3k7,Trpm2,Tbk1
ko04917	Prolactin signaling pathway	0.884411	-0.122833	72	1	0.00421941	237	8063	192157	Socs7
mmu04662	B cell receptor signaling pathway	0.884411	-0.122833	72	1	0.00421941	237	8063	16331	Inpp5d
ko04662	B cell receptor signaling pathway	0.884411	-0.122833	72	1	0.00421941	237	8063	16331	Inpp5d
mmu04917	Prolactin signaling pathway	0.884411	-0.122833	72	1	0.00421941	237	8063	192157	Socs7
ko04918	Thyroid hormone synthesis	0.88784	-0.118964	73	1	0.00421941	237	8063	11928	Atp1a1
mmu04918	Thyroid hormone synthesis	0.88784	-0.118964	73	1	0.00421941	237	8063	11928	Atp1a1
ko04360	Axon guidance	0.893149	-0.113002	175	3	0.0126582	237	8063	2.43743e+16	Plxna4,Smo,Cfl2
mmu04360	Axon guidance	0.893149	-0.113002	175	3	0.0126582	237	8063	3.19757e+16	Smo,Cfl2,Plxna4
mmu04270	Vascular smooth muscle contraction	0.897329	-0.108333	129	2	0.00843882	237	8063	12313329251	Calm1,Ppp1r12b
ko04270	Vascular smooth muscle contraction	0.897329	-0.108333	129	2	0.00843882	237	8063	12313329251	Calm1,Ppp1r12b
mmu05320	Autoimmune thyroid disease	0.906383	-0.0982928	79	1	0.00421941	237	8063	14102	Fas
ko05320	Autoimmune thyroid disease	0.906383	-0.0982928	79	1	0.00421941	237	8063	14102	Fas
ko03040	Spliceosome	0.906768	-0.0978684	133	2	0.00843882	237	8063	6658566642	Snrnp40,Ctnnbl1
mmu03040	Spliceosome	0.906768	-0.0978684	133	2	0.00843882	237	8063	6664266585	Ctnnbl1,Snrnp40
mmu05160	Hepatitis C	0.908998	-0.0954119	134	2	0.00843882	237	8063	1860756480	Pdpk1,Tbk1
ko05160	Hepatitis C	0.908998	-0.0954119	134	2	0.00843882	237	8063	1860756480	Pdpk1,Tbk1
mmu00190	Oxidative phosphorylation	0.908998	-0.0954119	134	2	0.00843882	237	8063	6633566594	Atp6v1c1,Uqcr11
ko00190	Oxidative phosphorylation	0.908998	-0.0954119	134	2	0.00843882	237	8063	6659466335	Uqcr11,Atp6v1c1
ko04146	Peroxisome	0.917016	-0.0866304	83	1	0.00421941	237	8063	23986	Eci2
mmu04146	Peroxisome	0.917016	-0.0866304	83	1	0.00421941	237	8063	23986	Eci2
mmu03320	PPAR signaling pathway	0.921872	-0.0813487	85	1	0.00421941	237	8063	18607	Pdpk1
mmu04911	Insulin secretion	0.921872	-0.0813487	85	1	0.00421941	237	8063	11928	Atp1a1
ko03320	PPAR signaling pathway	0.921872	-0.0813487	85	1	0.00421941	237	8063	18607	Pdpk1
ko00140	Steroid hormone biosynthesis	0.926445	-0.0764002	87	1	0.00421941	237	8063	12846	Comt
mmu00140	Steroid hormone biosynthesis	0.926445	-0.0764002	87	1	0.00421941	237	8063	12846	Comt
mmu05012	Parkinson's disease	0.928718	-0.0739499	144	2	0.00843882	237	8063	6659411739	Uqcr11,Slc25a4
ko04912	GnRH signaling pathway	0.930752	-0.0717625	89	1	0.00421941	237	8063	12313	Calm1
mmu04912	GnRH signaling pathway	0.930752	-0.0717625	89	1	0.00421941	237	8063	12313	Calm1
ko00830	Retinol metabolism	0.930752	-0.0717625	89	1	0.00421941	237	8063	98711	Rdh10
mmu00830	Retinol metabolism	0.930752	-0.0717625	89	1	0.00421941	237	8063	98711	Rdh10
mmu04612	Antigen processing and presentation	0.934807	-0.0674149	91	1	0.00421941	237	8063	18045	Nfyb
ko04612	Antigen processing and presentation	0.934807	-0.0674149	91	1	0.00421941	237	8063	18045	Nfyb
ko05032	Morphine addiction	0.936745	-0.0653437	92	1	0.00421941	237	8063	14773	Grk5
mmu05032	Morphine addiction	0.936745	-0.0653437	92	1	0.00421941	237	8063	14773	Grk5
ko04915	Estrogen signaling pathway	0.943941	-0.0576919	96	1	0.00421941	237	8063	12313	Calm1
mmu04915	Estrogen signaling pathway	0.943941	-0.0576919	96	1	0.00421941	237	8063	12313	Calm1
ko04713	Circadian entrainment	0.947227	-0.0542169	98	1	0.00421941	237	8063	12313	Calm1
mmu_M00177	Ribosome, eukaryotes	0.947227	-0.0542169	98	1	0.00421941	237	8063	19944	Rpl29
mmu04713	Circadian entrainment	0.947227	-0.0542169	98	1	0.00421941	237	8063	12313	Calm1
M00177	Ribosome, eukaryotes	0.947227	-0.0542169	98	1	0.00421941	237	8063	19944	Rpl29
ko05142	Chagas disease (American trypanosomiasis)	0.951799	-0.0494012	101	1	0.00421941	237	8063	14102	Fas
mmu05142	Chagas disease (American trypanosomiasis)	0.951799	-0.0494012	101	1	0.00421941	237	8063	14102	Fas
mmu04723	Retrograde endocannabinoid signaling	0.953234	-0.0478949	102	1	0.00421941	237	8063	231871	Daglb
ko04723	Retrograde endocannabinoid signaling	0.953234	-0.0478949	102	1	0.00421941	237	8063	231871	Daglb
ko04724	Glutamatergic synapse	0.967468	-0.0330733	114	1	0.00421941	237	8063	105727	Slc38a1
mmu04724	Glutamatergic synapse	0.967468	-0.0330733	114	1	0.00421941	237	8063	105727	Slc38a1
mmu04611	Platelet activation	0.975968	-0.0243252	124	1	0.00421941	237	8063	109305	Orai1
ko04750	Inflammatory mediator regulation of TRP channels	0.976686	-0.0235904	125	1	0.00421941	237	8063	12313	Calm1
mmu04750	Inflammatory mediator regulation of TRP channels	0.976686	-0.0235904	125	1	0.00421941	237	8063	12313	Calm1
ko04380	Osteoclast differentiation	0.979965	-0.0202383	130	1	0.00421941	237	8063	26409	Map3k7
mmu04380	Osteoclast differentiation	0.979965	-0.0202383	130	1	0.00421941	237	8063	26409	Map3k7
mmu03010	Ribosome	0.995204	-0.00480726	177	1	0.00421941	237	8063	19944	Rpl29
ko03010	Ribosome	0.995204	-0.00480726	177	1	0.00421941	237	8063	19944	Rpl29
ko04062	Chemokine signaling pathway	0.996967	-0.00303775	192	1	0.00421941	237	8063	14773	Grk5
mmu04062	Chemokine signaling pathway	0.996967	-0.00303775	192	1	0.00421941	237	8063	14773	Grk5
mmu00604	Glycosphingolipid biosynthesis - ganglio series	1	-2.40813e-11	15	0	0	237	8063
mmu00730	Thiamine metabolism	1	-2.40813e-11	15	0	0	237	8063
ko00604	Glycosphingolipid biosynthesis - ganglio series	1	-2.40813e-11	15	0	0	237	8063
M00695	cAMP signaling	1	-2.40813e-11	15	0	0	237	8063
mmu_M00695	cAMP signaling	1	-2.40813e-11	15	0	0	237	8063
ko00730	Thiamine metabolism	1	-2.40813e-11	15	0	0	237	8063
mmu_M00036	Leucine degradation, leucine => acetoacetate + acetyl-CoA	1	-1.93387e-11	13	0	0	237	8063
mmu_M00182	RNA polymerase I, eukaryotes	1	-1.93387e-11	13	0	0	237	8063
ko03450	Non-homologous end-joining	1	-1.93387e-11	13	0	0	237	8063
M00403	HRD1/SEL1 ERAD complex	1	-1.93387e-11	13	0	0	237	8063
M00676	PI3K-Akt signaling	1	-1.93387e-11	13	0	0	237	8063
mmu03450	Non-homologous end-joining	1	-1.93387e-11	13	0	0	237	8063
mmu_M00676	PI3K-Akt signaling	1	-1.93387e-11	13	0	0	237	8063
mmu_M00403	HRD1/SEL1 ERAD complex	1	-1.93387e-11	13	0	0	237	8063
M00182	RNA polymerase I, eukaryotes	1	-1.93387e-11	13	0	0	237	8063
mmu_M00415	Fatty acid biosynthesis, elongation, endoplasmic reticulum	1	-1.93387e-11	13	0	0	237	8063
M00036	Leucine degradation, leucine => acetoacetate + acetyl-CoA	1	-1.93387e-11	13	0	0	237	8063
M00415	Fatty acid biosynthesis, elongation, endoplasmic reticulum	1	-1.93387e-11	13	0	0	237	8063
M00049	Adenine ribonucleotide biosynthesis, IMP => ADP,ATP	1	-1.83358e-11	20	0	0	237	8063
M00679	BMP signaling	1	-1.83358e-11	20	0	0	237	8063
mmu_M00679	BMP signaling	1	-1.83358e-11	20	0	0	237	8063
mmu_M00049	Adenine ribonucleotide biosynthesis, IMP => ADP,ATP	1	-1.83358e-11	20	0	0	237	8063
ko04740	Olfactory transduction	1	-1.42973e-11	1119	2	0.00843882	237	8063	12313259023	Calm1,Olfr1055
mmu04740	Olfactory transduction	1	-1.42973e-11	1119	2	0.00843882	237	8063	12313259023	Calm1,Olfr1055
mmu_M00352	Spliceosome, U2-snRNP	1	-1.24348e-11	21	0	0	237	8063
M00352	Spliceosome, U2-snRNP	1	-1.24348e-11	21	0	0	237	8063
M00391	Exosome, eukaryotes	1	-1.12218e-11	10	0	0	237	8063
mmu_M00010	Citrate cycle, first carbon oxidation, oxaloacetate => 2-oxoglutarate	1	-1.12218e-11	10	0	0	237	8063
M00694	cGMP signaling	1	-1.12218e-11	10	0	0	237	8063
M00101	Cholesterol biosynthesis, squalene 2,3-epoxide => cholesterol	1	-1.12218e-11	10	0	0	237	8063
mmu_M00694	cGMP signaling	1	-1.12218e-11	10	0	0	237	8063
M00296	BER complex	1	-1.12218e-11	10	0	0	237	8063
mmu_M00098	Acylglycerol degradation	1	-1.12218e-11	10	0	0	237	8063
mmu_M00681	Activin signaling	1	-1.12218e-11	10	0	0	237	8063
mmu_M00101	Cholesterol biosynthesis, squalene 2,3-epoxide => cholesterol	1	-1.12218e-11	10	0	0	237	8063
M00290	Holo-TFIIH complex	1	-1.12218e-11	10	0	0	237	8063
M00098	Acylglycerol degradation	1	-1.12218e-11	10	0	0	237	8063
mmu_M00290	Holo-TFIIH complex	1	-1.12218e-11	10	0	0	237	8063
mmu_M00296	BER complex	1	-1.12218e-11	10	0	0	237	8063
mmu_M00391	Exosome, eukaryotes	1	-1.12218e-11	10	0	0	237	8063
M00010	Citrate cycle, first carbon oxidation, oxaloacetate => 2-oxoglutarate	1	-1.12218e-11	10	0	0	237	8063
M00681	Activin signaling	1	-1.12218e-11	10	0	0	237	8063
mmu04913	Ovarian steroidogenesis	1	-9.98407e-12	58	0	0	237	8063
mmu04370	VEGF signaling pathway	1	-9.98407e-12	58	0	0	237	8063
ko04913	Ovarian steroidogenesis	1	-9.98407e-12	58	0	0	237	8063
ko04370	VEGF signaling pathway	1	-9.98407e-12	58	0	0	237	8063
ko05020	Prion diseases	1	-9.90116e-12	34	0	0	237	8063
mmu05020	Prion diseases	1	-9.90116e-12	34	0	0	237	8063
mmu_M00014	Glucuronate pathway (uronate pathway)	1	-7.70568e-12	26	0	0	237	8063
M00014	Glucuronate pathway (uronate pathway)	1	-7.70568e-12	26	0	0	237	8063
mmu_M00011	Citrate cycle, second carbon oxidation, 2-oxoglutarate => oxaloacetate	1	-7.5157e-12	14	0	0	237	8063
M00011	Citrate cycle, second carbon oxidation, 2-oxoglutarate => oxaloacetate	1	-7.5157e-12	14	0	0	237	8063
mmu00533	Glycosaminoglycan biosynthesis - keratan sulfate	1	-7.5157e-12	14	0	0	237	8063
ko00533	Glycosaminoglycan biosynthesis - keratan sulfate	1	-7.5157e-12	14	0	0	237	8063
M00147	NADH dehydrogenase (ubiquinone) 1 beta subcomplex	1	-7.5157e-12	14	0	0	237	8063
mmu_M00147	NADH dehydrogenase (ubiquinone) 1 beta subcomplex	1	-7.5157e-12	14	0	0	237	8063
mmu01523	Antifolate resistance	1	-6.95101e-12	30	0	0	237	8063
ko01523	Antifolate resistance	1	-6.95101e-12	30	0	0	237	8063
ko03060	Protein export	1	-6.95101e-12	30	0	0	237	8063
mmu03060	Protein export	1	-6.95101e-12	30	0	0	237	8063
ko01040	Biosynthesis of unsaturated fatty acids	1	-6.55605e-12	28	0	0	237	8063
mmu01040	Biosynthesis of unsaturated fatty acids	1	-6.55605e-12	28	0	0	237	8063
ko00910	Nitrogen metabolism	1	-6.50258e-12	17	0	0	237	8063
M00158	F-type ATPase, eukaryotes	1	-6.50258e-12	17	0	0	237	8063
mmu_M00158	F-type ATPase, eukaryotes	1	-6.50258e-12	17	0	0	237	8063
mmu00910	Nitrogen metabolism	1	-6.50258e-12	17	0	0	237	8063
mmu00450	Selenocompound metabolism	1	-6.50258e-12	17	0	0	237	8063
ko00450	Selenocompound metabolism	1	-6.50258e-12	17	0	0	237	8063
M00015	Proline biosynthesis, glutamate => proline	1	-5.97624e-12	4	0	0	237	8063
M00690	MAPK (ERK5) signaling	1	-5.97624e-12	4	0	0	237	8063
mmu_M00015	Proline biosynthesis, glutamate => proline	1	-5.97624e-12	4	0	0	237	8063
mmu_M00133	Polyamine biosynthesis, arginine => agmatine => putrescine => spermidine	1	-5.97624e-12	4	0	0	237	8063
M00632	Galactose degradation, Leloir pathway, galactose => alpha-D-glucose-1P	1	-5.97624e-12	4	0	0	237	8063
mmu_M00286	GINS complex	1	-5.97624e-12	4	0	0	237	8063
mmu_M00027	GABA (gamma-Aminobutyrate) shunt	1	-5.97624e-12	4	0	0	237	8063
ko00290	Valine, leucine and isoleucine biosynthesis	1	-5.97624e-12	4	0	0	237	8063
mmu_M00134	Polyamine biosynthesis, arginine => ornithine => putrescine	1	-5.97624e-12	4	0	0	237	8063
M00393	TRAMP complex	1	-5.97624e-12	4	0	0	237	8063
M00286	GINS complex	1	-5.97624e-12	4	0	0	237	8063
mmu_M00685	Apoptotic machinery	1	-5.97624e-12	4	0	0	237	8063
M00425	H/ACA ribonucleoprotein complex	1	-5.97624e-12	4	0	0	237	8063
mmu_M00393	TRAMP complex	1	-5.97624e-12	4	0	0	237	8063
mmu_M00148	Succinate dehydrogenase (ubiquinone)	1	-5.97624e-12	4	0	0	237	8063
mmu_M00425	H/ACA ribonucleoprotein complex	1	-5.97624e-12	4	0	0	237	8063
M00133	Polyamine biosynthesis, arginine => agmatine => putrescine => spermidine	1	-5.97624e-12	4	0	0	237	8063
mmu_M00402	Translocon-associated protein (TRAP) complex	1	-5.97624e-12	4	0	0	237	8063
mmu_M00005	PRPP biosynthesis, ribose 5P => PRPP	1	-5.97624e-12	4	0	0	237	8063
M00263	DNA polymerase epsilon complex	1	-5.97624e-12	4	0	0	237	8063
mmu_M00390	Exosome, archaea	1	-5.97624e-12	4	0	0	237	8063
mmu_M00632	Galactose degradation, Leloir pathway, galactose => alpha-D-glucose-1P	1	-5.97624e-12	4	0	0	237	8063
M00148	Succinate dehydrogenase (ubiquinone)	1	-5.97624e-12	4	0	0	237	8063
M00402	Translocon-associated protein (TRAP) complex	1	-5.97624e-12	4	0	0	237	8063
mmu_M00741	Propanoyl-CoA metabolism, propanoyl-CoA => succinyl-CoA	1	-5.97624e-12	4	0	0	237	8063
mmu_M00263	DNA polymerase epsilon complex	1	-5.97624e-12	4	0	0	237	8063
M00741	Propanoyl-CoA metabolism, propanoyl-CoA => succinyl-CoA	1	-5.97624e-12	4	0	0	237	8063
M00134	Polyamine biosynthesis, arginine => ornithine => putrescine	1	-5.97624e-12	4	0	0	237	8063
M00027	GABA (gamma-Aminobutyrate) shunt	1	-5.97624e-12	4	0	0	237	8063
mmu00290	Valine, leucine and isoleucine biosynthesis	1	-5.97624e-12	4	0	0	237	8063
M00390	Exosome, archaea	1	-5.97624e-12	4	0	0	237	8063
M00685	Apoptotic machinery	1	-5.97624e-12	4	0	0	237	8063
mmu_M00690	MAPK (ERK5) signaling	1	-5.97624e-12	4	0	0	237	8063
M00005	PRPP biosynthesis, ribose 5P => PRPP	1	-5.97624e-12	4	0	0	237	8063
M00677	Wnt signaling	1	-4.60624e-12	38	0	0	237	8063
mmu_M00677	Wnt signaling	1	-4.60624e-12	38	0	0	237	8063
M00034	Methionine salvage pathway	1	-4.48732e-12	11	0	0	237	8063
mmu_M00351	Spliceosome, U1-snRNP	1	-4.48732e-12	11	0	0	237	8063
mmu_M00035	Methionine degradation	1	-4.48732e-12	11	0	0	237	8063
mmu00430	Taurine and hypotaurine metabolism	1	-4.48732e-12	11	0	0	237	8063
mmu_M00032	Lysine degradation, lysine => saccharopine => acetoacetyl-CoA	1	-4.48732e-12	11	0	0	237	8063
M00052	Pyrimidine ribonucleotide biosynthesis, UMP => UDP/UTP,CDP/CTP	1	-4.48732e-12	11	0	0	237	8063
mmu00920	Sulfur metabolism	1	-4.48732e-12	11	0	0	237	8063
M00032	Lysine degradation, lysine => saccharopine => acetoacetyl-CoA	1	-4.48732e-12	11	0	0	237	8063
M00412	ESCRT-III complex	1	-4.48732e-12	11	0	0	237	8063
M00351	Spliceosome, U1-snRNP	1	-4.48732e-12	11	0	0	237	8063
mmu_M00095	C5 isoprenoid biosynthesis, mevalonate pathway	1	-4.48732e-12	11	0	0	237	8063
mmu00072	Synthesis and degradation of ketone bodies	1	-4.48732e-12	11	0	0	237	8063
mmu_M00143	NADH dehydrogenase (ubiquinone) Fe-S protein/flavoprotein complex, mitochondria	1	-4.48732e-12	11	0	0	237	8063
mmu_M00034	Methionine salvage pathway	1	-4.48732e-12	11	0	0	237	8063
ko00430	Taurine and hypotaurine metabolism	1	-4.48732e-12	11	0	0	237	8063
M00095	C5 isoprenoid biosynthesis, mevalonate pathway	1	-4.48732e-12	11	0	0	237	8063
ko00920	Sulfur metabolism	1	-4.48732e-12	11	0	0	237	8063
M00143	NADH dehydrogenase (ubiquinone) Fe-S protein/flavoprotein complex, mitochondria	1	-4.48732e-12	11	0	0	237	8063
mmu_M00404	COPII complex	1	-4.48732e-12	11	0	0	237	8063
mmu_M00052	Pyrimidine ribonucleotide biosynthesis, UMP => UDP/UTP,CDP/CTP	1	-4.48732e-12	11	0	0	237	8063
M00035	Methionine degradation	1	-4.48732e-12	11	0	0	237	8063
ko00072	Synthesis and degradation of ketone bodies	1	-4.48732e-12	11	0	0	237	8063
M00404	COPII complex	1	-4.48732e-12	11	0	0	237	8063
mmu_M00412	ESCRT-III complex	1	-4.48732e-12	11	0	0	237	8063
M00307	Pyruvate oxidation, pyruvate => acetyl-CoA	1	-4.25257e-12	5	0	0	237	8063
M00414	Bloom's syndrome complex	1	-4.25257e-12	5	0	0	237	8063
M00381	SCF-SKP2 complex	1	-4.25257e-12	5	0	0	237	8063
ko00524	Neomycin, kanamycin and gentamicin biosynthesis	1	-4.25257e-12	5	0	0	237	8063
mmu_M00079	Keratan sulfate degradation	1	-4.25257e-12	5	0	0	237	8063
mmu_M00381	SCF-SKP2 complex	1	-4.25257e-12	5	0	0	237	8063
mmu_M00289	RF-C complex	1	-4.25257e-12	5	0	0	237	8063
M00079	Keratan sulfate degradation	1	-4.25257e-12	5	0	0	237	8063
mmu_M00070	Glycosphingolipid biosynthesis, lacto-series, LacCer => Lc4Cer	1	-4.25257e-12	5	0	0	237	8063
mmu_M00128	Ubiquinone biosynthesis, eukaryotes, 4-hydroxybenzoate => ubiquinone	1	-4.25257e-12	5	0	0	237	8063
M00387	SCF-FBW7 complex	1	-4.25257e-12	5	0	0	237	8063
M00289	RF-C complex	1	-4.25257e-12	5	0	0	237	8063
mmu_M00414	Bloom's syndrome complex	1	-4.25257e-12	5	0	0	237	8063
M00128	Ubiquinone biosynthesis, eukaryotes, 4-hydroxybenzoate => ubiquinone	1	-4.25257e-12	5	0	0	237	8063
mmu_M00037	Melatonin biosynthesis, tryptophan => serotonin => melatonin	1	-4.25257e-12	5	0	0	237	8063
mmu_M00384	Cul3-SPOP complex	1	-4.25257e-12	5	0	0	237	8063
mmu_M00006	Pentose phosphate pathway, oxidative phase, glucose 6P => ribulose 5P	1	-4.25257e-12	5	0	0	237	8063
mmu00524	Neomycin, kanamycin and gentamicin biosynthesis	1	-4.25257e-12	5	0	0	237	8063
mmu_M00042	Catecholamine biosynthesis, tyrosine => dopamine => noradrenaline => adrenaline	1	-4.25257e-12	5	0	0	237	8063
M00037	Melatonin biosynthesis, tryptophan => serotonin => melatonin	1	-4.25257e-12	5	0	0	237	8063
mmu_M00387	SCF-FBW7 complex	1	-4.25257e-12	5	0	0	237	8063
mmu_M00307	Pyruvate oxidation, pyruvate => acetyl-CoA	1	-4.25257e-12	5	0	0	237	8063
M00042	Catecholamine biosynthesis, tyrosine => dopamine => noradrenaline => adrenaline	1	-4.25257e-12	5	0	0	237	8063
M00006	Pentose phosphate pathway, oxidative phase, glucose 6P => ribulose 5P	1	-4.25257e-12	5	0	0	237	8063
M00384	Cul3-SPOP complex	1	-4.25257e-12	5	0	0	237	8063
M00070	Glycosphingolipid biosynthesis, lacto-series, LacCer => Lc4Cer	1	-4.25257e-12	5	0	0	237	8063
mmu04614	Renin-angiotensin system	1	-4.10402e-12	35	0	0	237	8063
ko04614	Renin-angiotensin system	1	-4.10402e-12	35	0	0	237	8063
ko00030	Pentose phosphate pathway	1	-4.01699e-12	32	0	0	237	8063
mmu00030	Pentose phosphate pathway	1	-4.01699e-12	32	0	0	237	8063
mmu00020	Citrate cycle (TCA cycle)	1	-4.01699e-12	32	0	0	237	8063
ko00020	Citrate cycle (TCA cycle)	1	-4.01699e-12	32	0	0	237	8063
mmu_M00341	Proteasome, 19S regulatory particle (PA700)	1	-3.83879e-12	19	0	0	237	8063
mmu00670	One carbon pool by folate	1	-3.83879e-12	19	0	0	237	8063
ko00670	One carbon pool by folate	1	-3.83879e-12	19	0	0	237	8063
M00341	Proteasome, 19S regulatory particle (PA700)	1	-3.83879e-12	19	0	0	237	8063
M00078	Heparan sulfate degradation	1	-3.71711e-12	9	0	0	237	8063
mmu00750	Vitamin B6 metabolism	1	-3.71711e-12	9	0	0	237	8063
mmu_M00078	Heparan sulfate degradation	1	-3.71711e-12	9	0	0	237	8063
mmu_M00361	Nucleotide sugar biosynthesis, eukaryotes	1	-3.71711e-12	9	0	0	237	8063
ko00750	Vitamin B6 metabolism	1	-3.71711e-12	9	0	0	237	8063
M00361	Nucleotide sugar biosynthesis, eukaryotes	1	-3.71711e-12	9	0	0	237	8063
M00068	Glycosphingolipid biosynthesis, globo-series, LacCer => Gb4Cer	1	-3.39316e-12	2	0	0	237	8063
M00399	Cap binding complex	1	-3.39316e-12	2	0	0	237	8063
M00066	Lactosylceramide biosynthesis	1	-3.39316e-12	2	0	0	237	8063
mmu_M00067	Sulfoglycolipids biosynthesis, ceramide/1-alkyl-2-acylglycerol => sulfatide/seminolipid	1	-3.39316e-12	2	0	0	237	8063
M00106	Conjugated bile acid biosynthesis, cholate => taurocholate/glycocholate	1	-3.39316e-12	2	0	0	237	8063
mmu_M00294	DNA polymerase gamma complex	1	-3.39316e-12	2	0	0	237	8063
mmu_M00106	Conjugated bile acid biosynthesis, cholate => taurocholate/glycocholate	1	-3.39316e-12	2	0	0	237	8063
M00103	Cholecalciferol biosynthesis	1	-3.39316e-12	2	0	0	237	8063
M00338	Cysteine biosynthesis, homocysteine + serine => cysteine	1	-3.39316e-12	2	0	0	237	8063
M00067	Sulfoglycolipids biosynthesis, ceramide/1-alkyl-2-acylglycerol => sulfatide/seminolipid	1	-3.39316e-12	2	0	0	237	8063
ko00300	Lysine biosynthesis	1	-3.39316e-12	2	0	0	237	8063
M00554	Nucleotide sugar biosynthesis, galactose => UDP-galactose	1	-3.39316e-12	2	0	0	237	8063
mmu_M00066	Lactosylceramide biosynthesis	1	-3.39316e-12	2	0	0	237	8063
mmu_M00103	Cholecalciferol biosynthesis	1	-3.39316e-12	2	0	0	237	8063
mmu_M00068	Glycosphingolipid biosynthesis, globo-series, LacCer => Gb4Cer	1	-3.39316e-12	2	0	0	237	8063
mmu_M00399	Cap binding complex	1	-3.39316e-12	2	0	0	237	8063
M00294	DNA polymerase gamma complex	1	-3.39316e-12	2	0	0	237	8063
mmu00300	Lysine biosynthesis	1	-3.39316e-12	2	0	0	237	8063
mmu_M00554	Nucleotide sugar biosynthesis, galactose => UDP-galactose	1	-3.39316e-12	2	0	0	237	8063
mmu_M00338	Cysteine biosynthesis, homocysteine + serine => cysteine	1	-3.39316e-12	2	0	0	237	8063
mmu04742	Taste transduction	1	-2.8951e-12	88	0	0	237	8063
ko04742	Taste transduction	1	-2.8951e-12	88	0	0	237	8063
mmu00650	Butanoate metabolism	1	-2.7782e-12	27	0	0	237	8063
mmu00601	Glycosphingolipid biosynthesis - lacto and neolacto series	1	-2.7782e-12	27	0	0	237	8063
ko00650	Butanoate metabolism	1	-2.7782e-12	27	0	0	237	8063
ko00601	Glycosphingolipid biosynthesis - lacto and neolacto series	1	-2.7782e-12	27	0	0	237	8063
ko04950	Maturity onset diabetes of the young	1	-2.7782e-12	27	0	0	237	8063
mmu04950	Maturity onset diabetes of the young	1	-2.7782e-12	27	0	0	237	8063
M00043	Thyroid hormone biosynthesis, tyrosine => triiodothyronine/thyroxine	1	-2.5368e-12	1	0	0	237	8063
ko00472	D-Arginine and D-ornithine metabolism	1	-2.5368e-12	1	0	0	237	8063
mmu_M00091	Phosphatidylcholine (PC) biosynthesis, PE => PC	1	-2.5368e-12	1	0	0	237	8063
mmu_M00043	Thyroid hormone biosynthesis, tyrosine => triiodothyronine/thyroxine	1	-2.5368e-12	1	0	0	237	8063
mmu00472	D-Arginine and D-ornithine metabolism	1	-2.5368e-12	1	0	0	237	8063
M00091	Phosphatidylcholine (PC) biosynthesis, PE => PC	1	-2.5368e-12	1	0	0	237	8063
mmu00514	Other types of O-glycan biosynthesis	1	-2.0454e-12	22	0	0	237	8063
ko00514	Other types of O-glycan biosynthesis	1	-2.0454e-12	22	0	0	237	8063
mmu_M00130	Inositol phosphate metabolism, PI=> PIP2 => Ins(1,4,5)P3 => Ins(1,3,4,5)P4	1	-2.0454e-12	22	0	0	237	8063
M00130	Inositol phosphate metabolism, PI=> PIP2 => Ins(1,4,5)P3 => Ins(1,3,4,5)P4	1	-2.0454e-12	22	0	0	237	8063
ko04130	SNARE interactions in vesicular transport	1	-1.96658e-12	33	0	0	237	8063
mmu04130	SNARE interactions in vesicular transport	1	-1.96658e-12	33	0	0	237	8063
M00680	TGF-beta signaling	1	-1.78523e-12	8	0	0	237	8063
M00110	C19/C18-Steroid hormone biosynthesis, pregnenolone => androstenedione => estrone	1	-1.78523e-12	8	0	0	237	8063
mmu00740	Riboflavin metabolism	1	-1.78523e-12	8	0	0	237	8063
M00398	Sm core complex	1	-1.78523e-12	8	0	0	237	8063
mmu_M00680	TGF-beta signaling	1	-1.78523e-12	8	0	0	237	8063
ko00740	Riboflavin metabolism	1	-1.78523e-12	8	0	0	237	8063
M00687	MAPK (ERK1/2) signaling	1	-1.78523e-12	8	0	0	237	8063
mmu_M00398	Sm core complex	1	-1.78523e-12	8	0	0	237	8063
M00086	beta-Oxidation, acyl-CoA synthesis	1	-1.78523e-12	8	0	0	237	8063
mmu_M00110	C19/C18-Steroid hormone biosynthesis, pregnenolone => androstenedione => estrone	1	-1.78523e-12	8	0	0	237	8063
mmu_M00687	MAPK (ERK1/2) signaling	1	-1.78523e-12	8	0	0	237	8063
mmu_M00086	beta-Oxidation, acyl-CoA synthesis	1	-1.78523e-12	8	0	0	237	8063
ko00980	Metabolism of xenobiotics by cytochrome P450	1	-1.45253e-12	65	0	0	237	8063
mmu00980	Metabolism of xenobiotics by cytochrome P450	1	-1.45253e-12	65	0	0	237	8063
mmu00592	alpha-Linolenic acid metabolism	1	-1.11616e-12	25	0	0	237	8063
mmu_M00154	Cytochrome c oxidase	1	-1.11616e-12	25	0	0	237	8063
ko00592	alpha-Linolenic acid metabolism	1	-1.11616e-12	25	0	0	237	8063
M00154	Cytochrome c oxidase	1	-1.11616e-12	25	0	0	237	8063
ko00260	Glycine, serine and threonine metabolism	1	3.15799e-13	40	0	0	237	8063
mmu00260	Glycine, serine and threonine metabolism	1	3.15799e-13	40	0	0	237	8063
mmu05033	Nicotine addiction	1	3.15799e-13	40	0	0	237	8063
ko05033	Nicotine addiction	1	3.15799e-13	40	0	0	237	8063
M00004	Pentose phosphate pathway (Pentose phosphate cycle)	1	5.44777e-13	12	0	0	237	8063
mmu_M00004	Pentose phosphate pathway (Pentose phosphate cycle)	1	5.44777e-13	12	0	0	237	8063
mmu_M00072	N-glycosylation by oligosaccharyltransferase	1	5.60421e-13	7	0	0	237	8063
M00092	Phosphatidylethanolamine (PE) biosynthesis, ethanolamine => PE	1	5.60421e-13	7	0	0	237	8063
M00401	Sec61 complex	1	5.60421e-13	7	0	0	237	8063
M00396	Lsm 2-8 complex	1	5.60421e-13	7	0	0	237	8063
mmu_M00397	Lsm 1-7 complex	1	5.60421e-13	7	0	0	237	8063
mmu_M00549	Nucleotide sugar biosynthesis, glucose => UDP-glucose	1	5.60421e-13	7	0	0	237	8063
M00142	NADH:ubiquinone oxidoreductase, mitochondria	1	5.60421e-13	7	0	0	237	8063
mmu_M00092	Phosphatidylethanolamine (PE) biosynthesis, ethanolamine => PE	1	5.60421e-13	7	0	0	237	8063
M00397	Lsm 1-7 complex	1	5.60421e-13	7	0	0	237	8063
mmu_M00142	NADH:ubiquinone oxidoreductase, mitochondria	1	5.60421e-13	7	0	0	237	8063
mmu_M00401	Sec61 complex	1	5.60421e-13	7	0	0	237	8063
M00107	Steroid hormone biosynthesis, cholesterol => prognenolone => progesterone	1	5.60421e-13	7	0	0	237	8063
mmu_M00396	Lsm 2-8 complex	1	5.60421e-13	7	0	0	237	8063
M00424	Shelterin complex	1	5.60421e-13	7	0	0	237	8063
M00072	N-glycosylation by oligosaccharyltransferase	1	5.60421e-13	7	0	0	237	8063
mmu_M00107	Steroid hormone biosynthesis, cholesterol => prognenolone => progesterone	1	5.60421e-13	7	0	0	237	8063
mmu_M00691	DNA damage-induced cell cycle checkpoints	1	5.60421e-13	7	0	0	237	8063
M00691	DNA damage-induced cell cycle checkpoints	1	5.60421e-13	7	0	0	237	8063
M00549	Nucleotide sugar biosynthesis, glucose => UDP-glucose	1	5.60421e-13	7	0	0	237	8063
mmu_M00424	Shelterin complex	1	5.60421e-13	7	0	0	237	8063
ko00440	Phosphonate and phosphinate metabolism	1	9.50716e-13	6	0	0	237	8063
mmu_M00285	MCM complex	1	9.50716e-13	6	0	0	237	8063
M00395	Decapping complex	1	9.50716e-13	6	0	0	237	8063
M00047	Creatine pathway	1	9.50716e-13	6	0	0	237	8063
mmu_M00071	Glycosphingolipid biosynthesis, neolacto-series, LacCer => nLc4Cer	1	9.50716e-13	6	0	0	237	8063
mmu_M00047	Creatine pathway	1	9.50716e-13	6	0	0	237	8063
mmu_M00007	Pentose phosphate pathway, non-oxidative phase, fructose 6P => ribose 5P	1	9.50716e-13	6	0	0	237	8063
M00109	C21-Steroid hormone biosynthesis, progesterone => cortisol/cortisone	1	9.50716e-13	6	0	0	237	8063
M00071	Glycosphingolipid biosynthesis, neolacto-series, LacCer => nLc4Cer	1	9.50716e-13	6	0	0	237	8063
mmu_M00380	SCF-BTRC complex	1	9.50716e-13	6	0	0	237	8063
M00013	Malonate semialdehyde pathway, propanoyl-CoA => acetyl-CoA	1	9.50716e-13	6	0	0	237	8063
M00383	ECV complex	1	9.50716e-13	6	0	0	237	8063
M00285	MCM complex	1	9.50716e-13	6	0	0	237	8063
mmu_M00141	C1-unit interconversion, eukaryotes	1	9.50716e-13	6	0	0	237	8063
mmu_M00109	C21-Steroid hormone biosynthesis, progesterone => cortisol/cortisone	1	9.50716e-13	6	0	0	237	8063
M00090	Phosphatidylcholine (PC) biosynthesis, choline => PC	1	9.50716e-13	6	0	0	237	8063
M00048	Inosine monophosphate biosynthesis, PRPP + glutamine => IMP	1	9.50716e-13	6	0	0	237	8063
mmu_M00090	Phosphatidylcholine (PC) biosynthesis, choline => PC	1	9.50716e-13	6	0	0	237	8063
M00073	N-glycan precursor trimming	1	9.50716e-13	6	0	0	237	8063
ko00232	Caffeine metabolism	1	9.50716e-13	6	0	0	237	8063
M00141	C1-unit interconversion, eukaryotes	1	9.50716e-13	6	0	0	237	8063
mmu_M00048	Inosine monophosphate biosynthesis, PRPP + glutamine => IMP	1	9.50716e-13	6	0	0	237	8063
mmu_M00284	Origin recognition complex	1	9.50716e-13	6	0	0	237	8063
mmu_M00029	Urea cycle	1	9.50716e-13	6	0	0	237	8063
mmu00232	Caffeine metabolism	1	9.50716e-13	6	0	0	237	8063
M00029	Urea cycle	1	9.50716e-13	6	0	0	237	8063
M00007	Pentose phosphate pathway, non-oxidative phase, fructose 6P => ribose 5P	1	9.50716e-13	6	0	0	237	8063
M00284	Origin recognition complex	1	9.50716e-13	6	0	0	237	8063
mmu_M00395	Decapping complex	1	9.50716e-13	6	0	0	237	8063
mmu00440	Phosphonate and phosphinate metabolism	1	9.50716e-13	6	0	0	237	8063
mmu_M00073	N-glycan precursor trimming	1	9.50716e-13	6	0	0	237	8063
M00380	SCF-BTRC complex	1	9.50716e-13	6	0	0	237	8063
mmu_M00383	ECV complex	1	9.50716e-13	6	0	0	237	8063
mmu_M00058	Glycosaminoglycan biosynthesis, chondroitin sulfate backbone	1	9.50716e-13	6	0	0	237	8063
M00058	Glycosaminoglycan biosynthesis, chondroitin sulfate backbone	1	9.50716e-13	6	0	0	237	8063
mmu_M00013	Malonate semialdehyde pathway, propanoyl-CoA => acetyl-CoA	1	9.50716e-13	6	0	0	237	8063
mmu04726	Serotonergic synapse	1	3.92956e-12	132	0	0	237	8063
ko05204	Chemical carcinogenesis	1	6.37205e-12	93	0	0	237	8063
mmu05204	Chemical carcinogenesis	1	6.37205e-12	93	0	0	237	8063
ko04640	Hematopoietic cell lineage	1	7.24626e-12	95	0	0	237	8063
mmu04640	Hematopoietic cell lineage	1	7.24626e-12	95	0	0	237	8063
mmu00565	Ether lipid metabolism	1	7.49374e-12	44	0	0	237	8063
ko00565	Ether lipid metabolism	1	7.49374e-12	44	0	0	237	8063
mmu05030	Cocaine addiction	1	7.63498e-12	48	0	0	237	8063
mmu04930	Type II diabetes mellitus	1	7.63498e-12	48	0	0	237	8063
ko05030	Cocaine addiction	1	7.63498e-12	48	0	0	237	8063
ko04930	Type II diabetes mellitus	1	7.63498e-12	48	0	0	237	8063
M00129	Ascorbate biosynthesis, animals, glucose-1P => ascorbate	1	7.731e-12	24	0	0	237	8063
mmu_M00129	Ascorbate biosynthesis, animals, glucose-1P => ascorbate	1	7.731e-12	24	0	0	237	8063
mmu_M00009	Citrate cycle (TCA cycle, Krebs cycle)	1	7.731e-12	24	0	0	237	8063
M00009	Citrate cycle (TCA cycle, Krebs cycle)	1	7.731e-12	24	0	0	237	8063
mmu_M00297	DNA-PK complex	1	7.93068e-12	3	0	0	237	8063
mmu_M00151	Cytochrome bc1 complex respiratory unit	1	7.93068e-12	3	0	0	237	8063
M00108	C21-Steroid hormone biosynthesis, progesterone => corticosterone/aldosterone	1	7.93068e-12	3	0	0	237	8063
M00297	DNA-PK complex	1	7.93068e-12	3	0	0	237	8063
M00069	Glycosphingolipid biosynthesis, ganglio series, LacCer => GT3	1	7.93068e-12	3	0	0	237	8063
M00151	Cytochrome bc1 complex respiratory unit	1	7.93068e-12	3	0	0	237	8063
mmu_M00288	RPA complex	1	7.93068e-12	3	0	0	237	8063
M00410	ESCRT-II complex	1	7.93068e-12	3	0	0	237	8063
M00408	ESCRT-0 complex	1	7.93068e-12	3	0	0	237	8063
mmu_M00400	p97-Ufd1-Npl4 complex	1	7.93068e-12	3	0	0	237	8063
mmu_M00100	Sphingosine degradation	1	7.93068e-12	3	0	0	237	8063
M00046	Pyrimidine degradation, uracil => beta-alanine, thymine => 3-aminoisobutanoate	1	7.93068e-12	3	0	0	237	8063
mmu_M00108	C21-Steroid hormone biosynthesis, progesterone => corticosterone/aldosterone	1	7.93068e-12	3	0	0	237	8063
M00020	Serine biosynthesis, glycerate-3P => serine	1	7.93068e-12	3	0	0	237	8063
ko00785	Lipoic acid metabolism	1	7.93068e-12	3	0	0	237	8063
mmu_M00408	ESCRT-0 complex	1	7.93068e-12	3	0	0	237	8063
M00291	MRN complex	1	7.93068e-12	3	0	0	237	8063
ko00471	D-Glutamine and D-glutamate metabolism	1	7.93068e-12	3	0	0	237	8063
mmu00471	D-Glutamine and D-glutamate metabolism	1	7.93068e-12	3	0	0	237	8063
M00288	RPA complex	1	7.93068e-12	3	0	0	237	8063
mmu_M00069	Glycosphingolipid biosynthesis, ganglio series, LacCer => GT3	1	7.93068e-12	3	0	0	237	8063
mmu_M00046	Pyrimidine degradation, uracil => beta-alanine, thymine => 3-aminoisobutanoate	1	7.93068e-12	3	0	0	237	8063
mmu00785	Lipoic acid metabolism	1	7.93068e-12	3	0	0	237	8063
mmu_M00392	Ski complex	1	7.93068e-12	3	0	0	237	8063
mmu_M00291	MRN complex	1	7.93068e-12	3	0	0	237	8063
mmu_M00020	Serine biosynthesis, glycerate-3P => serine	1	7.93068e-12	3	0	0	237	8063
M00392	Ski complex	1	7.93068e-12	3	0	0	237	8063
mmu_M00410	ESCRT-II complex	1	7.93068e-12	3	0	0	237	8063
M00400	p97-Ufd1-Npl4 complex	1	7.93068e-12	3	0	0	237	8063
mmu_M00118	Glutathione biosynthesis, glutamate => glutathione	1	7.93068e-12	3	0	0	237	8063
M00100	Sphingosine degradation	1	7.93068e-12	3	0	0	237	8063
M00118	Glutathione biosynthesis, glutamate => glutathione	1	7.93068e-12	3	0	0	237	8063
mmu_M00051	Uridine monophosphate biosynthesis, glutamine (+ PRPP) => UMP	1	7.93068e-12	3	0	0	237	8063
M00051	Uridine monophosphate biosynthesis, glutamine (+ PRPP) => UMP	1	7.93068e-12	3	0	0	237	8063
mmu04672	Intestinal immune network for IgA production	1	1.03113e-11	43	0	0	237	8063
ko04672	Intestinal immune network for IgA production	1	1.03113e-11	43	0	0	237	8063
ko05210	Colorectal cancer	1	1.07905e-11	62	0	0	237	8063
mmu05210	Colorectal cancer	1	1.07905e-11	62	0	0	237	8063
ko00120	Primary bile acid biosynthesis	1	1.0976e-11	16	0	0	237	8063
M00295	BRCA1-associated genome surveillance complex (BASC)	1	1.0976e-11	16	0	0	237	8063
mmu00120	Primary bile acid biosynthesis	1	1.0976e-11	16	0	0	237	8063
mmu00603	Glycosphingolipid biosynthesis - globo and isoglobo series	1	1.0976e-11	16	0	0	237	8063
mmu_M00146	NADH dehydrogenase (ubiquinone) 1 alpha subcomplex	1	1.0976e-11	16	0	0	237	8063
M00146	NADH dehydrogenase (ubiquinone) 1 alpha subcomplex	1	1.0976e-11	16	0	0	237	8063
mmu_M00295	BRCA1-associated genome surveillance complex (BASC)	1	1.0976e-11	16	0	0	237	8063
ko05216	Thyroid cancer	1	1.10344e-11	29	0	0	237	8063
mmu05216	Thyroid cancer	1	1.10344e-11	29	0	0	237	8063
ko00630	Glyoxylate and dicarboxylate metabolism	1	1.10344e-11	29	0	0	237	8063
mmu00630	Glyoxylate and dicarboxylate metabolism	1	1.10344e-11	29	0	0	237	8063
mmu00982	Drug metabolism - cytochrome P450	1	1.17582e-11	67	0	0	237	8063
ko00982	Drug metabolism - cytochrome P450	1	1.17582e-11	67	0	0	237	8063
mmu_M00181	RNA polymerase III, eukaryotes	1	1.22294e-11	18	0	0	237	8063
M00181	RNA polymerase III, eukaryotes	1	1.22294e-11	18	0	0	237	8063
mmu00591	Linoleic acid metabolism	1	1.27029e-11	50	0	0	237	8063
ko00591	Linoleic acid metabolism	1	1.27029e-11	50	0	0	237	8063
ko05322	Systemic lupus erythematosus	1	1.60683e-11	142	0	0	237	8063
mmu05322	Systemic lupus erythematosus	1	1.60683e-11	142	0	0	237	8063
ko04012	ErbB signaling pathway	1	1.68789e-11	85	0	0	237	8063
mmu04012	ErbB signaling pathway	1	1.68789e-11	85	0	0	237	8063
ko00590	Arachidonic acid metabolism	1	1.74272e-11	89	0	0	237	8063
mmu00590	Arachidonic acid metabolism	1	1.74272e-11	89	0	0	237	8063
ko04730	Long-term depression	1	1.94132e-11	61	0	0	237	8063
mmu04730	Long-term depression	1	1.94132e-11	61	0	0	237	8063
mmu04725	Cholinergic synapse	1	2.63742e-11	113	0	0	237	8063

## Sheet: Cluster5
Dataset EV8. Gene ontology enrichment analyses of genes in five clusters in HSCs after the TNF-a treatment.
Gene ontology enrichment analyses of cluster 5
TermID	Term	Enrichment	logP	Genes in Term	Target Genes in Term	Fraction of Targets in Term	Total Target Genes	Total Genes	Entrez Gene IDs	Gene Symbols
M00177	Ribosome, eukaryotes	1.26986e-07	-15.8792	98	17	0.0555556	306	8063	2.67019e+86	Rps15a,Rps29,Rpl6,Rpl27,Rps16,Rsl24d1,Rps23,Rps17,Rpl30,Rpl34,Rpl39,Rps26,Rpl8,Rps19,Rps4x,Rps21,Rps24
mmu_M00177	Ribosome, eukaryotes	1.26986e-07	-15.8792	98	17	0.0555556	306	8063	2.00887e+86	Rps24,Rps21,Rps4x,Rps19,Rpl8,Rps26,Rpl39,Rpl30,Rps17,Rpl34,Rps23,Rsl24d1,Rps16,Rpl27,Rpl6,Rps29,Rps15a
ko03010	Ribosome	3.12857e-06	-12.6749	177	21	0.0686275	306	8063	2.00852e+106	Rps19,Rps4x,Rps21,Mrpl23,Rps24,Rpl30,Rpl34,Rps17,Rpl39,Rps26,Rpl8,Mrpl13,Mrpl15,Rps16,Rsl24d1,Rps23,Rps15a,Rps29,Rpl6,Mrpl3,Rpl27
mmu03010	Ribosome	3.12857e-06	-12.6749	177	21	0.0686275	306	8063	6.85373e+106	Mrpl13,Mrpl15,Rps16,Rsl24d1,Rps23,Rps15a,Rps29,Rpl6,Mrpl3,Rpl27,Rps19,Rps4x,Rps21,Mrpl23,Rps24,Rpl30,Rpl34,Rps17,Rpl39,Rps26,Rpl8
mmu05169	Epstein-Barr virus infection	8.75379e-05	-9.34344	220	21	0.0686275	306	8063	1.74637e+106	Psmd7,Gtf2e1,Traf3,Psmd11,Psmd14,Ywhaz,Hdac2,Tnfaip3,Pik3cb,Pik3r3,Polr3g,Hspa8,Polr2h,Nedd4,Polr1d,Trp53,Ywhaq,Myc,Psmd6,Usp7,Icam1
ko05169	Epstein-Barr virus infection	8.75379e-05	-9.34344	220	21	0.0686275	306	8063	2.20592e+106	Trp53,Ywhaq,Myc,Psmd6,Usp7,Icam1,Nedd4,Polr1d,Psmd14,Ywhaz,Hdac2,Tnfaip3,Pik3cb,Pik3r3,Polr3g,Hspa8,Polr2h,Gtf2e1,Psmd7,Traf3,Psmd11
ko03013	RNA transport	0.000191061	-8.56292	167	17	0.0555556	306	8063	1.36647e+88	Eif1a,Nup37,Rpp21,Sumo1,Pnn,Xpot,Eef1a1,Eif4e,Rpp40,Nmd3,Eif3f,Eif3a,Aaas,Upf2,Eif3j1,Fxr1,Nupl2
mmu03013	RNA transport	0.000191061	-8.56292	167	17	0.0555556	306	8063	6.60852e+88	Eif3f,Rpp40,Nmd3,Nupl2,Aaas,Upf2,Fxr1,Eif3j1,Eif3a,Rpp21,Nup37,Eif1a,Eef1a1,Eif4e,Sumo1,Pnn,Xpot
ko05016	Huntington's disease	0.000395915	-7.83431	194	18	0.0588235	306	8063	6.71301e+92	Ndufa6,Cox6c,Sod1,Uqcrb,Trp53,Ndufa4,Cox7c,Atp5o,Creb1,Ift57,Vdac3,Ndufa9,Bbc3,Polr2h,Atp5g3,Hdac2,Tfam,Uqcrfs1
mmu05016	Huntington's disease	0.000395915	-7.83431	194	18	0.0588235	306	8063	2.23357e+92	Vdac3,Ift57,Atp5o,Creb1,Atp5g3,Hdac2,Uqcrfs1,Tfam,Ndufa9,Bbc3,Polr2h,Cox6c,Ndufa6,Trp53,Ndufa4,Cox7c,Sod1,Uqcrb
ko03040	Spliceosome	0.000496786	-7.60735	133	14	0.0457516	306	8063	2.03837e+70	Srsf3,Lsm5,Hnrnpa3,Prpf18,Syf2,Hnrnpk,Hspa8,Hnrnpu,Sf3b5,Snrpa1,Sf3b1,Lsm6,Snrpb2,Cdc5l
[truncated: 969 more rows]
