# Supplementary material for: Chromatin modifier Hmga2 promotes adult hematopoietic stem cell function and blood regeneration in stress conditions
Source: EMBO J. 2024 May 29;43(13):7. doi: 10.1038/s44318-024-00122-4 (PMC11217491; doi:10.1038/s44318-024-00122-4)
Supplement: Supplementary file 10 — Dataset EV9 [file 44318_2024_122_MOESM10_ESM.xlsx]

## Sheet: Dataset EV9
Dataset EV9. Detailed information on and links for sequencing data deposited in the DNA Data Bank of Japan.
website	DRA Submission	Sample Name	Library Source	Library Strategy	Library Name	Library Layout	Run	Run Files	download command
https://ddbj.nig.ac.jp/resource/sra-submission/DRA015385	DRA015385	cNGFR-PBS-1	GENOMIC	ATAC-seq	cNGFR-PBS-1	PAIRED	DRR426510	S01.NGFR.PBS1.R1.fastq.gz,S01.NGFR.PBS2.R2.fastq.gz	wget ftp://ftp.ddbj.nig.ac.jp/ddbj_database/dra/sra/ByExp/sra/DRX/DRX411/DRX411693/DRR426510/DRR426510.sra
https://ddbj.nig.ac.jp/resource/sra-submission/DRA015385	DRA015385	cNGFR-PBS-2	GENOMIC	ATAC-seq	cNGFR-PBS-2	PAIRED	DRR426511	S02.NGFR.PBS2.R1.fastq.gz,S02.NGFR.PBS2.R2.fastq.gz	wget ftp://ftp.ddbj.nig.ac.jp/ddbj_database/dra/sra/ByExp/sra/DRX/DRX411/DRX411694/DRR426511/DRR426511.sra
https://ddbj.nig.ac.jp/resource/sra-submission/DRA015385	DRA015385	cNGFR-TNF-1	GENOMIC	ATAC-seq	cNGFR-TNF-1	PAIRED	DRR426512	S03.NGFR.TNF1.R1.fastq.gz,S03.NGFR.TNF1.R2.fastq.gz	wget ftp://ftp.ddbj.nig.ac.jp/ddbj_database/dra/sra/ByExp/sra/DRX/DRX411/DRX411695/DRR426512/DRR426512.sra
https://ddbj.nig.ac.jp/resource/sra-submission/DRA015385	DRA015385	cNGFR-TNF-2	GENOMIC	ATAC-seq	cNGFR-TNF-2	PAIRED	DRR426513	S04.NGFR.TNF2.R1.fastq.gz,S04.NGFR.TNF2.R2.fastq.gz	wget ftp://ftp.ddbj.nig.ac.jp/ddbj_database/dra/sra/ByExp/sra/DRX/DRX411/DRX411696/DRR426513/DRR426513.sra
https://ddbj.nig.ac.jp/resource/sra-submission/DRA015385	DRA015385	Flag-Hmga2-wt-PBS-1	GENOMIC	ATAC-seq	Flag-Hmga2-wt-PBS-1	PAIRED	DRR426514	S05.Hmga2WT.PBS1.R1.fastq.gz,S05.Hmga2WT.PBS1.R2.fastq.gz	wget ftp://ftp.ddbj.nig.ac.jp/ddbj_database/dra/sra/ByExp/sra/DRX/DRX411/DRX411697/DRR426514/DRR426514.sra
https://ddbj.nig.ac.jp/resource/sra-submission/DRA015385	DRA015385	Flag-Hmga2-wt-PBS-2	GENOMIC	ATAC-seq	Flag-Hmga2-wt-PBS-2	PAIRED	DRR426515	S06.Hmga2WT.PBS2.R1.fastq.gz,S06.Hmga2WT.PBS2.R2.fastq.gz	wget ftp://ftp.ddbj.nig.ac.jp/ddbj_database/dra/sra/ByExp/sra/DRX/DRX411/DRX411698/DRR426515/DRR426515.sra
https://ddbj.nig.ac.jp/resource/sra-submission/DRA015385	DRA015385	Flag-Hmga2-wt-TNF-1	GENOMIC	ATAC-seq	Flag-Hmga2-wt-TNF-1	PAIRED	DRR426516	S07.Hmga2WT.TNF1.R1.fastq.gz,S07.Hmga2WT.TNF1.R2.fastq.gz	wget ftp://ftp.ddbj.nig.ac.jp/ddbj_database/dra/sra/ByExp/sra/DRX/DRX411/DRX411699/DRR426516/DRR426516.sra
https://ddbj.nig.ac.jp/resource/sra-submission/DRA015385	DRA015385	Flag-Hmga2-wt-TNF-2	GENOMIC	ATAC-seq	Flag-Hmga2-wt-TNF-2	PAIRED	DRR426517	S08.Hmga2WT.TNF2.R1.fastq.gz,S08.Hmga2WT.TNF2.R2.fastq.gz	wget ftp://ftp.ddbj.nig.ac.jp/ddbj_database/dra/sra/ByExp/sra/DRX/DRX411/DRX411700/DRR426517/DRR426517.sra
https://ddbj.nig.ac.jp/resource/sra-submission/DRA015385	DRA015385	Flag-Hmga2-5A-PBS-1	GENOMIC	ATAC-seq	Flag-Hmga2-5A-PBS-1	PAIRED	DRR426518	S09.Hmga2.5A.PBS1.R1.fastq.gz,S09.Hmga2.5A.PBS1.R2.fastq.gz	wget ftp://ftp.ddbj.nig.ac.jp/ddbj_database/dra/sra/ByExp/sra/DRX/DRX411/DRX411701/DRR426518/DRR426518.sra
https://ddbj.nig.ac.jp/resource/sra-submission/DRA015385	DRA015385	Flag-Hmga2-5A-PBS-2	GENOMIC	ATAC-seq	Flag-Hmga2-5A-PBS-2	PAIRED	DRR426519	S10.Hmga2.5A.PBS2.R2.fastq.gz,S10.Hmga2.5A.PBS2.fastq.gz	wget ftp://ftp.ddbj.nig.ac.jp/ddbj_database/dra/sra/ByExp/sra/DRX/DRX411/DRX411702/DRR426519/DRR426519.sra
https://ddbj.nig.ac.jp/resource/sra-submission/DRA015385	DRA015385	Flag-Hmga2-5A-TNF-1	GENOMIC	ATAC-seq	Flag-Hmga2-5A-TNF-1	PAIRED	DRR426520	S11.Hmga2.5A.TNF1.R1.fastq.gz,S11.Hmga2.5A.TNF1.R2.fastq.gz	wget ftp://ftp.ddbj.nig.ac.jp/ddbj_database/dra/sra/ByExp/sra/DRX/DRX411/DRX411703/DRR426520/DRR426520.sra
https://ddbj.nig.ac.jp/resource/sra-submission/DRA015385	DRA015385	Flag-Hmga2-5A-TNF-2	GENOMIC	ATAC-seq	Flag-Hmga2-5A-TNF-2	PAIRED	DRR426521	S12.Hmga2.5A.TNF2.R1.fastq.gz,S12.Hmga2.5A.TNF2.R2.fastq.gz	wget ftp://ftp.ddbj.nig.ac.jp/ddbj_database/dra/sra/ByExp/sra/DRX/DRX411/DRX411704/DRR426521/DRR426521.sra
https://ddbj.nig.ac.jp/resource/sra-submission/DRA015386	DRA015386	WT_Hmga2_HA_input	GENOMIC	ChIP-Seq	WT_Hmga2_HA_input	SINGLE	DRR426522	1-S08.Input_wt.fastq.gz	wget ftp://ftp.ddbj.nig.ac.jp/ddbj_database/dra/sra/ByExp/sra/DRX/DRX411/DRX411705/DRR426522/DRR426522.sra
https://ddbj.nig.ac.jp/resource/sra-submission/DRA015386	DRA015386	Hmga2KI_Steady_HA_input	GENOMIC	ChIP-Seq	Hmga2KI_Steady_HA_input	SINGLE	DRR426523	1-S09_.Input_steady.fastq.gz	wget ftp://ftp.ddbj.nig.ac.jp/ddbj_database/dra/sra/ByExp/sra/DRX/DRX411/DRX411706/DRR426523/DRR426523.sra
https://ddbj.nig.ac.jp/resource/sra-submission/DRA015386	DRA015386	Hmga2KI_5FU_HA_input	GENOMIC	ChIP-Seq	Hmga2KI_5FU_HA_input	SINGLE	DRR426524	1-S10_.Input_5FU.fastq.gz	wget ftp://ftp.ddbj.nig.ac.jp/ddbj_database/dra/sra/ByExp/sra/DRX/DRX411/DRX411707/DRR426524/DRR426524.sra
https://ddbj.nig.ac.jp/resource/sra-submission/DRA015386	DRA015386	WT_Hmga2_HA_IP	GENOMIC	ChIP-Seq	WT_Hmga2_HA_IP	SINGLE	DRR426525	1-S11_.IP_wt.fastq.gz	wget ftp://ftp.ddbj.nig.ac.jp/ddbj_database/dra/sra/ByExp/sra/DRX/DRX411/DRX411708/DRR426525/DRR426525.sra
https://ddbj.nig.ac.jp/resource/sra-submission/DRA015386	DRA015386	Hmga2KI_Steady_HA_IP	GENOMIC	ChIP-Seq	Hmga2KI_Steady_HA_IP	SINGLE	DRR426526	1-S12_.IP_steady.fastq.gz	wget ftp://ftp.ddbj.nig.ac.jp/ddbj_database/dra/sra/ByExp/sra/DRX/DRX411/DRX411709/DRR426526/DRR426526.sra
https://ddbj.nig.ac.jp/resource/sra-submission/DRA015386	DRA015386	Hmga2KI_5FU_HA_IP	GENOMIC	ChIP-Seq	Hmga2KI_5FU_HA_IP	SINGLE	DRR426527	1-S13_.IP_5FU.fastq.gz	wget ftp://ftp.ddbj.nig.ac.jp/ddbj_database/dra/sra/ByExp/sra/DRX/DRX411/DRX411710/DRR426527/DRR426527.sra
https://ddbj.nig.ac.jp/resource/sra-submission/DRA015386	DRA015386	Hmga2KO_Flag-Hmga2WT_PBS_input	GENOMIC	ChIP-Seq	Hmga2KO_Flag-Hmga2WT_PBS_input	SINGLE	DRR426528	2-S12.input.Hmga2WT.PBS.fastq.gz	wget ftp://ftp.ddbj.nig.ac.jp/ddbj_database/dra/sra/ByExp/sra/DRX/DRX411/DRX411711/DRR426528/DRR426528.sra
https://ddbj.nig.ac.jp/resource/sra-submission/DRA015386	DRA015386	Hmga2KO_Flag-Hmga2WT_TNF_input	GENOMIC	ChIP-Seq	Hmga2KO_Flag-Hmga2WT_TNF_input	SINGLE	DRR426529	2-S13.input.Hmga2-WT.TNF.fastq.gz	wget ftp://ftp.ddbj.nig.ac.jp/ddbj_database/dra/sra/ByExp/sra/DRX/DRX411/DRX411712/DRR426529/DRR426529.sra
https://ddbj.nig.ac.jp/resource/sra-submission/DRA015386	DRA015386	Hmga2KO_Flag-Hmga2-5A_PBS_input	GENOMIC	ChIP-Seq	Hmga2KO_Flag-Hmga2-5A_PBS_input	SINGLE	DRR426530	2-S14.input.Hmga2WT.PBS.fastq.gz	wget ftp://ftp.ddbj.nig.ac.jp/ddbj_database/dra/sra/ByExp/sra/DRX/DRX411/DRX411713/DRR426530/DRR426530.sra
https://ddbj.nig.ac.jp/resource/sra-submission/DRA015386	DRA015386	Hmga2KO_Flag-Hmga2-5A_TNF_input	GENOMIC	ChIP-Seq	Hmga2KO_Flag-Hmga2-5A_TNF_input	SINGLE	DRR426531	2-S15.input.Hmga2.5A.TNF.fastq.gz	wget ftp://ftp.ddbj.nig.ac.jp/ddbj_database/dra/sra/ByExp/sra/DRX/DRX411/DRX411714/DRR426531/DRR426531.sra
https://ddbj.nig.ac.jp/resource/sra-submission/DRA015386	DRA015386	Hmga2KO_Flag-Hmga2WT_PBS_IP	GENOMIC	ChIP-Seq	Hmga2KO_Flag-Hmga2WT_PBS_IP	SINGLE	DRR426532	2-S16.IP.Hmga2.WT.PBS.fastq.gz	wget ftp://ftp.ddbj.nig.ac.jp/ddbj_database/dra/sra/ByExp/sra/DRX/DRX411/DRX411715/DRR426532/DRR426532.sra
https://ddbj.nig.ac.jp/resource/sra-submission/DRA015386	DRA015386	Hmga2KO_Flag-Hmga2WT_TNF_IP	GENOMIC	ChIP-Seq	Hmga2KO_Flag-Hmga2WT_TNF_IP	SINGLE	DRR426533	2-S17.IP.Hmga2-WT.TNF.fastq.gz	wget ftp://ftp.ddbj.nig.ac.jp/ddbj_database/dra/sra/ByExp/sra/DRX/DRX411/DRX411716/DRR426533/DRR426533.sra
https://ddbj.nig.ac.jp/resource/sra-submission/DRA015386	DRA015386	Hmga2KO_Flag-Hmga2-5A_PBS_IP	GENOMIC	ChIP-Seq	Hmga2KO_Flag-Hmga2-5A_PBS_IP	SINGLE	DRR426534	2-S18.IP.Hmga2-5A.PBS.fastq.gz	wget ftp://ftp.ddbj.nig.ac.jp/ddbj_database/dra/sra/ByExp/sra/DRX/DRX411/DRX411717/DRR426534/DRR426534.sra
https://ddbj.nig.ac.jp/resource/sra-submission/DRA015386	DRA015386	Hmga2KO_Flag-Hmga2-5A_TNF_IP	GENOMIC	ChIP-Seq	Hmga2KO_Flag-Hmga2-5A_TNF_IP	SINGLE	DRR426535	2-S19.IP.Hmga2-5A.TNF.fastq.gz	wget ftp://ftp.ddbj.nig.ac.jp/ddbj_database/dra/sra/ByExp/sra/DRX/DRX411/DRX411718/DRR426535/DRR426535.sra
https://ddbj.nig.ac.jp/resource/sra-submission/DRA015393	DRA015393	MPP2_WT-1_S	TRANSCRIPTOMIC	RNA-Seq	MPP2_WT-1_S	SINGLE	DRR426588	1-02-WT_MPP2_1.fastq.gz	wget ftp://ftp.ddbj.nig.ac.jp/ddbj_database/dra/sra/ByExp/sra/DRX/DRX411/DRX411771/DRR426588/DRR426588.sra
https://ddbj.nig.ac.jp/resource/sra-submission/DRA015393	DRA015393	MPP3_WT-1_S	TRANSCRIPTOMIC	RNA-Seq	MPP3_WT-1_S	SINGLE	DRR426589	1-03-WT_MPP3_1.fastq.gz	wget ftp://ftp.ddbj.nig.ac.jp/ddbj_database/dra/sra/ByExp/sra/DRX/DRX411/DRX411772/DRR426589/DRR426589.sra
https://ddbj.nig.ac.jp/resource/sra-submission/DRA015393	DRA015393	MPP4_WT-1_S	TRANSCRIPTOMIC	RNA-Seq	MPP4_WT-1_S	SINGLE	DRR426590	1-04-WT_MPP4_1.fastq.gz	wget ftp://ftp.ddbj.nig.ac.jp/ddbj_database/dra/sra/ByExp/sra/DRX/DRX411/DRX411773/DRR426590/DRR426590.sra
https://ddbj.nig.ac.jp/resource/sra-submission/DRA015393	DRA015393	MPP2_WT-2_S	TRANSCRIPTOMIC	RNA-Seq	MPP2_WT-2_S	SINGLE	DRR426591	1-06-WT_MPP2_6.fastq.gz	wget ftp://ftp.ddbj.nig.ac.jp/ddbj_database/dra/sra/ByExp/sra/DRX/DRX411/DRX411774/DRR426591/DRR426591.sra
https://ddbj.nig.ac.jp/resource/sra-submission/DRA015393	DRA015393	MPP3_WT-2_S	TRANSCRIPTOMIC	RNA-Seq	MPP3_WT-2_S	SINGLE	DRR426592	1-07-WT_MPP3_2.fastq.gz	wget ftp://ftp.ddbj.nig.ac.jp/ddbj_database/dra/sra/ByExp/sra/DRX/DRX411/DRX411775/DRR426592/DRR426592.sra
https://ddbj.nig.ac.jp/resource/sra-submission/DRA015393	DRA015393	MPP4_WT-2_S	TRANSCRIPTOMIC	RNA-Seq	MPP4_WT-2_S	SINGLE	DRR426593	1-08-WT_MPP4_2.fastq.gz	wget ftp://ftp.ddbj.nig.ac.jp/ddbj_database/dra/sra/ByExp/sra/DRX/DRX411/DRX411776/DRR426593/DRR426593.sra
https://ddbj.nig.ac.jp/resource/sra-submission/DRA015393	DRA015393	MPP2_Hmga2KI-1_S	TRANSCRIPTOMIC	RNA-Seq	MPP2_Hmga2KI-1_S	SINGLE	DRR426594	1-10-hmga2_MPP2_1.fastq.gz	wget ftp://ftp.ddbj.nig.ac.jp/ddbj_database/dra/sra/ByExp/sra/DRX/DRX411/DRX411777/DRR426594/DRR426594.sra
https://ddbj.nig.ac.jp/resource/sra-submission/DRA015393	DRA015393	MPP3_Hmga2KI-1_S	TRANSCRIPTOMIC	RNA-Seq	MPP3_Hmga2KI-1_S	SINGLE	DRR426595	1-11-hmga2_MPP3_1.fastq.gz	wget ftp://ftp.ddbj.nig.ac.jp/ddbj_database/dra/sra/ByExp/sra/DRX/DRX411/DRX411778/DRR426595/DRR426595.sra
https://ddbj.nig.ac.jp/resource/sra-submission/DRA015393	DRA015393	MPP4_Hmga2KI-1_S	TRANSCRIPTOMIC	RNA-Seq	MPP4_Hmga2KI-1_S	SINGLE	DRR426596	1-12-hmga2_MPP4_1.fastq.gz	wget ftp://ftp.ddbj.nig.ac.jp/ddbj_database/dra/sra/ByExp/sra/DRX/DRX411/DRX411779/DRR426596/DRR426596.sra
https://ddbj.nig.ac.jp/resource/sra-submission/DRA015393	DRA015393	MPP2_Hmga2KI-2_S	TRANSCRIPTOMIC	RNA-Seq	MPP2_Hmga2KI-2_S	SINGLE	DRR426597	1-14-hmga2_MPP2_2.fastq.gz	wget ftp://ftp.ddbj.nig.ac.jp/ddbj_database/dra/sra/ByExp/sra/DRX/DRX411/DRX411780/DRR426597/DRR426597.sra
https://ddbj.nig.ac.jp/resource/sra-submission/DRA015393	DRA015393	MPP3_Hmga2KI-2_S	TRANSCRIPTOMIC	RNA-Seq	MPP3_Hmga2KI-2_S	SINGLE	DRR426598	1-15-hmga2_MPP3_2.fastq.gz	wget ftp://ftp.ddbj.nig.ac.jp/ddbj_database/dra/sra/ByExp/sra/DRX/DRX411/DRX411781/DRR426598/DRR426598.sra
https://ddbj.nig.ac.jp/resource/sra-submission/DRA015393	DRA015393	MPP4_Hmga2KI-2_S	TRANSCRIPTOMIC	RNA-Seq	MPP4_Hmga2KI-2_S	SINGLE	DRR426599	1-16-hmga2_MPP4_2.fastq.gz	wget ftp://ftp.ddbj.nig.ac.jp/ddbj_database/dra/sra/ByExp/sra/DRX/DRX411/DRX411782/DRR426599/DRR426599.sra
https://ddbj.nig.ac.jp/resource/sra-submission/DRA015393	DRA015393	FL-HSC-1_S	TRANSCRIPTOMIC	RNA-Seq	FL-HSC-1_S	SINGLE	DRR426600	1-17-FL_HSC_1.fastq.gz	wget ftp://ftp.ddbj.nig.ac.jp/ddbj_database/dra/sra/ByExp/sra/DRX/DRX411/DRX411783/DRR426600/DRR426600.sra
https://ddbj.nig.ac.jp/resource/sra-submission/DRA015393	DRA015393	FL-HSC-2_S	TRANSCRIPTOMIC	RNA-Seq	FL-HSC-2_S	SINGLE	DRR426601	1-18-FL_HSC_2.fastq.gz	wget ftp://ftp.ddbj.nig.ac.jp/ddbj_database/dra/sra/ByExp/sra/DRX/DRX411/DRX411784/DRR426601/DRR426601.sra
https://ddbj.nig.ac.jp/resource/sra-submission/DRA015393	DRA015393	WT_D0-1	TRANSCRIPTOMIC	RNA-Seq	WT_D0-1	SINGLE	DRR426602	2-07.WTD0-1.fastq.gz	wget ftp://ftp.ddbj.nig.ac.jp/ddbj_database/dra/sra/ByExp/sra/DRX/DRX411/DRX411785/DRR426602/DRR426602.sra
https://ddbj.nig.ac.jp/resource/sra-submission/DRA015393	DRA015393	WT_D0-2	TRANSCRIPTOMIC	RNA-Seq	WT_D0-2	SINGLE	DRR426603	2-08.WTD0-2.fastq.gz	wget ftp://ftp.ddbj.nig.ac.jp/ddbj_database/dra/sra/ByExp/sra/DRX/DRX411/DRX411786/DRR426603/DRR426603.sra
https://ddbj.nig.ac.jp/resource/sra-submission/DRA015393	DRA015393	WT_D3-1	TRANSCRIPTOMIC	RNA-Seq	WT_D3-1	SINGLE	DRR426604	2-09.WTD3-1.fastq.gz	wget ftp://ftp.ddbj.nig.ac.jp/ddbj_database/dra/sra/ByExp/sra/DRX/DRX411/DRX411787/DRR426604/DRR426604.sra
https://ddbj.nig.ac.jp/resource/sra-submission/DRA015393	DRA015393	WT_D3-2	TRANSCRIPTOMIC	RNA-Seq	WT_D3-2	SINGLE	DRR426605	2-10.WTD3-2.fastq.gz	wget ftp://ftp.ddbj.nig.ac.jp/ddbj_database/dra/sra/ByExp/sra/DRX/DRX411/DRX411788/DRR426605/DRR426605.sra
https://ddbj.nig.ac.jp/resource/sra-submission/DRA015393	DRA015393	Hmga2KI_D0-1	TRANSCRIPTOMIC	RNA-Seq	Hmga2KI_D0-1	SINGLE	DRR426606	2-11.HKID0-1.fastq.gz	wget ftp://ftp.ddbj.nig.ac.jp/ddbj_database/dra/sra/ByExp/sra/DRX/DRX411/DRX411789/DRR426606/DRR426606.sra
https://ddbj.nig.ac.jp/resource/sra-submission/DRA015393	DRA015393	Hmga2KI_D0-2	TRANSCRIPTOMIC	RNA-Seq	Hmga2KI_D0-2	SINGLE	DRR426607	2-12.HKID0-2.fastq.gz	wget ftp://ftp.ddbj.nig.ac.jp/ddbj_database/dra/sra/ByExp/sra/DRX/DRX411/DRX411790/DRR426607/DRR426607.sra
https://ddbj.nig.ac.jp/resource/sra-submission/DRA015393	DRA015393	Hmga2KI_D3-1	TRANSCRIPTOMIC	RNA-Seq	Hmga2KI_D3-1	SINGLE	DRR426608	2-13.HKID3-1.fastq.gz	wget ftp://ftp.ddbj.nig.ac.jp/ddbj_database/dra/sra/ByExp/sra/DRX/DRX411/DRX411791/DRR426608/DRR426608.sra
https://ddbj.nig.ac.jp/resource/sra-submission/DRA015393	DRA015393	Hmga2KI_D3-2	TRANSCRIPTOMIC	RNA-Seq	Hmga2KI_D3-2	SINGLE	DRR426609	2-14.HKI-D3-2.fastq.gz	wget ftp://ftp.ddbj.nig.ac.jp/ddbj_database/dra/sra/ByExp/sra/DRX/DRX411/DRX411792/DRR426609/DRR426609.sra
https://ddbj.nig.ac.jp/resource/sra-submission/DRA015393	DRA015393	WT_D6-1	TRANSCRIPTOMIC	RNA-Seq	WT_D6-1	SINGLE	DRR426610	2-15.WTD6-1.fastq.gz	wget ftp://ftp.ddbj.nig.ac.jp/ddbj_database/dra/sra/ByExp/sra/DRX/DRX411/DRX411793/DRR426610/DRR426610.sra
https://ddbj.nig.ac.jp/resource/sra-submission/DRA015393	DRA015393	Hmga2KI_D6-1	TRANSCRIPTOMIC	RNA-Seq	Hmga2KI_D6-1	SINGLE	DRR426611	2-16.HKID6-1.fastq.gz	wget ftp://ftp.ddbj.nig.ac.jp/ddbj_database/dra/sra/ByExp/sra/DRX/DRX411/DRX411794/DRR426611/DRR426611.sra
https://ddbj.nig.ac.jp/resource/sra-submission/DRA015393	DRA015393	Hmga2KI_D6-2	TRANSCRIPTOMIC	RNA-Seq	Hmga2KI_D6-2	SINGLE	DRR426612	2-17.HKID6-2.fastq.gz	wget ftp://ftp.ddbj.nig.ac.jp/ddbj_database/dra/sra/ByExp/sra/DRX/DRX411/DRX411795/DRR426612/DRR426612.sra
https://ddbj.nig.ac.jp/resource/sra-submission/DRA015393	DRA015393	WT.D0-1	TRANSCRIPTOMIC	RNA-Seq	WT.D0-1	SINGLE	DRR426613	3-S14.WT.D0.fastq.gz	wget ftp://ftp.ddbj.nig.ac.jp/ddbj_database/dra/sra/ByExp/sra/DRX/DRX411/DRX411796/DRR426613/DRR426613.sra
https://ddbj.nig.ac.jp/resource/sra-submission/DRA015393	DRA015393	Hmga2KO_D0-1	TRANSCRIPTOMIC	RNA-Seq	Hmga2KO_D0-1	SINGLE	DRR426614	3-S15.HKO.D0.fastq.gz	wget ftp://ftp.ddbj.nig.ac.jp/ddbj_database/dra/sra/ByExp/sra/DRX/DRX411/DRX411797/DRR426614/DRR426614.sra
https://ddbj.nig.ac.jp/resource/sra-submission/DRA015393	DRA015393	WT.D6-1	TRANSCRIPTOMIC	RNA-Seq	WT.D6-1	SINGLE	DRR426615	3-S16.WT.D6.fastq.gz	wget ftp://ftp.ddbj.nig.ac.jp/ddbj_database/dra/sra/ByExp/sra/DRX/DRX411/DRX411798/DRR426615/DRR426615.sra
https://ddbj.nig.ac.jp/resource/sra-submission/DRA015393	DRA015393	Hmga2KO_D6-1	TRANSCRIPTOMIC	RNA-Seq	Hmga2KO_D6-1	SINGLE	DRR426616	3-S17.HKO.D6.fastq.gz	wget ftp://ftp.ddbj.nig.ac.jp/ddbj_database/dra/sra/ByExp/sra/DRX/DRX411/DRX411799/DRR426616/DRR426616.sra
https://ddbj.nig.ac.jp/resource/sra-submission/DRA015393	DRA015393	cNGFR-PBS	TRANSCRIPTOMIC	RNA-Seq	cNGFR-PBS	PAIRED	DRR426617	S1.NGFRPBS.R1.fastq.gz,S1.NGFRPBS.R2.fastq.gz	wget ftp://ftp.ddbj.nig.ac.jp/ddbj_database/dra/sra/ByExp/sra/DRX/DRX411/DRX411800/DRR426617/DRR426617.sra
https://ddbj.nig.ac.jp/resource/sra-submission/DRA015393	DRA015393	cNGFR-TNF	TRANSCRIPTOMIC	RNA-Seq	cNGFR-TNF	PAIRED	DRR426618	S2.NGFRTNF.R1.fastq.gz,S2.NGFRTNF.R2.fastq.gz	wget ftp://ftp.ddbj.nig.ac.jp/ddbj_database/dra/sra/ByExp/sra/DRX/DRX411/DRX411801/DRR426618/DRR426618.sra
https://ddbj.nig.ac.jp/resource/sra-submission/DRA015393	DRA015393	Flag-Hmga2-wt-PBS	TRANSCRIPTOMIC	RNA-Seq	Flag-Hmga2-wt-PBS	PAIRED	DRR426619	S3.Hmga2.WT.PBS.R1.fastq.gz,S3.Hmga2.WT.PBS.R2.fastq.gz	wget ftp://ftp.ddbj.nig.ac.jp/ddbj_database/dra/sra/ByExp/sra/DRX/DRX411/DRX411802/DRR426619/DRR426619.sra
https://ddbj.nig.ac.jp/resource/sra-submission/DRA015393	DRA015393	Flag-Hmga2-wt-TNF	TRANSCRIPTOMIC	RNA-Seq	Flag-Hmga2-wt-TNF	PAIRED	DRR426620	S4.Hmga2.WT.TNF.R1.fastq.gz,S4.Hmga2.WT.TNF.R2.fastq.gz	wget ftp://ftp.ddbj.nig.ac.jp/ddbj_database/dra/sra/ByExp/sra/DRX/DRX411/DRX411803/DRR426620/DRR426620.sra
https://ddbj.nig.ac.jp/resource/sra-submission/DRA015393	DRA015393	Flag-Hmga2-5A-PBS	TRANSCRIPTOMIC	RNA-Seq	Flag-Hmga2-5A-PBS	PAIRED	DRR426621	S5.Hmga2.5A.PBS.R1.fastq.gz,S5.Hmga2.5A.PBS.R2.fastq.gz	wget ftp://ftp.ddbj.nig.ac.jp/ddbj_database/dra/sra/ByExp/sra/DRX/DRX411/DRX411804/DRR426621/DRR426621.sra
https://ddbj.nig.ac.jp/resource/sra-submission/DRA015393	DRA015393	Flag-Hmga2-5A-TNF	TRANSCRIPTOMIC	RNA-Seq	Flag-Hmga2-5A-TNF	PAIRED	DRR426622	S6.Hmga2.5A.TNF.R1.fastq.gz,S6.Hmga2.5A.TNF.R2.fastq.gz	wget ftp://ftp.ddbj.nig.ac.jp/ddbj_database/dra/sra/ByExp/sra/DRX/DRX411/DRX411805/DRR426622/DRR426622.sra
https://ddbj.nig.ac.jp/resource/sra-submission/DRA017983	DRA017983	cNGFR-PBS-2	TRANSCRIPTOMIC	RNA-Seq	cNGFR-PBS-2	SINGLE	DRR530844	Con-PBS-2.fastq.gz	wget ftp://ftp.ddbj.nig.ac.jp/ddbj_database/dra/sra/ByExp/sra/DRX/DRX514/DRX514717/DRR530844/DRR530844.sra
https://ddbj.nig.ac.jp/resource/sra-submission/DRA017983	DRA017983	cNGFR-TNF-2	TRANSCRIPTOMIC	RNA-Seq	cNGFR-TNF-2	SINGLE	DRR530845	Con-TNF-2.fastq.gz	wget ftp://ftp.ddbj.nig.ac.jp/ddbj_database/dra/sra/ByExp/sra/DRX/DRX514/DRX514718/DRR530845/DRR530845.sra
https://ddbj.nig.ac.jp/resource/sra-submission/DRA017983	DRA017983	Flag-Hmga2-wt-PBS-2	TRANSCRIPTOMIC	RNA-Seq	Flag-Hmga2-wt-PBS-2	SINGLE	DRR530846	Hmga2WT-PBS-2.fastq.gz	wget ftp://ftp.ddbj.nig.ac.jp/ddbj_database/dra/sra/ByExp/sra/DRX/DRX514/DRX514719/DRR530846/DRR530846.sra
https://ddbj.nig.ac.jp/resource/sra-submission/DRA017983	DRA017983	Flag-Hmga2-wt-TNF-2	TRANSCRIPTOMIC	RNA-Seq	Flag-Hmga2-wt-TNF-2	SINGLE	DRR530847	Hmga2WT-TNF-2.fastq.gz	wget ftp://ftp.ddbj.nig.ac.jp/ddbj_database/dra/sra/ByExp/sra/DRX/DRX514/DRX514720/DRR530847/DRR530847.sra
https://ddbj.nig.ac.jp/resource/sra-submission/DRA017983	DRA017983	Flag-Hmga2-5A-PBS-2	TRANSCRIPTOMIC	RNA-Seq	Flag-Hmga2-5A-PBS-2	SINGLE	DRR530848	Hmga2-5A-PBS-2.fastq.gz	wget ftp://ftp.ddbj.nig.ac.jp/ddbj_database/dra/sra/ByExp/sra/DRX/DRX514/DRX514721/DRR530848/DRR530848.sra
https://ddbj.nig.ac.jp/resource/sra-submission/DRA017983	DRA017983	Flag-Hmga2-5A-TNF-2	TRANSCRIPTOMIC	RNA-Seq	Flag-Hmga2-5A-TNF-2	SINGLE	DRR530849	Hmga2-5A-TNF-2.fastq.gz	wget ftp://ftp.ddbj.nig.ac.jp/ddbj_database/dra/sra/ByExp/sra/DRX/DRX514/DRX514722/DRR530849/DRR530849.sra
https://ddbj.nig.ac.jp/resource/sra-submission/DRA017983	DRA017983	cNGFR-PBS-3	TRANSCRIPTOMIC	RNA-Seq	cNGFR-PBS-3	SINGLE	DRR530850	Con-PBS-3.fastq.gz	wget ftp://ftp.ddbj.nig.ac.jp/ddbj_database/dra/sra/ByExp/sra/DRX/DRX514/DRX514723/DRR530850/DRR530850.sra
https://ddbj.nig.ac.jp/resource/sra-submission/DRA017983	DRA017983	cNGFR-TNF-3	TRANSCRIPTOMIC	RNA-Seq	cNGFR-TNF-3	SINGLE	DRR530851	Con-TNF-3.fastq.gz	wget ftp://ftp.ddbj.nig.ac.jp/ddbj_database/dra/sra/ByExp/sra/DRX/DRX514/DRX514724/DRR530851/DRR530851.sra
https://ddbj.nig.ac.jp/resource/sra-submission/DRA017983	DRA017983	Flag-Hmga2-wt-PBS-3	TRANSCRIPTOMIC	RNA-Seq	Flag-Hmga2-wt-PBS-3	SINGLE	DRR530852	Hmga2WT-PBS-3.fastq.gz	wget ftp://ftp.ddbj.nig.ac.jp/ddbj_database/dra/sra/ByExp/sra/DRX/DRX514/DRX514725/DRR530852/DRR530852.sra
https://ddbj.nig.ac.jp/resource/sra-submission/DRA017983	DRA017983	Flag-Hmga2-wt-TNF-3	TRANSCRIPTOMIC	RNA-Seq	Flag-Hmga2-wt-TNF-3	SINGLE	DRR530853	Hmga2WT-TNF-3.fastq.gz	wget ftp://ftp.ddbj.nig.ac.jp/ddbj_database/dra/sra/ByExp/sra/DRX/DRX514/DRX514726/DRR530853/DRR530853.sra
https://ddbj.nig.ac.jp/resource/sra-submission/DRA017983	DRA017983	Flag-Hmga2-5A-PBS-3	TRANSCRIPTOMIC	RNA-Seq	Flag-Hmga2-5A-PBS-3	SINGLE	DRR530854	Hmga2-5A-PBS-3.fastq.gz	wget ftp://ftp.ddbj.nig.ac.jp/ddbj_database/dra/sra/ByExp/sra/DRX/DRX514/DRX514727/DRR530854/DRR530854.sra
https://ddbj.nig.ac.jp/resource/sra-submission/DRA017983	DRA017983	Flag-Hmga2-5A-TNF-3	TRANSCRIPTOMIC	RNA-Seq	Flag-Hmga2-5A-TNF-3	SINGLE	DRR530855	Hmga2-5A-TNF-3.fastq.gz	wget ftp://ftp.ddbj.nig.ac.jp/ddbj_database/dra/sra/ByExp/sra/DRX/DRX514/DRX514728/DRR530855/DRR530855.sra
https://ddbj.nig.ac.jp/resource/sra-submission/DRA017984	DRA017984	WT.D0-2-1	TRANSCRIPTOMIC	RNA-Seq	WT.D0-2-1	SINGLE	DRR530856	Cre-D0-2-1.fastq.gz	wget ftp://ftp.ddbj.nig.ac.jp/ddbj_database/dra/sra/ByExp/sra/DRX/DRX514/DRX514729/DRR530856/DRR530856.sra
https://ddbj.nig.ac.jp/resource/sra-submission/DRA017984	DRA017984	WT.D0-2-2	TRANSCRIPTOMIC	RNA-Seq	WT.D0-2-2	SINGLE	DRR530857	Cre-D0-2-2.fastq.gz	wget ftp://ftp.ddbj.nig.ac.jp/ddbj_database/dra/sra/ByExp/sra/DRX/DRX514/DRX514730/DRR530857/DRR530857.sra
https://ddbj.nig.ac.jp/resource/sra-submission/DRA017984	DRA017984	WT.D0-2-3	TRANSCRIPTOMIC	RNA-Seq	WT.D0-2-3	SINGLE	DRR530858	Cre-D0-2-3.fastq.gz	wget ftp://ftp.ddbj.nig.ac.jp/ddbj_database/dra/sra/ByExp/sra/DRX/DRX514/DRX514731/DRR530858/DRR530858.sra
https://ddbj.nig.ac.jp/resource/sra-submission/DRA017984	DRA017984	Hmga2KO.D0-2-1	TRANSCRIPTOMIC	RNA-Seq	Hmga2KO.D0-2-1	SINGLE	DRR530859	Hmga2-KO-D0-2-1.fastq.gz	wget ftp://ftp.ddbj.nig.ac.jp/ddbj_database/dra/sra/ByExp/sra/DRX/DRX514/DRX514732/DRR530859/DRR530859.sra
https://ddbj.nig.ac.jp/resource/sra-submission/DRA017984	DRA017984	Hmga2KO.D0-2-2	TRANSCRIPTOMIC	RNA-Seq	Hmga2KO.D0-2-2	SINGLE	DRR530860	Hmga2-KO-D0-2-2.fastq.gz	wget ftp://ftp.ddbj.nig.ac.jp/ddbj_database/dra/sra/ByExp/sra/DRX/DRX514/DRX514733/DRR530860/DRR530860.sra
https://ddbj.nig.ac.jp/resource/sra-submission/DRA017984	DRA017984	Hmga2KO.D0-2-3	TRANSCRIPTOMIC	RNA-Seq	Hmga2KO.D0-2-3	SINGLE	DRR530861	Hmga2-KO-D0-2-3.fastq.gz	wget ftp://ftp.ddbj.nig.ac.jp/ddbj_database/dra/sra/ByExp/sra/DRX/DRX514/DRX514734/DRR530861/DRR530861.sra
https://ddbj.nig.ac.jp/resource/sra-submission/DRA017984	DRA017984	WT.D6-2-1	TRANSCRIPTOMIC	RNA-Seq	WT.D6-2-1	SINGLE	DRR530862	Cre-D6-2-1.fastq.gz	wget ftp://ftp.ddbj.nig.ac.jp/ddbj_database/dra/sra/ByExp/sra/DRX/DRX514/DRX514735/DRR530862/DRR530862.sra
https://ddbj.nig.ac.jp/resource/sra-submission/DRA017984	DRA017984	WT.D6-2-2	TRANSCRIPTOMIC	RNA-Seq	WT.D6-2-2	SINGLE	DRR530863	Cre-D6-2-2.fastq.gz	wget ftp://ftp.ddbj.nig.ac.jp/ddbj_database/dra/sra/ByExp/sra/DRX/DRX514/DRX514736/DRR530863/DRR530863.sra
https://ddbj.nig.ac.jp/resource/sra-submission/DRA017984	DRA017984	WT.D6-2-3	TRANSCRIPTOMIC	RNA-Seq	WT.D6-2-3	SINGLE	DRR530864	Cre-D6-2-3.fastq.gz	wget ftp://ftp.ddbj.nig.ac.jp/ddbj_database/dra/sra/ByExp/sra/DRX/DRX514/DRX514737/DRR530864/DRR530864.sra
https://ddbj.nig.ac.jp/resource/sra-submission/DRA017984	DRA017984	Hmga2KO.D6-1	TRANSCRIPTOMIC	RNA-Seq	Hmga2KO.D6-1	SINGLE	DRR530865	Hmga2-KO-D6-2-1.fastq.gz	wget ftp://ftp.ddbj.nig.ac.jp/ddbj_database/dra/sra/ByExp/sra/DRX/DRX514/DRX514738/DRR530865/DRR530865.sra
https://ddbj.nig.ac.jp/resource/sra-submission/DRA017984	DRA017984	Hmga2KO.D6-2	TRANSCRIPTOMIC	RNA-Seq	Hmga2KO.D6-2	SINGLE	DRR530866	Hmga2-KO-D6-2-2.fastq.gz	wget ftp://ftp.ddbj.nig.ac.jp/ddbj_database/dra/sra/ByExp/sra/DRX/DRX514/DRX514739/DRR530866/DRR530866.sra
https://ddbj.nig.ac.jp/resource/sra-submission/DRA017984	DRA017984	Hmga2KO.D6-3	TRANSCRIPTOMIC	RNA-Seq	Hmga2KO.D6-3	SINGLE	DRR530867	Hmga2-KO-D6-2-3.fastq.gz	wget ftp://ftp.ddbj.nig.ac.jp/ddbj_database/dra/sra/ByExp/sra/DRX/DRX514/DRX514740/DRR530867/DRR530867.sra
