# Supplementary material for: Chromatin modifier Hmga2 promotes adult hematopoietic stem cell function and blood regeneration in stress conditions
Source: EMBO J. 2024 May 29;43(13):7. doi: 10.1038/s44318-024-00122-4 (PMC11217491; doi:10.1038/s44318-024-00122-4)
Supplement: Supplementary file 11 — Source data Fig. 1 [file 44318_2024_122_MOESM11_ESM.zip]

Archive with 34 entries (25 files):
- Figure1/
- __MACOSX/._Figure1
- Figure1/1H/
- __MACOSX/Figure1/._1H
- Figure1/1F/
- __MACOSX/Figure1/._1F
- Figure1/1G/
- __MACOSX/Figure1/._1G
- Figure1/1B/
- __MACOSX/Figure1/._1B
- Figure1/1E/
- __MACOSX/Figure1/._1E
- Figure1/1D/
- __MACOSX/Figure1/._1D
- Figure1/1C/
- __MACOSX/Figure1/._1C
- Figure1/1J/
- __MACOSX/Figure1/._1J
- Figure1/1H/1H.xlsx
- __MACOSX/Figure1/1H/._1H.xlsx
- Figure1/1F/1F.xlsx
- __MACOSX/Figure1/1F/._1F.xlsx
- Figure1/1G/1G.xlsx
- __MACOSX/Figure1/1G/._1G.xlsx
- Figure1/1B/1B.xlsx
- __MACOSX/Figure1/1B/._1B.xlsx
- Figure1/1E/1E.xlsx
- __MACOSX/Figure1/1E/._1E.xlsx
- Figure1/1D/1D.xlsx
- __MACOSX/Figure1/1D/._1D.xlsx
- Figure1/1C/1C.xlsx
- __MACOSX/Figure1/1C/._1C.xlsx
- Figure1/1J/1J.xlsx
- __MACOSX/Figure1/1J/._1J.xlsx
