# Supplementary material for: Chromatin modifier Hmga2 promotes adult hematopoietic stem cell function and blood regeneration in stress conditions
Source: EMBO J. 2024 May 29;43(13):7. doi: 10.1038/s44318-024-00122-4 (PMC11217491; doi:10.1038/s44318-024-00122-4)
Supplement: Supplementary file 11 — Source data Fig. 1 [file 44318_2024_122_MOESM11_ESM.zip › Figure1/1H/1H.xlsx]

## Sheet: Sheet1
		HSC after division
		(%)
		Div 2	Div 2	Div 4	Div 4
		WT	HMGA2-KI	WT	HMGA2-KI
		23.8	34.2	7.27	10.7
		36	45.8	3.91	9.34
		25.2	37.5	6.66	10.3
			51.5		7.78
			45.3		9.51
