# Supplementary material for: Chromatin modifier Hmga2 promotes adult hematopoietic stem cell function and blood regeneration in stress conditions
Source: EMBO J. 2024 May 29;43(13):7. doi: 10.1038/s44318-024-00122-4 (PMC11217491; doi:10.1038/s44318-024-00122-4)
Supplement: Supplementary file 11 — Source data Fig. 1 [file 44318_2024_122_MOESM11_ESM.zip › Figure1/1F/1F.xlsx]

## Sheet: Sheet1
		CD41-HSC
		(%)
		CD41-HSC	CD41-HSC
		WT	HMGA2-KI
		8.82	12.7
		13.9	8.96
		8	29.3
		7.1	26.2
		5.29	31.4
		13	11.4
		9.11	17.2
		5.56	16.2
		11.2	17.5
		17.7	21.5
