# Supplementary material for: Chromatin modifier Hmga2 promotes adult hematopoietic stem cell function and blood regeneration in stress conditions
Source: EMBO J. 2024 May 29;43(13):7. doi: 10.1038/s44318-024-00122-4 (PMC11217491; doi:10.1038/s44318-024-00122-4)
Supplement: Supplementary file 11 — Source data Fig. 1 [file 44318_2024_122_MOESM11_ESM.zip › Figure1/1G/1G.xlsx]

## Sheet: Sheet1
		Cell cycle
		(%)
		G0	G0	G0	G0	G0	G0		G1	G1	G1	G1	G1	G1		S/G2m	S/G2m	S/G2m	S/G2m	S/G2m	S/G2m
		Day 0	Day 0	Day 7	Day 7	Day 12	Day 12		Day 0	Day 0	Day 7	Day 7	Day 12	Day 12		Day 0	Day 0	Day 7	Day 7	Day 12	Day 12
		WT	HMGA2-KI	WT	HMGA2-KI	WT	HMGA2-KI		WT	HMGA2-KI	WT	HMGA2-KI	WT	HMGA2-KI		WT	HMGA2-KI	WT	HMGA2-KI	WT	HMGA2-KI
		83.1	76.1	29.4	5.17	63.6	17		7.48	15.5	52.9	43.1	36.4	65.8		6.65	5.81	17.6	46.6	0	16.6
		87.8	80	22.2	1.43	65.9	18.1		7.41	7.86	61.1	55.1	22.7	69.8		3.01	7.14	16.7	43.3	2.27	11.7
		90.4	91.4	16.7	1.05	10.4	13.9		2.55	5.17	76.7	13.7	79.2	83.8		3.68	3.45	6.67	85.3	10.4	2.32
						26.3	7.43						71.9	83.1						1.75	9.46
						50	2.33						50	79						0	18.7
