# Supplementary material for: Chromatin modifier Hmga2 promotes adult hematopoietic stem cell function and blood regeneration in stress conditions
Source: EMBO J. 2024 May 29;43(13):7. doi: 10.1038/s44318-024-00122-4 (PMC11217491; doi:10.1038/s44318-024-00122-4)
Supplement: Supplementary file 11 — Source data Fig. 1 [file 44318_2024_122_MOESM11_ESM.zip › Figure1/1B/1B.xlsx]

## Sheet: Sheet1
		White blood cells			Hemoglobin			Platelet
		x10^2/ul			g/dl			x10^4/ul
		WT	HMGA2-KI		WT	HMGA2-KI		WT	HMGA2-KI
		21	7		6.8	13		0.2	26.2
		7	15		3.5	10.2		2.9	44.5
		26	8		10.5	10		15.7	114
		29	17		10.8	10.5		9.4	132
		21	16		5.3	11.1		0.7	204
		44	20		7.4	8.8		115	256
		44	20		7.6	9.2		117	280
		20	33		10	12.3		32.7	256.5
		17	26		11.3	11.9		75.8	156
		15	15		10.1	12.4		8.5	64.7
		22	19		10.3	13.3		11.8	77
		18	28		12.6	10.4		12.6	36.9
