# Supplementary material for: Chromatin modifier Hmga2 promotes adult hematopoietic stem cell function and blood regeneration in stress conditions
Source: EMBO J. 2024 May 29;43(13):7. doi: 10.1038/s44318-024-00122-4 (PMC11217491; doi:10.1038/s44318-024-00122-4)
Supplement: Supplementary file 11 — Source data Fig. 1 [file 44318_2024_122_MOESM11_ESM.zip › Figure1/1E/1E.xlsx]

## Sheet: Sheet1
		Progenitor
		(%)
		Pre-GM	Pre-GM	GMP	GMP	PreMegE	PreMegE	MkP	MkP	Pre-CFU-E	Pre-CFU-E
		WT	HMGA2-KI	WT	HMGA2-KI	WT	HMGA2-KI	WT	HMGA2-KI	WT	HMGA2-KI
		4.78	2.02	0.53	0.91	0.2	2.7	0.07	1.6	0.04	0.37
		0.929	2.11	1	0.83	0.0238	2.69	0.022	1.71	0	0.36
		1.25905	1.53278	1.69	3.46	0.120666	0.83386	0.058	1.44	0.034476	0.40482
		1.82	1.32997	0.92	1.79	0.12	0.19869	0.018	1.22	0	0.115097
		1.14	1.88	0.75	5.94	0.1	1.01	0.22	1.33	0	0.66
		2.03	1.44	1.83	1.86	0.22	0.2	0.24	1.57	3.69e-05	0.05
		1.83	1.08	1.68	1.74	0.06	0.23	0.06	0.93	0	0.12
		1.43	1.86	0.8	1.64	0.17	0.38	0.17	1.24	0	0.1
			1.61		2.57		0.55	0.19	1.56		0.24
									2.5
