# Supplementary material for: Chromatin modifier Hmga2 promotes adult hematopoietic stem cell function and blood regeneration in stress conditions
Source: EMBO J. 2024 May 29;43(13):7. doi: 10.1038/s44318-024-00122-4 (PMC11217491; doi:10.1038/s44318-024-00122-4)
Supplement: Supplementary file 11 — Source data Fig. 1 [file 44318_2024_122_MOESM11_ESM.zip › Figure1/1D/1D.xlsx]

## Sheet: Sheet1
		HSC
		(%)
		Day 0	Day 0	Day 7	Day 7	Day 12	Day 12	Day 30	Day 30
		WT	HMGA2-KI	WT	HMGA2-KI	WT	HMGA2-KI	WT	HMGA2-KI
		0.00874	0.017	0.026	0.18	0.21	1.65	0.023	0.011
		0.013	0.019	0.02	1	0.04	0.98	0.024	0.014
		0.013	0.032	0.046	0.074	0.22	1.22	0.014	0.033
		0.016	0.022			0.25	0.82	0.014	0.023
						0.08	1.03	0.012	0.054
						0.16	1.58	0.041
						0.2	0.37
						0.05	0.93
						0.11	0.92
						0.13	1.53
