# Supplementary material for: Chromatin modifier Hmga2 promotes adult hematopoietic stem cell function and blood regeneration in stress conditions
Source: EMBO J. 2024 May 29;43(13):7. doi: 10.1038/s44318-024-00122-4 (PMC11217491; doi:10.1038/s44318-024-00122-4)
Supplement: Supplementary file 11 — Source data Fig. 1 [file 44318_2024_122_MOESM11_ESM.zip › Figure1/1C/1C.xlsx]

## Sheet: Sheet1
		BM cell counts
		x10^6/2F2T
		Day 0	Day 0	Day 7	Day 7	Day 12	Day 12	Day 30	Day 30
		WT	HMGA2-KI	WT	HMGA2-KI	WT	HMGA2-KI	WT	HMGA2-KI
		59.8	65.6	4.72	11.4	6.15	19.2	50.4	53.4
		61.4	52	6	7.35	16.5	12.5	49.2	57.72
		59.8	54.6	5.7	8.89	10.8	19.2	52.52	55.64
		60.4	56.2			12.3	17.4	49.4	50.6
						8.1	14.7	54.12	61.16
						10.8	22.8	56.32
						10.6	24.6
						13.2	20.2
						9.8	25.2
						10.2	26
