# Supplementary material for: Chromatin modifier Hmga2 promotes adult hematopoietic stem cell function and blood regeneration in stress conditions
Source: EMBO J. 2024 May 29;43(13):7. doi: 10.1038/s44318-024-00122-4 (PMC11217491; doi:10.1038/s44318-024-00122-4)
Supplement: Supplementary file 11 — Source data Fig. 1 [file 44318_2024_122_MOESM11_ESM.zip › Figure1/1J/1J.xlsx]

## Sheet: Sheet1
		Cytotel
		(%)
		Div 1	Div 1	Div 2	Div 2
		WT	HMGA2-KI	WT	HMGA2-KI
		31.6	84.2	4.35	28.9
		20.7	92.6	16.7	56.2
		29.4	45.5	6.9	43.6
