# Supplementary material for: Chromatin modifier Hmga2 promotes adult hematopoietic stem cell function and blood regeneration in stress conditions
Source: EMBO J. 2024 May 29;43(13):7. doi: 10.1038/s44318-024-00122-4 (PMC11217491; doi:10.1038/s44318-024-00122-4)
Supplement: Supplementary file 12 — Source data Fig. 2 [file 44318_2024_122_MOESM12_ESM.zip]

Archive with 30 entries (22 files):
- Figure2/
- __MACOSX/._Figure2
- Figure2/2G/
- __MACOSX/Figure2/._2G
- Figure2/2I/
- __MACOSX/Figure2/._2I
- Figure2/2H/
- __MACOSX/Figure2/._2H
- Figure2/2F/
- __MACOSX/Figure2/._2F
- Figure2/2D/
- __MACOSX/Figure2/._2D
- Figure2/2E/
- __MACOSX/Figure2/._2E
- Figure2/2B/
- __MACOSX/Figure2/._2B
- Figure2/2G/2G.xlsx
- __MACOSX/Figure2/2G/._2G.xlsx
- Figure2/2I/2I.xlsx
- __MACOSX/Figure2/2I/._2I.xlsx
- Figure2/2H/2H.xlsx
- __MACOSX/Figure2/2H/._2H.xlsx
- Figure2/2F/2F.xlsx
- __MACOSX/Figure2/2F/._2F.xlsx
- Figure2/2D/2D.xlsx
- __MACOSX/Figure2/2D/._2D.xlsx
- Figure2/2E/2E.xlsx
- __MACOSX/Figure2/2E/._2E.xlsx
- Figure2/2B/2B.xlsx
- __MACOSX/Figure2/2B/._2B.xlsx
