# Supplementary material for: Chromatin modifier Hmga2 promotes adult hematopoietic stem cell function and blood regeneration in stress conditions
Source: EMBO J. 2024 May 29;43(13):7. doi: 10.1038/s44318-024-00122-4 (PMC11217491; doi:10.1038/s44318-024-00122-4)
Supplement: Supplementary file 12 — Source data Fig. 2 [file 44318_2024_122_MOESM12_ESM.zip › Figure2/2G/2G.xlsx]

## Sheet: Sheet1
		HSC
		(%)
		Day 0	Day 0	Day 12	Day 12	Day 30	Day 30
		WT	HMGA2-KO	WT	HMGA2-KO	WT	HMGA2-KO
		0.03	0.027	0.17	0.04	0.017	0.035
		0.027	0.018	0.23	0.02	0.02	0.015
		0.027	0.01	0.19	0.08	0.048	0.033
		0.012	0.008	0.08	0	0.016	0.014
		0.019	0.013	0.08	0.14	0.014
				0.15	0.05
				0.18	0.19
				0.29	0.08
				0.33	0.12
