# Supplementary material for: Chromatin modifier Hmga2 promotes adult hematopoietic stem cell function and blood regeneration in stress conditions
Source: EMBO J. 2024 May 29;43(13):7. doi: 10.1038/s44318-024-00122-4 (PMC11217491; doi:10.1038/s44318-024-00122-4)
Supplement: Supplementary file 12 — Source data Fig. 2 [file 44318_2024_122_MOESM12_ESM.zip › Figure2/2I/2I.xlsx]

## Sheet: Sheet1
		Survival
		Days
		WT	HMGA2-KO
		30	24
		30	21
		30	11
		30	16
		28	30
		30	12
		30	29
		30	30
		29	30
		30	30
		30
		30
		30
