# Supplementary material for: Chromatin modifier Hmga2 promotes adult hematopoietic stem cell function and blood regeneration in stress conditions
Source: EMBO J. 2024 May 29;43(13):7. doi: 10.1038/s44318-024-00122-4 (PMC11217491; doi:10.1038/s44318-024-00122-4)
Supplement: Supplementary file 12 — Source data Fig. 2 [file 44318_2024_122_MOESM12_ESM.zip › Figure2/2H/2H.xlsx]

## Sheet: Sheet1
		Progenitor
		(%)
		Pre-GM	Pre-GM	GMP	GMP	PreMegE	PreMegE	MkP	MkP	Pre-CFU-E	Pre-CFU-E
		WT	HMGA2-KO	WT	HMGA2-KO	WT	HMGA2-KO	WT	HMGA2-KO	WT	HMGA2-KO
		0.26	0.6	0.96	2.08	0.18	0.05	0.28	0.06	0.26	0.41
		0.22	0.81	0.15	4.33	0.16	0.49	0.37	0.26	0.55	0.72
		0.8	0.41	1.72	2.3	0.59	0.17	0.59	0.13	0.87	0.18
		0.3	0.31	0.92	0.62	0.1	0.03	0.23	0.05	0.15	0.03
		0.11	0.19	2.22	3.36	0.17	0.6	0.28	0.2	0.45	0.76
		0.24	0.11	2.22	1.39	0.66	0.2	0.5	0.05	1.09	0.7
		0.11	0.2	1.74	2.59	0.21	0.34	0.3	0.11	0.37	0.8
		0.09	0.09	1.84	1.07	0.15	0.14	0.38	0.03	0.7	0.24
			0.19		2.25		0.34		0.14		0.6
