# Supplementary material for: Chromatin modifier Hmga2 promotes adult hematopoietic stem cell function and blood regeneration in stress conditions
Source: EMBO J. 2024 May 29;43(13):7. doi: 10.1038/s44318-024-00122-4 (PMC11217491; doi:10.1038/s44318-024-00122-4)
Supplement: Supplementary file 12 — Source data Fig. 2 [file 44318_2024_122_MOESM12_ESM.zip › Figure2/2F/2F.xlsx]

## Sheet: Sheet1
		BM cell counts
		x10^6/2F2T
		Day 0	Day 0	Day 12	Day 12	Day 30	Day 30
		WT	HMGA2-KO	WT	HMGA2-KO	WT	HMGA2-KO
		65	64	9.23	5.07	49.72	40.48
		63	59.6	8.45	7.02	55	51.04
		69.4	59	11.31	7.41	55.44	46.2
		53.4	58.6	9.36	5.85	55.88	52.36
		55.6	67	10.5	7.1	51.92
				8.2	6.5	52.36
				8.5	7.2
				9.7	6.1
				8.9	5.7
