# Supplementary material for: Chromatin modifier Hmga2 promotes adult hematopoietic stem cell function and blood regeneration in stress conditions
Source: EMBO J. 2024 May 29;43(13):7. doi: 10.1038/s44318-024-00122-4 (PMC11217491; doi:10.1038/s44318-024-00122-4)
Supplement: Supplementary file 12 — Source data Fig. 2 [file 44318_2024_122_MOESM12_ESM.zip › Figure2/2E/2E.xlsx]

## Sheet: Sheet1
		White blood cells			Hemoglobin			Platelet
		x10^2/ul			g/dl			x10^4/ul
		WT	HMGA2-KO		WT	HMGA2-KO		WT	HMGA2-KO
		10	17		7	10.8		130	20
		63	57		10	5.4		85.3	26.6
		45	27		6.5	4.4		37.7	22.5
		45	40		6	6.9		39.1	104
		48	35		12.1	10.4		108	7
		33	40		15.1	13.8		21.1	23.4
		79	57		9.1	11.1		38.4	11.4
		97	37		14.1	12.2		39.2	13.7
		63	81		12.1	10.7		74.9	41.3
		22	16		11.4	9.9		161	38.7
		12	14		10.6	7.8		83.7	33.3
		18	18		13.6	10.1		0.5	13.3
		19	13		11.2	4.8		9.5	19.1
		20	19		10.1	11.4		34.8	10.1
