# Supplementary material for: Chromatin modifier Hmga2 promotes adult hematopoietic stem cell function and blood regeneration in stress conditions
Source: EMBO J. 2024 May 29;43(13):7. doi: 10.1038/s44318-024-00122-4 (PMC11217491; doi:10.1038/s44318-024-00122-4)
Supplement: Supplementary file 12 — Source data Fig. 2 [file 44318_2024_122_MOESM12_ESM.zip › Figure2/2B/2B.xlsx]

## Sheet: Sheet1
		Hmga2
		Relative expression
		WT	Hmga2-flox/flox
		1	0.846745
		1.32869	0.721965
		1.04972	0.790041
		1.05702
		0.554785
