# Supplementary material for: Chromatin modifier Hmga2 promotes adult hematopoietic stem cell function and blood regeneration in stress conditions
Source: EMBO J. 2024 May 29;43(13):7. doi: 10.1038/s44318-024-00122-4 (PMC11217491; doi:10.1038/s44318-024-00122-4)
Supplement: Supplementary file 13 — Source data Fig. 3 [file 44318_2024_122_MOESM13_ESM.zip]

Archive with 10 entries (7 files):
- Figure3/
- __MACOSX/._Figure3
- Figure3/3B/
- __MACOSX/Figure3/._3B
- Figure3/3A/
- __MACOSX/Figure3/._3A
- Figure3/3B/3B.xlsx
- __MACOSX/Figure3/3B/._3B.xlsx
- Figure3/3A/3A.xlsx
- __MACOSX/Figure3/3A/._3A.xlsx
