# Supplementary material for: Chromatin modifier Hmga2 promotes adult hematopoietic stem cell function and blood regeneration in stress conditions
Source: EMBO J. 2024 May 29;43(13):7. doi: 10.1038/s44318-024-00122-4 (PMC11217491; doi:10.1038/s44318-024-00122-4)
Supplement: Supplementary file 13 — Source data Fig. 3 [file 44318_2024_122_MOESM13_ESM.zip › Figure3/3B/3B.xlsx]

## Sheet: pca
PCA analysis
	PC1	PC2
7_wt_0	-18.2812	2.73972
wt_0_2	-16.3432	9.05548
8_wt_day3_1	33.3398	10.6902
9_wt_day3-2	24.1928	11.8379
10_hmga2_day0_1	-15.0891	4.34329
11_hmag2_day0_2	-17.4488	4.51013
12hmga2_day3_1	-2.43316	1.21233
13hmga2_day3_2	11.3598	3.09344
14_wt_day6_1	21.9617	-25.2264
16_hmga2day6_1	-15.5996	-9.59579
17_hmga2_day6_2	-5.65909	-12.6603
Proportion of Variance	0.41679	0.14362
