# Supplementary material for: Chromatin modifier Hmga2 promotes adult hematopoietic stem cell function and blood regeneration in stress conditions
Source: EMBO J. 2024 May 29;43(13):7. doi: 10.1038/s44318-024-00122-4 (PMC11217491; doi:10.1038/s44318-024-00122-4)
Supplement: Supplementary file 13 — Source data Fig. 3 [file 44318_2024_122_MOESM13_ESM.zip › Figure3/3A/3A.xlsx]

## Sheet: pca
PCA analysis
	PC1	PC2
WT-HSC-1	-6.4094	16.207
WT-MPP2-1	-4.30369	0.829598
WT-MPP3-1	-7.97044	-4.93719
WT-MPP4-1	-4.21087	-12.122
WT-HSC-2	-4.79744	17.4313
WT-MPP2-2	-2.26244	0.545294
WT-MPP3-2	-4.62091	-4.32114
WT-MPP4-2	-4.02325	-12.2146
HMGA2-HSC-1	-4.02012	14.5153
HMGA2-MPP2-1	-0.635262	-0.643572
HMGA2-MPP3-1	-3.62258	-4.03444
HMGA2-MPP4-1	-3.63423	-10.9233
HMGA2-HSC-2	-2.07516	16.1997
HMGA2-MPP2-2	-0.653434	0.241067
HMGA2-MPP3-2	-3.1578	-6.62755
HMGA2-MPP4-2	-0.269056	-13.7147
Fetal-HSC-1	20.9834	5.56295
Fetal-HSC-2	35.6827	-1.9937
Proportion of Variance	0.25793	0.2412
