# Supplementary material for: Chromatin modifier Hmga2 promotes adult hematopoietic stem cell function and blood regeneration in stress conditions
Source: EMBO J. 2024 May 29;43(13):7. doi: 10.1038/s44318-024-00122-4 (PMC11217491; doi:10.1038/s44318-024-00122-4)
Supplement: Supplementary file 14 — Source data Fig. 4 [file 44318_2024_122_MOESM14_ESM.zip]

Archive with 38 entries (28 files):
- Figure4/
- __MACOSX/._Figure4
- Figure4/4E/
- __MACOSX/Figure4/._4E
- Figure4/4B/
- __MACOSX/Figure4/._4B
- Figure4/4M/
- __MACOSX/Figure4/._4M
- Figure4/4C/
- __MACOSX/Figure4/._4C
- Figure4/4D/
- __MACOSX/Figure4/._4D
- Figure4/4A/
- __MACOSX/Figure4/._4A
- Figure4/4F/
- __MACOSX/Figure4/._4F
- Figure4/4H/
- __MACOSX/Figure4/._4H
- Figure4/4I/
- __MACOSX/Figure4/._4I
- Figure4/4E/4E.xlsx
- __MACOSX/Figure4/4E/._4E.xlsx
- Figure4/4B/4B.xlsx
- __MACOSX/Figure4/4B/._4B.xlsx
- Figure4/4M/4M.xlsx
- __MACOSX/Figure4/4M/._4M.xlsx
- Figure4/4C/4C.xlsx
- __MACOSX/Figure4/4C/._4C.xlsx
- Figure4/4D/4D.xlsx
- __MACOSX/Figure4/4D/._4D.xlsx
- Figure4/4A/4A.xlsx
- __MACOSX/Figure4/4A/._4A.xlsx
- Figure4/4F/4F.xlsx
- __MACOSX/Figure4/4F/._4F.xlsx
- Figure4/4H/4H.xlsx
- __MACOSX/Figure4/4H/._4H.xlsx
- Figure4/4I/4I.xlsx
- __MACOSX/Figure4/4I/._4I.xlsx
