# Supplementary material for: Chromatin modifier Hmga2 promotes adult hematopoietic stem cell function and blood regeneration in stress conditions
Source: EMBO J. 2024 May 29;43(13):7. doi: 10.1038/s44318-024-00122-4 (PMC11217491; doi:10.1038/s44318-024-00122-4)
Supplement: Supplementary file 14 — Source data Fig. 4 [file 44318_2024_122_MOESM14_ESM.zip › Figure4/4E/4E.xlsx]

## Sheet: Sheet1
		HSC bumber
		Fold increase
		WT-PBS	WT-TNF	Hmga2-KI-PBS	Hmga2-KI-TNF
		1.02667	0.696663	1.45646	3.01975
		1.0099	0.598556	1.77177	2.98821
		0.848	0.880567	2.04019	2.723
		1.10222	1.06	2.57778	3.476
		0.861111	0.802444	2.46	2.83667
		0.995556	0.902222	2.17867	2.96
		2.054	2.034	3.09	3.436
		2.012	1.756	3.054	3.276
		1.622	1.248	2.994	3.392
