# Supplementary material for: Chromatin modifier Hmga2 promotes adult hematopoietic stem cell function and blood regeneration in stress conditions
Source: EMBO J. 2024 May 29;43(13):7. doi: 10.1038/s44318-024-00122-4 (PMC11217491; doi:10.1038/s44318-024-00122-4)
Supplement: Supplementary file 14 — Source data Fig. 4 [file 44318_2024_122_MOESM14_ESM.zip › Figure4/4B/4B.xlsx]

## Sheet: Sheet1
		Hmga2 protein-level
		Fold increase
		WT-Day0	WT-Day3	Hmga2-KI-Day0	Hmga2-KI-Day3
		1	4.20849	7.53282	30.3629
		1	2.16667	5.45934	13.9607
		0.904762	4.78571	5.63136	11.317
				4.55398	10.1038
