# Supplementary material for: Chromatin modifier Hmga2 promotes adult hematopoietic stem cell function and blood regeneration in stress conditions
Source: EMBO J. 2024 May 29;43(13):7. doi: 10.1038/s44318-024-00122-4 (PMC11217491; doi:10.1038/s44318-024-00122-4)
Supplement: Supplementary file 14 — Source data Fig. 4 [file 44318_2024_122_MOESM14_ESM.zip › Figure4/4M/4M.xlsx]

## Sheet: Sheet1
Gene list
Hmga2KI-UP day 6	Hmga2KI-Down day 6	Hmga2-KO-UP Day 6	Hmga2-KO-Down Day 6
Hbb-bt	Glp2r	Ighj4	Cenpe
Hist1h1b	Lyn	Plagl1	Aym1
Zfp57	Trav12n-3	Rbm47	Cd180
Hist1h2bk	Trav12d-3	Fkbpl	Pde7a
Ccnb2	Syna	Ankrd49	Pde6h
Spc24	Gas6	Zfp691	Frs3
Hbb-bs	Wipi1	Gpr160	Slpi
Rrm2	Crybg1	Gnal	Thrb
Gja1	Krt7	Nacad	Hikeshi
S100a8	Lnpk	Gm17542	Pkig
Knstrn	Reep5	Slc6a8	Fam71a
Agtr1a	Cd300ld5	Lilrb4a	Gm3526
Hist1h2bl	Lancl3	Il6	Kifc1
Plscr2	Rtl5	Gm26741	Gm49345
Gulp1	Sla	Ighm	Gm49355
Cdca3	Farp1	Zfp444	Fn1
Ccna2	Mfsd13b	Adora2a	Fam20a
Birc5	Hcst	Klrd1	Twsg1
Hist1h2ag	Shld1	Gm11146	Ddit4l
Slfn9	Nucb2	Cd200r3	Serpinb10
Cdc6	Kcnk13	Fcer1a	Gm45785
Igf2bp2	Zfp831	Cldn34c2	Ube2c
Pbk	Pla2g15	Dapk1	Rmdn2
Ccnf	Bcl11b	CR974586.2	Abcc2
Zfp788	Mef2b	Ccl3	Zwilch
Kif20a	Zfp691	Tmem243	Slc22a5
Zfp260	Timp2	Ccl6	Pif1
Kif11	Amotl1	Csf2rb2	Matn4
Cenpa	Irs2	Gm20716	Ankrd46
Knl1	Spon1	Igkc	1700092M07Rik
Nuf2	Tfeb	Limch1	Pmp22
Rreb1	Tstd1	Armc4	Hfe
Top2a	Pmepa1	BC029722	Mrgpra2a
Cd34	Kctd15	Retnlg	Gm17606
Sinhcaf	Fgfr2	Zfp267	Slc20a2
Cdc20	AC168977.1	Mcpt8	Cenpf
Hist1h2ab	Xkrx	Gm49325	Kif14
Ccnb1	Mylip	Gm49369	Cr2
Ckap2l	Axl	Lilr4b	Rtn2
Kif18b	Itga9	Gm17387	Cxcl5
Chtf18	Tlr12	Acod1	Knstrn
Hist1h2bb	Xlr3c	Ly6d	Aspm
Spag5	Fam205c	Mpeg1	Gm5767
Hist1h2ad	Gpr176	Gm10135	Kif22
Nop56	Necap2	St18	Gm49361
Ptgs2	Qrich2	Ccl9	Dhcr7
Ermap	Slc11a1	Igkv12-41	Dnah8
Cldn12	Sspn	Gm20662	Cstdc4
Zfp931	Fam89b	Apbb2	Prkcg
Gm17364	Ifit3	Cox6a2	4930447C04Rik
2610318N02Rik	Khdc1a	Ccl4	Gm20517
Cdk1	Khdc1c	Irf8	Pias3
Tpx2	Sdc3	Cib3	Tgfb1i1
Gpnmb	Gal3st4	Gm17067	Prom1
E2f8	Hfe	Cybb	Phtf2
Ska3	Trex1	Hdc	Gm28551
Aasdh	Htr6	Tdrp	Astl
Palb2	Foxp2	Ccr7	Catsperb
Bub1	Serp1	Defb40	Ctbp2
Mki67	4921524J17Rik	Gm37988	Agtr1a
Fignl1	Lrsam1	Chrna10	Tro
Eps8	Ackr4	Cyp4f18	Ttll7
Stil	Evl	Cdh1	Gm37240
Mad2l1	Mpeg1	Hspe1-rs1	Gm7879
Ifitm1	Tmprss6	Cngb1	Nadk
Shcbp1	Zfp709	Tex29	Aldh3a1
Plk1	Tsku	Unc5cl	Slc45a4
Gm17409	4930556J24Rik	A630095N17Rik	Zbtb45
Rev1	Bst2	Gm43720	Gm2004
Fam206a	Ccdc152	Ighv9-3	Gm14419
Gfi1b	Fcrl1	Csf2rb	Lingo3
Esco2	Prss36	Srpk2	Pabpn1l
S100a9	Stx3	Tceanc	Vps8
Ctla2a	Rcan1	Ms4a2	Fam228b
Kif22	Gm14409	Jak1	Ifit3
Ect2	Rnf103	Ly86	Npepps
Plag1	Edaradd	Entpd3	AC133103.7
Pcdh7	Kbtbd11	Lgals3	Cldn34c1
Hist1h2bm	Cplx1	Arhgef33	Gm11009
Cdca5	Hebp1	Cox7a1	H3c10
Lhcgr	Pik3ap1	Gm5901	Slc9b2
Ncapg2	2410141K09Rik	Padi2	Tulp3
Slc39a2	Sorl1	AB124611	Adamtsl4
Cish	Myl9	Skint3	Zfp780b
Ociad2	Pfkfb4	Cacnb3	Dmxl1
Trim6	Gm21988	Ypel5	Timp3
Cdkn3	Rnasek	Rapsn	Mis12
Fam174b	Acaa1b	Rpl9-ps6	Klhl4
Socs2	Blvrb	Caps2	BC055324
Ift46	Gm4950	Cyb561a3	Rhno1
Nusap1	Ell2	Tstd2	Mindy1
Depdc1b	Gm10073	Eif3j2	Mfsd2b
Tlr3	Metrnl	Ly6c2	Gm49388
Xrcc2	Ncf4	Tyrobp	Gm17364
Hist1h4i	Mtif3	Cox8b	Eya4
Cenpe	Cdh1	P2ry2	Gdf3
Gm13199	Hpgds	4930402H24Rik	Mt2
Grb10	Pcolce	Cfap53	Srsf12
Spc25	Lpin1	Gm8281	Acr
Aurka	Ighv1-42	Gm42906	Ikzf5
Usp37	Ino80b	Jdp2	Ppcdc
Ankle1	Faah	Gm11172	Thbs1
Mcm10	a	AC139209.1	Gm9999
Iqgap3	Stk10	Sbsn	Cd59a
Gm21958	Abi3	Igkv3-12	Stfa2l1
Hmga2	2210011C24Rik	Gm5795	Hmga2
Wdr31	Man2b1	Rsf1	Lax1
Psrc1	Thbd	Coq8a	Pf4
Foxm1	Pik3r3	Cacng8	Cit
Ckap2	Bnip1	Gm43191	Slc15a2
Dnajc27	4930426L09Rik	Cd244a	Ipmk
Prc1	Serpinb2	A130010J15Rik	Aasdh
Rad54l	Chmp5	Gm29423	Vsig10l
Cdc25c	Mcemp1	Rpl36a-ps1	Rcan2
Mxd3	Lair1	Basp1	Zfp968-ps
BC030867	Efna5	Gm28778	Gm7324
Micall2	Pram1	Il7r	Gm28374
Wdhd1	Chn1	Slc37a3	Epha4
Krt18	Gna12	Gm14862	Tspan12
2310009B15Rik	Mme	Trav6n-7	Mrvi1
Aqp1	Ifit3b	Rreb1	Olfr632
Slc43a1	Serpini1	Stk38	Gpr35
Kcnk5	Lcat	Hoxa3	Ccdc91
Hmmr	Ankrd44	Il33	Epb41l3
Rusc2	Fam3b	Ighv1-31	Blcap
Espl1	1110008P14Rik	Clec12a	Gm15517
Ccdc120	Fcna	Fcgr3	Smim1
Ncam2	Slc16a3	Gm5269	Rhbdd3
Ctps	Spaar	Rbm20	Ttpal
Exoc3l	Asb4	Cd48	Xlr3b
Melk	Gpr155	Fxyd7	Pomt1
Nrarp	Ttyh2	Hspa1a	Kcnj5
Gpsm2	H2al3	Ighv1-52	Tmem238
Hist1h4b	Kctd19	Ppp1r14a	Gm10037
Trim59	Cttnbp2nl	Ppp1r14c	Gm14440
Gm21830	Clcf1	Pkib	Tekt2
Slc27a6	Tgfbr2	Pafah1b2	Jmjd7
Ttk	Bhlhe41	Pkd1	Naip6
Gm10644	Tyrobp	Alox15	Tada3
Grik5	Rgs2	Fblim1	Klf8
Nlgn2	5031439G07Rik	Mtus2	Gkn3
Gm44965	Cst3	Meiob	Lrrc61
Smpd4	Ldlrad4	Fcrla	Stac3
Hist1h2ao	Slamf6	Pwwp3b	Gm11084
Hist1h2ap	Gpr141	Gm3417
Rbfox2	Sgtb	4930404H24Rik
Gm17542	Rnf166	Adgre1
Gcat	Gm12253	Strc
Pask	Jund	Siglech
Hist1h1a	Farp2	Nlrp3
Sgo1	Nxpe4	Scg3
Cenpn	4930523C07Rik	Gm38392
Cenpf	Pilra	H2-DMb2
Zfp266	Grk3	Spats2l
Neil3	Cth	Rin1
Stxbp6	Fam213b	Zfp936
Padi4	Nfam1	Mreg
Gm28053	Slc5a10	Bace2
Ube2c	Gpr18	Ighv2-6-8
Gins3	Gm2a	Il1rn
Ttpa	Hes1	Ighv1-50
Gm14418	Atox1	Ndufa4l2
4933407L21Rik	P2ry13	CR974586.4
Nek2	Grina	Septin3
Bub1b	Trav14n-2	Tulp1
Erfe	Trav14d-2	Atp8a2
F2r	Cd209g	Olfr49
Slc9b2	Nrn1	AC125149.4
Prkcz	Lrrn3	Chrm2
Trip13	Cd300c2	Klk1
Zfp979	Kcnj1	Stx11
Camk2a	Ephx2	Tmem156
Col18a1	Kbtbd3	H2al1m
Rbpms2	Myo1f	Ralgapb
Obsl1	Mr1	Slco2b1
Fetub	Dhrs3	Gap43
1500009L16Rik	Cygb	Olr1
Tuba8	Abhd12	Xlr4c
Slc35d1	Samhd1	Mturn
Dhcr24	Gm6583	Sema4a
A130010J15Rik	Grap	Bex6
Hist1h3c	Pcdhb21	Il18r1
Bcam	Epb41l3	Trim43a
Adgrg7	Lrrk2	Dusp22
Tfrc	Lyz2	Smim10l2a
Esam	Nxpe5	Atp1a3
Gm7324	Pkig	Filip1
Syt3	Slc22a4	Kmo
Bok	Il4i1	Lifr
Timp3	Hist2h2be	Id3
Nckap1	C3ar1	Gm49339
Dtl	Pigc	Gm3411
Hist1h2ac	Upb1	Clec2i
Col16a1	Ube2w	Olfr180
Tyms	Plcd3	Micall2
Lpar2	Phkg1	A630076J17Rik
Kifc1	Clec4a1	Cd300c
Tcf19	Tmem154	Ssxb3
Dag1	Cntnap1	Cpa3
Otos	Mgst1	Hist1h2an
Cenpp	Mier1	Ripply3
C1qtnf6	Plekha6	Cd52
Bora	Olfr267	Lrrc2
Pear1	Inafm2	Sema6a
F2rl3	Cotl1	H2ac12
Ncapg	Trem2	Tmem119
Kif20b	Zc3h12d	Mylk3
Ndc1	Nmnat2	Rnase10
Kif23	Adam6b	Otos
Aldh1a1	Ano7	Il2
Mettl16	Spata2l	Trpm5
Pole	Apold1	Tmem248
Hus1	Olfr654	Cbs
Enah	Tcn2	Fgf1
Selp	Anapc16	Fam3b
Gm11011	Cbx7	Cxxc4
Anln	Cnmd	Themis2
Slc7a1	Rarres2	Vill
Pomgnt2	Snx21	Slc41a2
Emcn	Clec4a3	Trav5n-4
Kif2c	Rgn	Trav5d-4
Arhgef40	Hpgd	Cers1
Zfp462	Lrrc28	Dnajb7
Hdac11	Arl4d	Il1rl1
Kif14	Podnl1	Gm9774
Macrod2	Gpd1	Zan
Slc35g1	Pou2f2	Aif1
Ccdc149	Tmem116	Tlx1
Ndc80	Mctp2	Cybrd1
Cdca7	Fgr	Mapkap1
Smim3	Calhm6
Stfa2l1	Ifi30
Atad2	Ppm1n
1700025G04Rik	H60b
Aspm	Rnf150
Bahcc1	Aox3
Brip1	Trbv3
Plpp2	Tubg2
Cdc45	Tcf7l2
Hist1h2bj	Crip1
L2hgdh	Mmp23
Kntc1	Grk5
Cdca8	BC051142
Brpf3	Zbtb7b
D630044L22Rik	Gm9949
Slc5a3	Clec9a
Rad51	Cldn15
Mtfr2	Dntt
Gnb5	Tstd3
Tmem216	Unc93b1
Atad5	Dmpk
Zfp532	Ciita
Siah1b	Crtam
Lmnb1	Pvrig
Pam	Gm16503
Sugct	Tssk2
Oip5	Pea15a
Cip2a	Lilra5
Tnfrsf10b	Gpsm3
Prkar2b	Themis
Cd320	Fcgr1
Piga	Cdc42ep2
Dctd	Rs1
Sgce	Mras
Usp44	Dbp
Brsk1	Gbp11
Kctd14	Adap2
Mms22l	Slc4a11
Hist1h4j	Fcgrt
Smyd2	Stkld1
Ercc6l	Krt17
Mdfi	Sirpb1a
Gm9958	Dgki
Usp49	Sstr4
Rad51c	Gm1673
Npdc1	Zcwpw1
Syde2	Edem1
Gm14419	Card9
Gm2004	Ftl1-ps1
Hist1h4a	H2-DMa
Nsl1	Hap1
Hells	Hvcn1
Dlgap5	Clec12a
Gm49383	Tshr
Nucks1	Cmbl
Zfp367	Cd300ld2
Adora2a	Tnfrsf9
Egfl7	6430531B16Rik
Cenpi	Sdhc
Psat1	Nt5e
Polr1e	H2afj
Phgdh	Adgre5
Arap3	Ier5
Tipin	Fkbp1b
Blm	Rogdi
Chaf1a	Ly6e
Slco4a1	Vamp9
Troap	Rwdd2a
Grtp1	Fsd2
E2f7	Selenbp2
Slc35f2	Adamts14
Pkia	Csnk1g1
Dnph1	Nrg2
Ppil1	Slc23a1
Parpbp	Zfp703
Aurkb	Pik3r5
Hspa12b	6430548M08Rik
Uck2	Myo1h
Adh1	Fam71f2
Hist1h1d	Tmc4
Stxbp4	Rasal1
Vegfa	Map6d1
Fancd2	Hlx
Depdc1a	Fcgr3
Tjp1	Gpat3
Epb41l4b	P2ry2
Dut	Dnajb6
Hist2h3c1	Btg1
Meis1	Nfkbie
P2ry1	Cndp2
Chek1	Tesmin
Cdca2	Slc29a4
Peak1	Sh3pxd2a
Ska1	Zbp1
Hist2h2bb	Plau
Gm10999	Gstp2
Ptger3	Itgav
Arhgef9	Lbh
Ncapd2	Pilrb1
Fam72a	Capns2
Fam83d	Chdh
Mns1	Clec4b1
Hist1h2bn	Xdh
Gm10135	Tent5a
Map7	Aldh1l2
Plch1	Timd4
Tns2	Nr3c1
Ankrd46	Gm14548
Aen	Lilrb4a
Ccdc18	Tlr13
Fsd1l	Cd79b
Pdzd2	Rnls
Dock9	Hoxb3
Phf19	Cd72
Tysnd1	Dscam
Hoxa9	Tram2
Serf1	Itgb2
Ccl25	AB124611
Clspn	Glcci1
Slc17a8	Acp5
9330182L06Rik	Negr1
Reep2	Cers3
Lats2	A930033H14Rik
Gpr161	Stard5
Plk4	Ctsw
Thrb	Phf11a
Zik1	Cyba
Prps1	Klf13
Gng13	Fam78b
Hexdc	Pla2g7
Ppic	Hesx1
Pprc1	Tlr7
Tie1	Gfra2
Gm11273	Cd69
Pus7	B3galnt1
Tmem263	Il24
Senp8	Rps6kc1
Ift57	Zfp82
Tarbp2	Nrp1
Upp1	Taldo1
Arhgef39	Ccr10
LT629151.1	Trp53inp2
Rabepk	Map1lc3a
Cuedc1	Cdon
Fgd5	Zdhhc24
Ccp110	Trav9d-4
Col4a1	Slc38a3
Cep55	Trav3d-3
Serpina3i	Trav3n-3
Gemin8	Cd302
Pmch	Soat2
Hoxa6	Ppp1r36
Ccnj	Kctd21
Id1	Phf24
Nupr1	Ctsh
Kif15	Slc45a3
Zfp973	Ftl1
Nov	Camk1d
Klhl4	Selenop
Etv1	1700056E22Rik
Mtap	Aldh3b1
Vhl	Dtx4
Muc13	Cecr2
Prdm5	Tlr11
Serpina3g	4930535I16Rik
Ica1	Marcks
Jmjd4	Pld4
Cavin1	4933408B17Rik
Gtse1	Phf1
Ahctf1	Sds
Chd8	Kif1bp
Arhgap39	Blnk
Nnat	Gm10800
Mas1	CAAA01147332.1
Slc22a3	Qrfp
Mbnl3	Rubcnl
Sdhaf3	Bfsp2
Zgrf1	Zfyve28
Tspan7	Cd247
Tmem98	Tubb3
Slc24a5	Fam209
Fads2	Ablim2
Atp6v1g2	Csf2ra
Hmga1b	Prg3
Met	Panx3
Lama5	Hopx
Slc6a15	Gm3002
Psip1	Gm3005
Rtkn	Nmrk2
Fut8	Il21
Orc1	Slc7a2
Hist1h2bh	Ahnak
Adcy6	Eno3
Apol9a	Dusp5
Aunip	Clec10a
Vash1	Msr1
Myl10	Igkv1-110
Tnfaip8l1	Tmem220
Pim2	Angptl1
Gucy1a1	Ddit4
Olfr65	Atp8b4
Ehbp1	Wfdc17
Twsg1	Naip6
Pkmyt1	St6galnac2
H2al1m	Emc9
1810055G02Rik	Gramd3
Adamts3	Prr13
Rrm1	Afmid
Dcakd	Igkv10-95
Rab27b	Zfp658
Usp1	Kcnj10
Haspin	Pcdhgb2
Ticrr	Ifitm10
Smc2	Cdkl1
Erg	Rap1gap2
Bend4	Bin1
Rad54b	Tnfrsf13b
Fbxl21	Arl11
Slc25a13	Ifi206
Gm2564	Nlrp3
Cdk5rap1	Dusp28
Ctdspl	Gm17324
AC137605.1	Gm3636
Hbegf	Rdh9
Ppip5k1	Mturn
Lmnb2	Ccdc192
Ampd2	Cd40
Mecom	Ntrk3
Fam184a	Trak1
Sox13	Nod1
Bhlhb9	Ddit3
Med31	Igkv5-48
Impa2	Sod3
Nipsnap1	Cib3
Mpdz	Gbp4
Akr1c19	Lpcat2
Gm2174	Spns3
Slc6a9	Msrb1
Taf1d	Rps6ka2
Ctxn1	Susd2
Mrgpre	Klre1
Zdhhc15	Akna
Pfkm	AC125149.2
Gm12248	Ttc39c
Polq	Adrb1
Adat3	Tspan17
Tigd3	Sspo
Zfp664	Ms4a4d
Phlda2	Milr1
Ankrd33b	Tmem45a2
Klhl35	Cybb
Rad51ap1	Tex14
Slc18b1	Slc46a3
Cks1b	1520401A03Rik
Itga5	Dpysl4
Camsap1	Sdc4
Kdm8	Csf1r
Sapcd2	Ifi209
Nemp1	Il31ra
Prim1	Sirpb1b
Gm10309	Klf15
Spink2	Kifc2
Klf12	Col5a1
Ube2e2	Cryba4
Pard6g	Ccdc92
Mapk1ip1	Fcer1g
Zfp970	Elavl3
Hist1h4k	Gm21738
Mid1	Gm28635
Lmo1	Myo1b
Prdm16	4933411K16Rik
Lsm2	Calhm2
Nedd4	Adgre4
P4htm	Prdm1
Sgo2a	Morf4l2
Tmem53	Asb1
AC087559.4	Pdia2
Gm2163	Gm826
Mfsd10	Lgals2
Cd24a	Syn1
Dcaf1	Paqr9
Neo1	Arhgdig
Reep6	Il13ra1
Twnk	Vsir
Stard4	Wfdc18
Gm11172	Fam151b
Inafm1	Dnajb7
Cand2	Arhgef10l
Ecm1	Tada2b
Fbxo17	Pstpip2
Zfp446	Chp2
Sec61a2	Fcgr4
Elac2	0610012G03Rik
2310061I04Rik	Dpep2
Ctnnal1	Arl4c
Bbs5	Tnfaip8l2
Syde1	Lilr4b
Smtn	Pdcd1lg2
Cavin2	Adam3
Mettl27	Gm47283
Olfr631	Ang
Gm45717	Gm21973
Cenpm	Tcea3
Kif18a	Btnl2
Plxdc2	Dennd5b
Xkr5	Ppp3cc
Cdc7	Ncr1
Hirip3	Cald1
Plp2	Klrb1f
Shmt1	Bmf
Jam3	Havcr2
Gm21748	Pmaip1
Gm21860	Tmem86a
Tbc1d1	Ccl2
Zc3hav1l	C1qc
Ces2g	Myzap
Kif4	Cd209b
Mindy4	Enpp1
Exosc2	Tspan12
Pxylp1	Napsa
Dkkl1	Tmem141
Ccm2l	Sh2d1b1
Rcor3	Bcl2a1b
Cd59a	Rhob
Bcorl1	Lgals3
Ccdc14	Cmklr1
Fxn	Tcf7
Rai14	Hck
Hoxa3	Maf
H1fx	Kctd12
Car2	Sytl2
Lhfpl2	Hba-a2
Gata1	Irf7
Hist1h2bg	Stk32c
Gm10337	Apoe
Ptpn3	Clec4a2
Frrs1	Dpep2nb
Adgrl4	Slc52a3
Gm28374	Platr17
Rgs7bp	Ctss
Eid2	Lrrc25
Gfpt2	Ptgfr
Hist1h2ak	Themis2
Pias3	Fas
Rbp1	Cldn20
Klk8	Arl5c
Arl5b	Scoc
Fbxo21	Cfap61
Zfp729b	Dnase1l3
Mblac2	Alox5
Nip7	Cxcl14
Mboat1	Tulp4
Nrk	Scand1
Rif1	Arhgef37
Gemin5	Irf5
Rgs18	Khdc1b
Nectin1	Ly86
Art3	Ckb
Tet1	Prr5
Ssx2ip	Plin1
Qtrt1	Rtn1
Zfp618	Nr4a1
Atp10a	Cd22
Slc7a6	Adam11
Zfp651	Tmem51
Il12rb1	Klra2
4632433K11Rik	Gm21985
Atic	Rab11fip4
Fam216a	Arhgap24
Pafah2	Gimap7
Dnajc6	Gm20518
Ccne1	B4galnt1
Kcnj5	Inka2
Cbx5	Tmem163
Ptk2	Colca2
Mettl8	Rnf151
Fastkd5	Grm8
Alms1	Cdiptos
Kifc5b	Ccr2
Mcph1	Gngt2
Bard1	Ighv1-36
Rhoj	43891
Mb21d1	Spock2
Mmrn1	Gm49496
Fut10	Sidt1
Mpl	H2-DMb1
Tube1	Cd4
Rpa2	Ppp1r14a
Prodh	Sirpb1c
Tmem138	Cd8b1
Usp27x	Nlrc3
Xrcc6	Lrp10
Zfp982	Ctrl
Casp12	Gm1043
Caskin2	Blk
Gm3604	Ubd
Serpinf1	Pdlim4
Gm45233	Dpp4
Gnb4	Rasgrp3
4930503L19Rik	Cxcl16
Cks2	Fyb
Gch1	Ifi211
Plekhb1	Cib2
Rpap3	Bcl2a1c
Maged2	Ncf1
Tlcd1	Cpm
Brca1	C1qa
Cenph	Btg2
Foxred2	Serping1
Zcchc3	Lag3
Arc	Htra3
Ppa1	Adssl1
Osbpl10	Adam19
Phc1	Klrc2
Fzd3	Spag6
Art4	Zbtb16
E130308A19Rik	Endou
Dbf4	Il18r1
Bdh2	Trp53inp1
Slc16a1	Ntng2
Gm49392	Noxred1
Gstm5	Hspa1a
Ptpn14	C3
Vars2	Ccr7
Rad18	Zfyve9
Polr2h	Itga2
Itga6	Dpysl3
Eya4	Pdzd4
Dgkq	C1qb
Gm21974	Calml3
Usp46	Prlr
Smc4	Dbt
Tmem40	Ncald
Ndrg2	Errfi1
Gnl3	Card11
Htr7	Plekhh3
Syne3	Klf2
Ephb2	Cox8b
Pdk4	Efemp2
Tmtc2	Epha4
Orc6	Sell
Ceacam2	Tnfsf8
Ankrd10	Orm2
Armcx4	Adora3
Hist1h3f	Spata45
Tex43	Cystm1
Ruvbl1	Cebpb
Sco1	Crybg2
Scai	Apobr
Xk	Gm9970
Nup155	Dusp22
Tubgcp6	Prf1
Evc	Pf4
2900026A02Rik	Mafb
Pcdhgb6	Haao
Gins1	Gm9780
Mfap2	Acoxl
Rrp12	Itgam
Hoxb8	Ero1lb
Ankrd54	Epcam
Gm15446	Ptges
Fam171a1	Adgrf5
Setd4	Vpreb1
Ak1	Gm20499
Col4a2	Crmp1
Chst2	Pdcd1
Pbx1	Prkcb
Lin52	Il7r
Ifit1	Aif1
Erg28	Fam83f
Spdl1	Prss30
Sh2d5	Ifi27l2a
Slc7a5	Krt80
Bend3	Irf8
Desi2	Cd180
Tstd2	Adipoq
Itgb3bp	Ltc4s
Fut7	Hcar1
Bbs12	Cd300ld
Efcab11	Txk
Cbarp	Nnmt
Hist4h4	Cd300lf
Tmem52b	Plxdc1
Ncaph	Zfp36l1
Kazald1	Sertad3
Kcnh2	Ccl12
Tmem159	Oosp1
F11r	Tespa1
Dnmt3b	Nlrp10
Ncapd3	Cox6a2
Dusp4	Fasl
Ezh2	Nfil3
Ak4	Nuggc
Gm8206	Acvrl1
Cep78	Agrp
Gm42420	Dab2
Cmc2	Eaf2
Gm43552	Rtn2
Gata2	Skap1
Dmd	Rasgrp4
Dhrs13	Chst3
Treml2	Scd1
Galnt7	Tlr9
Med12l	Spp1
1600002K03Rik	Lyz1
Dnah14	Tceal3
Snrpe	Mefv
Hid1	Serpine1
Gpr87	Gfod1
Rhebl1	Smim13
Kif21a	Slc13a3
1700001K19Rik	Ly6i
Saal1	Tesc
Psmc3ip	Gm10721
A630089N07Rik	Hp
Armcx2	Ccl6
Fkbp9	Cnr2
Hist1h2bf	Prss16
Prr11	Adamdec1
Eme1	Ap1s2
Rhno1	Ccdc162
Alg8	Klrc1
Nxn	Flt3
Ccne2	Ighv1-43
Lrrn4	Dok3
Dis3	Setbp1
C530008M17Rik	St8sia1
Btbd3	S1pr5
Serpinb13	Cfb
Aaas	Fut1
Gnb1l	Jaml
Rpgr	Clec4a4
Cdt1	Iglc1
Wdr76	Gm9903
Ran	I830077J02Rik
Trmt10a	Zfp963
Vsig10	Cbr2
Ptprg	Cd6
H1f0	Txndc5
Zswim9	Tmsb4x
Gnaz	Ets1
Selenoh	Gm11634
Hmgb2	Ms4a4c
Qsox1	Stab1
Mapk11	Gm11168
Sigirr	LO018689.1
Fgd1	Ighv1-22
Pimreg	Cp
Gm49391	Ccr6
Bicdl1	Grap2
Rhobtb3	Gpr160
Zfp286	Cldnd2
Thsd1	Colec12
Tarbp1	Asgr2
Ttc8	Gm49354
Insyn1	Cxcl10
Yes1	Ceacam1
Pdk3	Gm16867
Gfod2	Klra4
Pdlim1	Stac2
Sgf29	Cd244a
Bex1	Ccl9
Extl2	Pglyrp1
Ppm1f	Nkg7
Efr3b	Pltp
Tufm	Gm10717
Efna1	Ptpro
Gbx2	Cabp4
Zwilch	Gm20538
Neu3	Cd160
Lrp2bp	Gpr174
Lhpp	Orm3
Omd	Cd14
Cep104	Padi2
Timm9	Mt2
Trip6	P2ry10
Racgap1	Dram1
Smco4	Traf1
Akap9	Itgax
Gtf2e2	Ak8
Uhrf1	Cacna1d
Zbtb42	Lat2
Raver2	F10
Tonsl	Bcl2a1a
Nynrin	Misp
Rangrf	Gm10719
Grwd1	Adgrg5
Dyrk3	Folr1
Pglyrp2	Icos
Zfp780b	Cd209d
Recql4	Klra17
Tuba4a	Diras2
Fam217b	Lox
Rgcc	Unc5a
Zfp248	Cd226
Ctif	Rnase6
Tacc3	Tifab
Lyrm9	G0s2
Pclaf	Fabp1
Pim3	Cacna1i
Csad	Itgb7
Isg20	Slc25a19
Sh3pxd2b	Itk
Etv4	Anxa3
2700081O15Rik	Igkv9-120
E2f3	Capn11
Gypc	Tppp3
Gm10600	Fxyd2
D030056L22Rik	Cxcr5
Ints7	Cd5
Clstn3	Tmem243
Hacd1	Cyp4f18
Triqk	Bcl6
Fhl1	Fcer2a
Rccd1	Cd300ld4
Tspan6	Bglap
Ccdc51	Serpinb10
Rbmxl1	Bhlha15
Mrps17	Havcr1
Capn5	Fgf1
Net1	Cpne7
Ppp2r2d	Atp1b1
Casc4	Mtus1
Slc25a23	Cxcr3
Tmem42	Car3
Prkg1	Gm20671
Ppp1r15a	St8sia6
Eya1	Pagr1b
Zfp629	Esm1
E330009J07Rik	Gm10722
Zdhhc2	Tiam2
Rfc4	Scimp
Trnt1	Gm44805
Slc7a7	Lax1
Gm14391	H2-Ab1
Polr1b	St6gal1
Morn3	Nsg2
Nefh	Hspa1b
Hist1h2bq	Cxcl12
Hist1h2br	Siglecg
Mapk12	Sh2d1a
Itga3	Cfap126
Zdhhc17	Pacsin1
Hk2	Rasgrp1
Shank3	H2-Eb2
Tbc1d31	Marco
Rfc1	Cxcl13
Zfp428	Zap70
Gm6096	Rgs10
Lzic	Lck
Lonrf3	Tmsb15b1
Dtwd2	Ebf1
Ccdc138	Izumo1r
Gm42878	Atp1a3
Mettl4	Satb1
Dcbld2	Cd300ld3
BC055324	Enho
Msh6	L1cam
Lrrc1	Lifr
Dock3	C4b
Zfpm1	BC049352
Ephb4	Ms4a1
Zbtb12	Ubash3a
Sae1	D630023F18Rik
Mcm5	Apoc2
Diaph3	Cd74
Bpifb5	Gjb2
Pex26	H2-Aa
Lrr1	Cdo1
Aspn	Gm17067
Ogn	Arl14
Ahcy	Tbx21
Prelid2	Ace
Cdc42bpa	H2-Eb1
3110001I22Rik	Tcrg-V1
Hhat	Cd52
Ninl	H2-DMb2
Gm3526	Itgal
Fmc1	Klra6
Npepps	Slc41a2
Rec8	Sdc1
Spry1	Ifitm6
Srxn1	Samd3
Lzts2	Clec4n
Zfp948	Sytl3
Akr1c13	Kynu
Myo19	Klk1
Vwf	Ccl24
Mgam	Ctla4
BC025920	Idh1
Cideb	Olfr164
Xndc1	Lynx1
Cldn34c1	Mmp12
Lsm3	Cd2
Chchd7	Gm26741
Dennd2c	H2-Ob
Mcm2	Ankrd55
Zfp968	Lef1
Zfp969	Tcrg-C4
Tmem246	Ackr3
Wdr75	Egr3
Smo	Ifi208
Timeless	Tnfrsf17
Ikbkap	Gm21887
Abca5	Rbm47
Deaf1	Zfp683
Hlf	Gimap3
Fam57a	Sh2d2a
Atpaf2	Ighv1-34
Procr	Tigit
Gmpr	Slc9a7
Enpp5	Nacad
Hibch	D13Ertd608e
Hat1	Sh2d1b2
Rragb	Spib
Bud23	Trbv19
Pde5a	Fcgr2b
Mcm6	Klrb1a
Snrpd1	Lrcol1
Mmachc	Egr2
Sdsl	Gm14435
Ltbp3	Ipmk
Map9	Trav3-3
Cxcr2	Cd7
Ston2	Irf4
Arxes1	Ccr9
Arxes2	Gm10718
Rabl2	Gm20481
Rfc3	Cx3cr1
Vsig2	Fcmr
Polr3h	Ikzf3
Tdp2	Cacna1h
Hmgcs1	Fcrla
Nup188	F13a1
Ccser1	Pax5
Cpsf4l	Gm21762
Wdr43	Ccl7
Stip1	Cxcl9
Sirt4	Cd300c
Uchl1	Tent5c
Rpusd2	Slpi
9130401M01Rik	Ighv1-53
Josd1	Slamf7
Tfpi	Vpreb3
Brd3os	Zfp40
Ripor1	Cd28
Lins1	Chd7
Zranb3	Ighv1-18
Wdr35	Ms4a4b
Slc19a1	Gm36079
Cdkn1c	Gm14440
P3h3	Ccr5
Hdac6	Cmah
Srpk2	Cd19
Pfas	Xcl1
Pa2g4	Trav12-1
Eef1e1	Trbc1
Paip2b	Iglv2
Slbp	Kmo
Tle2	Cd3g
Mcm4	Klra7
Slc22a21	Klra1
Sacs	Cd3d
Actr3b	Btla
Zfp59	Derl3
Rbm12	Ighv1-74
5730480H06Rik	Trbv13-1
Topbp1	Pou2af1
1700092M07Rik	Il2rb
Gm20498	Ly6d
Kazn	Klrd1
Hist1h2ai	Iglv3
Ecscr	Ighm
Fbf1	Sema4a
Npff	Ccl5
Dkc1	Ccl8
Asf1b	Cd3e
Car13	Siglech
Ankrd28	Iglc3
Ptrh1	Traj49
Aebp1	Ighv14-2
BC017158	Iglv1
Cenpw	Trac
Cul7	Trgj2
Tcam1	Trgj4
Phf6	Trbj2-2
Pnp	Cd79a
B130006D01Rik	Ighv5-6
Lpar4	Igkv1-117
Zbed4	Trbc2
Eif4e	Mzb1
Thtpa	Iglj2
Abhd6	Iglj3
Cenpq	Ighd
Ptn	Traj6
Zfp976	Iglc2
Exosc1	Traj23
Npr2	Traj27
Pgm2l1	Traj17
Ankrd13b	Ighg2b
Arl6	Gm17387
D630045J12Rik	Ighv1-19
Srm	Igkv12-98
Spag8	Ly6c2
Nars2	Prg2
Tal1	Igkj3
Acot7	Ighj4
Hoxb5	Igkj2
Tfdp2	Igkc
Podxl	Jchain
Ppid	Ighv1-26
Cars	Igha
Jag1	Igkv2-109
Ntmt1	Ighj2
Cul5
Neurl1b
Thumpd1
Ppp1r9a
Armcx1
Hook2
Hdgf
Myef2
Inka1
Sox18
Tspan2
Cxcr1
Rfc5
Ercc6l2
Bcat1
Eda2r
Noc4l
Gm20661
Tsen54
Crispld1
Gm28778
Mpst
Lrrc56
Usp10
Srl
Taf9
Wwtr1
Car12
Alcam
Prom1
Jade1
Zfp949
Nle1
Rsg1
BC024978
Gstm2
Dpy19l4
Prdm4
Gm28042
Mcm3
Lrrc42
Ttc3
Cdkn2c
Bcs1l
Spire2
Ptcd3
Zfp974
Pfn4
Gm6710
B3gnt5
Impdh2
Gimap5
Msantd2
Syngap1
Spns2
Tubb4b
Prok1
Camkk1
Bbs9
Bex3
Pcgf2
Hist1h1e
Tssc4
Cdc23
Pop1
Ppat
Wdr77
Gm14288
Wee1
Pcid2
Gm28048
Nrf1
Chaf1b
Tedc1
Eef1akmt4
Clip3
Stmn1
Hdac3
Lmf2
Ankrd24
Ehd3
Thop1
9930012K11Rik
Ptk7
G2e3
Usp28
Tyro3
Primpol
Sirt3
Rab27a
Tfdp1
Myh10
Ptpn7
Tes
Atn1
Paqr4
Gchfr
Trim58
Dlk1
Ncoa7
Cad
Igsf9b
Gm20878
Cmc4
Nt5c3
Phldb1
Gmds
Zkscan8
E130218I03Rik
Mars
Dnmt1
Tgtp2
Olfr1183
Ttc39a
Ccdc163
Tnfsf4
D630039A03Rik
Apol8
Mettl22
Sel1l3
Med20
Mpp2
Phrf1
Fam69b
Def6
Gm12185
Pds5a
Rbm38
Nit2
Nkx2-3
Adam4
Cacnb2
Stat4
Noct
Timm8a1
Adgrd1
Gsta4
Exog
Erf
Tmem217
Accs
Rps6ka6
Plek2
Zbtb45
Hist1h4f
Qser1
Trim37
Mrrf
Pdzk1ip1
Ints11
Pdp1
Oas1c
Ubap2
Letm2
1500011K16Rik
Atxn7l2
Fkbp4
Dhx32
Cul1
Hdac8
Ipo5
Mageh1
Gamt
Rbm15b
Sema3f
Gm5901
Pcp4l1
Kin
Tmem201
Sh3d19
Tomm40
Exo1
Ppwd1
Zfp598
Fkbp10
Gkap1
Slc23a4
Eif2b3
Stx19
Cct3
Cdkl3
2200002D01Rik
Il17rc
Dna2
1700109H08Rik
Pcgf6
Slc29a2
Nob1
Scn3b
Lmtk3
Nhsl1
Trp53rkb
Amz2
Gemin2
Utp20
Ssc4d
1810010H24Rik
Gm20379
Vim
B4galt2
Olfr634-ps1
Zpbp
Fxyd4
Emilin1
Eif2b1
Hist2h4
Mfge8
Map3k20
Lrfn4
Gm20537
Tspan9
Shf
Cyp39a1
Tmem186
Dmtf1
Casd1
Rad51b
P3h2
Dsel
Ccdc8
Taf1a
Thoc7
Rtel1
Mustn1
Xylb
Pex11a
Trim28
Ppp2r3c
Lbp
Fancb
Rbpms
Zfp599
Lig1
Il17re
Nt5dc3
Cbx2
N4bp2
Rfc2
Pip4k2b
Atad3a
Aldh3a1
Syne4
Hist1h2ae
B230118H07Rik
Fanca
Arfip2
Zfp87
Pcdhga10
Inpp1
Fastkd1
Osm
Saxo2
Lyrm4
Dtymk
Nt5dc2
Cers5
Gucy1b1
Aifm2
E2f6
Clec1a
Lysmd2
Zfp583
Tek
Hmgn5
Poc1a
Csrnp2
Cavin3
Ung
Olfr1055
Gm4841
Stx1b
Zfp955a
Clcn2
Adss
Synj2bp
Ipo7
Apc2
Mtrf1
Kctd17
Fscn1
Zbed3
Cyb5rl
Bbs10
Simc1
Mterf1b
Thoc6
Slc25a35
Dnajb2
Cpxm1
Rnf25
Atp11b
Slc25a15
Eya2
Il1rl2
Mreg
Matr3
Ccdc34
Nutf2
Spidr
Hoxb6
Ppp2r2a
Hist1h3i
Cstf1
Mogat1
Hmga1
Fbn1
Aacs
Usp18
Npm1
Gm973
Znhit3
Stard13
H2afx
Ube2cbp
Kcnd1
Myl6b
Zfp456
Cbx1
Gm28043
Ruvbl2
Mybbp1a
Brca2
Nudt21
Ndrg4
Smad3
Blmh
Nup205
Zscan21
Terf1
Ccdc130
Wdr83
Wfdc2
Zfp84
Pcgf3
Vsig4
Zfp932
Defb35
Prkag2
Trpc6
Ubxn2b
Gas2l3
Rangap1
Lsmem1
Plppr3
Hars2
Fra10ac1
Gm20605
Tcerg1
Cntrob
Hdac2
Hnrnpf
Plod2
Zfp111
Gm12117
Pdlim7
Msi2
Fbxo45
Gm5751
Cipc
Klhl32
Eri1
Pds5b
Wdr17
Ank
Cdk4
Zdhhc21
Cchcr1
Nutf2-ps1
Dcaf13
Exosc7
Sms
Cdk5
Polg
Rbm43
Zfp820
Exo5
3110040N11Rik
Prim2
Ccdc159
Serpina3f
Plec
Osbpl1a
Abce1
Fstl1
Erh
Dph1
Samd11
Gtf3c4
Polh
Zfp647
Pfkp
Ube2d2b
Prss57
Pradc1
Haus6
Prmt7
Zfp930
Sf3b3
Adgrl1
Tgfa
Myo5c
Fbln2
Phf5a
Frmd6
S100a10
Fam198b
Tada2a
Dlg2
Adamts1
Mboat2
Spsb4
Prokr1
Igsf10
Tbl3
Jcad
Pld6
Tcaf1
Gm49342
Gtf2h2
Tyw3
B3gnt3
Nfya
Cenpt
Tcaim
Kyat3
Wdr73
Nphp1
Tmem86b
Apln
Epn2
Pnp2
Tmem121
Arap1
Gm21798
Acr
Armc10
Zfand4
Map2k4
Gm45799
Lrrcc1
Itga2b
Igf1r
Actl6a
Ube2t
Ppan
Anp32b
Tmem97
Fxyd7
Prps1l3
Kbtbd8
Gm38392
Gas2
Epb41l5
Kbtbd7
Prkcq
Mthfd1
Ccdc85c
Zfp808
Mthfd2l
Fsbp
Bend7
Gm20422
Wdr54
Ipo11
4930550C14Rik
Ryk
Layn
C1qtnf5
Mansc1
Cdca7l
Fiz1
Eef2kmt
Gm14296
Sac3d1
Igtp
Noa1
Zfp518b
Zfp839
Ctla2b
Slco3a1
Hmgn2
Cwc27
Kcnq1
Rpp40
Ints3
Phf13
Lsm5
Nicn1
Memo1
Clic3
Jmjd7
Emid1
Nedd1
Ubr7
Zfp760
Glipr2
Hacd2
Myb
B4galnt4
Plcg1
Eea1
Tinagl1
Cct2
Tmem170
Eng
Spire1
Zfp142
Napepld
Bcl6b
Usp54
Dhrs4
Stau2
Serpinb1a
Aqp9
Stox1
Gm12830
Crls1
Slc16a2
Nhsl2
Flrt1
Fam229b
Brsk2
Cdc25b
4430402I18Rik
Cmtm8
44084
Shroom4
Zfp160
Castor1
Ssrp1
Nek4
Rbl1
Snrpf
Fastkd3
St3gal2
Zmynd19
Ergic2
Zfp28
Snrpa1
Dus4l
Slc16a4
Pcdhga12
4930539E08Rik
Gm4924
Pebp1
Carmil2
Cops3
Sf3a3
Ube2g1
Pfn2
Zfp934
Polr1a
Pold2
Zfp24
Patj
Ptov1
Cdc25a
Arl6ip6
Xrcc3
Tubb4a
Rpain
Peg10
Cc2d2a
Dgcr8
Gm26727
Lsm6
Spata24
Ripor3
Tab3
Mis12
Cenpj
Ddx1
Sirt1
Adsl
Rbm4b
Csf1
Trp53
Wls
Lcn2
Esr1
Mcu
Ints2
Ggn
Umad1
Ino80
Zfp239
Khdrbs3
Csnk2a2
Setdb2
Rbm10
Usp15
Setd6
Zfp185
Dhx16
Tst
Mastl
Myo15b
Ccdc77
Spint2
Agmo
Zfp459
Klhdc8b
AI987944
Dqx1
Lancl2
Slc43a3
Ppip5k2
Ctnnbip1
Cep152
Gm3435
Pole2
Knop1
Suv39h1
Slc18a2
Tacstd2
Ptgr1
Scrn2
Focad
Mettl5
Extl3
Zfp800
Car9
Trim16
Sorbs1
Gm32687
Morn2
Mfap3l
Tdp1
B3gnt7
Atf5
Tma16
Zfp184
Inava
Thap2
Xpo4
Csrp2
Rnf125
Lmo2
Ing5
D16Ertd472e
Rnf157
Utp18
Kat2a
Bex6
Pabpn1
Arhgef17
Calcoco2
Nhej1
Cep170b
Gjb3
Hemgn
Tmpo
Clns1a
Nop58
Parn
Slc6a8
Hilpda
Fam131a
Zfp609
Myct1
2510002D24Rik
Slc12a5
Pcyt1b
Chka
Ccdc40
Shisa8
Dnajc9
Pcdhgb4
1700102P08Rik
Evc2
Slc35c1
Prpf4
Zfr
Nbn
Retreg1
Angptl6
Noc2l
Rcan3
Rpa1
Eefsec
Cep126
Kpna2
Arhgap32
3110009E18Rik
Perp
Slc25a33
Dbr1
Fnbp1l
Ncl
Nup93
Prdm11
Fbxl19
2610002M06Rik
Nabp2
Cdhr4
Aif1l
Bmp1
2610044O15Rik8
Eml5
Metap1d
Hist1h2be
Rgp1
Slf2
Tmem190
Apol10b
Gata3
Zc3h15
Zfp108
Ntn4
Slc25a47
Tulp3
Kat6b
Aimp2
Gm6665
Utp4
Pmm1
Fhl4
CR974586.2
Gm21093
Bcap29
Urb2
Nap1l3
Pik3c2b
Gm20532
Fam187b
Carmil3
Dock1
Cep295nl
Cspp1
Plekha5
Coprs
Aplf
Tardbp
Ift74
Casp4
Mat2a
Cwf19l1
Hjurp
Prrg4
Mrpl50
Mettl18
Ccnjl
Gm10271
Zfp213
Ddi1
Trim27
Tmsb15b2
Tmsb15l
Psmg2
St5
Pold3
F5
D10Wsu102e
Eml2
Hsd17b10
Tmlhe
Gm5483
Mfng
Fv1
Htr2a
Ybx3
Fosl1
Prkd3
Mcm8
Lrch2
Tkfc
Rbmx2
Gm49027
Nudcd2
Eed
Phf7
H2afz
Mcm7
Gart
Oxsr1
Zfp773
Nmnat1
Tmem165
Syncrip
Anapc2
Cfap54
Cdk18
Tex9
Scap
Ckap5
Insl3
Mgme1
Zfp687
Ccdc114
Robo1
Klf8
Slc2a3
Nrgn
Enkur
Emp2
Gm7879
Pcnx4
Thoc1
Gm6657
Rab4a
Hic2
Eif3j2
Syce2
Rsph9
Ddb1
Pdss2
Coro2a
Gm9938
Wdr36
Slc25a30
Etv6
Gm13283
Tmem11
Gm45902
Lurap1
Ddias
Sgsm2
Shb
Saa2
Rcbtb2
Urgcp
Sap30
Dtnb
Cabin1
Nfyb
Pcyox1l
Naf1
Scml2
C330021F23Rik
Emb
Dynll1
Kpna3
Atxn7l3
Trp53i13
Gm10974
Pole3
Plcb4
Il1b
Suz12
Arhgap23
Ppp1r14b
Zfp738
Cdk8
Rae1
Scarf1
Cxxc5
Xpot
1700084M14Rik
Gm128
A230050P20Rik
Elovl6
Nbea
Ranbp17
Bmpr1a
Mzt1
Mettl9
Ankrd13a
Slc35e3
Gm5141
Tbc1d2
Snurf
Prpf39
Zfp991
Clstn1
Dnase1
Fbxo31
Angpt1
Mcf2l
Diexf
Ankrd29
Wdr59
Nup85
Lamc1
Ythdc2
Zscan18
Hdac4
Chchd4
Rcn1
Dhx15
Gm10282
Nxt1
Psmd5
Heatr3
Ankrd9
Wdr74
Klhdc3
Lrrc66
Zfp229
Cep295
Plxna4
Tsc22d1
Zfp626
Poc1b
Rrp1b
Kit
Icam2
Dctpp1
Traip
Nme6
1700088E04Rik
Dhx9
Prdx6
Cftr
Slc38a2
Fanci
Slc5a6
Crim1
Fkbp1a
Bex4
Usp22
Dgcr2
Zfp94
Epdr1
Maoa
Nthl1
E2f1
Muc1
St7
Cpne8
Cep192
Npas2
Ttll7
Cep70
Flnb
Zfp473
Rfx2
Chac1
Mitd1
Abra
Mn1
Asap2
Cdan1
Klhl22
Platr25
Gnpda2
Bap1
Tssk4
Dnal1
Nup62
Cdk2
Klhl23
Sec31b
Cenpc1
Rsl24d1
Fntb
Hk1
Gstt3
Ctdsp2
Abi2
Tjp2
Lin54
Dab2ip
Denr
Nek6
[truncated: 2,516 more rows]
