# Supplementary material for: Chromatin modifier Hmga2 promotes adult hematopoietic stem cell function and blood regeneration in stress conditions
Source: EMBO J. 2024 May 29;43(13):7. doi: 10.1038/s44318-024-00122-4 (PMC11217491; doi:10.1038/s44318-024-00122-4)
Supplement: Supplementary file 14 — Source data Fig. 4 [file 44318_2024_122_MOESM14_ESM.zip › Figure4/4C/4C.xlsx]

## Sheet: Sheet1
		Cytokine-levels
		Fold change
			5-FU-day1
		IL-1α	1.46973	0.569798
		IL-1β	2.74154	1.26624
		IL-6	0.922029	0.455923
		IFN-γ	1.21638	0.595346
		TNF-α	0.999095	1.03329
		IL-3	-0.24389	0.33448
