# Supplementary material for: Chromatin modifier Hmga2 promotes adult hematopoietic stem cell function and blood regeneration in stress conditions
Source: EMBO J. 2024 May 29;43(13):7. doi: 10.1038/s44318-024-00122-4 (PMC11217491; doi:10.1038/s44318-024-00122-4)
Supplement: Supplementary file 14 — Source data Fig. 4 [file 44318_2024_122_MOESM14_ESM.zip › Figure4/4D/4D.xlsx]

## Sheet: Sheet1
		Hmga2 protein-level
		Fold increase
		control	LPS	PIPC	R848	PAM3CSK4	IL3	IL6	5fu
		1	2.34582	1.03352	1.24882	2.70505	1.19519	0.773659	0.893927
		1.00516	1.50713	1.13237	1.46588	1.42806	1.11184	1.11208	0.312775
		1	1.70423	0.915493	1.57042	1.76761	1.09515	1.19848	1.44367
		0.979301	1.2766				1.00753	1.13957	1.35801
		1.00213							1.37053
		1.01857
		control	Ifn-gamma	TNF-alpha
		1	1.35638	3.74654
		0.601382	1.51862	2.43779
		1.15668	1.29493	2.82489
			0.437788	1.75
				1.48936
