# Supplementary material for: Chromatin modifier Hmga2 promotes adult hematopoietic stem cell function and blood regeneration in stress conditions
Source: EMBO J. 2024 May 29;43(13):7. doi: 10.1038/s44318-024-00122-4 (PMC11217491; doi:10.1038/s44318-024-00122-4)
Supplement: Supplementary file 14 — Source data Fig. 4 [file 44318_2024_122_MOESM14_ESM.zip › Figure4/4A/4A.xlsx]

## Sheet: Sheet1
		Hmga2 qPCR
		Fold increase
		WT-Day0	WT-Day3	Hmga2-KI-Day0	Hmga2-KI-Day3
		1	0.682877	12.5827	4.63267
		0.994762	0.646757	10.5802	11.2873
		1.39954	0.455132	10.4507	11.864
