# Supplementary material for: Chromatin modifier Hmga2 promotes adult hematopoietic stem cell function and blood regeneration in stress conditions
Source: EMBO J. 2024 May 29;43(13):7. doi: 10.1038/s44318-024-00122-4 (PMC11217491; doi:10.1038/s44318-024-00122-4)
Supplement: Supplementary file 14 — Source data Fig. 4 [file 44318_2024_122_MOESM14_ESM.zip › Figure4/4F/4F.xlsx]

## Sheet: Sheet1
		HSC bumber
		Fold increase
		WT-PBS	WT-TNF	Hmga2-KO-PBS	Hmga2-KO-TNF
		1.29765	0.865176	0.450185	0
		1.30101	1.34653	0.398627	0.04354
		1.26654	0.764368	0.455886	0.030789
		1.419	0.765	0.568	0.28
		1.178	0.654	0.646	0.04
		1.423	0.65	0.676	0.062
		1.18353	1.22466	0.375449	0.212987
			1.21557
