# Supplementary material for: Chromatin modifier Hmga2 promotes adult hematopoietic stem cell function and blood regeneration in stress conditions
Source: EMBO J. 2024 May 29;43(13):7. doi: 10.1038/s44318-024-00122-4 (PMC11217491; doi:10.1038/s44318-024-00122-4)
Supplement: Supplementary file 14 — Source data Fig. 4 [file 44318_2024_122_MOESM14_ESM.zip › Figure4/4H/4H.xlsx]

## Sheet: Sheet1
		HSC-Number
		WT-TNF	Hmga2-KI-TNF
		10800	13959
		7524	26400
		9114	18450
		7866	10764
