# Supplementary material for: Chromatin modifier Hmga2 promotes adult hematopoietic stem cell function and blood regeneration in stress conditions
Source: EMBO J. 2024 May 29;43(13):7. doi: 10.1038/s44318-024-00122-4 (PMC11217491; doi:10.1038/s44318-024-00122-4)
Supplement: Supplementary file 14 — Source data Fig. 4 [file 44318_2024_122_MOESM14_ESM.zip › Figure4/4I/4I.xlsx]

## Sheet: Sheet1
		HSC-Number
		WT-TNF	Hmga2-KO-TNF
		12441	9282
		10270	6484
		9599	8517
		11356	10140
		9279	10010
			8405
			7007
