# Supplementary material for: Chromatin modifier Hmga2 promotes adult hematopoietic stem cell function and blood regeneration in stress conditions
Source: EMBO J. 2024 May 29;43(13):7. doi: 10.1038/s44318-024-00122-4 (PMC11217491; doi:10.1038/s44318-024-00122-4)
Supplement: Supplementary file 15 — Source data Fig. 5 [file 44318_2024_122_MOESM15_ESM.zip]

Archive with 14 entries (10 files):
- Figure5/
- __MACOSX/._Figure5
- Figure5/5C/
- __MACOSX/Figure5/._5C
- Figure5/5E/
- __MACOSX/Figure5/._5E
- Figure5/5B/
- __MACOSX/Figure5/._5B
- Figure5/5C/figure-5C.ai
- __MACOSX/Figure5/5C/._figure-5C.ai
- Figure5/5E/5E.xlsx
- __MACOSX/Figure5/5E/._5E.xlsx
- Figure5/5B/figure-5B.ai
- __MACOSX/Figure5/5B/._figure-5B.ai
