# Supplementary material for: Chromatin modifier Hmga2 promotes adult hematopoietic stem cell function and blood regeneration in stress conditions
Source: EMBO J. 2024 May 29;43(13):7. doi: 10.1038/s44318-024-00122-4 (PMC11217491; doi:10.1038/s44318-024-00122-4)
Supplement: Supplementary file 15 — Source data Fig. 5 [file 44318_2024_122_MOESM15_ESM.zip › Figure5/5E/5E.xlsx]

## Sheet: Sheet1
		HSC bumber
		Fold increase
		WT-DMSO	WT-CX4945	Hmga2-KI-DMSO	Hmga2-KI-CX4945
		1	0.603774	4.37736	2.47978
		0.747163	0.84681	4.34397	1.30503
		1	0.546395	2.39362	2.06856
		1	0.86052	5.52367	1.78457
		0.708034	0.284075	8.67288	3.55093
			0.424677		2.86944
