# Supplementary material for: Chromatin modifier Hmga2 promotes adult hematopoietic stem cell function and blood regeneration in stress conditions
Source: EMBO J. 2024 May 29;43(13):7. doi: 10.1038/s44318-024-00122-4 (PMC11217491; doi:10.1038/s44318-024-00122-4)
Supplement: Supplementary file 16 — Source data Fig. 6 [file 44318_2024_122_MOESM16_ESM.zip]

Archive with 18 entries (13 files):
- Figure6/
- __MACOSX/._Figure6
- Figure6/6A/
- __MACOSX/Figure6/._6A
- Figure6/6I/
- __MACOSX/Figure6/._6I
- Figure6/6L/
- __MACOSX/Figure6/._6L
- Figure6/6J/
- __MACOSX/Figure6/._6J
- Figure6/6A/figure-6A.ai
- __MACOSX/Figure6/6A/._figure-6A.ai
- Figure6/6I/6I.xlsx
- __MACOSX/Figure6/6I/._6I.xlsx
- Figure6/6L/6L.xlsx
- __MACOSX/Figure6/6L/._6L.xlsx
- Figure6/6J/6J.xlsx
- __MACOSX/Figure6/6J/._6J.xlsx
