# Supplementary material for: Chromatin modifier Hmga2 promotes adult hematopoietic stem cell function and blood regeneration in stress conditions
Source: EMBO J. 2024 May 29;43(13):7. doi: 10.1038/s44318-024-00122-4 (PMC11217491; doi:10.1038/s44318-024-00122-4)
Supplement: Supplementary file 16 — Source data Fig. 6 [file 44318_2024_122_MOESM16_ESM.zip › Figure6/6I/6I.xlsx]

## Sheet: Sheet1
		relative HSC number
		Control	Hmga2-wt	Hmga2-5A
		0.833173	1.67787	0.799831
		0.798457	1.47622	0.599238
		0.775313	1.10336	0.776978
		0.428158	2.57958	1.21371
		0.393443	2.42739	0.939484
		0.335583	1.34686	1.3686
