# Supplementary material for: Chromatin modifier Hmga2 promotes adult hematopoietic stem cell function and blood regeneration in stress conditions
Source: EMBO J. 2024 May 29;43(13):7. doi: 10.1038/s44318-024-00122-4 (PMC11217491; doi:10.1038/s44318-024-00122-4)
Supplement: Supplementary file 16 — Source data Fig. 6 [file 44318_2024_122_MOESM16_ESM.zip › Figure6/6L/6L.xlsx]

## Sheet: Sheet1
		HSC number
		Fold increase
		WT-Control	WT-Rfx5	WT-Rfx3	Hmga2KI-Control	Hmga2KI-Rfx5	Hmga2KI-Rfx3
		1	0.436442	0.540012	1.76183	0.87559	0.888198
		0.427461	0.234197	0.54525	1.22994	0.693437	0.99384
		0.629534	0.314335	0.699136	1.8274	0.773748	1.49309
		1	0.285267	0.248671	1.49878	0.67188	0.528621
		0.470066	0.354145	0.142133	1.60338	0.659806	0.902909
		0.910854	0.385361	0.258993	0.947201	0.288145	1.89002
