# Supplementary material for: Chromatin modifier Hmga2 promotes adult hematopoietic stem cell function and blood regeneration in stress conditions
Source: EMBO J. 2024 May 29;43(13):7. doi: 10.1038/s44318-024-00122-4 (PMC11217491; doi:10.1038/s44318-024-00122-4)
Supplement: Supplementary file 16 — Source data Fig. 6 [file 44318_2024_122_MOESM16_ESM.zip › Figure6/6J/6J.xlsx]

## Sheet: Sheet1
		Chimerism
		(%)
		WT-Control	Hmga2KO-Control	Hmga2KO-Hmga2-wt	Hmga2KO-Hmga2-5A
		4.88	1.52	64.3	0
		0.53	1.4	0	0
		66.7	27.8	16.9	0
		41.7	5.26	8.33	0.2
		20	6.06	5.71	0
		6.58	2.07	17.9	8.96
		5.98	2.39	35.6	25.2
		10.5	4.98	19.6	21.8
		15.8	6.15	0.96	39.3
		16.5	0.37	53.6	32.7
		18.5	23.1	92.6	3.57
		9.09	0	25.9	14.2
		80	4.82	87.2	0
		1.52		62.8	0
		17.6
